# Supplementary material for: Lactobacillus rhamnosus Sex-Specifically Attenuates Depressive-like Behavior and Mitigates Metabolic Consequences in Obesity
Source: Biol Psychiatry Glob Open Sci. 2023 Mar 15;3(4):651–62. doi: 10.1016/j.bpsgos.2023.02.011 (PMC10593880; doi:10.1016/j.bpsgos.2023.02.011)
Supplement: Supplementary Data [file mmc1.zip]

Archive with 10 entries (10 files):
- AllSamples.GeneExpression.FPKM.xls
- CSF_KEGG-PEA_males.xlsx
- CSF_Norm_Data_LFD-HFD-LR.xlsx
- HFD-vehicle-VS-HFD-LR.DEseq2_Method.GeneDiffExp.xls
- LFD-vehicle-VS-HFD-LR.DEseq2_Method.GeneDiffExp.xls
- LFD-vehicle-VS-HFD-vehicle.DEseq2_Method.GeneDiffExp.xls
- Microbiome analysis of females.xlsx
- Microbiome analysis of males.xlsx
- Plasma_KEGG-PEA_males.xlsx
- Plasma_Norm_Data_LFD-HFD-LR.xlsx
