# Supplementary material for: Lactobacillus rhamnosus Sex-Specifically Attenuates Depressive-like Behavior and Mitigates Metabolic Consequences in Obesity
Source: Biol Psychiatry Glob Open Sci. 2023 Mar 15;3(4):651–62. doi: 10.1016/j.bpsgos.2023.02.011 (PMC10593880; doi:10.1016/j.bpsgos.2023.02.011)
Supplement: Supplementary Data [file mmc1.zip › AllSamples.GeneExpression.FPKM.xls]

gene_id	SymbolID	transcript_id(s)	HFD1_FPKM	HFD2_FPKM	HFD3_FPKM	HFD4_FPKM	HFD5_FPKM	HFD6_FPKM	LFD1_FPKM	LFD2_FPKM	LFD3_FPKM	LFD4_FPKM	LFD5_FPKM	LFD6_FPKM	LR1_FPKM	LR2_FPKM	LR3_FPKM	LR4_FPKM	LR5_FPKM	LR6_FPKM	Cellular Component	Molecular Function	Biological Process	Kegg Orthology	Nr Description	Desc
BGI_novel_G001627	NA	BGI_novel_T019480	8074.49	7247.53	7229.36	5618.22	7273.33	8083.69	9860.29	6395.17	7790.83	7909.83	7850.45	8041.43	7341.9	7075.51	6919.48	7975.24	5123.05	6574.65	GO:0005747//mitochondrial respiratory chain complex I;GO:0005743//mitochondrial inner membrane;GO:0016021//integral component of membrane;GO:0005739//mitochondrion;GO:0070469//respirasome;GO:0043005//neuron projection	GO:0003954//NADH dehydrogenase activity;GO:0008137//NADH dehydrogenase (ubiquinone) activity	GO:0042773//ATP synthesis coupled electron transport	K02256//cytochrome c oxidase subunit 1 [EC:1.9.3.1];K03883//NADH-ubiquinone oxidoreductase chain 5 [EC:7.1.1.2]	NP_904338.1//NADH dehydrogenase subunit 5 [Mus musculus]	NA
BGI_novel_G001634	NA	BGI_novel_T019487	3082.98	2831.89	2399.22	2246.48	2474.05	2359.05	3152.51	2113.11	2295.45	2498.06	2134.59	2481.97	1968.19	2143.89	2145.7	2628.37	1578.6	2094.75	GO:0045277//respiratory chain complex IV;GO:0005750//mitochondrial respiratory chain complex III;GO:0005743//mitochondrial inner membrane;GO:0016021//integral component of membrane;GO:0005739//mitochondrion;GO:0005751//mitochondrial respiratory chain complex IV	GO:0046872//metal ion binding;GO:0020037//heme binding;GO:0004129//cytochrome-c oxidase activity	GO:0021549//cerebellum development;GO:0006123//mitochondrial electron transport, cytochrome c to oxygen;GO:0046688//response to copper ion;GO:0009060//aerobic respiration;GO:0007568//aging;GO:0006119//oxidative phosphorylation;GO:0006979//response to oxidative stress;GO:0051602//response to electrical stimulus;GO:0022904//respiratory electron transport chain;GO:0015990//electron transport coupled…	K02256//cytochrome c oxidase subunit 1 [EC:1.9.3.1]	NP_904330.1//cytochrome c oxidase subunit I [Mus musculus]	NA
BGI_novel_G000810	NA	BGI_novel_T009734	2009.41	1845.63	1792.43	1721.54	1874.21	1564.99	1730.17	1592.38	1706.5	1879.11	2150.78	1868.75	1883.67	2266.69	1608.32	2009.5	1574.51	1562.63	GO:0043231//intracellular membrane-bounded organelle;GO:0005634//nucleus;GO:0031965//nuclear membrane;GO:0015630//microtubule cytoskeleton;GO:0043209//myelin sheath;GO:0005737//cytoplasm;GO:1990904//ribonucleoprotein complex;GO:0005829//cytosol;GO:0098978//glutamatergic synapse;GO:0005811//lipid droplet;GO:0097452//GAIT complex;GO:0099092//postsynaptic density, intracellular component;GO:0005739/…	GO:0042802//identical protein binding;GO:0019828//aspartic-type endopeptidase inhibitor activity;GO:0051287//NAD binding;GO:0008017//microtubule binding;GO:0050661//NADP binding;GO:0035605//peptidyl-cysteine S-nitrosylase activity;GO:0097718//disordered domain specific binding;GO:0019899//enzyme binding;GO:0004365//glyceraldehyde-3-phosphate dehydrogenase (NAD+) (phosphorylating) activity	GO:0061844//antimicrobial humoral immune response mediated by antimicrobial peptide;GO:0051402//neuron apoptotic process;GO:0010951//negative regulation of endopeptidase activity;GO:0006096//glycolytic process;GO:0060359//response to ammonium ion;GO:0051873//killing by host of symbiont cells;GO:0052501//positive regulation by organism of apoptotic process in other organism involved in symbiotic i…	K00134//glyceraldehyde 3-phosphate dehydrogenase [EC:1.2.1.12]	XP_007056421.2//glyceraldehyde-3-phosphate dehydrogenase, partial [Chelonia mydas]	NA
14433	Gapdh	BGI_novel_T015427,NM_001289726,NM_008084	1633.05	1590.08	1784.21	1929.48	1625.44	1511.69	1412.81	1716.32	1691.46	1732.11	1657.79	1459.09	1677.06	1695.89	1710.37	1651.98	1779.44	1711.88	GO:0043231//intracellular membrane-bounded organelle;GO:0005634//nucleus;GO:0031965//nuclear membrane;GO:0015630//microtubule cytoskeleton;GO:0043209//myelin sheath;GO:0005737//cytoplasm;GO:1990904//ribonucleoprotein complex;GO:0005829//cytosol;GO:0098978//glutamatergic synapse;GO:0005811//lipid droplet;GO:0097452//GAIT complex;GO:0099092//postsynaptic density, intracellular component;GO:0005739/…	GO:0042802//identical protein binding;GO:0019828//aspartic-type endopeptidase inhibitor activity;GO:0051287//NAD binding;GO:0008017//microtubule binding;GO:0050661//NADP binding;GO:0035605//peptidyl-cysteine S-nitrosylase activity;GO:0097718//disordered domain specific binding;GO:0019899//enzyme binding;GO:0004365//glyceraldehyde-3-phosphate dehydrogenase (NAD+) (phosphorylating) activity	GO:0061844//antimicrobial humoral immune response mediated by antimicrobial peptide;GO:0051402//neuron apoptotic process;GO:0010951//negative regulation of endopeptidase activity;GO:0006096//glycolytic process;GO:0060359//response to ammonium ion;GO:0051873//killing by host of symbiont cells;GO:0052501//positive regulation by organism of apoptotic process in other organism involved in symbiotic i…	K00134//glyceraldehyde 3-phosphate dehydrogenase [EC:1.2.1.12]	BAE40174.1//unnamed protein product [Mus musculus];NP_001276655.1//glyceraldehyde-3-phosphate dehydrogenase isoform 1 [Mus musculus]	1;3
30052	Pcsk1n	BGI_novel_T019513,NM_013892	1187.42	1188.32	1193.87	1387.06	1146.37	950.1	1151.48	1555.9	1250	1510.97	1265.58	1124.08	1194.09	1281.03	1408	1359.05	1318.15	1110.42	GO:0030141//secretory granule;GO:0005615//extracellular space;GO:0005802//trans-Golgi network	GO:0004867//serine-type endopeptidase inhibitor activity;GO:0004866//endopeptidase inhibitor activity	GO:0016486//peptide hormone processing;GO:0009409//response to cold;GO:0002021//response to dietary excess;GO:0007218//neuropeptide signaling pathway	K23596//proSAAS	NP_038920.2//proSAAS precursor [Mus musculus]	3
22187	Ubb	BGI_novel_T002516,BGI_novel_T002517,BGI_novel_T002518,NM_001313984,NM_011664	1118.75	1025.46	1085.61	1309.13	1100.67	930.13	916.16	1213.8	1070.71	1112.63	1031.18	951.76	1077.22	1130.3	1153.92	1092.66	1164.79	1089.39	NA	NA	NA	K08770//ubiquitin C	XP_001508904.3//polyubiquitin-C isoform X1 [Ornithorhynchus anatinus];XP_025134772.1//polyubiquitin-B isoform X1 [Bubalus bubalis];KAF0038831.1//hypothetical protein F2P81_009315 [Scophthalmus maximus]	1;4
13627	Eef1a1	BGI_novel_T018980,NM_010106	1048.91	1020.79	979.64	1173.87	1005.69	998.35	1028.51	1129.89	1043.56	1112.42	1009.84	944.87	1254.98	1137.11	1110.12	1200.2	1125.3	1013.95	GO:0030864//cortical actin cytoskeleton;GO:0005730//nucleolus;GO:0005829//cytosol;GO:0032587//ruffle membrane;GO:0005886//plasma membrane;GO:0005737//cytoplasm	GO:0003746//translation elongation factor activity;GO:0005516//calmodulin binding;GO:0000049//tRNA binding;GO:0005525//GTP binding;GO:0019901//protein kinase binding;GO:0003924//GTPase activity	GO:1900022//regulation of D-erythro-sphingosine kinase activity;GO:0071364//cellular response to epidermal growth factor stimulus	K03231//elongation factor 1-alpha	KAB0376083.1//hypothetical protein FD755_012726 [Muntiacus reevesi];KAB0344414.1//hypothetical protein FD754_021340 [Muntiacus muntjak]	2
232975	Atp1a3	NM_001290469	1039.22	1038.84	1124.75	1130.05	1123.22	951.91	818.73	1128.34	1034.61	1061.52	1049.92	979.01	1120.03	1188.53	1114.17	1090.43	1249.57	1128.87	GO:0060342//photoreceptor inner segment membrane;GO:0016021//integral component of membrane	GO:0005391//sodium:potassium-exchanging ATPase activity;GO:0046872//metal ion binding;GO:0005524//ATP binding;GO:0008556//potassium transmembrane transporter activity, phosphorylative mechanism	GO:0007626//locomotory behavior;GO:1902600//proton transmembrane transport;GO:0030007//cellular potassium ion homeostasis;GO:0036376//sodium ion export across plasma membrane;GO:0006883//cellular sodium ion homeostasis;GO:0021591//ventricular system development;GO:1990573//potassium ion import across plasma membrane	K01539//sodium/potassium-transporting ATPase subunit alpha [EC:7.2.2.13]	NP_001080440.1//Na+/K+ -ATPase alpha 3 subunit [Xenopus laevis]	1
11674	Aldoa	NM_001177307,NM_001177308,NM_007438	977.26	1065.91	1003.9	1166.34	961.87	919.91	927.86	1044.43	955.5	995.28	966.1	881.82	1057.32	1010.71	1029.24	1000.51	1082.47	1059.73	NA	GO:0004332//fructose-bisphosphate aldolase activity	GO:0006096//glycolytic process	K01623//fructose-bisphosphate aldolase, class I [EC:4.1.2.13]	AFG26286.1//aldolase class-1 protein [Apostichopus japonicus];XP_029414882.1//fructose-bisphosphate aldolase A isoform X1 [Nannospalax galili]	1;4
11816	Apoe	BGI_novel_T015788,NM_001305819,NM_001305843,NM_001305844,NM_009696	967.63	970.72	959.14	1138.94	923.16	807.7	934	1112.2	959.78	1082.31	1002.16	827.88	1074.84	1052.11	947.46	1169.59	980.51	907.61	GO:0031012//extracellular matrix;GO:0009986//cell surface;GO:0005783//endoplasmic reticulum;GO:0042627//chylomicron;GO:0098978//glutamatergic synapse;GO:0005737//cytoplasm	GO:0008289//lipid binding;GO:0043395//heparan sulfate proteoglycan binding;GO:0016209//antioxidant activity;GO:0001540//amyloid-beta binding;GO:0120020//cholesterol transfer activity;GO:0008201//heparin binding	GO:0006869//lipid transport;GO:0033344//cholesterol efflux;GO:0097113//AMPA glutamate receptor clustering;GO:0007568//aging;GO:0019934//cGMP-mediated signaling;GO:0048844//artery morphogenesis;GO:0042982//amyloid precursor protein metabolic process;GO:0042157//lipoprotein metabolic process	K04524//apolipoprotein E	NP_001292748.1//apolipoprotein E precursor [Mus musculus]	1;4
17263	Meg3	BGI_novel_T004213,BGI_novel_T004214,BGI_novel_T004215,BGI_novel_T004216,BGI_novel_T004217,BGI_novel_T004218,BGI_novel_T004219,BGI_novel_T004220,BGI_novel_T004221,BGI_novel_T004222,NR_003633,NR_027651,NR_027652	875.78	851.04	753.32	935.28	874.4	1105.5	781.1	803.11	805.81	770.67	788.64	1165.16	843.55	905.88	791.56	929.1	881.48	854.66	GO:0005634//nucleus;GO:0005737//cytoplasm	GO:0003713//transcription coactivator activity	GO:0040019//positive regulation of embryonic development;GO:0060562//epithelial tube morphogenesis;GO:0045893//positive regulation of transcription, DNA-templated;GO:0009792//embryo development ending in birth or egg hatching;GO:0030948//negative regulation of vascular endothelial growth factor receptor signaling pathway;GO:0031175//neuron projection development;GO:0007411//axon guidance;GO:00082…	K21958//extracellular serine/threonine protein kinase FAM20C [EC:2.7.11.1];K22526//myocardin	EDL18693.1//GTL2, imprinted maternally expressed untranslated mRNA [Mus musculus];XP_029340385.1//uncharacterized protein LOC110306444 isoform X4 [Mus caroli];KAF6034929.1//hypothetical protein EB796_006763 [Bugula neritina];XP_029340381.1//uncharacterized protein LOC110306444 isoform X1 [Mus caroli]	1;3;2
18619	Penk	BGI_novel_T011978,NM_001002927	858.65	616.46	723.05	716.48	709.34	923.64	883.33	633.14	761.43	619.78	756.66	1005.94	875.48	672.91	479.15	781.55	560.95	738.82	GO:0030425//dendrite;GO:0030424//axon;GO:0070852//cell body fiber;GO:0043204//perikaryon;GO:0043025//neuronal cell body;GO:0034592//synaptic vesicle lumen;GO:0032280//symmetric synapse;GO:0005576//extracellular region;GO:0099013//neuronal dense core vesicle lumen;GO:0043679//axon terminus;GO:0005886//plasma membrane	GO:0031628//opioid receptor binding;GO:0001515//opioid peptide activity	GO:0035094//response to nicotine;GO:0001649//osteoblast differentiation;GO:0007600//sensory perception;GO:0043278//response to morphine;GO:0032496//response to lipopolysaccharide;GO:0002118//aggressive behavior;GO:0071320//cellular response to cAMP;GO:0045471//response to ethanol;GO:0071560//cellular response to transforming growth factor beta stimulus;GO:0032355//response to estradiol;GO:0019233…	K18832//proenkephalin A	NP_001002927.1//proenkephalin-A precursor [Mus musculus]	2
11803	Aplp1	NM_007467	781.9	801.75	732.86	718.57	738.77	713.14	740.19	660.38	656.61	728.11	696.03	837.28	800.36	705.05	682.46	803.05	697.73	700.5	GO:0016020//membrane;GO:0005794//Golgi apparatus;GO:0016021//integral component of membrane;GO:0005886//plasma membrane;GO:0048471//perinuclear region of cytoplasm	GO:0031695//alpha-2B adrenergic receptor binding;GO:0042802//identical protein binding;GO:0046914//transition metal ion binding;GO:0008201//heparin binding;GO:0031696//alpha-2C adrenergic receptor binding;GO:0031694//alpha-2A adrenergic receptor binding	GO:0071874//cellular response to norepinephrine stimulus;GO:0006417//regulation of translation;GO:0106072//negative regulation of adenylate cyclase-activating G protein-coupled receptor signaling pathway;GO:0006378//mRNA polyadenylation;GO:0006915//apoptotic process;GO:0007155//cell adhesion;GO:0030900//forebrain development;GO:0030198//extracellular matrix organization;GO:0006897//endocytosis	K05639//amyloid-like protein 1	NP_031493.2//amyloid-like protein 1 precursor [Mus musculus]	3
20364	Sepw1	NM_009156	779.88	766.81	740.44	612.74	694.94	670.58	876.81	635.88	725.13	716.94	788.62	761.46	718.77	652.88	609.73	794.98	487.79	585.08	NA	NA	NA	NA	XP_032750308.1//selenoprotein W [Rattus rattus]	2
11984	Atp6v0c	NM_009729	778.04	865.11	844.77	792.12	791.36	752.35	777.3	832.99	827.24	836.19	858.61	798.94	847.8	913.11	907.94	991.31	916.45	804.43	GO:0005774//vacuolar membrane;GO:0033179//proton-transporting V-type ATPase, V0 domain;GO:0016021//integral component of membrane	GO:0015078//proton transmembrane transporter activity	NA	K02155//V-type H+-transporting ATPase 16kDa proteolipid subunit	AAH50939.1//Atp6v0c protein, partial [Mus musculus]	3
100568459	Bc1	NR_038088	769.81	608.55	624.49	877.57	857.25	263.98	458.83	495.77	496.29	741.86	621.23	390.52	242.32	189.7	288.74	409.51	318.34	807.44	NA	NA	NA	NA	EDL82178.1//rCG28938 [Rattus norvegicus]	1
13010	Cst3	BGI_novel_T010592,NM_009976	764.63	736.13	787.78	778.37	704.55	828.34	722.51	836.36	760.22	826.14	741.76	706.39	793.36	723.52	784.21	872.09	668.36	667.07	GO:0005615//extracellular space;GO:0005783//endoplasmic reticulum;GO:0042995//cell projection;GO:0062023//collagen-containing extracellular matrix;GO:0031982//vesicle;GO:0005737//cytoplasm;GO:0043025//neuronal cell body;GO:0005576//extracellular region;GO:0005886//plasma membrane;GO:0005604//basement membrane;GO:0030424//axon;GO:0031965//nuclear membrane;GO:0005764//lysosome;GO:0043292//contracti…	GO:0002020//protease binding;GO:0001540//amyloid-beta binding;GO:0042802//identical protein binding;GO:0004866//endopeptidase inhibitor activity;GO:0004869//cysteine-type endopeptidase inhibitor activity;GO:0030414//peptidase inhibitor activity	GO:0045861//negative regulation of proteolysis;GO:0060311//negative regulation of elastin catabolic process;GO:0010711//negative regulation of collagen catabolic process;GO:0007420//brain development;GO:0007566//embryo implantation;GO:0043067//regulation of programmed cell death;GO:0007431//salivary gland development;GO:0032355//response to estradiol;GO:0010716//negative regulation of extracellul…	K13899//cystatin-C	NP_034106.2//cystatin-C precursor [Mus musculus]	4
22318	Vamp2	NM_009497	747.74	800.89	712.17	627.54	773.54	593.14	661.15	615.51	685.73	726.55	634.07	709.24	600.23	640.98	635.03	645.94	692.11	717	GO:0016021//integral component of membrane	NA	GO:0016192//vesicle-mediated transport	K13504//vesicle-associated membrane protein 2	KAF6459661.1//vesicle associated membrane protein 2 [Rousettus aegyptiacus]	3
234593	Ndrg4	BGI_novel_T017927,NM_001195006,NM_145602	727.29	604.41	748.72	691.69	635.83	573.14	476.9	663.12	631.73	573.51	713.63	644.35	645.02	657.95	578.33	580.81	533.67	669.66	GO:0031253//cell projection membrane;GO:0016323//basolateral plasma membrane;GO:0005829//cytosol;GO:0005739//mitochondrion;GO:0005789//endoplasmic reticulum membrane;GO:0005737//cytoplasm	NA	GO:0008542//visual learning;GO:0048662//negative regulation of smooth muscle cell proliferation;GO:0060973//cell migration involved in heart development;GO:0007165//signal transduction;GO:0010976//positive regulation of neuron projection development;GO:0007420//brain development;GO:0014912//negative regulation of smooth muscle cell migration;GO:2001135//regulation of endocytic recycling;GO:004827…	K18266//protein NDRG1	BAC98115.1//mKIAA1180 protein, partial [Mus musculus];XP_016011470.1//PREDICTED: protein NDRG4 isoform X3 [Rousettus aegyptiacus];XP_016011468.1//PREDICTED: protein NDRG4 isoform X1 [Rousettus aegyptiacus]	1;3
14319	Fth1	NM_010239,NR_073181	725.33	819.33	816.01	788.54	727.94	938.81	859.95	821.34	734.1	915.58	772.39	844.72	1017.04	771.9	862.2	874.58	675.75	814.46	NA	GO:0008199//ferric iron binding	GO:0006879//cellular iron ion homeostasis;GO:0006826//iron ion transport	K00522//ferritin heavy chain [EC:1.16.3.2]	XP_032751021.1//ferritin heavy chain, partial [Rattus rattus]	1;2
19049	Ppp1r1b	BGI_novel_T003071,NM_001313970,NM_144828	718.32	500.7	669.9	523.75	606.9	701.03	694.27	497.62	599.05	522.39	683.68	794.74	761.82	572.74	443.29	671.26	407.13	587.41	NA	GO:0004864//protein phosphatase inhibitor activity	GO:0007165//signal transduction	K15494//protein phosphatase 1 regulatory subunit 1B;K13172//serine/arginine repetitive matrix protein 2	KAF6416826.1//protein phosphatase 1 regulatory inhibitor subunit 1B [Molossus molossus];XP_003499631.1//protein phosphatase 1 regulatory subunit 1B [Cricetulus griseus]	1;2
268373	Ppia	NM_008907	709.32	737.17	754.03	842.25	707.6	675.29	633.74	784.8	664.64	734.18	621.99	565.03	737.35	801.88	801.57	781.02	781.5	751.59	NA	NA	NA	K03767//peptidyl-prolyl cis-trans isomerase A (cyclophilin A) [EC:5.2.1.8]	XP_021078116.1//peptidyl-prolyl cis-trans isomerase A-like [Mus pahari]	1
12709	Ckb	BGI_novel_T004263,BGI_novel_T004264,BGI_novel_T004265,NM_021273	681.8	555.36	711.74	703.1	609.64	573.14	557.71	693.4	642.15	623.5	690.26	580.33	678.81	642.64	612.23	662.54	582.02	642.77	GO:0030425//dendrite;GO:0005634//nucleus;GO:0005615//extracellular space;GO:0005829//cytosol;GO:0043025//neuronal cell body	GO:0005524//ATP binding;GO:0016301//kinase activity;GO:0031625//ubiquitin protein ligase binding;GO:0004111//creatine kinase activity	GO:0021549//cerebellum development;GO:0046314//phosphocreatine biosynthetic process;GO:0030644//cellular chloride ion homeostasis;GO:0007420//brain development	K00933//creatine kinase [EC:2.7.3.2]	XP_034344148.1//creatine kinase B-type [Arvicanthis niloticus];KAF6483721.1//creatine kinase B [Rousettus aegyptiacus]	4
20614	Snap25	NM_001291056,NM_011428	679.67	800.58	748.71	768.5	736.7	629.01	666.86	644.59	636.69	631.46	668.26	654.78	650.47	635.15	628.15	632.36	628.99	704.16	NA	NA	NA	K18211//synaptosomal-associated protein 25	XP_034460775.1//SNARE_SNAP25N and SNARE_SNAP23C domain-containing protein isoform X2 [Hippoglossus hippoglossus]	1;3
17196	Mbp	BGI_novel_T008787,BGI_novel_T008788,BGI_novel_T008789,BGI_novel_T008790,BGI_novel_T008791,BGI_novel_T008792,NM_001025245,NM_001025251,NM_001025254,NM_001025255,NM_001025256,NM_001025258,NM_001025259,NM_010777	663.61	899.41	1001.02	673.1	784.4	1237.87	1183.73	981.05	983.17	1148.14	1021.71	1066.81	1326.93	901.62	1015.48	1129.45	681.82	957.44	GO:0005634//nucleus;GO:0043218//compact myelin;GO:0042995//cell projection;GO:0043209//myelin sheath;GO:0071944//cell periphery;GO:0005737//cytoplasm;GO:0043025//neuronal cell body;GO:0032991//protein-containing complex;GO:0033269//internode region of axon;GO:0005886//plasma membrane	GO:0002020//protease binding;GO:0005516//calmodulin binding;GO:0019911//structural constituent of myelin sheath	GO:0042552//myelination;GO:0000165//MAPK cascade;GO:0035633//maintenance of blood-brain barrier;GO:0009636//response to toxic substance;GO:0061024//membrane organization;GO:0034115//negative regulation of heterotypic cell-cell adhesion;GO:0007605//sensory perception of sound;GO:1904685//positive regulation of metalloendopeptidase activity;GO:2000778//positive regulation of interleukin-6 secretion	K17269//myelin basic protein	NP_001020416.1//Golli-Mbp isoform 2 [Mus musculus];EDL09386.1//myelin basic protein, isoform CRA_e [Mus musculus];XP_006526521.1//Golli-Mbp isoform X8 [Mus musculus];NP_034907.1//Golli-Mbp isoform 1 [Mus musculus];XP_029327675.1//myelin basic protein isoform X2 [Mus caroli];XP_006526516.1//Golli-Mbp isoform X2 [Mus musculus];XP_021005942.1//myelin basic protein isoform X1 [Mus caroli];XP_03122201…	1;3;2
19240	Tmsb10	NM_001039392,NM_001190327,NM_025284	648.95	539.51	579.61	776.01	697.22	529.49	698.16	770.95	738	821.96	668.53	549.8	761.22	798.01	805.35	733.82	760.21	572.34	NA	GO:0003785//actin monomer binding	GO:0007015//actin filament organization	K13785//thymosin beta 10	EDL24314.1//mCG7243 [Mus musculus];XP_005364780.2//thymosin beta-10 [Microtus ochrogaster];XP_028618292.1//thymosin beta-10 [Grammomys surdaster]	1;4;2
15481	Hspa8	NM_031165	644.02	721.76	698.45	894.29	737.56	681.1	704.5	815.66	745.63	742.43	733.24	547.24	652.48	712.89	769.51	635.15	861.15	766.04	GO:0016021//integral component of membrane	GO:0005524//ATP binding	NA	K03283//heat shock 70kDa protein 1/2/6/8	XP_034792847.1//heat shock cognate 71 kDa protein-like [Pan paniscus]	4
214931	Fbxl16	BGI_novel_T007584,NM_001164225	635.93	588.75	601.98	505.08	543.09	583.43	625.44	480.48	574.65	506.53	557.13	640.76	699.53	532.15	455.09	607.68	391.16	487.21	GO:0005737//cytoplasm;GO:0019005//SCF ubiquitin ligase complex	NA	GO:0006511//ubiquitin-dependent protein catabolic process;GO:0031146//SCF-dependent proteasomal ubiquitin-dependent protein catabolic process;GO:0016567//protein ubiquitination	K10282//F-box and leucine-rich repeat protein 16	NP_001366323.1//F-box/LRR-repeat protein 16 isoform 2 [Mus musculus]	1
11465	Actg1	BGI_novel_T003456,NM_001313923,NM_009609	599.8	617.98	648.07	661.39	611.28	534.48	573.67	653.65	612.24	620.43	625.41	559.4	610.79	610.16	590.53	608.27	635.28	631.22	GO:0005856//cytoskeleton;GO:0005737//cytoplasm	GO:0005524//ATP binding	NA	K05692//actin beta/gamma 1	XP_002728578.2//PREDICTED: POTE ankyrin domain family member F isoform X1 [Rattus norvegicus];XP_002725368.2//PREDICTED: POTE ankyrin domain family member F isoform X2, partial [Rattus norvegicus]	1;3
BGI_novel_G000442	NA	BGI_novel_T004914	593.54	686.2	652.2	686.28	749.49	611.55	681.5	753.7	768.63	804.91	710.72	492.2	850.98	882.09	1059.74	765.06	1034.27	733.39	GO:0005874//microtubule;GO:0005737//cytoplasm	GO:0005200//structural constituent of cytoskeleton;GO:0005525//GTP binding;GO:0003924//GTPase activity	GO:0007017//microtubule-based process	K07374//tubulin alpha	XP_015822589.1//PREDICTED: tubulin alpha-1B chain-like [Nothobranchius furzeri]	NA
11461	Actb	BGI_novel_T014552,NM_007393	576.14	623.93	615.24	580.53	615.24	598.24	588.87	602.64	597.79	590.35	604.31	630.11	631.1	576.4	553.54	593.22	604.41	616.45	GO:0035267//NuA4 histone acetyltransferase complex;GO:0016020//membrane;GO:0030424//axon;GO:0005856//cytoskeleton;GO:0005634//nucleus;GO:0005925//focal adhesion;GO:0098793//presynapse;GO:0005737//cytoplasm;GO:0032991//protein-containing complex;GO:0097433//dense body;GO:0005884//actin filament;GO:0015629//actin cytoskeleton;GO:0045202//synapse;GO:0005886//plasma membrane	GO:0098973//structural constituent of postsynaptic actin cytoskeleton;GO:0005524//ATP binding;GO:0019901//protein kinase binding	GO:0048488//synaptic vesicle endocytosis;GO:0048870//cell motility;GO:0007409//axonogenesis	K05692//actin beta/gamma 1	KFO25358.1//Actin, cytoplasmic 1 [Fukomys damarensis]	5
69202	Ptms	NM_026988	575.68	617.18	441.09	427.71	531.5	390.13	468.03	353.97	440.13	461.97	413.25	602.65	450.03	486.29	400.15	468.34	366.8	494.3	GO:0016021//integral component of membrane	NA	NA	K19607//X-linked retinitis pigmentosa GTPase regulator	EPR60288.1//hypothetical protein TGGT1_235720 [Toxoplasma gondii GT1]	2
12631	Cfl1	NM_007687	574.24	666.75	605.57	580.86	622.24	520.15	608.57	537.81	585.78	620.81	539.09	661.26	572.89	579.32	553.1	599.78	564.29	592.87	GO:0015629//actin cytoskeleton	GO:0003779//actin binding	GO:0030042//actin filament depolymerization	K05765//cofilin	VTJ51029.1//Hypothetical predicted protein [Marmota monax]	5
22142	Tuba1a	BGI_novel_T006460,BGI_novel_T006461,BGI_novel_T006462,BGI_novel_T006463,BGI_novel_T006464,NM_011653	574.12	679.54	677.05	703.72	665.95	591.14	626.29	710.87	699.49	715.41	608.56	545.49	682.01	694.8	821.94	702.48	839.65	696.07	GO:0070062//extracellular exosome;GO:0005634//nucleus;GO:0005874//microtubule;GO:0015630//microtubule cytoskeleton;GO:0005881//cytoplasmic microtubule;GO:0031594//neuromuscular junction;GO:0043209//myelin sheath;GO:0005737//cytoplasm;GO:0045121//membrane raft;GO:0005829//cytosol;GO:0005789//endoplasmic reticulum membrane;GO:0036464//cytoplasmic ribonucleoprotein granule;GO:0055037//recycling endo…	GO:0042802//identical protein binding;GO:0031625//ubiquitin protein ligase binding;GO:0005200//structural constituent of cytoskeleton;GO:0003725//double-stranded RNA binding;GO:0044877//protein-containing complex binding;GO:0003924//GTPase activity;GO:0019904//protein domain specific binding;GO:0005198//structural molecule activity;GO:0005525//GTP binding	GO:0000278//mitotic cell cycle;GO:0000226//microtubule cytoskeleton organization;GO:0010389//regulation of G2/M transition of mitotic cell cycle;GO:0097711//ciliary basal body-plasma membrane docking;GO:0051301//cell division;GO:0007017//microtubule-based process;GO:0071353//cellular response to interleukin-4;GO:0000086//G2/M transition of mitotic cell cycle;GO:0030705//cytoskeleton-dependent int…	K07374//tubulin alpha	XP_034959794.1//tubulin alpha-1A chain-like [Zootoca vivipara]	2
12322	Camk2a	BGI_novel_T008637,BGI_novel_T008638,NM_001286809,NM_009792,NM_177407	555.26	614.61	521.11	435.28	418.41	498.28	507.07	360.95	429.81	389.92	459.51	524.59	548.56	440.5	377.68	486.96	296.16	385.68	GO:0005634//nucleus;GO:0005654//nucleoplasm;GO:0005954//calcium- and calmodulin-dependent protein kinase complex;GO:0030666//endocytic vesicle membrane;GO:0005737//cytoplasm;GO:0014069//postsynaptic density;GO:0043005//neuron projection;GO:0098685//Schaffer collateral - CA1 synapse;GO:0005829//cytosol;GO:0005739//mitochondrion;GO:0043197//dendritic spine	GO:0035254//glutamate receptor binding;GO:0005524//ATP binding;GO:0016301//kinase activity;GO:0042802//identical protein binding;GO:0042803//protein homodimerization activity;GO:0046872//metal ion binding;GO:0004674//protein serine/threonine kinase activity;GO:0004683//calmodulin-dependent protein kinase activity;GO:0009931//calcium-dependent protein serine/threonine kinase activity;GO:0005516//c…	GO:0038166//angiotensin-activated signaling pathway;GO:0007223//Wnt signaling pathway, calcium modulating pathway;GO:0048168//regulation of neuronal synaptic plasticity;GO:0046928//regulation of neurotransmitter secretion;GO:0010666//positive regulation of cardiac muscle cell apoptotic process;GO:1990443//peptidyl-threonine autophosphorylation;GO:1902108//regulation of mitochondrial membrane perm…	K04515//calcium/calmodulin-dependent protein kinase (CaM kinase) II [EC:2.7.11.17]	XP_006500892.1//calcium/calmodulin-dependent protein kinase type II subunit delta isoform X16 [Mus musculus];XP_021085522.1//calcium/calmodulin-dependent protein kinase type II subunit alpha [Mesocricetus auratus];KFO32008.1//Calcium/calmodulin-dependent protein kinase type II subunit alpha [Fukomys damarensis];EHB16005.1//Calcium/calmodulin-dependent protein kinase type II alpha chain [Heterocep…	1;4;3
12315	Calm3	NM_007590	549.18	613.69	583	535.12	573.9	562.84	554.53	548.28	529.75	560.36	555.01	563.06	623.22	641.57	606.35	663.27	663.85	651.1	NA	GO:0005509//calcium ion binding	GO:0019722//calcium-mediated signaling	K02183//calmodulin	XP_001506524.2//calmodulin-1 [Ornithorhynchus anatinus]	3
21838	Thy1	NM_009382	542.07	598.97	588.28	591.56	554.1	459.87	478.49	540.48	528.61	519.17	560.7	550.35	545.61	563.53	571.66	526.43	564.21	545.6	GO:0030425//dendrite;GO:0005783//endoplasmic reticulum;GO:0031362//anchored component of external side of plasma membrane;GO:0009897//external side of plasma membrane;GO:0016324//apical plasma membrane;GO:0043209//myelin sheath;GO:0030673//axolemma;GO:0030426//growth cone;GO:0009986//cell surface;GO:0045121//membrane raft;GO:0032590//dendrite membrane;GO:0005829//cytosol;GO:0032809//neuronal cell…	GO:0005178//integrin binding;GO:0019899//enzyme binding;GO:0019901//protein kinase binding;GO:0005096//GTPase activator activity;GO:0034235//GPI anchor binding	GO:0001952//regulation of cell-matrix adhesion;GO:2000298//regulation of Rho-dependent protein serine/threonine kinase activity;GO:0043547//positive regulation of GTPase activity;GO:0050860//negative regulation of T cell receptor signaling pathway;GO:0098609//cell-cell adhesion;GO:0002693//positive regulation of cellular extravasation;GO:0007229//integrin-mediated signaling pathway;GO:0048041//fo…	K06514//Thy-1 cell surface antigen	NP_033408.1//thy-1 membrane glycoprotein preproprotein [Mus musculus]	3
BGI_novel_G000990	NA	BGI_novel_T011977	530.96	482.71	500.14	527.81	477.15	445.63	485.74	488.99	463.11	541.04	513.28	442.94	580.23	497.05	459.57	561.94	408.56	415.24	GO:0005840//ribosome	GO:0003735//structural constituent of ribosome	GO:0006412//translation	K08770//ubiquitin C	XP_034506972.1//ubiquitin-60S ribosomal protein L40-like isoform X1 [Ailuropoda melanoleuca]	NA
14797	Aes	NM_001276288,NM_010347,NR_074087	523.32	536.74	519.04	510.25	509.03	476.65	567.59	571.32	549.58	584.45	528.81	506.89	551.13	562.66	606.89	601.95	560.67	514.02	GO:0005654//nucleoplasm;GO:0005634//nucleus;GO:0005667//transcription regulator complex	GO:0003714//transcription corepressor activity;GO:0042802//identical protein binding;GO:0070491//repressing transcription factor binding	GO:0040008//regulation of growth;GO:0006355//regulation of transcription, DNA-templated;GO:0010629//negative regulation of gene expression;GO:0090090//negative regulation of canonical Wnt signaling pathway;GO:0000122//negative regulation of transcription by RNA polymerase II;GO:0006357//regulation of transcription by RNA polymerase II;GO:0070555//response to interleukin-1;GO:0032091//negative reg…	K04497//groucho	NP_001263217.1//TLE family member 5 isoform 2 [Mus musculus];NP_034477.1//TLE family member 5 isoform 1 [Mus musculus];XP_017526300.1//PREDICTED: amino-terminal enhancer of split [Manis javanica]	1;4
12876	Cpe	NM_013494	521.25	532.85	557.16	568.3	480.85	499.77	492.21	547.48	508.54	540.27	481.73	478.02	512.44	525.9	522.61	577.28	476.79	482.25	GO:0030658//transport vesicle membrane;GO:0030425//dendrite;GO:0030667//secretory granule membrane;GO:0005615//extracellular space;GO:0097060//synaptic membrane;GO:0043204//perikaryon;GO:0043025//neuronal cell body;GO:0030141//secretory granule;GO:0045121//membrane raft;GO:0005794//Golgi apparatus;GO:0031045//dense core granule;GO:0005576//extracellular region	GO:0004180//carboxypeptidase activity;GO:0050839//cell adhesion molecule binding;GO:0008233//peptidase activity;GO:0042043//neurexin family protein binding;GO:0004181//metallocarboxypeptidase activity;GO:0050897//cobalt ion binding;GO:0019904//protein domain specific binding;GO:0008270//zinc ion binding	GO:0030072//peptide hormone secretion;GO:0006518//peptide metabolic process;GO:0072657//protein localization to membrane;GO:0043171//peptide catabolic process;GO:0016485//protein processing;GO:0016055//Wnt signaling pathway;GO:0034230//enkephalin processing;GO:0033366//protein localization to secretory granule;GO:0003214//cardiac left ventricle morphogenesis;GO:2000173//negative regulation of bra…	K01294//carboxypeptidase E [EC:3.4.17.10]	NP_038522.2//carboxypeptidase E preproprotein [Mus musculus]	4
21912	Tspan7	NM_019634	512.07	538.56	523.89	450.84	527.76	522.09	520.63	463.57	492.69	482.34	464.26	552.78	531.53	523.04	455.15	534.46	464.13	489.38	GO:0005887//integral component of plasma membrane;GO:0016021//integral component of membrane	NA	NA	K06571//tetraspanin-7	NP_062608.2//tetraspanin-7 [Mus musculus]	2
15444	Hpca	NM_001130419,NM_001286081,NM_001286083,NM_010471	511.58	421.22	444.72	364	443.6	471.9	533.78	339	451.89	351.1	447.16	504.74	447.2	393.5	293.25	423.4	296.3	395.49	NA	GO:0005509//calcium ion binding	NA	K23846	RMX37320.1//hypothetical protein pdam_00008927 [Pocillopora damicornis]	4;1;2
19339	Rab3a	NM_001166399,NM_001328047,NM_009001	506.11	546.12	533.6	523	555.98	435	477.8	533.35	509.27	539.44	491.88	486.41	490.05	600.84	551.52	540.5	622.65	528.1	NA	GO:0046872//metal ion binding;GO:0004114//3',5'-cyclic-nucleotide phosphodiesterase activity;GO:0005525//GTP binding;GO:0003924//GTPase activity	GO:0007165//signal transduction	K07882//Ras-related protein Rab-3A	XP_007993972.1//PREDICTED: ras-related protein Rab-3A [Chlorocebus sabaeus];XP_012591139.1//ras-related protein Rab-3A [Microcebus murinus];KAF5913683.1//hypothetical protein HPG69_017459 [Diceros bicornis minor]	6;1;2
20977	Syp	BGI_novel_T019499,NM_009305	499.78	539.14	519.08	525.01	541.57	426.71	422.07	490.53	498.59	511.39	461.19	502.17	494.36	568.24	537.29	544.73	607.52	540.81	GO:0016020//membrane;GO:0043229//intracellular organelle;GO:0048786//presynaptic active zone;GO:0060076//excitatory synapse;GO:0031594//neuromuscular junction;GO:0032991//protein-containing complex;GO:0030672//synaptic vesicle membrane;GO:0098685//Schaffer collateral - CA1 synapse;GO:0016021//integral component of membrane;GO:0042734//presynaptic membrane;GO:0045202//synapse;GO:0044309//neuron sp…	GO:0017075//syntaxin-1 binding;GO:0000149//SNARE binding;GO:0019904//protein domain specific binding;GO:0042802//identical protein binding;GO:0015485//cholesterol binding;GO:0042169//SH2 domain binding;GO:0044877//protein-containing complex binding	GO:0048488//synaptic vesicle endocytosis;GO:2000300//regulation of synaptic vesicle exocytosis;GO:0071310//cellular response to organic substance;GO:2000474//regulation of opioid receptor signaling pathway;GO:0048168//regulation of neuronal synaptic plasticity;GO:0007268//chemical synaptic transmission;GO:0006897//endocytosis;GO:0048172//regulation of short-term neuronal synaptic plasticity;GO:00…	K14168//cytoplasmic tRNA 2-thiolation protein 1 [EC:2.7.7.-]	XP_017205460.1//PREDICTED: synaptophysin [Oryctolagus cuniculus]	2
14683	Gnas	BGI_novel_T010899,BGI_novel_T010900,BGI_novel_T010901,NM_001077507,NM_001077510,NM_001310083,NM_001310085,NM_010309,NM_019690,NM_022000,NM_201616,NM_201617,NM_201618,NR_003258	499.47	640.43	605.86	807.81	638.67	481.84	606.84	864.09	638.5	774.2	578.45	468.22	490.88	695.23	944.1	612.15	895.52	670.69	GO:0030425//dendrite;GO:0016020//membrane;GO:0016324//apical plasma membrane;GO:0005737//cytoplasm;GO:0043025//neuronal cell body;GO:0031224//intrinsic component of membrane;GO:0032588//trans-Golgi network membrane;GO:0005829//cytosol;GO:0005576//extracellular region;GO:0055037//recycling endosome;GO:0005886//plasma membrane;GO:0070062//extracellular exosome;GO:0005634//nucleus;GO:0008021//synapt…	GO:0031683//G-protein beta/gamma-subunit complex binding;GO:0010856//adenylate cyclase activator activity;GO:0031698//beta-2 adrenergic receptor binding;GO:0043014//alpha-tubulin binding;GO:0035255//ionotropic glutamate receptor binding;GO:0005159//insulin-like growth factor receptor binding;GO:0031852//mu-type opioid receptor binding;GO:0003924//GTPase activity;GO:0046872//metal ion binding;GO:0…	GO:0046907//intracellular transport;GO:0120162//positive regulation of cold-induced thermogenesis;GO:0051216//cartilage development;GO:0045672//positive regulation of osteoclast differentiation;GO:0050796//regulation of insulin secretion;GO:0060789//hair follicle placode formation;GO:0040032//post-embryonic body morphogenesis;GO:0045776//negative regulation of blood pressure;GO:0009791//post-embr…	K04632//guanine nucleotide-binding protein G(s) subunit alpha;K05185//gamma-aminobutyric acid receptor subunit epsilon	NP_062664.2//protein SCG6 (secretogranin VI) isoform SCG6 precursor [Mus musculus];NP_001297014.1//protein GNAS isoform XXLb2 [Mus musculus];NP_001165454.1//guanine nucleotide-binding protein G(s) subunit alpha isoform GNASS [Sus scrofa];NP_963911.1//protein GNAS isoform XXLb1 [Mus musculus];NP_001070975.1//protein GNAS isoform f [Mus musculus];XP_032243490.1//guanine nucleotide-binding protein G…	4;1;3;2
26562	Ncdn	BGI_novel_T012711,BGI_novel_T012712,NM_011986	496.53	517.33	449.46	494.78	485.41	519.71	563.21	450.13	474.01	498.23	513.87	511.12	576.71	444.43	418.25	511.97	418.93	453.74	GO:0016020//membrane;GO:0010008//endosome membrane;GO:0030425//dendrite;GO:0098794//postsynapse;GO:0005829//cytosol;GO:0043204//perikaryon;GO:0043025//neuronal cell body;GO:0043005//neuron projection	NA	GO:0045453//bone resorption;GO:0048168//regulation of neuronal synaptic plasticity;GO:0031175//neuron projection development	NA	NP_036116.3//neurochondrin isoform 1 [Mus musculus]	4
15516	Hsp90ab1	NM_008302	493.19	529.05	512.77	611.26	528.45	509.62	511.57	528.92	520.38	543.87	517.47	471.58	501.64	527.18	539.41	521.14	547.94	517.98	GO:0005765//lysosomal membrane;GO:0016323//basolateral plasma membrane;GO:0044295//axonal growth cone;GO:0016324//apical plasma membrane;GO:0031526//brush border membrane;GO:1990917//ooplasm;GO:0016234//inclusion body;GO:0009986//cell surface;GO:0008180//COP9 signalosome;GO:0005829//cytosol;GO:0005576//extracellular region;GO:1990565//HSP90-CDC37 chaperone complex;GO:1990913//sperm head plasma me…	GO:0005524//ATP binding;GO:0031072//heat shock protein binding;GO:0031625//ubiquitin protein ligase binding;GO:0070182//DNA polymerase binding;GO:0043008//ATP-dependent protein binding;GO:0003725//double-stranded RNA binding;GO:0019900//kinase binding;GO:0032564//dATP binding;GO:0002134//UTP binding;GO:0042826//histone deacetylase binding;GO:0017098//sulfonylurea receptor binding;GO:0002135//CTP …	GO:0048675//axon extension;GO:1904031//positive regulation of cyclin-dependent protein kinase activity;GO:0035690//cellular response to drug;GO:2000010//positive regulation of protein localization to cell surface;GO:0051973//positive regulation of telomerase activity;GO:0032092//positive regulation of protein binding;GO:0071407//cellular response to organic cyclic compound;GO:0060334//regulation …	K04079//molecular chaperone HtpG	PNI77530.1//HSP90AB1 isoform 2 [Pan troglodytes]	3
330695	Ctxn1	NM_183315	492.74	510.91	460.28	397.49	421.66	505.8	518.21	340.6	439.27	402.75	448.83	589.21	517.19	426.75	366.87	512.8	344.28	400.99	GO:0016021//integral component of membrane	NA	NA	NA	EDL21991.1//cortexin 1 [Mus musculus]	2
19156	Psap	BGI_novel_T001423,BGI_novel_T001424,NM_001146120,NM_001146121,NM_001146122,NM_001146123,NM_001146124,NM_011179	492.18	523.72	524.41	540.71	519.63	469.19	468.67	549.44	504.37	527.76	496.84	497.87	501	523.95	541	530.19	548.35	538	GO:0043231//intracellular membrane-bounded organelle;GO:0005615//extracellular space;GO:0005770//late endosome;GO:0016235//aggresome;GO:0005764//lysosome;GO:0005737//cytoplasm;GO:0032991//protein-containing complex;GO:0005576//extracellular region;GO:0005739//mitochondrion	GO:0002020//protease binding;GO:1905573//ganglioside GM1 binding;GO:0042802//identical protein binding;GO:1905574//ganglioside GM2 binding;GO:0042803//protein homodimerization activity;GO:0005543//phospholipid binding;GO:1905577//ganglioside GP1c binding;GO:1905576//ganglioside GT1b binding;GO:0004565//beta-galactosidase activity;GO:0001664//G protein-coupled receptor binding;GO:1905575//ganglios…	GO:1903575//cornified envelope assembly;GO:0006643//membrane lipid metabolic process;GO:0006672//ceramide metabolic process;GO:0071310//cellular response to organic substance;GO:0060742//epithelial cell differentiation involved in prostate gland development;GO:0001865//NK T cell differentiation;GO:0019216//regulation of lipid metabolic process;GO:0006683//galactosylceramide catabolic process;GO:0…	K12382//saposin	NP_001139596.1//prosaposin isoform F [Mus musculus];NP_035309.3//prosaposin isoform B precursor [Mus musculus];NP_001139593.1//prosaposin isoform C precursor [Mus musculus];NP_001139594.1//prosaposin isoform D precursor [Mus musculus];NP_001139592.1//prosaposin isoform A precursor [Mus musculus];NP_001139595.1//prosaposin isoform E precursor [Mus musculus]	1;3
18546	Pcp4	NM_008791	491.45	416.79	523.9	398.44	370.67	359.89	489.2	366.63	418.77	364.37	426.31	404.92	399.15	375.09	327.98	385.28	270.26	339.15	NA	GO:0005516//calmodulin binding	NA	K13887//coronin-2	EDM10957.1//Purkinje cell protein 4, isoform CRA_b [Rattus norvegicus]	2
22153	Tubb4a	BGI_novel_T008138,NM_009451	490.68	582.78	535.08	467.3	568.33	480.46	553.02	430.27	496.79	552.2	463.86	608.26	549.16	598.11	564.95	585.39	625.71	588.49	GO:0033269//internode region of axon;GO:0005874//microtubule;GO:0043209//myelin sheath;GO:0005930//axoneme;GO:0005737//cytoplasm;GO:0043025//neuronal cell body	GO:0005509//calcium ion binding;GO:0005200//structural constituent of cytoskeleton;GO:0005525//GTP binding;GO:0003924//GTPase activity	GO:0007017//microtubule-based process;GO:0031115//negative regulation of microtubule polymerization	K07375//tubulin beta	KAF6307384.1//tubulin beta 4A class IVa [Rhinolophus ferrumequinum];XP_022518975.1//tubulin beta-4B chain isoform X2 [Astyanax mexicanus]	3
11931	Atp1b1	NM_009721	479.75	493.05	513.34	545.88	479.05	413.97	369.34	491.33	449.34	462.9	461.88	411.34	458.96	492.56	494.11	456.15	517.55	522.09	GO:0016020//membrane;GO:0030315//T-tubule;GO:0016323//basolateral plasma membrane;GO:0016324//apical plasma membrane;GO:0031090//organelle membrane;GO:0043209//myelin sheath;GO:0036126//sperm flagellum;GO:0005901//caveola;GO:0005890//sodium:potassium-exchanging ATPase complex;GO:0042383//sarcolemma;GO:0014704//intercalated disc;GO:0016328//lateral plasma membrane;GO:0005886//plasma membrane	GO:0001671//ATPase activator activity;GO:0005524//ATP binding;GO:0046982//protein heterodimerization activity;GO:0051117//ATPase binding;GO:0031402//sodium ion binding;GO:0019901//protein kinase binding;GO:0030955//potassium ion binding;GO:0005391//sodium:potassium-exchanging ATPase activity;GO:0008022//protein C-terminus binding;GO:0016887//ATPase activity	GO:0010882//regulation of cardiac muscle contraction by calcium ion signaling;GO:0046034//ATP metabolic process;GO:0010468//regulation of gene expression;GO:0086009//membrane repolarization;GO:0035725//sodium ion transmembrane transport;GO:1903281//positive regulation of calcium:sodium antiporter activity;GO:0098655//cation transmembrane transport;GO:0030001//metal ion transport;GO:0030007//cellu…	K01540//sodium/potassium-transporting ATPase subunit beta	NP_033851.1//sodium/potassium-transporting ATPase subunit beta-1 [Mus musculus]	6
20054	Rps15	NM_001310726,NM_009091	473.74	464.14	460.55	608.36	443.24	432.3	478.63	525.34	453.61	527.54	482.59	395.58	596.14	470.9	455.22	552.84	414.38	385.79	GO:0016021//integral component of membrane;GO:0015935//small ribosomal subunit	GO:0003723//RNA binding;GO:0003735//structural constituent of ribosome	GO:0006412//translation	K02958//small subunit ribosomal protein S15e	XP_026554249.1//40S ribosomal protein S15 [Pseudonaja textilis];XP_034342594.1//40S ribosomal protein S15 isoform X1 [Arvicanthis niloticus]	1;2
319317	Snhg11	BGI_novel_T010721,BGI_novel_T010722,BGI_novel_T010723,BGI_novel_T010724,BGI_novel_T010725,BGI_novel_T010726,BGI_novel_T010727,NM_175692	466.42	448.14	442.89	529.12	486.34	598.5	420.56	478.55	443.07	471.73	431.07	597.64	397.48	478.1	453.91	494.86	523.22	528.13	GO:0016021//integral component of membrane	GO:0042802//identical protein binding	NA	K19607//X-linked retinitis pigmentosa GTPase regulator	EDL06267.1//RIKEN cDNA A930034L06, partial [Mus musculus];KFQ95553.1//hypothetical protein Y956_11151, partial [Nipponia nippon];XP_015861585.1//PREDICTED: MAPK-interacting and spindle-stabilizing protein-like isoform X2 [Peromyscus maniculatus bairdii];AAH30414.1//Small nucleolar RNA host gene 11 (non-protein coding) [Mus musculus];GCF58383.1//hypothetical protein parPi_0021370 [Paroedura picta]	3
64294	Itm2c	BGI_novel_T000501,BGI_novel_T000502,NM_022417	455.24	410.24	431.46	445.44	420.27	335.82	343.92	423.69	400.78	399.3	380.97	403.82	389.32	413.34	375.87	401.05	419.62	379.97	GO:0005765//lysosomal membrane;GO:0005794//Golgi apparatus;GO:0016021//integral component of membrane;GO:0005764//lysosome;GO:0005886//plasma membrane;GO:0048471//perinuclear region of cytoplasm	GO:0001540//amyloid-beta binding;GO:0005524//ATP binding	GO:0030182//neuron differentiation;GO:0010977//negative regulation of neuron projection development;GO:2001238//positive regulation of extrinsic apoptotic signaling pathway;GO:0042985//negative regulation of amyloid precursor protein biosynthetic process	K18265//integral membrane protein 2C	NP_071862.2//integral membrane protein 2C [Mus musculus]	3
59049	Slc22a17	BGI_novel_T005395,BGI_novel_T005396,NM_021551	441.18	414.72	426.26	467.76	429.97	391.97	382.22	463.14	418.71	444.1	393.62	424.43	436.88	434.04	419.52	453.33	471.86	424.7	GO:0005774//vacuolar membrane;GO:0005887//integral component of plasma membrane;GO:0031301//integral component of organelle membrane;GO:0005886//plasma membrane	GO:0004888//transmembrane signaling receptor activity;GO:0022857//transmembrane transporter activity	GO:0055072//iron ion homeostasis;GO:0015891//siderophore transport	K08213//MFS transporter, OCT family, solute carrier family 22 (organic cation transporter), member 17	KAF6132912.1//solute carrier family 22 member 17 [Phyllostomus discolor];XP_013012739.1//solute carrier family 22 member 17 [Cavia porcellus]	4
12868	Cox8a	NM_007750	438.12	434.23	480.86	445.7	378.54	404.18	395.72	430.81	421.61	429.36	409.75	402.99	399.36	442.87	440.99	474.3	394	406.98	GO:0016021//integral component of membrane	GO:0004129//cytochrome-c oxidase activity	NA	K02273//cytochrome c oxidase subunit 8	EDL32287.1//mCG51330, partial [Mus musculus]	2
22223	Uchl1	BGI_novel_T013730,NM_011670	434.79	472.7	462.13	559.62	462.87	401.69	457.71	544.78	476.83	526.45	432.07	421.76	448.05	502.23	557.95	512.6	561.81	468.6	GO:0030424//axon;GO:1904115//axon cytoplasm;GO:0044306//neuron projection terminus;GO:0005829//cytosol;GO:0043209//myelin sheath;GO:0005789//endoplasmic reticulum membrane;GO:0005737//cytoplasm;GO:0005886//plasma membrane;GO:0043025//neuronal cell body	GO:0043130//ubiquitin binding;GO:0004843//thiol-dependent ubiquitin-specific protease activity;GO:0004197//cysteine-type endopeptidase activity;GO:0031625//ubiquitin protein ligase binding;GO:0031694//alpha-2A adrenergic receptor binding;GO:0008242//omega peptidase activity;GO:0016874//ligase activity	GO:0002931//response to ischemia;GO:0007412//axon target recognition;GO:0035690//cellular response to drug;GO:0043407//negative regulation of MAP kinase activity;GO:0042755//eating behavior;GO:0048747//muscle fiber development;GO:0007409//axonogenesis;GO:0006511//ubiquitin-dependent protein catabolic process;GO:0008283//cell population proliferation;GO:0007628//adult walking behavior;GO:0019233//…	K05611//ubiquitin carboxyl-terminal hydrolase L1 [EC:3.4.19.12]	EDL37773.1//ubiquitin carboxy-terminal hydrolase L1, isoform CRA_b, partial [Mus musculus]	2
27370	Rps26	NM_013765	430.11	412.96	481.42	523.83	422.05	427.84	500.36	483.78	518.21	535.43	476.41	412.49	593.44	515.63	438.46	540.79	495.37	420.99	GO:0005840//ribosome	GO:0003735//structural constituent of ribosome	GO:0006412//translation	K02976//small subunit ribosomal protein S26e	XP_005335675.1//40S ribosomal protein S26 [Ictidomys tridecemlineatus]	2
104001	Rtn1	NM_001007596,NM_001286448,NM_153457,NR_104446	427.88	446.33	448.91	505.27	456.72	415.59	424.67	481.9	431.23	453.97	411.58	429.42	423.31	449.94	468.44	460.37	510	483.3	GO:0005790//smooth endoplasmic reticulum;GO:0005783//endoplasmic reticulum;GO:0016021//integral component of membrane;GO:0005789//endoplasmic reticulum membrane;GO:0000139//Golgi membrane	NA	GO:0030182//neuron differentiation	K20721//reticulon-1	XP_006199779.1//reticulon-1 [Vicugna pacos];EDL36536.1//reticulon 1, isoform CRA_b, partial [Mus musculus];XP_032763813.1//reticulon-1 isoform X1 [Rattus rattus];NP_001273377.1//reticulon-1 isoform A2 [Mus musculus]	1;7;2
13628	Eef1a2	BGI_novel_T010987,NM_007906	427.01	464.46	434.84	537.01	415.01	416.95	423.7	476.57	441.42	473.51	458.88	427.49	501.81	475.63	477.73	468.86	481.11	466.44	GO:0045202//synapse;GO:0005853//eukaryotic translation elongation factor 1 complex	GO:0003746//translation elongation factor activity;GO:0005525//GTP binding;GO:0019901//protein kinase binding;GO:0003924//GTPase activity	GO:0043065//positive regulation of apoptotic process;GO:0090218//positive regulation of lipid kinase activity	K03231//elongation factor 1-alpha	KAF4020051.1//hypothetical protein G4228_011892 [Cervus hanglu yarkandensis];XP_031228913.1//elongation factor 1-alpha 2 isoform X1 [Mastomys coucha]	2
12890	Cplx2	BGI_novel_T004581,BGI_novel_T004582,NM_009946	425.6	362.28	440.69	380.31	392.61	377.02	348.89	343.46	392.78	346.03	419.58	421.43	459.3	373.43	339.58	403.24	295.26	380.72	GO:0016021//integral component of membrane	GO:0016829//lyase activity	GO:0055085//transmembrane transport	K06265//dystroglycan 1	XP_020627039.1//uncharacterized protein LOC110064336, partial [Orbicella faveolata]	3
20604	Sst	NM_009215	424.41	402.27	360.42	412.72	352.24	376.6	413.11	381.09	345.97	320.04	480.32	508.44	425.27	326.18	407.5	407.13	220.45	339.13	GO:0005615//extracellular space;GO:0005576//extracellular region;GO:0043025//neuronal cell body	GO:0005179//hormone activity	GO:0042493//response to drug;GO:0043200//response to amino acid;GO:0010243//response to organonitrogen compound;GO:0009408//response to heat;GO:0006972//hyperosmotic response;GO:0048545//response to steroid hormone;GO:0030334//regulation of cell migration;GO:0010447//response to acidic pH	K05237//somatostatin	NP_033241.1//somatostatin precursor [Mus musculus]	1
12861	Cox6a1	NM_007748	424.18	431.15	476.55	452.6	359.69	367.73	372.83	432.04	371.64	420.2	423.47	382.89	472.5	435.09	440.45	470.88	351.23	365.66	GO:0043209//myelin sheath;GO:0016021//integral component of membrane;GO:0005739//mitochondrion;GO:0005751//mitochondrial respiratory chain complex IV	GO:0004129//cytochrome-c oxidase activity;GO:0030234//enzyme regulator activity	GO:0006123//mitochondrial electron transport, cytochrome c to oxygen;GO:0009060//aerobic respiration	K02266//cytochrome c oxidase subunit 6a	AAA53066.1//cytochrome c oxidase [Mus musculus]	3
13806	Eno1	NM_023119	422.96	446.68	438.1	501.41	427.22	385.88	358.69	420.15	400.53	419.41	430.14	410.02	437.84	450.73	421.77	447.82	433.79	430.36	GO:0016020//membrane;GO:0099738//cell cortex region;GO:0043209//myelin sheath;GO:0005737//cytoplasm;GO:0097060//synaptic membrane;GO:0043005//neuron projection;GO:0019897//extrinsic component of plasma membrane;GO:0009986//cell surface;GO:0030426//growth cone;GO:0045121//membrane raft;GO:0005829//cytosol;GO:0000015//phosphopyruvate hydratase complex;GO:0005886//plasma membrane	GO:0000287//magnesium ion binding;GO:0003723//RNA binding;GO:0004634//phosphopyruvate hydratase activity;GO:0042802//identical protein binding;GO:0031072//heat shock protein binding;GO:0042803//protein homodimerization activity;GO:0044877//protein-containing complex binding;GO:0001227//DNA-binding transcription repressor activity, RNA polymerase II-specific;GO:0000977//RNA polymerase II transcrip…	GO:0098761//cellular response to interleukin-7;GO:0061621//canonical glycolysis;GO:0006096//glycolytic process;GO:0051099//positive regulation of binding;GO:0001701//in utero embryonic development	K01689//enolase [EC:4.2.1.11]	AAH63174.1//Eno1 protein, partial [Rattus norvegicus]	2
12314	Calm2	NM_007589	418.68	399.51	413.51	463.76	385.69	380.15	366.66	372.95	371.46	373.49	379.72	372.37	387.94	389.65	352.21	381.64	352.8	444.72	NA	GO:0005509//calcium ion binding	GO:0019722//calcium-mediated signaling	K02183//calmodulin	XP_010966045.1//PREDICTED: calmodulin [Camelus bactrianus]	5
106529	Tecr	NM_027179,NM_134118	417.21	452.83	453.43	476.84	481.92	391.06	441.61	496.93	470.31	513.56	446.38	431.47	426.42	522.66	540.14	488.92	629.4	495.11	GO:0005783//endoplasmic reticulum;GO:0030176//integral component of endoplasmic reticulum membrane;GO:0016021//integral component of membrane	GO:0016627//oxidoreductase activity, acting on the CH-CH group of donors;GO:0102758//very-long-chain enoyl-CoA reductase activity;GO:0016491//oxidoreductase activity	GO:0006694//steroid biosynthetic process;GO:0030497//fatty acid elongation;GO:0006665//sphingolipid metabolic process;GO:0042761//very long-chain fatty acid biosynthetic process;GO:0006629//lipid metabolic process	K10258//very-long-chain enoyl-CoA reductase [EC:1.3.1.93]	EDL10909.1//mCG11048, isoform CRA_b, partial [Mus musculus]	1;5
13602	Sparcl1	NM_010097	415.93	372.43	423.2	499.23	431.43	350.47	375.76	504.22	423.5	485.72	465.79	361.78	411.14	466.68	504.57	486.06	475.44	427.25	GO:0005615//extracellular space;GO:0062023//collagen-containing extracellular matrix;GO:0098978//glutamatergic synapse;GO:0098965//extracellular matrix of synaptic cleft;GO:0045202//synapse	GO:0005518//collagen binding;GO:0005509//calcium ion binding;GO:0050840//extracellular matrix binding	GO:0099560//synaptic membrane adhesion;GO:0007165//signal transduction;GO:0048856//anatomical structure development;GO:0050807//regulation of synapse organization	K19607//X-linked retinitis pigmentosa GTPase regulator	NP_001345943.1//SPARC-like protein 1 precursor [Mus musculus]	4
66237	Atp6v1g2	BGI_novel_T007870,NM_023179	405.63	432.42	386.27	384.88	409.82	340.5	377.58	358.11	362.95	392.13	362.33	401.95	353.79	410.06	367.5	363.82	386.81	404.1	GO:0005634//nucleus;GO:0030285//integral component of synaptic vesicle membrane;GO:0042470//melanosome;GO:0016471//vacuolar proton-transporting V-type ATPase complex	GO:0042626//ATPase-coupled transmembrane transporter activity;GO:0008553//proton-exporting ATPase activity, phosphorylative mechanism;GO:0016887//ATPase activity	GO:1902600//proton transmembrane transport;GO:0007249//I-kappaB kinase/NF-kappaB signaling;GO:0034122//negative regulation of toll-like receptor signaling pathway	K02152//V-type H+-transporting ATPase subunit G	NP_075668.1//V-type proton ATPase subunit G 2 isoform 1 [Mus musculus];XP_027976491.1//LOW QUALITY PROTEIN: V-type proton ATPase subunit G 2 [Eumetopias jubatus]	3
13807	Eno2	BGI_novel_T015395,BGI_novel_T015396,BGI_novel_T015397,NM_001302642,NM_013509	404.41	400.53	391.75	418.68	420.54	392.61	384.52	377.74	379.91	394.52	387.56	423.69	388.85	423.48	383.42	402.73	437.61	416.71	GO:0016020//membrane;GO:0001917//photoreceptor inner segment;GO:0099738//cell cortex region;GO:0043209//myelin sheath;GO:0005737//cytoplasm;GO:0097060//synaptic membrane;GO:0043025//neuronal cell body;GO:0043005//neuron projection;GO:0043204//perikaryon;GO:0030426//growth cone;GO:0009986//cell surface;GO:0045121//membrane raft;GO:0005829//cytosol;GO:0000015//phosphopyruvate hydratase complex;GO:0…	GO:0000287//magnesium ion binding;GO:0004634//phosphopyruvate hydratase activity;GO:0042802//identical protein binding;GO:0019899//enzyme binding;GO:0044877//protein-containing complex binding	GO:0006096//glycolytic process	K01689//enolase [EC:4.2.1.11]	XP_027699081.1//gamma-enolase isoform X1 [Vombatus ursinus];AAH09018.1//Eno2 protein, partial [Mus musculus];XP_004448552.1//gamma-enolase isoform X2 [Dasypus novemcinctus]	1;3
12759	Clu	NM_013492	398.98	392.38	392.52	392.21	376.59	370.2	390.08	404.49	410.51	418.65	460.27	381.53	440.68	432.28	454.97	480.27	393.81	378.07	GO:0009986//cell surface;GO:0016235//aggresome;GO:0071944//cell periphery;GO:0097440//apical dendrite	GO:0051787//misfolded protein binding;GO:0001540//amyloid-beta binding;GO:0047485//protein N-terminus binding;GO:0050750//low-density lipoprotein particle receptor binding	GO:0000902//cell morphogenesis;GO:0051131//chaperone-mediated protein complex assembly;GO:0032286//central nervous system myelin maintenance;GO:0061077//chaperone-mediated protein folding	K17252//clusterin	XP_006518566.1//clusterin isoform X1 [Mus musculus]	3
66425	Pcp4l1	NM_025557	391.02	267.32	356.29	284.55	328.3	276.36	241.56	256.34	301.46	246	276.45	338.64	317.36	303.86	214.18	309.23	237.79	291.87	NA	NA	NA	NA	BAB22346.1//unnamed protein product, partial [Mus musculus]	1
67068	Dynlrb1	NM_001291108,NM_025947,NR_111890,NR_111891	389.75	382.45	377.38	417.28	393.92	351.43	398.31	376.14	377.87	424	391.51	368.15	411.17	427.44	411.95	420.91	403.06	340.81	GO:0005874//microtubule;GO:0005868//cytoplasmic dynein complex;GO:0005813//centrosome;GO:0005737//cytoplasm	GO:0045505//dynein intermediate chain binding;GO:0003774//motor activity;GO:0004842//ubiquitin-protein transferase activity	GO:0007018//microtubule-based movement;GO:0007632//visual behavior	K10419//dynein light chain roadblock-type	XP_005214741.1//dynein light chain roadblock-type 1 isoform X1 [Bos taurus];EDL06115.1//dynein light chain roadblock-type 1, isoform CRA_c, partial [Mus musculus];EDL06113.1//dynein light chain roadblock-type 1, isoform CRA_a, partial [Mus musculus];XP_027277205.2//dynein light chain roadblock-type 1 isoform X2, partial [Cricetulus griseus]	1;3
104069	Sncb	BGI_novel_T004591,NM_033610	389.48	474.42	470.56	493.52	448.82	356.53	358.84	500.58	429.95	505.92	438.76	369.82	437.99	514.14	561.35	497.56	558.92	474.83	GO:0043195//terminal bouton;GO:0016234//inclusion body;GO:0005737//cytoplasm;GO:0043025//neuronal cell body;GO:0030426//growth cone;GO:0043679//axon terminus;GO:0005739//mitochondrion;GO:0099523//presynaptic cytosol;GO:0045202//synapse	GO:0048487//beta-tubulin binding;GO:0005509//calcium ion binding;GO:0043014//alpha-tubulin binding;GO:0046914//transition metal ion binding;GO:1903136//cuprous ion binding	GO:0048488//synaptic vesicle endocytosis;GO:0042417//dopamine metabolic process;GO:0043524//negative regulation of neuron apoptotic process;GO:0007268//chemical synaptic transmission;GO:0050808//synapse organization	K04528//alpha-synuclein	EDL41160.1//synuclein, beta, isoform CRA_a [Mus musculus];NP_001349336.1//beta-synuclein [Mus musculus]	2
67945	Rpl41	NM_018860	387.31	398.73	430.95	496.81	354.92	385.48	373.76	418.55	365.31	452.88	374.99	329.07	493.29	446.07	450.28	496.24	382.34	341.11	NA	NA	NA	K23595//retinoic acid receptor responder protein 1	EDL24583.1//mCG130546, isoform CRA_b, partial [Mus musculus]	4
14225	Fkbp1a	NM_001302077,NM_001302078,NM_001302079,NM_001302080,NM_008019,NR_126058	386.57	343.27	348.2	293.01	346.96	341.64	319.44	311.73	327.07	311.91	354.21	397.68	344.9	331.7	296.5	344.56	298.99	333.64	GO:0016020//membrane;GO:0043231//intracellular membrane-bounded organelle;GO:1990425//ryanodine receptor complex;GO:0005737//cytoplasm;GO:0016529//sarcoplasmic reticulum;GO:0031312//extrinsic component of organelle membrane;GO:0030018//Z disc;GO:0005829//cytosol;GO:0098562//cytoplasmic side of membrane;GO:0043679//axon terminus;GO:0045202//synapse;GO:0033017//sarcoplasmic reticulum membrane	GO:0003755//peptidyl-prolyl cis-trans isomerase activity;GO:0048185//activin binding;GO:0042802//identical protein binding;GO:0005160//transforming growth factor beta receptor binding;GO:0044325//ion channel binding;GO:0008144//drug binding;GO:0005528//FK506 binding;GO:0046332//SMAD binding;GO:0030544//Hsp70 protein binding;GO:0034713//type I transforming growth factor beta receptor binding;GO:00…	GO:0032515//negative regulation of phosphoprotein phosphatase activity;GO:0007183//SMAD protein complex assembly;GO:0032092//positive regulation of protein binding;GO:0003007//heart morphogenesis;GO:0061077//chaperone-mediated protein folding;GO:0031000//response to caffeine;GO:1990000//amyloid fibril formation;GO:0060314//regulation of ryanodine-sensitive calcium-release channel activity;GO:0000…	K09568//FK506-binding protein 1 [EC:5.2.1.8]	XP_021566528.1//peptidyl-prolyl cis-trans isomerase FKBP1A-like [Carlito syrichta];XP_032479717.1//LOW QUALITY PROTEIN: peptidyl-prolyl cis-trans isomerase FKBP1A-like [Phocoena sinus];XP_012358281.1//uncharacterized protein LOC100582780 isoform X2 [Nomascus leucogenys];XP_011237594.2//peptidyl-prolyl cis-trans isomerase FKBP1A isoform X1 [Mus musculus]	1;3
20646	Snrpn	NM_001082961,NM_001082962,NM_013670	386.54	392.77	400.44	446.72	398.02	333.13	337.75	439.33	386.71	419.24	381.92	331.1	386.36	420.93	457.49	422.23	445.79	414.19	GO:0005685//U1 snRNP;GO:0005634//nucleus;GO:0005654//nucleoplasm;GO:0005686//U2 snRNP;GO:0005687//U4 snRNP;GO:0005737//cytoplasm;GO:0046540//U4/U6 x U5 tri-snRNP complex;GO:0071013//catalytic step 2 spliceosome;GO:0071004//U2-type prespliceosome;GO:0005681//spliceosomal complex;GO:0030532//small nuclear ribonucleoprotein complex;GO:0005682//U5 snRNP	GO:0003723//RNA binding	GO:0000398//mRNA splicing, via spliceosome;GO:0009725//response to hormone;GO:0008380//RNA splicing	K11100//small nuclear ribonucleoprotein N	KAB1257181.1//Small nuclear ribonucleoprotein-associated protein N [Camelus dromedarius]	1;3
56040	Rplp1	NM_018853	382.19	356.62	317.91	414.61	335.14	338.77	379.44	408.32	331.63	404.06	328.51	318.76	399.62	354.82	325.65	437.6	307.7	327.9	GO:0022625//cytosolic large ribosomal subunit	GO:0030295//protein kinase activator activity;GO:0003735//structural constituent of ribosome;GO:0043021//ribonucleoprotein complex binding	GO:0002181//cytoplasmic translation;GO:0006414//translational elongation;GO:0006417//regulation of translation	K02942//large subunit ribosomal protein LP1	XP_032609916.1//60S acidic ribosomal protein P1-like [Hylobates moloch]	3
14645	Glul	NM_008131	381.53	394.17	409.37	377.11	381.19	407.36	378.26	406.86	387.78	418.48	384.84	335.98	450.53	414.79	411.65	470.64	383.51	383.22	GO:0043231//intracellular membrane-bounded organelle;GO:0042995//cell projection;GO:0005791//rough endoplasmic reticulum;GO:0043209//myelin sheath;GO:0005737//cytoplasm;GO:0043204//perikaryon;GO:0043005//neuron projection;GO:0032991//protein-containing complex;GO:0044297//cell body;GO:0005829//cytosol;GO:0043679//axon terminus;GO:0097386//glial cell projection;GO:0005739//mitochondrion;GO:0005886…	GO:0000287//magnesium ion binding;GO:0016595//glutamate binding;GO:0004356//glutamate-ammonia ligase activity;GO:0005524//ATP binding;GO:0042802//identical protein binding;GO:0045503//dynein light chain binding;GO:0019706//protein-cysteine S-palmitoyltransferase activity;GO:0030145//manganese ion binding	GO:1903670//regulation of sprouting angiogenesis;GO:0018345//protein palmitoylation;GO:0032024//positive regulation of insulin secretion;GO:0009267//cellular response to starvation;GO:0001525//angiogenesis;GO:0006542//glutamine biosynthetic process;GO:0006536//glutamate metabolic process;GO:0042254//ribosome biogenesis;GO:0008283//cell population proliferation;GO:0051968//positive regulation of s…	K01915//glutamine synthetase [EC:6.3.1.2]	NP_032157.2//glutamine synthetase [Mus musculus]	4
22378	Wbp2	BGI_novel_T003363,NM_016852	377.88	379.73	376.35	362.59	386.23	330.03	375.66	370.4	378.38	408.51	382.69	371.36	388.5	410.46	420.12	404.88	408.02	381.93	GO:0005634//nucleus;GO:0000790//nuclear chromatin;GO:0005737//cytoplasm	GO:0000978//RNA polymerase II cis-regulatory region sequence-specific DNA binding;GO:0030331//estrogen receptor binding;GO:0003713//transcription coactivator activity;GO:0031490//chromatin DNA binding	GO:0033148//positive regulation of intracellular estrogen receptor signaling pathway;GO:0045184//establishment of protein localization;GO:0045815//positive regulation of gene expression, epigenetic;GO:0050847//progesterone receptor signaling pathway;GO:0032570//response to progesterone;GO:0043627//response to estrogen;GO:0045893//positive regulation of transcription, DNA-templated;GO:0071442//pos…	K22524//WW domain-binding protein 2	XP_012634295.1//WW domain-binding protein 2 isoform X1 [Microcebus murinus];XP_012634296.1//WW domain-binding protein 2 isoform X2 [Microcebus murinus]	2
57294	Rps27	BGI_novel_T011490,NM_027015,NR_033727	368.18	347.96	346.27	342.96	329.46	335.16	418.92	359.19	340.84	448.59	362.67	309.94	399.17	366.08	296.34	384.42	314.69	293.47	NA	NA	NA	K02978//small subunit ribosomal protein S27e	XP_004619237.1//PREDICTED: 40S ribosomal protein S27 [Sorex araneus];XP_011364768.2//40S ribosomal protein S27 [Pteropus vampyrus]	1;4
BGI_novel_G001540	NA	BGI_novel_T018023	353.51	320.41	297.52	381.46	338.97	290.35	363.98	357.09	334.09	369.5	340.72	306.43	474.41	335.26	288.42	426.4	263.57	274.12	GO:0022625//cytosolic large ribosomal subunit	GO:0030295//protein kinase activator activity;GO:0003735//structural constituent of ribosome;GO:0043021//ribonucleoprotein complex binding	GO:0002181//cytoplasmic translation;GO:0006414//translational elongation;GO:0006417//regulation of translation	K02942//large subunit ribosomal protein LP1	XP_032609916.1//60S acidic ribosomal protein P1-like [Hylobates moloch]	NA
11820	App	BGI_novel_T007114,NM_001198823,NM_001198824,NM_001198825,NM_001198826,NM_007471	350.3	359.33	371.51	418.77	376.42	326.26	329.91	395.47	356.45	364.22	378.37	346.57	384.99	377.87	383.04	338.37	405.61	394.8	GO:0030136//clathrin-coated vesicle;GO:0016021//integral component of membrane	GO:0004867//serine-type endopeptidase inhibitor activity;GO:0046914//transition metal ion binding;GO:0008201//heparin binding	GO:0007399//nervous system development	K04520//amyloid beta A4 protein	XP_003364220.1//amyloid-beta A4 protein isoform X1 [Equus caballus];XP_021533770.1//amyloid beta A4 protein isoform X4 [Neomonachus schauinslandi];KAF1567333.1//Amyloid-beta A4 protein, partial [Eudyptes pachyrhynchus];XP_015334153.1//PREDICTED: amyloid beta A4 protein isoform X2 [Marmota marmota marmota];XP_007110996.1//amyloid-beta precursor protein isoform X3 [Physeter catodon];XP_015104160.1/…	1;3
18746	Pkm	NM_001253883,NM_011099	347.27	350.49	370.08	443.63	372.46	326.81	315.1	405.97	357.31	364.52	376.43	330	368.17	370.98	374.88	355.21	372.41	391.94	NA	GO:0030955//potassium ion binding;GO:0000287//magnesium ion binding;GO:0004743//pyruvate kinase activity;GO:0016301//kinase activity	NA	K00873//pyruvate kinase [EC:2.7.1.40]	XP_020954766.1//poly [ADP-ribose] polymerase 6 isoform X2 [Sus scrofa];XP_032765142.1//pyruvate kinase PKM isoform X2 [Rattus rattus]	1;3
11947	Atp5b	NM_016774	342.72	347.04	379.82	410.91	345.89	313.99	303.07	402.11	353.29	354.09	358.17	291.65	345.42	358.71	351.04	359.96	378.63	377.85	GO:0045261//proton-transporting ATP synthase complex, catalytic core F(1);GO:0016020//membrane;GO:0005753//mitochondrial proton-transporting ATP synthase complex;GO:0042645//mitochondrial nucleoid;GO:0043209//myelin sheath;GO:0009986//cell surface;GO:0045121//membrane raft;GO:0000275//mitochondrial proton-transporting ATP synthase complex, catalytic sector F(1);GO:0005743//mitochondrial inner mem…	GO:0030228//lipoprotein particle receptor activity;GO:0005524//ATP binding;GO:0043532//angiostatin binding;GO:0043531//ADP binding;GO:0005509//calcium ion binding;GO:0042288//MHC class I protein binding;GO:0046961//proton-transporting ATPase activity, rotational mechanism;GO:0016887//ATPase activity;GO:0046933//proton-transporting ATP synthase activity, rotational mechanism	GO:0098761//cellular response to interleukin-7;GO:0046034//ATP metabolic process;GO:0006754//ATP biosynthetic process;GO:1902600//proton transmembrane transport;GO:0001525//angiogenesis;GO:0006898//receptor-mediated endocytosis;GO:0042776//mitochondrial ATP synthesis coupled proton transport;GO:0051453//regulation of intracellular pH;GO:0043536//positive regulation of blood vessel endothelial cel…	K02133//F-type H+-transporting ATPase subunit beta [EC:7.1.2.2]	AAH37127.1//Atp5b protein, partial [Mus musculus]	3
30853	Mlf2	NM_001170341,NM_145385	336.87	344.07	354.41	337.41	347.36	333.96	361.74	322.18	330.12	336.24	343.49	367.2	354.75	347.57	354.1	365.39	340.76	349.05	NA	NA	NA	K15622//myeloid leukemia factor 1	KAF6369651.1//myeloid leukemia factor 2 [Myotis myotis]	1;2
13629	Eef2	NM_007907	332.14	325.29	358.16	400.7	329.95	322.84	330.59	416.72	365.49	393.39	368.51	305.97	404.34	381.36	406.96	388.09	382.11	351.79	GO:0042788//polysomal ribosome;GO:0016235//aggresome;GO:0005737//cytoplasm;GO:0045121//membrane raft;GO:1990904//ribonucleoprotein complex;GO:0005829//cytosol;GO:0045202//synapse;GO:0005886//plasma membrane;GO:0005844//polysome	GO:0043022//ribosome binding;GO:0051015//actin filament binding;GO:0003723//RNA binding;GO:0002039//p53 binding;GO:0003746//translation elongation factor activity;GO:0005525//GTP binding;GO:0008097//5S rRNA binding;GO:0019901//protein kinase binding;GO:0003924//GTPase activity	GO:0002244//hematopoietic progenitor cell differentiation;GO:0034976//response to endoplasmic reticulum stress;GO:0006414//translational elongation;GO:0045727//positive regulation of translation;GO:0045471//response to ethanol;GO:0032355//response to estradiol;GO:2000767//positive regulation of cytoplasmic translation;GO:1990416//cellular response to brain-derived neurotrophic factor stimulus;GO:…	K03234//elongation factor 2	KAF3829591.1//hypothetical protein GH733_003855 [Mirounga leonina]	2
22629	Ywhah	NM_011738	327.71	388.77	373.44	425.93	367.5	317.09	323.34	368.05	383.79	372.88	337.35	314.5	362.85	384.53	399.37	361.56	426.86	363.59	GO:0005829//cytosol;GO:0098978//glutamatergic synapse;GO:0098793//presynapse;GO:0014704//intercalated disc;GO:0045202//synapse;GO:0005886//plasma membrane;GO:0005737//cytoplasm	GO:0042802//identical protein binding;GO:0046982//protein heterodimerization activity;GO:0035259//glucocorticoid receptor binding;GO:0003779//actin binding;GO:0044325//ion channel binding;GO:0019904//protein domain specific binding;GO:0017080//sodium channel regulator activity;GO:0004497//monooxygenase activity;GO:0019899//enzyme binding	GO:0002028//regulation of sodium ion transport;GO:0050774//negative regulation of dendrite morphogenesis;GO:0043066//negative regulation of apoptotic process;GO:0042921//glucocorticoid receptor signaling pathway;GO:0007088//regulation of mitotic nuclear division;GO:0045893//positive regulation of transcription, DNA-templated;GO:0006886//intracellular protein transport;GO:0006713//glucocorticoid c…	K16198//14-3-3 protein gamma/eta	NP_035868.1//14-3-3 protein eta [Mus musculus]	2
22627	Ywhae	NM_009536	326.19	317.1	332.43	341.82	326.05	304.48	314.08	327.27	329.35	341.1	330.39	300.82	330.69	331.87	347.27	343.5	357.39	332.99	GO:0016020//membrane;GO:0070062//extracellular exosome;GO:0030424//axon;GO:0005634//nucleus;GO:0005925//focal adhesion;GO:0042470//melanosome;GO:0005737//cytoplasm;GO:0005829//cytosol;GO:0090724//central region of growth cone;GO:0098978//glutamatergic synapse;GO:0005739//mitochondrion;GO:0045202//synapse;GO:0005886//plasma membrane;GO:0005871//kinesin complex	GO:0003723//RNA binding;GO:0019903//protein phosphatase binding;GO:0031625//ubiquitin protein ligase binding;GO:0046982//protein heterodimerization activity;GO:0050815//phosphoserine residue binding;GO:0044877//protein-containing complex binding;GO:0097110//scaffold protein binding;GO:0008426//protein kinase C inhibitor activity;GO:0005246//calcium channel regulator activity;GO:0051219//phosphopr…	GO:0043154//negative regulation of cysteine-type endopeptidase activity involved in apoptotic process;GO:0086013//membrane repolarization during cardiac muscle cell action potential;GO:0003064//regulation of heart rate by hormone;GO:0035329//hippo signaling;GO:0021766//hippocampus development;GO:0035556//intracellular signal transduction;GO:0051480//regulation of cytosolic calcium ion concentrati…	K06630//14-3-3 protein epsilon	XP_032329701.1//LOW QUALITY PROTEIN: 14-3-3 protein epsilon-like [Camelus ferus]	4
22631	Ywhaz	NM_001253805,NM_001253806,NM_001253807,NM_011740	325.53	301.07	282.62	265.09	320.37	270.47	292.12	254.09	288.72	281.9	274.94	318.55	266	250	233.16	272.49	286.01	286.25	GO:0031252//cell leading edge;GO:0005615//extracellular space;GO:0042470//melanosome;GO:0031982//vesicle;GO:0005737//cytoplasm;GO:0032991//protein-containing complex;GO:0098686//hippocampal mossy fiber to CA3 synapse;GO:0005829//cytosol;GO:0005739//mitochondrion;GO:0070062//extracellular exosome;GO:0005634//nucleus;GO:0072562//blood microparticle;GO:0005654//nucleoplasm;GO:0005925//focal adhesion…	GO:0003723//RNA binding;GO:0042802//identical protein binding;GO:0031625//ubiquitin protein ligase binding;GO:0045296//cadherin binding;GO:0044877//protein-containing complex binding;GO:0019901//protein kinase binding;GO:0044325//ion channel binding;GO:0019904//protein domain specific binding;GO:0008134//transcription factor binding	GO:0030324//lung development;GO:0090128//regulation of synapse maturation;GO:0010941//regulation of cell death;GO:0030168//platelet activation;GO:0035148//tube formation;GO:0090168//Golgi reassembly;GO:0070371//ERK1 and ERK2 cascade;GO:0003016//respiratory system process;GO:0043488//regulation of mRNA stability;GO:0051683//establishment of Golgi localization;GO:0006605//protein targeting;GO:19007…	K16197//14-3-3 protein beta/theta/zeta	AAH73141.1//YWHAZ protein, partial [Homo sapiens];EDL08815.1//tyrosine 3-monooxygenase/tryptophan 5-monooxygenase activation protein, zeta polypeptide, isoform CRA_b, partial [Mus musculus]	1;3
52898	Rnasek	NM_173742	321.36	334.86	336.17	326.03	355.76	337.96	327.61	292.2	335.82	388.99	327.06	333.05	347.19	399.16	355.98	410.39	415.1	312.92	NA	NA	NA	K19770//ribonuclease kappa [EC:3.1.-.-]	XP_008854104.2//ribonuclease kappa [Nannospalax galili]	3
20312	Cx3cl1	NM_009142	319.87	309.08	306.55	308.7	292.69	341.61	309.54	265.94	315.78	262.49	327.29	348.55	345.5	289.82	258.5	294.13	257.8	285.59	GO:0009986//cell surface;GO:0042995//cell projection;GO:0044297//cell body;GO:0016021//integral component of membrane;GO:0005576//extracellular region	GO:0031737//CX3C chemokine receptor binding;GO:0048020//CCR chemokine receptor binding;GO:0008009//chemokine activity;GO:0042056//chemoattractant activity	GO:0035425//autocrine signaling;GO:0007155//cell adhesion;GO:0060326//cell chemotaxis;GO:0060055//angiogenesis involved in wound healing;GO:0050902//leukocyte adhesive activation;GO:0006955//immune response;GO:0019221//cytokine-mediated signaling pathway	K05508//C-X3-C motif chemokine 1	NP_033168.2//fractalkine precursor [Mus musculus]	3
21833	Thra	BGI_novel_T003079,BGI_novel_T003080,BGI_novel_T003081,NM_001313983,NM_178060	319.4	339.5	297.78	333.55	299.99	266.02	296.89	323.72	297.88	319.01	296.6	304.67	325.08	319.51	291.52	320.86	289.17	288.37	GO:0090575//RNA polymerase II transcription regulator complex;GO:0042025//host cell nucleus;GO:0005654//nucleoplasm;GO:0005634//nucleus;GO:0005829//cytosol;GO:0005739//mitochondrion;GO:0005737//cytoplasm;GO:0000790//nuclear chromatin	GO:0038023//signaling receptor activity;GO:0003707//steroid hormone receptor activity;GO:0000981//DNA-binding transcription factor activity, RNA polymerase II-specific;GO:0031490//chromatin DNA binding;GO:0000976//transcription regulatory region sequence-specific DNA binding;GO:0044877//protein-containing complex binding;GO:0043565//sequence-specific DNA binding;GO:0008270//zinc ion binding;GO:00…	GO:0043433//negative regulation of DNA-binding transcription factor activity;GO:0120162//positive regulation of cold-induced thermogenesis;GO:0048568//embryonic organ development;GO:0007420//brain development;GO:0030878//thyroid gland development;GO:0033032//regulation of myeloid cell apoptotic process;GO:0008016//regulation of heart contraction;GO:0001502//cartilage condensation;GO:0045892//nega…	K05547//thyroid hormone receptor alpha	XP_004707188.1//thyroid hormone receptor alpha isoform X1 [Echinops telfairi];NP_001300912.1//thyroid hormone receptor alpha isoform 1 [Mus musculus];XP_035304249.1//thyroid hormone receptor alpha isoform X2 [Cricetulus griseus]	4;1
66972	Slc25a23	NM_025877	316.67	331.52	308.58	250.62	287.13	294.56	331.84	247.22	287.36	271.22	302.86	332.41	329.69	292.77	295.95	319.3	246.87	266.43	GO:0016021//integral component of membrane	GO:0005347//ATP transmembrane transporter activity;GO:0005509//calcium ion binding	NA	K14684//solute carrier family 25 (mitochondrial phosphate transporter), member 23/24/25/41	XP_012585377.1//PREDICTED: calcium-binding mitochondrial carrier protein SCaMC-3 [Condylura cristata]	4
18197	Nsg2	BGI_novel_T002253,NM_001290680,NM_001290681,NM_008741	315.11	274.22	289.64	281.02	298.72	269.75	297.86	280.02	297.52	271.19	276.21	309.65	280.25	275.59	251.35	280.56	270.27	297.66	GO:0030425//dendrite;GO:0005770//late endosome;GO:0032585//multivesicular body membrane;GO:1990674//Golgi cis cisterna membrane;GO:0005768//endosome;GO:0032588//trans-Golgi network membrane;GO:0031901//early endosome membrane;GO:0005794//Golgi apparatus;GO:0016021//integral component of membrane;GO:0043202//lysosomal lumen;GO:0005769//early endosome;GO:0030659//cytoplasmic vesicle membrane	GO:0032051//clathrin light chain binding	GO:0016197//endosomal transport;GO:0048268//clathrin coat assembly;GO:0007212//dopamine receptor signaling pathway	K15493//neuron-specific vesicular protein calcyon	NP_001277609.1//neuronal vesicle trafficking-associated protein 2 isoform 1 [Mus musculus]	1;4
16832	Ldhb	NM_001302765,NM_001316322,NM_008492	314.78	285.51	326.25	370.39	299.57	253.88	223.59	335.74	290.67	291.02	303.08	241.83	282.32	301.81	288.85	296.66	299.3	319.73	GO:0045121//membrane raft;GO:0005829//cytosol;GO:0043209//myelin sheath;GO:0005739//mitochondrion;GO:0005737//cytoplasm	GO:0004457//lactate dehydrogenase activity;GO:0042802//identical protein binding;GO:0004459//L-lactate dehydrogenase activity;GO:0019900//kinase binding;GO:0051287//NAD binding	GO:0019752//carboxylic acid metabolic process;GO:0006089//lactate metabolic process;GO:0005975//carbohydrate metabolic process;GO:0019674//NAD metabolic process;GO:0019244//lactate biosynthetic process from pyruvate	K00016//L-lactate dehydrogenase [EC:1.1.1.27]	ELK23142.1//L-lactate dehydrogenase B chain [Myotis davidii];NP_001289694.1//L-lactate dehydrogenase B chain isoform 2 [Mus musculus]	1;3
66168	Grina	NM_023168	314.23	314.7	323.25	313.97	327.21	297.22	285.34	312.21	295.87	293.31	300.85	320.22	281.92	324.45	335.01	311.14	344.71	342.34	GO:0005783//endoplasmic reticulum;GO:0005794//Golgi apparatus;GO:0016021//integral component of membrane	GO:0044325//ion channel binding	GO:0032469//endoplasmic reticulum calcium ion homeostasis;GO:1902236//negative regulation of endoplasmic reticulum stress-induced intrinsic apoptotic signaling pathway	K06890//uncharacterized protein	EDL29538.1//glutamate receptor, ionotropic, N-methyl D-asparate-associated protein 1 (glutamate binding), isoform CRA_c, partial [Mus musculus]	3
94214	Spock2	BGI_novel_T001420,BGI_novel_T001421,BGI_novel_T001422,NM_052994	308.32	314.49	312.29	302.92	340.2	290.4	290.42	338.22	326.25	329.18	314.63	311.47	309.41	357.77	338.46	318.08	394.89	340.85	GO:0005615//extracellular space;GO:0062023//collagen-containing extracellular matrix	GO:0005518//collagen binding;GO:0005509//calcium ion binding;GO:0005539//glycosaminoglycan binding;GO:0050840//extracellular matrix binding	GO:0019800//peptide cross-linking via chondroitin 4-sulfate glycosaminoglycan;GO:1990830//cellular response to leukemia inhibitory factor;GO:0030198//extracellular matrix organization;GO:0048856//anatomical structure development;GO:0010811//positive regulation of cell-substrate adhesion	K08136//sparc/osteonectin, cwcv and kazal-like domains proteoglycan (testican)	XP_006514410.1//testican-2 isoform X1 [Mus musculus];NP_443720.1//testican-2 precursor [Mus musculus]	2
11932	Atp1b2	NM_013415	306.92	331.05	322.59	266.95	356.34	264.16	355.78	381.22	368.81	430.16	346.25	287.77	273.84	382.55	446.49	373.78	422.71	363.98	GO:0016020//membrane;GO:0097450//astrocyte end-foot;GO:0001917//photoreceptor inner segment;GO:0009897//external side of plasma membrane;GO:0016324//apical plasma membrane;GO:0071944//cell periphery;GO:0044298//cell body membrane;GO:0005737//cytoplasm;GO:0031253//cell projection membrane;GO:0005890//sodium:potassium-exchanging ATPase complex;GO:0098984//neuron to neuron synapse;GO:0016328//latera…	GO:0005391//sodium:potassium-exchanging ATPase activity;GO:0001671//ATPase activator activity;GO:0046982//protein heterodimerization activity;GO:0051117//ATPase binding	GO:0086009//membrane repolarization;GO:0030007//cellular potassium ion homeostasis;GO:1903288//positive regulation of potassium ion import across plasma membrane;GO:1901018//positive regulation of potassium ion transmembrane transporter activity;GO:0120036//plasma membrane bounded cell projection organization;GO:0006883//cellular sodium ion homeostasis;GO:1990573//potassium ion import across plas…	K01540//sodium/potassium-transporting ATPase subunit beta	NP_038201.1//sodium/potassium-transporting ATPase subunit beta-2 [Mus musculus]	5
29811	Ndrg2	BGI_novel_T005357,BGI_novel_T005358,NM_001145959,NM_013864	306.37	280.01	313.99	344.01	313.31	352.83	359.67	450.2	380.7	426.01	347.93	273.24	331.65	368.79	444.38	389.69	375.14	313.96	GO:0005634//nucleus;GO:0030426//growth cone;GO:0005794//Golgi apparatus;GO:0098978//glutamatergic synapse;GO:0005737//cytoplasm;GO:0048471//perinuclear region of cytoplasm	NA	GO:0007399//nervous system development;GO:0048662//negative regulation of smooth muscle cell proliferation;GO:0007165//signal transduction;GO:0030154//cell differentiation;GO:0070373//negative regulation of ERK1 and ERK2 cascade;GO:0016055//Wnt signaling pathway;GO:0001818//negative regulation of cytokine production;GO:0010574//regulation of vascular endothelial growth factor production;GO:009036…	K18266//protein NDRG1	NP_001347193.1//protein NDRG2 isoform 3 [Mus musculus];NP_001347199.1//protein NDRG2 isoform 4 [Mus musculus]	1;2
13429	Dnm1	BGI_novel_T009844,BGI_novel_T009845,BGI_novel_T009846,BGI_novel_T009847,BGI_novel_T009848,BGI_novel_T009849,BGI_novel_T009850,BGI_novel_T009851,NM_001301737,NM_010065,NR_125959	306.23	334.3	325.26	381.58	315.51	282.72	266.21	345.95	299.77	325.01	308.18	288.32	312.79	320.38	321.4	303.22	342.14	335.52	GO:0016020//membrane;GO:0005874//microtubule;GO:0031410//cytoplasmic vesicle;GO:0005737//cytoplasm;GO:0043196//varicosity;GO:0032991//protein-containing complex;GO:0098684//photoreceptor ribbon synapse;GO:0043197//dendritic spine;GO:0045202//synapse;GO:0098835//presynaptic endocytic zone membrane;GO:0005886//plasma membrane;GO:0045211//postsynaptic membrane;GO:0030424//axon;GO:0005654//nucleoplas…	GO:0042802//identical protein binding;GO:0008017//microtubule binding;GO:0044877//protein-containing complex binding;GO:0019901//protein kinase binding;GO:0003924//GTPase activity;GO:0050998//nitric-oxide synthase binding;GO:0031749//D2 dopamine receptor binding;GO:0008022//protein C-terminus binding;GO:0017124//SH3 domain binding;GO:0005525//GTP binding	GO:1900244//positive regulation of synaptic vesicle endocytosis;GO:0050803//regulation of synapse structure or activity;GO:0031623//receptor internalization;GO:0008344//adult locomotory behavior;GO:0016185//synaptic vesicle budding from presynaptic endocytic zone membrane;GO:1900242//regulation of synaptic vesicle endocytosis;GO:0048285//organelle fission;GO:0050804//modulation of chemical synapt…	K01528//dynamin 1/3 [EC:3.6.5.5]	XP_005580828.1//PREDICTED: dynamin-1 isoform X6 [Macaca fascicularis];XP_017703750.1//PREDICTED: dynamin-1 isoform X2 [Rhinopithecus bieti];XP_006497717.2//dynamin-1 isoform X4 [Mus musculus];XP_017703749.1//PREDICTED: dynamin-1 isoform X1 [Rhinopithecus bieti];XP_031225661.1//dynamin-1 isoform X5 [Mastomys coucha];BAD90284.1//mKIAA4093 protein, partial [Mus musculus];XP_021513277.1//dynamin-1 is…	1;3
52696	Zwint	NM_001293683,NM_001293684,NM_025635	306.09	320.61	309.24	371.6	363.01	258.04	320.76	408.13	344.16	362.36	296.47	281.9	277.18	358.44	393.87	338.85	423.56	361.02	GO:0043231//intracellular membrane-bounded organelle;GO:0030425//dendrite;GO:0005634//nucleus;GO:0005654//nucleoplasm;GO:0005737//cytoplasm;GO:0043005//neuron projection;GO:0005829//cytosol;GO:0016604//nuclear body;GO:0000777//condensed chromosome kinetochore;GO:0000776//kinetochore	GO:0047485//protein N-terminus binding	GO:0007093//mitotic cell cycle checkpoint;GO:0000070//mitotic sister chromatid segregation;GO:0051649//establishment of localization in cell;GO:0051301//cell division	K19943//ZW10 interactor	NP_001280612.1//ZW10 interactor [Mus musculus]	4;1
14681	Gnao1	BGI_novel_T017894,NM_001113384,NM_010308	302.15	301.67	305.19	270.59	302.87	290.79	316.15	262.58	293.68	276.73	281.25	319.27	308.95	296.18	267.33	279.94	279.84	279.06	GO:0016020//membrane;GO:0030425//dendrite;GO:0005834//heterotrimeric G-protein complex;GO:0043209//myelin sheath;GO:0043005//neuron projection;GO:0032991//protein-containing complex;GO:0044297//cell body;GO:0005886//plasma membrane	GO:0031821//G protein-coupled serotonin receptor binding;GO:0031852//mu-type opioid receptor binding;GO:0005102//signaling receptor binding;GO:0044877//protein-containing complex binding;GO:0003924//GTPase activity;GO:0031683//G-protein beta/gamma-subunit complex binding;GO:0046872//metal ion binding;GO:0001664//G protein-coupled receptor binding;GO:0005525//GTP binding;GO:0051430//corticotropin-…	GO:0006457//protein folding;GO:0007186//G protein-coupled receptor signaling pathway;GO:0010243//response to organonitrogen compound;GO:0006936//muscle contraction;GO:0043547//positive regulation of GTPase activity;GO:0051926//negative regulation of calcium ion transport;GO:0007568//aging;GO:0007212//dopamine receptor signaling pathway;GO:0007626//locomotory behavior;GO:0007223//Wnt signaling pat…	K04534//guanine nucleotide-binding protein G(o) subunit alpha	BAG51601.1//unnamed protein product [Homo sapiens];EDL11106.1//guanine nucleotide binding protein, alpha o, isoform CRA_a, partial [Mus musculus]	1;3
105653	Phyhip	BGI_novel_T005581,NM_145981	301.02	274.22	293.35	242.92	276.74	297.61	267.52	221.72	261.01	226.87	277.69	308.61	317.35	274.35	235.48	282.25	236.34	286.3	GO:0005737//cytoplasm	GO:1990782//protein tyrosine kinase binding	GO:0008104//protein localization	K21125//mucin-5AC	AAH30494.2//Phyhip protein, partial [Mus musculus]	3
14751	Gpi1	NM_008155	300.8	306.94	314.63	354.73	307.86	291.53	279.63	339.85	307.46	316.89	300.49	288.51	312.23	323.84	334.1	320.9	338.27	321.22	GO:0060170//ciliary membrane;GO:0005654//nucleoplasm;GO:0005615//extracellular space;GO:0043209//myelin sheath;GO:0005737//cytoplasm;GO:0043005//neuron projection;GO:0005829//cytosol;GO:0005886//plasma membrane	GO:0004347//glucose-6-phosphate isomerase activity;GO:0008083//growth factor activity;GO:0005125//cytokine activity;GO:0048029//monosaccharide binding;GO:0031625//ubiquitin protein ligase binding;GO:0016866//intramolecular transferase activity	GO:0043154//negative regulation of cysteine-type endopeptidase activity involved in apoptotic process;GO:0043278//response to morphine;GO:0006096//glycolytic process;GO:0010595//positive regulation of endothelial cell migration;GO:0032570//response to progesterone;GO:0042593//glucose homeostasis;GO:0001707//mesoderm formation;GO:0061620//glycolytic process through glucose-6-phosphate;GO:0033574//…	K01810//glucose-6-phosphate isomerase [EC:5.3.1.9]	NP_032181.2//glucose-6-phosphate isomerase [Mus musculus]	4
14708	Gng7	BGI_novel_T001670,BGI_novel_T001671,NM_001038655,NM_010319	299.14	238.52	269.57	232.68	254.53	281.99	299.18	219.91	269.42	228.19	276.42	315.98	324.54	234.79	186.73	284.86	162.74	216.39	GO:0005834//heterotrimeric G-protein complex;GO:0031680//G-protein beta/gamma-subunit complex	GO:0031681//G-protein beta-subunit binding;GO:0003924//GTPase activity	GO:0007186//G protein-coupled receptor signaling pathway;GO:0007626//locomotory behavior;GO:0045761//regulation of adenylate cyclase activity;GO:0007168//receptor guanylyl cyclase signaling pathway;GO:0001662//behavioral fear response	K04543//guanine nucleotide-binding protein G(I)/G(S)/G(O) subunit gamma-7	KAB0391051.1//hypothetical protein E2I00_006622, partial [Balaenoptera physalus];NP_001033744.1//guanine nucleotide-binding protein G(I)/G(S)/G(O) subunit gamma-7 [Mus musculus]	1;3
12313	Calm1	BGI_novel_T004123,NM_001313934,NM_009790	297.29	318.22	321.73	319.21	293.1	314.86	300.12	287.07	291.83	280.5	299.79	290.6	303.77	284.23	282.5	298.96	277.02	308.81	GO:0000922//spindle pole;GO:0005737//cytoplasm;GO:0030426//growth cone;GO:0030672//synaptic vesicle membrane;GO:0005829//cytosol;GO:0034704//calcium channel complex;GO:0005886//plasma membrane;GO:0008076//voltage-gated potassium channel complex;GO:0005876//spindle microtubule;GO:1902494//catalytic complex;GO:0005654//nucleoplasm;GO:0005634//nucleus;GO:0005813//centrosome;GO:0043209//myelin sheath…	GO:0030235//nitric-oxide synthase regulator activity;GO:0047485//protein N-terminus binding;GO:0072542//protein phosphatase activator activity;GO:0019901//protein kinase binding;GO:0010856//adenylate cyclase activator activity;GO:0050998//nitric-oxide synthase binding;GO:0048306//calcium-dependent protein binding;GO:0031800//type 3 metabotropic glutamate receptor binding;GO:0043548//phosphatidyli…	GO:0051000//positive regulation of nitric-oxide synthase activity;GO:1901841//regulation of high voltage-gated calcium channel activity;GO:1900242//regulation of synaptic vesicle endocytosis;GO:0010880//regulation of release of sequestered calcium ion into cytosol by sarcoplasmic reticulum;GO:0051343//positive regulation of cyclic-nucleotide phosphodiesterase activity;GO:0060314//regulation of ry…	K02183//calmodulin	NP_001300863.1//calmodulin-1 isoform 1 [Mus musculus];KAB1277041.1//Calmodulin-2 B [Camelus dromedarius]	1;5
12323	Camk2b	BGI_novel_T002158,NM_001174053,NM_001174054,NM_007595	296.93	270.88	292.02	289.29	268.85	301.72	268.42	250.2	268.48	241.79	289.13	323.48	322.86	265.11	243.48	282.54	235.39	284.27	GO:0030425//dendrite;GO:0005815//microtubule organizing center;GO:0005954//calcium- and calmodulin-dependent protein kinase complex;GO:0051233//spindle midzone;GO:0014069//postsynaptic density;GO:0005737//cytoplasm;GO:0043204//perikaryon;GO:0043005//neuron projection;GO:0005829//cytosol;GO:0098978//glutamatergic synapse;GO:0016021//integral component of membrane;GO:0033017//sarcoplasmic reticulum…	GO:0005524//ATP binding;GO:0042802//identical protein binding;GO:0043274//phospholipase binding;GO:0042803//protein homodimerization activity;GO:0019901//protein kinase binding;GO:0098973//structural constituent of postsynaptic actin cytoskeleton;GO:0004674//protein serine/threonine kinase activity;GO:0004683//calmodulin-dependent protein kinase activity;GO:0005516//calmodulin binding	GO:0002030//inhibitory G protein-coupled receptor phosphorylation;GO:0060466//activation of meiosis involved in egg activation;GO:1903076//regulation of protein localization to plasma membrane;GO:0060291//long-term synaptic potentiation;GO:0110088//hippocampal neuron apoptotic process;GO:1905375//cellular response to homocysteine;GO:0032430//positive regulation of phospholipase A2 activity;GO:199…	K04515//calcium/calmodulin-dependent protein kinase (CaM kinase) II [EC:2.7.11.17]	NP_031621.3//calcium/calmodulin-dependent protein kinase type II subunit beta isoform 2 [Mus musculus];NP_001167524.1//calcium/calmodulin-dependent protein kinase type II subunit beta isoform 1 [Mus musculus];NP_001167525.1//calcium/calmodulin-dependent protein kinase type II subunit beta isoform 3 [Mus musculus];XP_005366249.1//calcium/calmodulin-dependent protein kinase type II subunit beta iso…	1;5
20964	Syn1	BGI_novel_T019591,NM_001110780,NM_013680	296.26	353.35	310.93	318.54	306.52	280.46	310.14	295.38	305.12	301.26	302.89	308.44	295.67	295.46	323.72	285.77	308.86	298.41	GO:0043229//intracellular organelle;GO:0030425//dendrite;GO:0048786//presynaptic active zone;GO:0098993//anchored component of synaptic vesicle membrane;GO:0030672//synaptic vesicle membrane;GO:0098685//Schaffer collateral - CA1 synapse;GO:0005829//cytosol;GO:0045202//synapse;GO:0030424//axon;GO:0005856//cytoskeleton;GO:0008021//synaptic vesicle;GO:0043209//myelin sheath;GO:0098793//presynapse;GO…	GO:0003779//actin binding;GO:0005524//ATP binding;GO:0042802//identical protein binding;GO:0048306//calcium-dependent protein binding;GO:0019901//protein kinase binding	GO:0007269//neurotransmitter secretion;GO:0098693//regulation of synaptic vesicle cycle;GO:0048172//regulation of short-term neuronal synaptic plasticity;GO:0097091//synaptic vesicle clustering;GO:0050808//synapse organization;GO:0099504//synaptic vesicle cycle;GO:0048666//neuron development	K19941//synapsin	NP_038708.3//synapsin-1 isoform a [Mus musculus];NP_001104250.1//synapsin-1 isoform b [Mus musculus]	1;4
22190	Ubc	BGI_novel_T014319,BGI_novel_T014320,BGI_novel_T014321,BGI_novel_T014322,BGI_novel_T014323,BGI_novel_T014324,BGI_novel_T014325,NM_019639	294.8	324.19	303.01	388.04	340.17	283.76	304.39	378.14	352.55	384.5	357.68	299.37	323.04	359.88	379.96	323.9	417.62	346.29	GO:0005654//nucleoplasm;GO:0005634//nucleus;GO:0005829//cytosol;GO:0043209//myelin sheath;GO:0005737//cytoplasm	GO:0031386//protein tag;GO:0002020//protease binding;GO:0031625//ubiquitin protein ligase binding	GO:0006511//ubiquitin-dependent protein catabolic process;GO:0016567//protein ubiquitination;GO:0019941//modification-dependent protein catabolic process	K08770//ubiquitin C	AAH06680.1//Ubc protein [Mus musculus];NP_062613.3//polyubiquitin-C [Mus musculus];AAG00513.1//polyubiquitin C [Mus musculus]	4
20910	Stxbp1	NM_001113569,NM_009295	294.07	322.36	327.34	337.51	326.77	273.75	277.36	340.37	309.05	320.75	312.4	271.41	297.43	353.14	364.77	307.35	384.05	345.94	GO:0016020//membrane;GO:0048787//presynaptic active zone membrane;GO:0005737//cytoplasm;GO:0032991//protein-containing complex;GO:0045335//phagocytic vesicle;GO:0005829//cytosol;GO:0005739//mitochondrion;GO:0005886//plasma membrane;GO:0070062//extracellular exosome;GO:0030424//axon;GO:0005856//cytoskeleton;GO:0005654//nucleoplasm;GO:0005634//nucleus;GO:0098794//postsynapse;GO:0043209//myelin shea…	GO:0017075//syntaxin-1 binding;GO:0000149//SNARE binding;GO:0003723//RNA binding;GO:0047485//protein N-terminus binding;GO:0042802//identical protein binding;GO:0043274//phospholipase binding;GO:0019901//protein kinase binding;GO:0019904//protein domain specific binding;GO:0019905//syntaxin binding	GO:0007412//axon target recognition;GO:0071346//cellular response to interferon-gamma;GO:0002576//platelet degranulation;GO:0007269//neurotransmitter secretion;GO:0060292//long-term synaptic depression;GO:0032355//response to estradiol;GO:0010807//regulation of synaptic vesicle priming;GO:0031338//regulation of vesicle fusion;GO:0015031//protein transport;GO:2000367//regulation of acrosomal vesic…	K15292//syntaxin-binding protein 1	EDL08581.1//syntaxin binding protein 1, isoform CRA_b, partial [Mus musculus]	1;2
76686	Clip3	BGI_novel_T015952,BGI_novel_T015953,BGI_novel_T015954,NM_001081114	290.18	324.52	300.45	298.18	313.65	245.52	291.82	293.34	295.24	306.7	294.81	282.42	272.22	317.96	319.19	280.34	332.65	304.87	GO:0005795//Golgi stack;GO:0032588//trans-Golgi network membrane;GO:0055038//recycling endosome membrane;GO:0031901//early endosome membrane;GO:0045121//membrane raft;GO:0005802//trans-Golgi network;GO:0005886//plasma membrane	GO:0035594//ganglioside binding;GO:0008017//microtubule binding	GO:0045807//positive regulation of endocytosis;GO:0018230//peptidyl-L-cysteine S-palmitoylation;GO:0010828//positive regulation of glucose transmembrane transport;GO:0043065//positive regulation of apoptotic process;GO:0045444//fat cell differentiation;GO:0001934//positive regulation of protein phosphorylation;GO:1903078//positive regulation of protein localization to plasma membrane;GO:0044091//…	K10423//CAP-Gly domain-containing linker protein 3/4	XP_031241915.1//CAP-Gly domain-containing linker protein 3 isoform X1 [Mastomys coucha]	1
16898	Rps2	NM_008503	290.03	260.38	285.96	310.15	261.11	275.32	282.45	303.56	292.13	297.69	271	257.32	320.1	280.08	272.83	345.2	287.78	259.43	GO:0005654//nucleoplasm;GO:1990904//ribonucleoprotein complex;GO:0022627//cytosolic small ribosomal subunit;GO:0045202//synapse;GO:0015935//small ribosomal subunit	GO:0003729//mRNA binding;GO:0003723//RNA binding;GO:0017134//fibroblast growth factor binding;GO:0003735//structural constituent of ribosome;GO:0019899//enzyme binding;GO:0044877//protein-containing complex binding	GO:0000028//ribosomal small subunit assembly;GO:0006412//translation;GO:0071353//cellular response to interleukin-4;GO:0045471//response to ethanol;GO:0051443//positive regulation of ubiquitin-protein transferase activity;GO:0001731//formation of translation preinitiation complex	K02981//small subunit ribosomal protein S2e	EDL36682.1//mCG20835, partial [Mus musculus]	5
216439	Agap2	BGI_novel_T001937,BGI_novel_T001938,BGI_novel_T001939,NM_001033263,NM_001301014	288.93	282.22	281.64	257.96	240.6	279.29	272.44	232.19	256.1	232.45	263.53	303.69	336.49	243.96	210.65	271.02	179.25	220.23	GO:0005768//endosome;GO:0005634//nucleus;GO:0005654//nucleoplasm;GO:0005829//cytosol;GO:0005737//cytoplasm;GO:0090543//Flemming body	GO:0005524//ATP binding;GO:0030295//protein kinase activator activity;GO:0019901//protein kinase binding;GO:0003924//GTPase activity;GO:0035014//phosphatidylinositol 3-kinase regulator activity;GO:0046872//metal ion binding;GO:0005525//GTP binding;GO:0005096//GTPase activator activity	GO:2001240//negative regulation of extrinsic apoptotic signaling pathway in absence of ligand;GO:0016197//endosomal transport;GO:0030036//actin cytoskeleton organization;GO:0014068//positive regulation of phosphatidylinositol 3-kinase signaling;GO:0042177//negative regulation of protein catabolic process;GO:0043524//negative regulation of neuron apoptotic process;GO:0043066//negative regulation o…	K17848//Arf-GAP with GTPase, ANK repeat and PH domain-containing protein 2	XP_004861234.1//arf-GAP with GTPase, ANK repeat and PH domain-containing protein 2 isoform X1 [Heterocephalus glaber];XP_028607976.1//arf-GAP with GTPase, ANK repeat and PH domain-containing protein 2 isoform X1 [Grammomys surdaster];NP_001028435.1//arf-GAP with GTPase, ANK repeat and PH domain-containing protein 2 isoform 1 [Mus musculus];XP_006513625.1//arf-GAP with GTPase, ANK repeat and PH do…	1;5
18951	5-Sep	BGI_novel_T006812,BGI_novel_T006813,BGI_novel_T006814,NM_213614	287.63	306.92	296.11	301.43	257.96	288.77	272.53	246.17	258.27	250.34	280.82	314.86	333.7	266.74	257.74	296.82	214.13	251.21	GO:0008021//synaptic vesicle	GO:0005525//GTP binding	GO:0017157//regulation of exocytosis	K04557//septin 5	XP_034498432.1//septin-5 isoform X1 [Ailuropoda melanoleuca];XP_010354673.2//septin-5 isoform X1 [Rhinopithecus roxellana]	2
67671	Rpl38	NM_001048057,NM_001048058,NM_023372	279.49	263.8	279.44	355.79	240.97	264.3	294.75	222.56	291.82	326.72	292.27	249.63	331.69	288.9	215.1	331.82	258.76	219.93	GO:0005840//ribosome	GO:0003735//structural constituent of ribosome	GO:0006412//translation	K02923//large subunit ribosomal protein L38e	XP_008010096.1//PREDICTED: 60S ribosomal protein L38 isoform X3 [Chlorocebus sabaeus];XP_035576903.1//60S ribosomal protein L38 isoform X1 [Canis lupus dingo];GCF50989.1//hypothetical protein parPi_0012148, partial [Paroedura picta]	1;2
12889	Cplx1	NM_007756	277.63	274.62	315.11	280.62	271.56	235.28	207.84	298.35	289.32	308.03	308.59	254.4	274.36	311.51	316.51	297.83	279.02	301.63	GO:0030425//dendrite;GO:0098794//postsynapse;GO:0098793//presynapse;GO:0043195//terminal bouton;GO:0044305//calyx of Held;GO:0043204//perikaryon;GO:0043025//neuronal cell body;GO:0032991//protein-containing complex;GO:0070032//synaptobrevin 2-SNAP-25-syntaxin-1a-complexin I complex;GO:0098978//glutamatergic synapse;GO:0098685//Schaffer collateral - CA1 synapse;GO:0005829//cytosol;GO:0031201//SNAR…	GO:0017075//syntaxin-1 binding;GO:0000149//SNARE binding;GO:0005326//neurotransmitter transmembrane transporter activity;GO:0019905//syntaxin binding	GO:0099003//vesicle-mediated transport in synapse;GO:0016079//synaptic vesicle exocytosis;GO:0098967//exocytic insertion of neurotransmitter receptor to postsynaptic membrane;GO:0031630//regulation of synaptic vesicle fusion to presynaptic active zone membrane;GO:0046928//regulation of neurotransmitter secretion;GO:0030073//insulin secretion	K15294//complexin-1/2	NP_031782.3//complexin-1 [Mus musculus]	3
19241	Tmsb4x	NM_021278	275.6	309.01	297.73	334.59	231.16	265.02	279.51	271.66	262.27	278.86	258.96	242.86	296.77	258.34	263.97	280.95	237.49	235.5	GO:0005856//cytoskeleton;GO:0005634//nucleus;GO:0005829//cytosol;GO:0005737//cytoplasm	GO:0003785//actin monomer binding;GO:0019899//enzyme binding	GO:2001028//positive regulation of endothelial cell chemotaxis;GO:0001649//osteoblast differentiation;GO:1905273//positive regulation of proton-transporting ATP synthase activity, rotational mechanism;GO:1901222//regulation of NIK/NF-kappaB signaling;GO:0007253//cytoplasmic sequestering of NF-kappaB;GO:0007015//actin filament organization;GO:0030334//regulation of cell migration;GO:1901223//negat…	K05764//thymosin, beta 4	XP_035119395.1//uncharacterized protein LOC100399497 [Callithrix jacchus]	2
20370	Sez6	BGI_novel_T002781,NM_001291225,NM_021286	274.84	226.11	249.74	216.73	237.4	241.08	207.35	198.49	221.89	182.84	230.02	296.6	269.81	235.28	172.47	224.55	188.5	222.06	GO:0005615//extracellular space;GO:0005783//endoplasmic reticulum;GO:0097440//apical dendrite;GO:0048471//perinuclear region of cytoplasm;GO:0043025//neuronal cell body;GO:0043198//dendritic shaft;GO:0005576//extracellular region;GO:0016021//integral component of membrane;GO:0043197//dendritic spine;GO:0005886//plasma membrane	NA	GO:0050773//regulation of dendrite development;GO:1900006//positive regulation of dendrite development;GO:0021680//cerebellar Purkinje cell layer development;GO:0090036//regulation of protein kinase C signaling;GO:2000171//negative regulation of dendrite development;GO:0008344//adult locomotory behavior;GO:0060074//synapse maturation;GO:0060079//excitatory postsynaptic potential	K17495//CUB and sushi domain-containing protein;K10362//myosin XVIII	NP_067261.2//seizure protein 6 isoform 1 precursor [Mus musculus];XP_006532699.1//seizure protein 6 isoform X1 [Mus musculus];EDL12900.1//seizure related gene 6, isoform CRA_c, partial [Mus musculus]	1;4
103172	Chchd10	NM_175329	274.29	259.2	306.7	320.27	259.73	242.5	252.9	313.7	290.69	301.39	285.39	255.42	280.75	282.03	277.38	268.21	271	265.87	GO:0005634//nucleus;GO:0005758//mitochondrial intermembrane space;GO:0005739//mitochondrion;GO:0061617//MICOS complex	NA	GO:1903109//positive regulation of mitochondrial transcription;GO:0030322//stabilization of membrane potential;GO:1903852//positive regulation of cristae formation;GO:0031930//mitochondria-nucleus signaling pathway;GO:0065003//protein-containing complex assembly;GO:0007005//mitochondrion organization;GO:0006119//oxidative phosphorylation;GO:0099558//maintenance of synapse structure;GO:0090144//mi…	K22759//coiled-coil-helix-coiled-coil-helix domain-containing protein 10	NP_780538.2//coiled-coil-helix-coiled-coil-helix domain-containing protein 10, mitochondrial [Mus musculus]	3
66489	Rpl35	NM_025592	269.06	271.79	273.61	372.5	260.67	266.66	310.62	297.27	259.69	308.64	278.46	229.75	334.8	282.55	277.48	306.13	250.63	231.41	NA	NA	NA	K02918//large subunit ribosomal protein L35e	XP_008153505.2//60S ribosomal protein L35 [Eptesicus fuscus]	3
66776	Pisd-ps3	BGI_novel_T019491,BGI_novel_T019492,BGI_novel_T019493,NR_003518	268.36	254.45	375.44	70.65	301.05	340.16	324.6	75.42	461.78	187.7	208.34	401.46	349.55	90.81	182.4	314.11	226.67	264.08	NA	GO:0004609//phosphatidylserine decarboxylase activity	GO:0008654//phospholipid biosynthetic process	K01613//phosphatidylserine decarboxylase [EC:4.1.1.65]	EDL37398.1//mCG2531, isoform CRA_b, partial [Mus musculus];EDL40385.1//mCG125120, isoform CRA_c, partial [Mus musculus];XP_021065929.1//phosphatidylserine decarboxylase proenzyme, mitochondrial isoform X2 [Mus pahari]	2
51792	Ppp2r1a	NM_016891	267.06	277.44	275.19	290.87	287.01	248.67	248.22	276.8	277.08	279.8	276.33	252.25	264.07	281.04	289.26	287.73	300.21	277.21	GO:0030425//dendrite;GO:0005634//nucleus;GO:0005737//cytoplasm;GO:0000775//chromosome, centromeric region;GO:0008287//protein serine/threonine phosphatase complex;GO:0005829//cytosol;GO:0098978//glutamatergic synapse;GO:0016328//lateral plasma membrane;GO:0000159//protein phosphatase type 2A complex;GO:0045202//synapse	GO:1990405//protein antigen binding;GO:0046982//protein heterodimerization activity;GO:0004722//protein serine/threonine phosphatase activity;GO:0019888//protein phosphatase regulator activity	GO:0051306//mitotic sister chromatid separation;GO:0007059//chromosome segregation;GO:0051232//meiotic spindle elongation;GO:0065003//protein-containing complex assembly;GO:0070262//peptidyl-serine dephosphorylation;GO:1903538//regulation of meiotic cell cycle process involved in oocyte maturation;GO:2001241//positive regulation of extrinsic apoptotic signaling pathway in absence of ligand;GO:000…	K03456//serine/threonine-protein phosphatase 2A regulatory subunit A	XP_014683432.1//PREDICTED: serine/threonine-protein phosphatase 2A 65 kDa regulatory subunit A alpha isoform [Equus asinus]	3
16785	Rpsa	NM_011029	259.71	253.95	243.96	267.16	238.46	241.74	281.88	282.01	265.09	282.5	242.43	229.23	289.28	247.98	270.01	282.47	236.25	193.25	GO:0016020//membrane;GO:0005634//nucleus;GO:0062023//collagen-containing extracellular matrix;GO:0015935//small ribosomal subunit;GO:0005737//cytoplasm;GO:0043025//neuronal cell body;GO:0098978//glutamatergic synapse;GO:0005829//cytosol;GO:0022627//cytosolic small ribosomal subunit;GO:0045202//synapse;GO:0005886//plasma membrane;GO:0005604//basement membrane	GO:0043022//ribosome binding;GO:0005055//laminin receptor activity;GO:0003735//structural constituent of ribosome;GO:0043236//laminin binding	GO:0098609//cell-cell adhesion;GO:0000028//ribosomal small subunit assembly;GO:0002181//cytoplasmic translation;GO:0006412//translation;GO:0030855//epithelial cell differentiation	K02998//small subunit ribosomal protein SAe	XP_004835182.2//40S ribosomal protein SA [Heterocephalus glaber]	4
20168	Rtn3	NM_001003933,NM_001003934,NM_001271486,NM_001271487,NM_053076	259.61	294.41	277.35	284.86	302.27	257.36	268.6	295.07	295.47	313.22	256.06	265	261.41	303.4	329.4	312.56	362.46	312.13	GO:0005615//extracellular space;GO:0005783//endoplasmic reticulum;GO:0016021//integral component of membrane;GO:0005789//endoplasmic reticulum membrane;GO:0005886//plasma membrane;GO:0045202//synapse;GO:0000139//Golgi membrane	NA	GO:0071787//endoplasmic reticulum tubular network formation;GO:0016032//viral process;GO:0016192//vesicle-mediated transport;GO:0071786//endoplasmic reticulum tubular network organization;GO:0006915//apoptotic process	K20723//reticulon-3	XP_020014613.1//reticulon-3 isoform X1 [Castor canadensis];EDL33307.1//reticulon 3, isoform CRA_b, partial [Mus musculus];XP_032138933.1//reticulon-3 isoform X3 [Sapajus apella];EDL33308.1//reticulon 3, isoform CRA_c, partial [Mus musculus]	1;3;2
14870	Gstp1	BGI_novel_T008842,BGI_novel_T008843,BGI_novel_T008844,BGI_novel_T008845,NM_013541	258.09	279.62	280.19	287.82	287.91	260.75	277.99	298.13	295.17	298.81	254.82	270.09	280.91	273.85	315.99	289.97	319.18	264.08	GO:0032991//protein-containing complex;GO:0097057//TRAF2-GSTP1 complex;GO:0005634//nucleus;GO:0005829//cytosol;GO:0005739//mitochondrion;GO:0005886//plasma membrane;GO:0005737//cytoplasm	GO:0004364//glutathione transferase activity;GO:0008432//JUN kinase binding;GO:0035730//S-nitrosoglutathione binding;GO:0004602//glutathione peroxidase activity;GO:0019901//protein kinase binding;GO:0019207//kinase regulator activity;GO:0008144//drug binding;GO:0043295//glutathione binding;GO:0005504//fatty acid binding;GO:0035731//dinitrosyl-iron complex binding	GO:0032930//positive regulation of superoxide anion generation;GO:0031100//animal organ regeneration;GO:0032872//regulation of stress-activated MAPK cascade;GO:0043407//negative regulation of MAP kinase activity;GO:0071222//cellular response to lipopolysaccharide;GO:0032691//negative regulation of interleukin-1 beta production;GO:0045471//response to ethanol;GO:0032355//response to estradiol;GO:0…	K23790//glutathione S-transferase P [EC:2.5.1.18]	NP_038569.1//glutathione S-transferase P 1 [Mus musculus];EDL32991.1//mCG3869, isoform CRA_a [Mus musculus]	1
217124	Ppp1r9b	NM_172261	258.07	257.69	259.04	223.34	228.43	246.97	260.81	219.89	252.8	243.36	245.68	263.68	308.77	244.21	218	296.84	189.1	218.03	GO:0030425//dendrite;GO:0032587//ruffle membrane;GO:0005737//cytoplasm;GO:0043025//neuronal cell body;GO:0030426//growth cone;GO:0030864//cortical actin cytoskeleton;GO:0015629//actin cytoskeleton;GO:0043197//dendritic spine;GO:0005886//plasma membrane;GO:0005654//nucleoplasm;GO:1990780//cytoplasmic side of dendritic spine plasma membrane;GO:0005912//adherens junction;GO:0030027//lamellipodium;GO…	GO:0051015//actin filament binding;GO:0004864//protein phosphatase inhibitor activity;GO:0044877//protein-containing complex binding;GO:0003779//actin binding;GO:0044325//ion channel binding;GO:0031749//D2 dopamine receptor binding;GO:0008022//protein C-terminus binding;GO:0004672//protein kinase activity;GO:0019900//kinase binding;GO:0008157//protein phosphatase 1 binding	GO:0035094//response to nicotine;GO:0060179//male mating behavior;GO:0016477//cell migration;GO:0046847//filopodium assembly;GO:0016358//dendrite development;GO:0032515//negative regulation of phosphoprotein phosphatase activity;GO:0021766//hippocampus development;GO:0034695//response to prostaglandin E;GO:0042127//regulation of cell population proliferation;GO:1903829//positive regulation of cel…	K17551//neurabin	NP_758465.2//neurabin-2 [Mus musculus]	3
BGI_novel_G000591	NA	BGI_novel_T006389	255.7	221	266.43	309.84	239.68	230.29	274.82	268.75	247.52	269.92	253.22	223.54	302.43	239.15	213.24	255.46	198.09	205.12	GO:0005840//ribosome	GO:0003735//structural constituent of ribosome	GO:0006412//translation	K02910//large subunit ribosomal protein L31e	EDL04320.1//mCG49427 [Mus musculus]	NA
11842	Arf3	NM_007478	254.95	251.44	239.05	209.73	238.32	229.52	252.39	207.7	225.12	215.98	234.82	254.17	244.96	219.22	185.32	228.94	188.81	206.85	GO:0016021//integral component of membrane;GO:0045211//postsynaptic membrane	GO:0004888//transmembrane signaling receptor activity;GO:0022857//transmembrane transporter activity;GO:0003676//nucleic acid binding;GO:0022848//acetylcholine-gated cation-selective channel activity	NA	K07939//ADP-ribosylation factor 4	CDQ87324.1//unnamed protein product, partial [Oncorhynchus mykiss]	3
74100	Arpp21	BGI_novel_T019318,BGI_novel_T019319,BGI_novel_T019320,BGI_novel_T019321,NM_001177615,NM_001177616,NM_001177617,NM_001177618,NM_001177619,NM_001177620,NM_001177623,NM_028755,NM_033264	252.33	225.77	218.23	191.11	221.23	290.06	263.41	160.28	212.29	186.74	212.46	283.53	270.34	187.56	143.99	234.62	153.72	212.93	GO:0005737//cytoplasm	GO:0005516//calmodulin binding;GO:0003676//nucleic acid binding	GO:0034605//cellular response to heat	K23713;K23573//dentin sialophosphoprotein;K02360//a component of the cytoplasm (encore)	NP_001171087.1//cAMP-regulated phosphoprotein 21 isoform 4 [Mus musculus];NP_001171094.1//cAMP-regulated phosphoprotein 21 isoform 7 [Mus musculus];NP_001171089.1//cAMP-regulated phosphoprotein 21 isoform 3 [Mus musculus];NP_001171088.1//cAMP-regulated phosphoprotein 21 isoform 5 [Mus musculus];NP_001171090.1//cAMP-regulated phosphoprotein 21 isoform 6 [Mus musculus];BAC31167.1//unnamed protein p…	1;3;2
268449	Rpl23a	BGI_novel_T002790,BGI_novel_T002791,NM_207523	252.23	263.6	312.15	361.15	278.41	262.73	291.81	332.63	292.06	343.42	296.22	269.56	368.5	306.44	320.28	330.61	280.94	224.16	GO:0005840//ribosome	GO:0003735//structural constituent of ribosome	GO:0006412//translation	K02893//large subunit ribosomal protein L23Ae	XP_030152718.1//ras-related protein Rab-34 isoform X1 [Lynx canadensis];EHB13068.1//60S ribosomal protein L23a [Heterocephalus glaber];VTJ54456.1//Hypothetical predicted protein [Marmota monax]	2
76808	Rpl18a	NM_029751	251.2	243.67	248.45	259.26	245.31	195.36	255.81	228.06	236.64	251.7	243.74	234.11	260.89	241.65	203.38	243.38	201.51	189.29	GO:0005840//ribosome;GO:0042788//polysomal ribosome;GO:0022625//cytosolic large ribosomal subunit;GO:0045202//synapse;GO:0014069//postsynaptic density	GO:0003735//structural constituent of ribosome	GO:0097327//response to antineoplastic agent;GO:0002181//cytoplasmic translation	K02882//large subunit ribosomal protein L18Ae	XP_004873387.2//60S ribosomal protein L18a [Heterocephalus glaber]	4
68566	Caly	BGI_novel_T017017,NM_001190385,NM_001190386,NM_026769	250.97	233.46	248.32	300.51	247.25	210.56	237.34	279.35	251.97	280.56	228.13	249.21	241.79	256.4	273.31	263.28	297.63	244.65	GO:0030424//axon;GO:1904115//axon cytoplasm;GO:0031410//cytoplasmic vesicle;GO:0098843//postsynaptic endocytic zone;GO:0005768//endosome;GO:0005887//integral component of plasma membrane;GO:0098978//glutamatergic synapse;GO:0016021//integral component of membrane;GO:0030659//cytoplasmic vesicle membrane	GO:0032051//clathrin light chain binding;GO:0044877//protein-containing complex binding	GO:0016197//endosomal transport;GO:2001019//positive regulation of retrograde axon cargo transport;GO:0045807//positive regulation of endocytosis;GO:0007212//dopamine receptor signaling pathway;GO:0048268//clathrin coat assembly;GO:0008089//anterograde axonal transport;GO:0098884//postsynaptic neurotransmitter receptor internalization;GO:1905445//positive regulation of clathrin coat assembly	K15493//neuron-specific vesicular protein calcyon	XP_006536298.1//neuron-specific vesicular protein calcyon isoform X1 [Mus musculus];EDL17896.1//dopamine receptor D1 interacting protein, isoform CRA_b, partial [Mus musculus]	1;5
12794	Cnih2	NM_001302333,NM_009920	250.13	259.07	240.8	230.12	218.01	240.6	259.85	211.8	227.33	225.2	220.64	252.86	264.5	229.8	225.65	261.15	212.77	203.56	GO:0030425//dendrite;GO:0032281//AMPA glutamate receptor complex;GO:0014069//postsynaptic density;GO:0043198//dendritic shaft;GO:0099061//integral component of postsynaptic density membrane;GO:0098978//glutamatergic synapse;GO:0016021//integral component of membrane;GO:0043197//dendritic spine;GO:0005789//endoplasmic reticulum membrane;GO:0045211//postsynaptic membrane	GO:0016247//channel regulator activity	GO:1902684//negative regulation of receptor localization to synapse;GO:2000311//regulation of AMPA receptor activity;GO:0016192//vesicle-mediated transport;GO:2000310//regulation of NMDA receptor activity;GO:0035249//synaptic transmission, glutamatergic;GO:0051668//localization within membrane;GO:1903743//negative regulation of anterograde synaptic vesicle transport;GO:0042391//regulation of memb…	K20368//protein cornichon	XP_015974990.1//PREDICTED: protein cornichon homolog 2 [Rousettus aegyptiacus]	1;4
110323	Cox6b1	NM_025628	249.78	236.14	266.8	276.95	235.34	233.1	203.69	261.02	238.32	276.26	247.66	205.55	268.72	269.91	269.48	285.83	277.91	246.54	GO:0045277//respiratory chain complex IV;GO:0005743//mitochondrial inner membrane;GO:0005739//mitochondrion	NA	GO:0006119//oxidative phosphorylation	K02267//cytochrome c oxidase subunit 6b	NP_001138745.1//cytochrome c oxidase subunit 6B1 [Rattus norvegicus]	2
65945	Clstn1	NM_001290989,NM_023051	247.77	247.17	273.66	274.36	247.44	221.97	211.65	255.69	241.31	235.05	269.41	245.37	264.98	253.25	254.89	245.11	264.76	255.72	GO:0005634//nucleus;GO:0098982//GABA-ergic synapse;GO:0014069//postsynaptic density;GO:0000139//Golgi membrane;GO:0099061//integral component of postsynaptic density membrane;GO:0009986//cell surface;GO:0098978//glutamatergic synapse;GO:0098845//postsynaptic endosome;GO:0005576//extracellular region;GO:0016021//integral component of membrane;GO:0005789//endoplasmic reticulum membrane;GO:0099065//…	GO:0001540//amyloid-beta binding;GO:0005509//calcium ion binding;GO:0042988//X11-like protein binding;GO:0019894//kinesin binding	GO:0001558//regulation of cell growth;GO:0099003//vesicle-mediated transport in synapse;GO:0090128//regulation of synapse maturation;GO:0050806//positive regulation of synaptic transmission;GO:0051965//positive regulation of synapse assembly;GO:0098969//neurotransmitter receptor transport to postsynaptic membrane;GO:0007156//homophilic cell adhesion via plasma membrane adhesion molecules;GO:00072…	K22659//calsyntenin 1	BAD32337.1//mKIAA0911 protein, partial [Mus musculus]	1;5
18807	Pld3	NM_001317355,NM_011116	246.8	262.25	268.17	267.57	244.2	239.72	244.07	263.76	246.03	242.44	249.83	237.94	264.91	265.63	272.39	266.7	292.58	254.93	GO:0005765//lysosomal membrane;GO:0031901//early endosome membrane;GO:0043202//lysosomal lumen;GO:0031902//late endosome membrane;GO:0016021//integral component of membrane;GO:0005789//endoplasmic reticulum membrane;GO:0000139//Golgi membrane	GO:0004630//phospholipase D activity;GO:0045145//single-stranded DNA 5'-3' exodeoxyribonuclease activity	GO:1900015//regulation of cytokine production involved in inflammatory response;GO:0014902//myotube differentiation;GO:0045087//innate immune response;GO:0006954//inflammatory response	K16860//phospholipase D3/4 [EC:3.1.4.4]	XP_028637437.1//phospholipase D3 isoform X1 [Grammomys surdaster]	1;2
19944	Rpl29	BGI_novel_T019144,NM_001324533,NM_001324534,NM_009082	246.07	221.28	227.27	290.88	237.61	187.48	214.94	243.51	231.06	236.93	238.44	221.29	241.35	224.4	180.12	230.76	183.31	178.22	NA	NA	NA	K02905//large subunit ribosomal protein L29e	XP_021028222.1//60S ribosomal protein L29 [Mus caroli]	1;3
19275	Ptprn	BGI_novel_T000420,NM_008985	244.98	246.65	238.55	273.72	254.92	263.23	257.59	244.44	256.95	247.99	244.55	281.59	268.87	247.67	270.42	256.68	277.16	238.83	GO:0030658//transport vesicle membrane;GO:0016020//membrane;GO:0005634//nucleus;GO:0043204//perikaryon;GO:0043025//neuronal cell body;GO:0005768//endosome;GO:0030141//secretory granule;GO:0005794//Golgi apparatus;GO:0016021//integral component of membrane;GO:0043679//axon terminus;GO:0045202//synapse;GO:0005886//plasma membrane	GO:0016787//hydrolase activity;GO:0044389//ubiquitin-like protein ligase binding;GO:0051020//GTPase binding;GO:0008134//transcription factor binding;GO:0030507//spectrin binding	GO:1904692//positive regulation of type B pancreatic cell proliferation;GO:0035335//peptidyl-tyrosine dephosphorylation;GO:0032868//response to insulin;GO:0051591//response to cAMP;GO:0030073//insulin secretion;GO:0043627//response to estrogen;GO:0000302//response to reactive oxygen species;GO:0035773//insulin secretion involved in cellular response to glucose stimulus;GO:0001553//luteinization;G…	K07817//receptor-type tyrosine-protein phosphatase N [EC:3.1.3.48]	BAD90494.1//mKIAA4064 protein, partial [Mus musculus];XP_006496507.1//receptor-type tyrosine-protein phosphatase-like N isoform X1 [Mus musculus]	2
260297	Prrt1	BGI_novel_T007841,NM_030890	244.25	248.71	224.09	214.76	236.89	252.82	269.94	200.55	237.1	237.17	225.96	289.84	248.36	252.82	237.99	214.78	226.85	211.17	GO:0016020//membrane;GO:0098978//glutamatergic synapse;GO:0099055//integral component of postsynaptic membrane	NA	NA	K23710;K12831//splicing factor 3B subunit 4;K02184//formin 2	NP_112152.1//proline-rich transmembrane protein 1 isoform 1 [Mus musculus];NP_001355658.1//proline-rich transmembrane protein 1 isoform 3 [Mus musculus]	1
13385	Dlg4	NM_001109752,NM_007864	244.08	246.41	234.42	225.5	233.02	239.97	255.77	216.33	236.79	229.54	233.64	266.62	257.52	225.89	216.59	231.77	199.43	212.1	GO:0099031//anchored component of postsynaptic density membrane;GO:0030054//cell junction;GO:0032281//AMPA glutamate receptor complex	GO:0033130//acetylcholine receptor binding;GO:0031697//beta-1 adrenergic receptor binding;GO:0031698//beta-2 adrenergic receptor binding;GO:0031748//D1 dopamine receptor binding	GO:0098609//cell-cell adhesion;GO:0007268//chemical synaptic transmission;GO:0035865//cellular response to potassium ion;GO:0097113//AMPA glutamate receptor clustering	K11828//discs large protein 4	NP_031890.1//disks large homolog 4 isoform 1 [Mus musculus];NP_001103222.1//disks large homolog 4 isoform 2 [Mus musculus]	1;3
12348	Car11	NM_009800	241.05	195.47	213.84	196.29	193.88	242.09	206.87	171.79	212.17	172.12	217.33	272.23	224.99	187.25	162.51	232.71	145.16	186.86	GO:0016323//basolateral plasma membrane;GO:0005576//extracellular region	GO:0008270//zinc ion binding;GO:0004089//carbonate dehydratase activity	NA	K01672//carbonic anhydrase [EC:4.2.1.1];K18245//carbonic anhydrase 2 [EC:4.2.1.1]	NP_033930.1//carbonic anhydrase-related protein 11 isoform 1 precursor [Mus musculus]	4
13199	Ddn	NM_001013741	238.93	255.33	225.7	217.63	180.87	222.36	212.43	163.27	187.3	171.4	199.02	235.29	259.36	176.33	135.12	221.84	115.53	166.55	GO:0030425//dendrite;GO:0005634//nucleus;GO:0042995//cell projection;GO:0005737//cytoplasm;GO:0043204//perikaryon;GO:0005789//endoplasmic reticulum membrane;GO:0005886//plasma membrane;GO:0045211//postsynaptic membrane;GO:0032591//dendritic spine membrane	GO:0000978//RNA polymerase II cis-regulatory region sequence-specific DNA binding;GO:0000981//DNA-binding transcription factor activity, RNA polymerase II-specific	GO:0045944//positive regulation of transcription by RNA polymerase II	NA	NP_001013763.1//dendrin [Mus musculus]	1
20262	Stmn3	NM_009133	236.02	261.35	250.35	292.68	264.52	196.85	231.67	324.93	250.64	300.57	249.99	214.93	241.06	264.18	306.25	257.67	313.9	271.07	NA	NA	NA	K04381//stathmin	XP_034352827.1//stathmin-3 [Arvicanthis niloticus]	3
110954	Rpl10	NM_052835	235.82	227.18	232.62	270.95	223.91	221.69	240.75	245.69	230.87	271.08	238.47	204.43	258.09	245.12	239.8	258.6	248.48	228.09	GO:0005840//ribosome	GO:0003735//structural constituent of ribosome	GO:0006412//translation	K02866//large subunit ribosomal protein L10e	XP_032475835.1//60S ribosomal protein L10 isoform X1 [Phocoena sinus]	3
17319	Mif	NM_010798	235.35	247.9	246.95	286.26	241.27	228.46	247.37	287.12	237.02	268.93	249.1	231.23	242.91	260.29	272.54	261.17	294.32	246.14	GO:0005634//nucleus;GO:0005654//nucleoplasm;GO:0005615//extracellular space;GO:0043209//myelin sheath;GO:0005737//cytoplasm;GO:0009986//cell surface;GO:0005829//cytosol;GO:0005576//extracellular region;GO:0005886//plasma membrane	GO:0002020//protease binding;GO:0005125//cytokine activity;GO:0042802//identical protein binding;GO:0044877//protein-containing complex binding;GO:0005126//cytokine receptor binding;GO:0050178//phenylpyruvate tautomerase activity;GO:0004167//dopachrome isomerase activity;GO:0042056//chemoattractant activity	GO:0050731//positive regulation of peptidyl-tyrosine phosphorylation;GO:0002675//positive regulation of acute inflammatory response;GO:0010760//negative regulation of macrophage chemotaxis;GO:0042127//regulation of cell population proliferation;GO:0007166//cell surface receptor signaling pathway;GO:0007420//brain development;GO:0045821//positive regulation of glycolytic process;GO:0030890//positi…	K07253//phenylpyruvate tautomerase [EC:5.3.2.1]	NP_034928.1//macrophage migration inhibitory factor [Mus musculus]	2
14567	Gdi1	NM_010273	233.71	241.43	239.29	259.11	255.23	222.54	218.96	250.18	242.37	251.18	228.62	218.61	219.44	257.71	256.61	247.48	289.67	251.4	GO:0030424//axon;GO:0043209//myelin sheath;GO:0005737//cytoplasm;GO:0043025//neuronal cell body;GO:0043005//neuron projection;GO:0030496//midbody;GO:0032991//protein-containing complex;GO:0005794//Golgi apparatus	GO:0017137//Rab GTPase binding;GO:0005093//Rab GDP-dissociation inhibitor activity;GO:0005096//GTPase activator activity	GO:0045773//positive regulation of axon extension;GO:0051592//response to calcium ion;GO:0090315//negative regulation of protein targeting to membrane;GO:0032482//Rab protein signal transduction;GO:0050771//negative regulation of axonogenesis;GO:0015031//protein transport;GO:0016192//vesicle-mediated transport	K17255//Rab GDP dissociation inhibitor	XP_021043010.2//rab GDP dissociation inhibitor alpha [Mus pahari]	4
319195	Rpl17	BGI_novel_T008747,BGI_novel_T008748,NM_001002239	232.54	215.45	228.84	280.63	226.33	196.4	229.61	263.58	243.59	283.36	219.22	175.11	248.49	223.37	220.12	232.27	214.71	201.29	GO:0015934//large ribosomal subunit	GO:0003735//structural constituent of ribosome	GO:0006412//translation	K02880//large subunit ribosomal protein L17e	AAH03896.2//Rpl17 protein, partial [Mus musculus]	3
22151	Tubb2a	NM_009450	232.46	273.83	258.91	339.76	263.18	198.1	221.44	321.17	259.47	285.42	247.97	200.01	240.92	274.93	322.02	256.02	329.71	274.28	GO:0005874//microtubule;GO:0098685//Schaffer collateral - CA1 synapse;GO:0015630//microtubule cytoskeleton;GO:0005737//cytoplasm	GO:0046982//protein heterodimerization activity;GO:0005200//structural constituent of cytoskeleton;GO:0005525//GTP binding;GO:0003924//GTPase activity	GO:0000278//mitotic cell cycle;GO:0000226//microtubule cytoskeleton organization;GO:0001764//neuron migration;GO:0007017//microtubule-based process;GO:1902669//positive regulation of axon guidance;GO:0050804//modulation of chemical synaptic transmission;GO:1990403//embryonic brain development	K07375//tubulin beta	NP_001003900.1//tubulin beta-2B chain [Bos taurus]	2
66043	Atp5d	NM_025313	228.68	225.19	225.98	257.94	212.67	205.55	194.65	225.99	213.24	227.06	224.07	210.8	231.87	211.11	241.65	227.69	221.62	232.44	GO:0045261//proton-transporting ATP synthase complex, catalytic core F(1)	GO:0046933//proton-transporting ATP synthase activity, rotational mechanism	GO:0015986//ATP synthesis coupled proton transport	K02134//F-type H+-transporting ATPase subunit delta	XP_006240907.1//PREDICTED: ATP synthase subunit delta, mitochondrial isoform X1 [Rattus norvegicus]	2
19943	Rpl28	NM_009081	227.58	220.75	215.24	268.7	221.32	199.03	220.09	233.77	210.78	235.82	216.73	219.72	243.77	221.83	210.61	241	210.8	207.19	NA	NA	NA	K02903//large subunit ribosomal protein L28e	XP_031241030.1//60S ribosomal protein L28 [Mastomys coucha]	2
12215	Bsg	NM_001077184,NM_009768	226.84	262.03	250.22	261.94	246.84	228.1	265.66	255.17	264.32	269.62	266.61	248.03	247.82	264.14	279.41	260.11	260.89	252.04	GO:0043231//intracellular membrane-bounded organelle;GO:0030424//axon;GO:0042470//melanosome;GO:0005887//integral component of plasma membrane;GO:0045121//membrane raft;GO:0042383//sarcolemma;GO:0016021//integral component of membrane;GO:0002080//acrosomal membrane;GO:0005739//mitochondrion;GO:0005886//plasma membrane	GO:0098632//cell-cell adhesion mediator activity;GO:0005537//mannose binding	GO:0032755//positive regulation of interleukin-6 production;GO:0046697//decidualization;GO:0072659//protein localization to plasma membrane;GO:0043434//response to peptide hormone;GO:0051591//response to cAMP;GO:0042475//odontogenesis of dentin-containing tooth;GO:0007566//embryo implantation;GO:0007155//cell adhesion;GO:0046689//response to mercury ion;GO:0007156//homophilic cell adhesion via pl…	K06535//basigin	NP_033898.1//basigin isoform 1 precursor [Mus musculus];NP_001070652.1//basigin isoform 2 precursor [Mus musculus]	1;2
64011	Nrgn	BGI_novel_T018493,NM_022029	226.39	331.34	276.42	240.26	195.47	321.23	573.32	165.96	231.56	230.96	297.14	289.35	280.97	168.33	189.54	263.12	113.39	216.53	NA	NA	NA	NA	EDL25436.1//neurogranin [Mus musculus]	2
11946	Atp5a1	BGI_novel_T008771,NM_007505	225.39	221.6	230.68	256.07	231.72	201.48	193.5	261.51	217.36	235.26	220.02	182.12	220.57	243.04	238.99	232.54	270.15	260.89	GO:0045261//proton-transporting ATP synthase complex, catalytic core F(1);GO:0016020//membrane;GO:0005634//nucleus;GO:0005753//mitochondrial proton-transporting ATP synthase complex;GO:0043209//myelin sheath;GO:0009986//cell surface;GO:0045121//membrane raft;GO:0008180//COP9 signalosome;GO:0000275//mitochondrial proton-transporting ATP synthase complex, catalytic sector F(1);GO:0005743//mitochond…	GO:0002020//protease binding;GO:0043531//ADP binding;GO:0005524//ATP binding;GO:0043532//angiostatin binding;GO:0042288//MHC class I protein binding;GO:0046933//proton-transporting ATP synthase activity, rotational mechanism	GO:0001937//negative regulation of endothelial cell proliferation;GO:0015986//ATP synthesis coupled proton transport;GO:0046034//ATP metabolic process;GO:0006754//ATP biosynthetic process;GO:0042776//mitochondrial ATP synthesis coupled proton transport;GO:0043536//positive regulation of blood vessel endothelial cell migration;GO:0006629//lipid metabolic process	K02132//F-type H+-transporting ATPase subunit alpha	XP_006973917.1//PREDICTED: ATP synthase subunit alpha, mitochondrial [Peromyscus maniculatus bairdii]	2
228777	Nrsn2	BGI_novel_T010629,NM_001009948	224.85	201.76	219.99	217.65	277.03	203.07	266.08	277.38	280.04	295.62	239.63	234.69	214.79	283.35	326.55	250.44	356.98	276.86	GO:0030133//transport vesicle;GO:0031410//cytoplasmic vesicle;GO:0016021//integral component of membrane;GO:0005886//plasma membrane;GO:0043025//neuronal cell body;GO:0043005//neuron projection	NA	GO:0007399//nervous system development	NA	EDL05964.1//neurensin 2, partial [Mus musculus]	1
66091	Ndufa3	NM_025348	224.29	216.77	221.14	229.67	228.74	195.78	213.86	186.5	211.1	204.25	216.72	189.69	219.18	222.02	159.44	213.88	197.53	171.7	GO:0005747//mitochondrial respiratory chain complex I;GO:0005743//mitochondrial inner membrane;GO:0016021//integral component of membrane;GO:0005739//mitochondrion	NA	GO:0032981//mitochondrial respiratory chain complex I assembly;GO:0055114//oxidation-reduction process	K03947//NADH dehydrogenase (ubiquinone) 1 alpha subcomplex subunit 3	NP_079624.1//NADH dehydrogenase [ubiquinone] 1 alpha subcomplex subunit 3 [Mus musculus]	2
19085	Prkar1b	NM_001253890,NM_008923	224.12	257.97	231	292.1	253.57	215.3	227.93	262.93	241.35	259.41	230.45	227.75	228.41	255.82	289.62	249.5	306.49	264.83	GO:0005737//cytoplasm;GO:0098686//hippocampal mossy fiber to CA3 synapse;GO:0005829//cytosol;GO:0098978//glutamatergic synapse;GO:0098685//Schaffer collateral - CA1 synapse;GO:0005771//multivesicular body;GO:0045202//synapse;GO:0005886//plasma membrane;GO:0005952//cAMP-dependent protein kinase complex	GO:0030552//cAMP binding;GO:0008603//cAMP-dependent protein kinase regulator activity;GO:0004862//cAMP-dependent protein kinase inhibitor activity;GO:0034236//protein kinase A catalytic subunit binding;GO:0047555//3',5'-cyclic-GMP phosphodiesterase activity	GO:0045859//regulation of protein kinase activity;GO:2000480//negative regulation of cAMP-dependent protein kinase activity;GO:0009887//animal organ morphogenesis;GO:0019934//cGMP-mediated signaling;GO:0098693//regulation of synaptic vesicle cycle;GO:0006468//protein phosphorylation;GO:0007611//learning or memory;GO:0050804//modulation of chemical synaptic transmission	K04739//cAMP-dependent protein kinase regulator	XP_029389481.1//cAMP-dependent protein kinase type I-beta regulatory subunit isoform X1 [Mus pahari]	1;3
19259	Ptpn5	BGI_novel_T016213,NM_001163565,NM_013643	223.78	183.49	186.86	186.28	203.11	242.43	249.99	181.98	219.5	183.72	209.94	241.5	226.62	192.21	177.28	206.22	174.15	183.48	GO:0016020//membrane;GO:0030424//axon;GO:0005783//endoplasmic reticulum;GO:0008021//synaptic vesicle;GO:0097060//synaptic membrane;GO:0043204//perikaryon;GO:0043025//neuronal cell body;GO:1990635//proximal dendrite;GO:0005829//cytosol;GO:0016021//integral component of membrane;GO:0005789//endoplasmic reticulum membrane	GO:0035254//glutamate receptor binding;GO:0001784//phosphotyrosine residue binding;GO:0051019//mitogen-activated protein kinase binding;GO:0042802//identical protein binding;GO:0004725//protein tyrosine phosphatase activity;GO:0019901//protein kinase binding	GO:1900273//positive regulation of long-term synaptic potentiation;GO:1903955//positive regulation of protein targeting to mitochondrion;GO:0035335//peptidyl-tyrosine dephosphorylation;GO:0043407//negative regulation of MAP kinase activity;GO:2001025//positive regulation of response to drug;GO:0002092//positive regulation of receptor internalization;GO:0010976//positive regulation of neuron proje…	K18018//tyrosine-protein phosphatase non-receptor type 5 [EC:3.1.3.48]	EDL22956.1//protein tyrosine phosphatase, non-receptor type 5, isoform CRA_b, partial [Mus musculus];AAH51975.1//Ptpn5 protein, partial [Mus musculus];EDL22957.1//protein tyrosine phosphatase, non-receptor type 5, isoform CRA_c, partial [Mus musculus]	1;2
108013	Celf4	BGI_novel_T008445,BGI_novel_T008446,BGI_novel_T008447,BGI_novel_T008448,BGI_novel_T008449,NM_001146292,NM_001146293,NM_001146294,NM_001146295,NM_001174074,NM_133195	223.37	232.84	215.79	245.39	231.88	205.36	227.43	212.58	228.39	230.89	211.25	215.33	241.02	212.06	210.06	223.9	215.09	208.96	GO:0005737//cytoplasm	GO:0000287//magnesium ion binding;GO:0003723//RNA binding;GO:0005544//calcium-dependent phospholipid binding;GO:0004674//protein serine/threonine kinase activity;GO:0005524//ATP binding;GO:0005509//calcium ion binding	GO:0045075//regulation of interleukin-12 biosynthetic process	K13207//CUG-BP- and ETR3-like factor	EDK97012.1//bruno-like 4, RNA binding protein (Drosophila), isoform CRA_c, partial [Mus musculus];XP_017653481.1//CUGBP Elav-like family member 4 isoform X27 [Nannospalax galili];KAF3856007.1//hypothetical protein F7725_016730 [Dissostichus mawsoni];EHB14544.1//CUG-BP- and ETR-3-like factor 4 [Heterocephalus glaber]	1;3
12859	Cox5b	NM_009942	223.27	213.77	236.18	289.11	211.41	200.14	192.6	265.48	215.95	229.94	208.2	197.41	224.93	219.52	242.9	211.76	233.27	225.17	GO:0005740//mitochondrial envelope	GO:0004129//cytochrome-c oxidase activity	NA	K02265//cytochrome c oxidase subunit 5b	EDL36989.1//mCG18900, partial [Mus musculus]	2
21991	Tpi1	NM_009415	221.99	222.26	231.47	266.93	223	193.2	191.93	255.45	218.04	223.39	221.67	215.11	207.92	223.73	243.93	219.3	230.81	229.28	NA	NA	NA	K01803//triosephosphate isomerase (TIM) [EC:5.3.1.1]	P17751.4//RecName: Full=Triosephosphate isomerase; Short=TIM; AltName: Full=Methylglyoxal synthase; AltName: Full=Triose-phosphate isomerase [Mus musculus]	2
18574	Pde1b	NM_001285890,NM_008800	221.51	159.56	203.38	178.37	189.61	222.45	201.21	175.85	195.5	160.7	219.35	233.86	215.59	175.54	148.67	197.15	140.98	199.27	GO:0005737//cytoplasm;GO:0043025//neuronal cell body	GO:0004117//calmodulin-dependent cyclic-nucleotide phosphodiesterase activity;GO:0046872//metal ion binding;GO:0048101//calcium- and calmodulin-regulated 3',5'-cyclic-GMP phosphodiesterase activity;GO:0004114//3',5'-cyclic-nucleotide phosphodiesterase activity;GO:0004112//cyclic-nucleotide phosphodiesterase activity;GO:0004115//3',5'-cyclic-AMP phosphodiesterase activity;GO:0005516//calmodulin bi…	GO:0008542//visual learning;GO:0001505//regulation of neurotransmitter levels;GO:0007165//signal transduction;GO:0042053//regulation of dopamine metabolic process;GO:0036006//cellular response to macrophage colony-stimulating factor stimulus;GO:0042428//serotonin metabolic process;GO:0007626//locomotory behavior;GO:0001975//response to amphetamine;GO:0097011//cellular response to granulocyte macr…	K13755//calcium/calmodulin-dependent 3',5'-cyclic nucleotide phosphodiesterase [EC:3.1.4.17]	XP_019659571.2//calcium/calmodulin-dependent 3',5'-cyclic nucleotide phosphodiesterase 1B isoform X1 [Ailuropoda melanoleuca];NP_001272819.1//calcium/calmodulin-dependent 3',5'-cyclic nucleotide phosphodiesterase 1B isoform 2 [Mus musculus]	1;2
14387	Gaa	NM_001159324,NM_008064	218.89	209.45	218.25	269.44	272.9	205.88	254.11	328.84	293.74	310.49	248.29	216.87	236.23	283.35	352.7	248.71	405.04	259.86	GO:0016020//membrane;GO:0005765//lysosomal membrane;GO:0005764//lysosome	GO:0030246//carbohydrate binding;GO:0032450//maltose alpha-glucosidase activity;GO:0004558//alpha-1,4-glucosidase activity	GO:0043181//vacuolar sequestering;GO:0005980//glycogen catabolic process;GO:0009888//tissue development;GO:0050884//neuromuscular process controlling posture;GO:0002086//diaphragm contraction;GO:0046716//muscle cell cellular homeostasis;GO:0003007//heart morphogenesis;GO:0006941//striated muscle contraction;GO:0002026//regulation of the force of heart contraction;GO:0005977//glycogen metabolic pr…	K12316//lysosomal alpha-glucosidase [EC:3.2.1.20]	NP_001152796.1//lysosomal alpha-glucosidase preproprotein [Mus musculus]	4;2
18111	Nnat	NM_001291128,NM_001291129,NM_001291130,NM_010923,NM_180960	218.19	270.11	218.3	281.05	261.69	262.86	283.49	290.31	288.38	338.13	255.53	243.72	239.58	289.62	408.6	285.21	408.75	237.96	GO:0016021//integral component of membrane;GO:0005737//cytoplasm	NA	GO:0032024//positive regulation of insulin secretion;GO:0032880//regulation of protein localization;GO:0009749//response to glucose;GO:0007420//brain development	NA	EDL06239.1//neuronatin, isoform CRA_c, partial [Mus musculus];NP_001278057.1//neuronatin isoform c [Mus musculus];EDL06238.1//neuronatin, isoform CRA_b, partial [Mus musculus];EDL06243.1//neuronatin, isoform CRA_g, partial [Mus musculus]	1;3
18823	Plp1	BGI_novel_T020130,BGI_novel_T020131,BGI_novel_T020132,BGI_novel_T020133,BGI_novel_T020134,NM_001290561,NM_001290562,NM_011123	216.82	289.16	299.33	216.7	282.89	384.24	371.84	278.55	339.85	360.8	354.85	368.67	361.45	279.14	306.91	335.02	285.2	347.97	GO:0043209//myelin sheath;GO:0016021//integral component of membrane;GO:0005886//plasma membrane	GO:0019911//structural constituent of myelin sheath	GO:0042552//myelination;GO:0010001//glial cell differentiation;GO:0061564//axon development;GO:0042759//long-chain fatty acid biosynthetic process;GO:0010628//positive regulation of gene expression;GO:0022010//central nervous system myelination;GO:0006954//inflammatory response;GO:0008366//axon ensheathment;GO:0014002//astrocyte development;GO:0048469//cell maturation;GO:0031175//neuron projectio…	K17271//myelin proteolipid protein;K10624//E3 ubiquitin-protein ligase RBBP6 [EC:2.3.2.27];K13123//G patch domain-containing protein 1	XP_007536448.1//PREDICTED: myelin proteolipid protein isoform X1 [Erinaceus europaeus];ELK07475.1//Myelin proteolipid protein [Pteropus alecto];KAB1253338.1//Myelin proteolipid protein [Camelus dromedarius];EHH15467.1//hypothetical protein EGK_01559, partial [Macaca mulatta];XP_032886781.1//proteolipid protein DM alpha [Amblyraja radiata];XP_004412084.1//PREDICTED: neuronal membrane glycoprotein …	1;3
16432	Itm2b	NM_008410	216.72	239.55	242.31	242.11	213.9	211.47	211.08	242.03	218.29	238.89	211.84	200.46	211.66	244.04	243.57	238.26	248.17	238.62	GO:0043231//intracellular membrane-bounded organelle;GO:0010008//endosome membrane;GO:0005615//extracellular space;GO:0031301//integral component of organelle membrane;GO:0030660//Golgi-associated vesicle membrane;GO:0000139//Golgi membrane;GO:0005794//Golgi apparatus;GO:0016021//integral component of membrane;GO:0005886//plasma membrane	GO:0001540//amyloid-beta binding;GO:0005524//ATP binding	GO:0042985//negative regulation of amyloid precursor protein biosynthetic process	K18264//integral membrane protein 2B	NP_032436.1//integral membrane protein 2B precursor [Mus musculus]	2
67673	Tceb2	NM_026305	216.29	222.36	217.98	277.2	205.27	183.21	201	253.18	202.48	199.88	211.01	189.78	215.65	213.32	197.52	222.42	201.29	199.27	GO:0031462//Cul2-RING ubiquitin ligase complex;GO:0031466//Cul5-RING ubiquitin ligase complex;GO:0030891//VCB complex;GO:0005667//transcription regulator complex;GO:0070449//elongin complex	GO:0003713//transcription coactivator activity;GO:0003746//translation elongation factor activity;GO:0031625//ubiquitin protein ligase binding;GO:0044877//protein-containing complex binding	GO:0006368//transcription elongation from RNA polymerase II promoter;GO:0045944//positive regulation of transcription by RNA polymerase II;GO:0016567//protein ubiquitination	K03873//elongin-B	XP_004627903.2//elongin-B [Octodon degus]	2
22393	Wfs1	NM_011716	215.88	143.22	166.12	155.06	176.67	164.99	133.99	167.47	168.57	140.33	204.63	211.85	180.38	161.9	147.78	148.21	128.06	165.41	GO:0030425//dendrite;GO:0005783//endoplasmic reticulum;GO:0030176//integral component of endoplasmic reticulum membrane;GO:0030285//integral component of synaptic vesicle membrane;GO:0016021//integral component of membrane	GO:0031625//ubiquitin protein ligase binding;GO:0070628//proteasome binding;GO:0005516//calmodulin binding;GO:0048306//calcium-dependent protein binding;GO:0051117//ATPase binding;GO:0033613//activating transcription factor binding	GO:0001822//kidney development;GO:0043069//negative regulation of programmed cell death;GO:0034976//response to endoplasmic reticulum stress;GO:0043433//negative regulation of DNA-binding transcription factor activity;GO:1903892//negative regulation of ATF6-mediated unfolded protein response;GO:0007601//visual perception;GO:0055074//calcium ion homeostasis;GO:0042593//glucose homeostasis;GO:00001…	K14020//wolfamin	NP_035846.1//wolframin [Mus musculus]	2
17448	Mdh2	NM_008617	215.86	209.74	226.27	250.59	220.34	170.82	178.06	234.39	208.29	221.56	210.8	178.02	212.82	216.88	227.08	209.52	218.42	216.07	GO:0005759//mitochondrial matrix;GO:0016020//membrane;GO:0043209//myelin sheath;GO:0005743//mitochondrial inner membrane;GO:0005739//mitochondrion;GO:0005737//cytoplasm	GO:0046554//malate dehydrogenase (NADP+) activity;GO:0016615//malate dehydrogenase activity;GO:0043621//protein self-association;GO:0042803//protein homodimerization activity;GO:0030060//L-malate dehydrogenase activity	GO:0006099//tricarboxylic acid cycle;GO:0006107//oxaloacetate metabolic process;GO:0006475//internal protein amino acid acetylation;GO:0005975//carbohydrate metabolic process;GO:0009060//aerobic respiration;GO:0006734//NADH metabolic process;GO:0006108//malate metabolic process	K00026//malate dehydrogenase [EC:1.1.1.37]	NP_032643.2//malate dehydrogenase, mitochondrial precursor [Mus musculus]	2
14325	Ftl1	NM_010240	215.38	228.48	226.55	198.22	193.71	205.12	216.89	228	205.09	212.38	220.8	179.42	217.47	218.03	221.46	236.06	190.45	205.35	GO:0044754//autolysosome;GO:0005576//extracellular region;GO:0008043//intracellular ferritin complex;GO:0005737//cytoplasm;GO:0071682//endocytic vesicle lumen	GO:0005506//iron ion binding;GO:0042802//identical protein binding;GO:0008199//ferric iron binding;GO:0008198//ferrous iron binding	GO:0006879//cellular iron ion homeostasis;GO:0006826//iron ion transport;GO:0006880//intracellular sequestering of iron ion	K13625//ferritin light chain	NP_034370.2//ferritin light chain 1 [Mus musculus]	2
276952	Rasl10b	BGI_novel_T002853,BGI_novel_T002854,NM_001013386	213.34	192.68	215.52	173.82	177.66	213.31	210.91	179.83	211.45	192.94	198.15	211.42	251.07	195.69	189.61	231.75	149.42	171.98	GO:0016020//membrane	GO:0005525//GTP binding;GO:0003924//GTPase activity	GO:0007165//signal transduction	K07851//Ras-like protein family member 10B	XP_011923121.1//PREDICTED: ras-like protein family member 10B isoform X1 [Cercocebus atys];XP_008523807.1//PREDICTED: ras-like protein family member 10B [Equus przewalskii];XP_009430660.1//ras-like protein family member 10B isoform X1 [Pan troglodytes]	2
110351	Rap1gap	BGI_novel_T012932,BGI_novel_T012933,NM_001081155,NM_001256218,NM_029563	212.55	181.33	188.1	218.53	210.42	205.59	181.01	208.67	200.92	185.64	193.96	225.26	221.92	204.22	173.81	200.78	193.81	191.96	GO:0016020//membrane;GO:0030425//dendrite;GO:0030424//axon;GO:0005829//cytosol;GO:0005769//early endosome;GO:0043025//neuronal cell body;GO:0000139//Golgi membrane	GO:0017016//Ras GTPase binding;GO:0042803//protein homodimerization activity;GO:0005096//GTPase activator activity	GO:1990792//cellular response to glial cell derived neurotrophic factor;GO:1903697//negative regulation of microvillus assembly;GO:0043547//positive regulation of GTPase activity;GO:0022409//positive regulation of cell-cell adhesion;GO:1904442//negative regulation of thyroid gland epithelial cell proliferation;GO:0045665//negative regulation of neuron differentiation;GO:0050766//positive regulati…	K17700//RAP1 GTPase activating protein 1	XP_015854767.1//PREDICTED: rap1 GTPase-activating protein 1 isoform X1 [Peromyscus maniculatus bairdii];XP_015854779.1//PREDICTED: rap1 GTPase-activating protein 1 isoform X14 [Peromyscus maniculatus bairdii];XP_015854770.1//PREDICTED: rap1 GTPase-activating protein 1 isoform X4 [Peromyscus maniculatus bairdii];BAD32233.1//mKIAA0474 protein, partial [Mus musculus];NP_001243147.1//rap1 GTPase-acti…	1;2
20979	Syt1	BGI_novel_T001850,NM_001252341,NM_001252342,NM_009306	212.47	231.42	234.92	250.69	235.02	202.86	189.5	215.2	217.63	210.96	211.97	205.16	226.9	223.55	204.68	212.27	221.2	242.78	GO:0043229//intracellular organelle;GO:0060076//excitatory synapse;GO:0005737//cytoplasm;GO:0098686//hippocampal mossy fiber to CA3 synapse;GO:0030672//synaptic vesicle membrane;GO:0016021//integral component of membrane;GO:0042734//presynaptic membrane;GO:0031045//dense core granule;GO:0005886//plasma membrane;GO:0042584//chromaffin granule membrane;GO:0030424//axon;GO:0070382//exocytic vesicle;…	GO:0000149//SNARE binding;GO:0005544//calcium-dependent phospholipid binding;GO:0046982//protein heterodimerization activity;GO:0061891//calcium ion sensor activity;GO:0048306//calcium-dependent protein binding;GO:0005516//calmodulin binding;GO:0001786//phosphatidylserine binding;GO:0017075//syntaxin-1 binding;GO:0030348//syntaxin-3 binding;GO:0030276//clathrin binding;GO:0042802//identical prote…	GO:1903235//positive regulation of calcium ion-dependent exocytosis of neurotransmitter;GO:0048791//calcium ion-regulated exocytosis of neurotransmitter;GO:0031340//positive regulation of vesicle fusion;GO:0014059//regulation of dopamine secretion;GO:0099502//calcium-dependent activation of synaptic vesicle fusion;GO:0017156//calcium-ion regulated exocytosis;GO:0007420//brain development;GO:00161…	K15290//synaptotagmin-1	XP_031205112.1//synaptotagmin-1 isoform X1 [Mastomys coucha]	1;3
14810	Grin1	BGI_novel_T009585,NM_001177656,NM_001177657,NM_008169	212.05	198.63	201.18	198.25	203.44	201.1	203.71	190.89	199.55	190.46	204.83	222.86	219.98	211.26	196.18	208.9	213.95	192.62	GO:0017146//NMDA selective glutamate receptor complex;GO:0030425//dendrite;GO:0009986//cell surface;GO:0016021//integral component of membrane;GO:0045202//synapse;GO:0005737//cytoplasm;GO:0045211//postsynaptic membrane	GO:0001540//amyloid-beta binding;GO:0016594//glycine binding;GO:0005509//calcium ion binding;GO:0004970//ionotropic glutamate receptor activity;GO:0005516//calmodulin binding;GO:0005262//calcium channel activity	GO:0098655//cation transmembrane transport;GO:0097553//calcium ion transmembrane import into cytosol;GO:0008306//associative learning;GO:0008344//adult locomotory behavior;GO:0007611//learning or memory;GO:0060079//excitatory postsynaptic potential;GO:0055074//calcium ion homeostasis	K05208//glutamate receptor ionotropic, NMDA 1	XP_017748529.1//PREDICTED: glutamate receptor ionotropic, NMDA 1 isoform X8 [Rhinopithecus bieti];EGW07394.1//Glutamate [NMDA] receptor subunit zeta-1 [Cricetulus griseus];NP_001171127.1//glutamate receptor ionotropic, NMDA 1 isoform 2 [Mus musculus];NP_032195.1//glutamate receptor ionotropic, NMDA 1 isoform 1 precursor [Mus musculus]	3;2
66481	Rps21	BGI_novel_T010951,NM_025587	210.44	190.79	210.26	241.59	162.54	171.9	201.83	198.33	182.13	203.5	189.63	150.96	219.72	188.81	166.74	218.93	156.86	143.6	GO:0005840//ribosome;GO:0042788//polysomal ribosome;GO:0005791//rough endoplasmic reticulum;GO:0022627//cytosolic small ribosomal subunit;GO:0005737//cytoplasm;GO:0045202//synapse	GO:0043022//ribosome binding;GO:0047485//protein N-terminus binding;GO:0003735//structural constituent of ribosome	GO:0006412//translation;GO:0000461//endonucleolytic cleavage to generate mature 3'-end of SSU-rRNA from (SSU-rRNA, 5.8S rRNA, LSU-rRNA);GO:0002181//cytoplasmic translation;GO:0000447//endonucleolytic cleavage in ITS1 to separate SSU-rRNA from 5.8S rRNA and LSU-rRNA from tricistronic rRNA transcript (SSU-rRNA, 5.8S rRNA, LSU-rRNA);GO:0006364//rRNA processing	K02971//small subunit ribosomal protein S21e	OBS72933.1//hypothetical protein A6R68_12503, partial [Neotoma lepida]	2
20320	Nptn	BGI_novel_T018781,NM_001293673,NM_009145	206.98	189.5	202.76	197.03	196.7	187.21	171.45	195.85	188.03	176.68	197.74	185.34	200.55	201.92	199.12	196.85	201.97	214.68	GO:0030425//dendrite;GO:0030424//axon;GO:0098982//GABA-ergic synapse;GO:0014069//postsynaptic density;GO:0001772//immunological synapse;GO:0097060//synaptic membrane;GO:0099061//integral component of postsynaptic density membrane;GO:0009986//cell surface;GO:0098685//Schaffer collateral - CA1 synapse;GO:0098978//glutamatergic synapse;GO:0060077//inhibitory synapse;GO:0099059//integral component of…	GO:0044325//ion channel binding;GO:0050839//cell adhesion molecule binding;GO:0005105//type 1 fibroblast growth factor receptor binding;GO:0098632//cell-cell adhesion mediator activity	GO:0008542//visual learning;GO:1903829//positive regulation of cellular protein localization;GO:0050804//modulation of chemical synaptic transmission;GO:0060291//long-term synaptic potentiation;GO:0001934//positive regulation of protein phosphorylation;GO:0070593//dendrite self-avoidance;GO:0001818//negative regulation of cytokine production;GO:0050808//synapse organization;GO:0030155//regulation…	K22653//neuroplastin	NP_001280602.1//neuroplastin isoform 2 precursor [Mus musculus];XP_025774958.1//neuroplastin [Puma concolor];NP_033171.2//neuroplastin isoform 1 precursor [Mus musculus]	1;2
18648	Pgam1	NM_023418	204.74	210.54	227.26	248.85	214.96	178.41	198.02	237.83	220.27	236.98	228.46	183.77	216.42	215.8	230.08	218.1	233.33	210.16	NA	NA	NA	K01834//2,3-bisphosphoglycerate-dependent phosphoglycerate mutase [EC:5.4.2.11]	XP_032137085.1//phosphoglycerate mutase 1 [Sapajus apella]	2
16572	Kif5a	BGI_novel_T001953,NM_001039000,NM_008447	204.43	224.36	239.57	229.01	219.98	250.29	265.88	243.81	249.43	250.36	258.97	227.09	289.94	248.58	267.8	273.53	214.66	242.64	GO:0030425//dendrite;GO:0005874//microtubule;GO:0000932//P-body;GO:0005737//cytoplasm;GO:0043025//neuronal cell body;GO:0090724//central region of growth cone;GO:0005829//cytosol;GO:0005871//kinesin complex;GO:0030424//axon;GO:1904115//axon cytoplasm;GO:0032839//dendrite cytoplasm;GO:0097440//apical dendrite;GO:0043005//neuron projection;GO:0043204//perikaryon;GO:0048471//perinuclear region of cy…	GO:0097110//scaffold protein binding;GO:0005524//ATP binding;GO:0003777//microtubule motor activity;GO:0019894//kinesin binding;GO:0008017//microtubule binding;GO:0044877//protein-containing complex binding;GO:0016887//ATPase activity;GO:0008574//ATP-dependent microtubule motor activity, plus-end-directed	GO:0007018//microtubule-based movement;GO:0048489//synaptic vesicle transport;GO:0098971//anterograde dendritic transport of neurotransmitter receptor complex;GO:0099641//anterograde axonal protein transport;GO:0016192//vesicle-mediated transport;GO:1990049//retrograde neuronal dense core vesicle transport;GO:0007411//axon guidance;GO:0030705//cytoskeleton-dependent intracellular transport	K10396//kinesin family member 5	BAD90503.1//mKIAA4086 protein, partial [Mus musculus]	4
57754	Cend1	BGI_novel_T017042,NM_021316	201.93	191.89	219.48	257.45	217.44	159.79	174.09	246.02	208.42	222.07	210.18	180.88	188.9	223.58	229.13	203.93	226.08	220.73	GO:0016021//integral component of membrane;GO:0005739//mitochondrion;GO:0031982//vesicle	NA	GO:0030182//neuron differentiation;GO:0021941//negative regulation of cerebellar granule cell precursor proliferation;GO:0021702//cerebellar Purkinje cell differentiation;GO:0007628//adult walking behavior;GO:0021933//radial glia guided migration of cerebellar granule cell;GO:0021686//cerebellar granular layer maturation	NA	EDL18070.1//cell cycle exit and neuronal differentiation 1, isoform CRA_b, partial [Mus musculus]	4
107831	Adgrb1	BGI_novel_T006048,BGI_novel_T006049,BGI_novel_T006050,BGI_novel_T006051,BGI_novel_T006052,BGI_novel_T006053,BGI_novel_T006054,BGI_novel_T006055,BGI_novel_T006056,NM_174991	201.9	188.18	191.92	198.3	187.45	189.38	174.96	173.78	180.86	164.62	191	221.51	188.71	173.12	165.9	185.81	156.99	163.86	GO:0030425//dendrite;GO:0005615//extracellular space;GO:0005925//focal adhesion;GO:0014069//postsynaptic density;GO:0001891//phagocytic cup;GO:0048471//perinuclear region of cytoplasm;GO:0005887//integral component of plasma membrane;GO:0098978//glutamatergic synapse;GO:0016021//integral component of membrane;GO:0043197//dendritic spine;GO:0005886//plasma membrane;GO:0099055//integral component o…	GO:0001530//lipopolysaccharide binding;GO:0004888//transmembrane signaling receptor activity;GO:0030165//PDZ domain binding;GO:0001786//phosphatidylserine binding;GO:0004930//G protein-coupled receptor activity	GO:0007399//nervous system development;GO:0031397//negative regulation of protein ubiquitination;GO:0006911//phagocytosis, engulfment;GO:0006910//phagocytosis, recognition;GO:0050829//defense response to Gram-negative bacterium;GO:1903428//positive regulation of reactive oxygen species biosynthetic process;GO:0042177//negative regulation of protein catabolic process;GO:0007166//cell surface recep…	K04596//adhesion G protein-coupled receptor B1	XP_029325891.1//adhesion G protein-coupled receptor B1 isoform X3 [Mus caroli];NP_778156.2//adhesion G protein-coupled receptor B1 isoform 1precursor [Mus musculus];XP_030104128.1//adhesion G protein-coupled receptor B1 isoform X6 [Mus musculus];XP_030104131.1//adhesion G protein-coupled receptor B1 isoform X10 [Mus musculus];XP_029325890.1//adhesion G protein-coupled receptor B1 isoform X2 [Mus …	3
67891	Rpl4	NM_024212	201.8	199.87	208.5	248.08	200.26	183.8	199.33	222.55	208.89	233.44	204.9	189.62	227.26	206.62	208.9	213.01	205.41	202.51	GO:0005840//ribosome;GO:0005634//nucleus;GO:1990904//ribonucleoprotein complex;GO:0015934//large ribosomal subunit;GO:0005791//rough endoplasmic reticulum;GO:0022625//cytosolic large ribosomal subunit;GO:0031672//A band;GO:0014069//postsynaptic density	GO:0003723//RNA binding;GO:0003735//structural constituent of ribosome;GO:0008097//5S rRNA binding	GO:0045773//positive regulation of axon extension;GO:0071417//cellular response to organonitrogen compound;GO:0030154//cell differentiation;GO:0006412//translation;GO:0050772//positive regulation of axonogenesis;GO:0003360//brainstem development;GO:0007420//brain development	K02930//large subunit ribosomal protein L4e	NP_077174.1//60S ribosomal protein L4 [Mus musculus]	4
16581	Kifc2	BGI_novel_T006162,BGI_novel_T006163,NM_010630	200.41	218	196.48	198.49	188.75	187.75	175.81	181.68	177.76	181.06	177.61	215.87	202.55	191.26	184	205.56	161.04	180.28	GO:0005874//microtubule;GO:0005737//cytoplasm;GO:0005871//kinesin complex	GO:0005524//ATP binding;GO:0003777//microtubule motor activity;GO:0008017//microtubule binding;GO:0008574//ATP-dependent microtubule motor activity, plus-end-directed	GO:0007018//microtubule-based movement	K10406//kinesin family member C2/C3	NP_034760.2//kinesin-like protein KIFC2 isoform 1 precursor [Mus musculus];BAE25823.1//unnamed protein product, partial [Mus musculus];NP_001345840.1//kinesin-like protein KIFC2 isoform 2 precursor [Mus musculus]	2
18195	Nsf	NM_008740	196.41	214.66	221.04	233.34	207.63	196.89	182.88	206.59	197.76	200.69	202.29	185.61	189.98	211.43	207.73	194.73	219.56	222.7	GO:0005795//Golgi stack;GO:0043198//dendritic shaft;GO:0005829//cytosol;GO:0043209//myelin sheath;GO:0014069//postsynaptic density;GO:0005886//plasma membrane;GO:0030496//midbody	GO:0017075//syntaxin-1 binding;GO:0000149//SNARE binding;GO:0005524//ATP binding;GO:0042802//identical protein binding;GO:0043008//ATP-dependent protein binding;GO:0044877//protein-containing complex binding;GO:0019901//protein kinase binding;GO:0046872//metal ion binding;GO:0008022//protein C-terminus binding;GO:0031748//D1 dopamine receptor binding;GO:0035255//ionotropic glutamate receptor bind…	GO:0006813//potassium ion transport;GO:0001921//positive regulation of receptor recycling;GO:0035494//SNARE complex disassembly;GO:0048211//Golgi vesicle docking;GO:0006891//intra-Golgi vesicle-mediated transport;GO:0016192//vesicle-mediated transport;GO:0006886//intracellular protein transport;GO:0017157//regulation of exocytosis;GO:0032984//protein-containing complex disassembly;GO:0043001//Gol…	K06027//vesicle-fusing ATPase [EC:3.6.4.6]	XP_035156132.1//vesicle-fusing ATPase isoform X1 [Callithrix jacchus]	4
11773	Ap2m1	BGI_novel_T006831,BGI_novel_T006832,NM_001302970,NM_009679	196.3	212.37	209.22	222.62	204.1	181.75	189.6	205.1	196.92	199.32	182.02	193.85	195.33	207.31	218.46	205.89	225.05	200.66	GO:0030666//endocytic vesicle membrane;GO:0045334//clathrin-coated endocytic vesicle;GO:0036020//endolysosome membrane;GO:0030669//clathrin-coated endocytic vesicle membrane;GO:0005829//cytosol;GO:0005739//mitochondrion;GO:0005886//plasma membrane;GO:0070062//extracellular exosome;GO:0005765//lysosomal membrane;GO:0098794//postsynapse;GO:0030122//AP-2 adaptor complex;GO:0098793//presynapse;GO:003…	GO:0005048//signal sequence binding;GO:0008289//lipid binding;GO:0044325//ion channel binding;GO:0097718//disordered domain specific binding;GO:0050750//low-density lipoprotein particle receptor binding	GO:1900244//positive regulation of synaptic vesicle endocytosis;GO:0034622//cellular protein-containing complex assembly;GO:0031623//receptor internalization;GO:0002092//positive regulation of receptor internalization;GO:0016192//vesicle-mediated transport;GO:0006897//endocytosis;GO:0032802//low-density lipoprotein particle receptor catabolic process;GO:0098884//postsynaptic neurotransmitter rece…	K11826//AP-2 complex subunit mu-1	NP_001029695.1//AP-2 complex subunit mu [Bos taurus];BAD32167.1//mKIAA0109 protein, partial [Mus musculus];XP_025769221.1//AP-2 complex subunit mu isoform X1 [Puma concolor]	1;3
22143	Tuba1b	NM_011654	195.67	220.81	235.09	272.77	258.75	188.11	208.67	276.69	260.86	283.91	219.19	160.88	213.46	280.8	332.73	248.75	361.59	258.69	GO:0005881//cytoplasmic microtubule	GO:0031625//ubiquitin protein ligase binding;GO:0005200//structural constituent of cytoskeleton;GO:0005525//GTP binding;GO:0003725//double-stranded RNA binding;GO:0003924//GTPase activity	GO:0000226//microtubule cytoskeleton organization;GO:0071353//cellular response to interleukin-4	K07374//tubulin alpha	XP_004429038.1//PREDICTED: tubulin alpha-1B chain [Ceratotherium simum simum]	2
19417	Rasgrf1	BGI_novel_T019043,NM_001039655,NM_011245	195.59	199.48	195.5	223.33	222.26	177.27	190.75	223.81	214.89	223.76	207.48	179.37	197.59	229.68	242.12	213.23	246.68	203.91	GO:0016323//basolateral plasma membrane;GO:0030426//growth cone;GO:0016327//apicolateral plasma membrane;GO:0005829//cytosol;GO:0097440//apical dendrite;GO:0005737//cytoplasm;GO:0043025//neuronal cell body	GO:0035254//glutamate receptor binding;GO:0005088//Ras guanyl-nucleotide exchange factor activity;GO:0008022//protein C-terminus binding;GO:0030971//receptor tyrosine kinase binding;GO:0017016//Ras GTPase binding;GO:0019901//protein kinase binding	GO:0090630//activation of GTPase activity;GO:0034976//response to endoplasmic reticulum stress;GO:0048146//positive regulation of fibroblast proliferation;GO:0043547//positive regulation of GTPase activity;GO:2000310//regulation of NMDA receptor activity;GO:0035020//regulation of Rac protein signal transduction;GO:0046578//regulation of Ras protein signal transduction;GO:0008283//cell population …	K04349//Ras-specific guanine nucleotide-releasing factor 1	NP_001344672.1//ras-specific guanine nucleotide-releasing factor 1 isoform 3 [Mus musculus];NP_035375.1//ras-specific guanine nucleotide-releasing factor 1 isoform 1 [Mus musculus];NP_001034744.1//ras-specific guanine nucleotide-releasing factor 1 isoform 2 [Mus musculus]	1;2
20044	Rps14	NM_020600	194.94	199.08	202.25	233.92	171.41	166.58	202.44	209.43	190.37	226.4	184.8	162.97	216.31	185.4	193.39	211.47	164.18	165.4	GO:0005840//ribosome	GO:0003735//structural constituent of ribosome	GO:0006412//translation	K02955//small subunit ribosomal protein S14e	XP_004737878.2//PREDICTED: 40S ribosomal protein S14 [Mustela putorius furo]	4
19122	Prnp	NM_001278256,NM_011170	193.83	218.46	203.2	238.15	205.88	180.11	186.17	210.79	189.89	210.14	183.35	198.63	206.06	207.97	219.09	209.48	225.71	209.89	GO:0030425//dendrite;GO:0031965//nuclear membrane;GO:0014069//postsynaptic density;GO:0016234//inclusion body;GO:0005737//cytoplasm;GO:0031225//anchored component of membrane;GO:0009986//cell surface;GO:0045121//membrane raft;GO:0005829//cytosol;GO:0016021//integral component of membrane;GO:0005886//plasma membrane	GO:0001540//amyloid-beta binding;GO:0042802//identical protein binding;GO:0031802//type 5 metabotropic glutamate receptor binding;GO:0051087//chaperone binding;GO:0043008//ATP-dependent protein binding;GO:0019828//aspartic-type endopeptidase inhibitor activity;GO:0008017//microtubule binding;GO:0005521//lamin binding;GO:0044877//protein-containing complex binding;GO:0044325//ion channel binding;G…	GO:1902938//regulation of intracellular calcium activated chloride channel activity;GO:0043525//positive regulation of neuron apoptotic process;GO:0006878//cellular copper ion homeostasis;GO:0061098//positive regulation of protein tyrosine kinase activity;GO:0032147//activation of protein kinase activity;GO:0043066//negative regulation of apoptotic process;GO:0071280//cellular response to copper …	K05634//prion protein	NP_001265185.1//major prion protein precursor [Mus musculus]	1;3
94275	Maged1	NM_019791	193.73	185.6	193.12	242.92	215.64	168.63	183.92	245.99	219.61	220.84	199.3	174.08	184.51	214.91	236.04	194.69	273.95	206.04	GO:0032991//protein-containing complex;GO:0005634//nucleus;GO:0005829//cytosol;GO:0000785//chromatin;GO:0005886//plasma membrane	GO:0003713//transcription coactivator activity;GO:0042802//identical protein binding	GO:0045892//negative regulation of transcription, DNA-templated;GO:0043406//positive regulation of MAP kinase activity;GO:0045893//positive regulation of transcription, DNA-templated;GO:2001235//positive regulation of apoptotic signaling pathway;GO:0042752//regulation of circadian rhythm;GO:0006357//regulation of transcription by RNA polymerase II;GO:0090190//positive regulation of branching invo…	K12464//melanoma-associated antigen D1	BAD90336.1//mFLJ00163 protein, partial [Mus musculus]	2
108699	Chn1	NM_001113246,NM_001166603,NM_001166604,NM_029716,NM_175752	192.92	204.6	208.9	179.94	173.49	195.34	171.48	141.06	174.43	141.63	178.66	198.55	190.64	159.44	145.54	180.75	135.72	188	NA	GO:0046872//metal ion binding;GO:0046875//ephrin receptor binding;GO:0001565//phorbol ester receptor activity;GO:0005096//GTPase activator activity	GO:0043087//regulation of GTPase activity;GO:0007165//signal transduction;GO:0008045//motor neuron axon guidance;GO:0048013//ephrin receptor signaling pathway;GO:0035556//intracellular signal transduction;GO:0051056//regulation of small GTPase mediated signal transduction;GO:0050770//regulation of axonogenesis	K20630//chimaerin	XP_006498620.2//N-chimaerin isoform X1 [Mus musculus];NP_001160075.1//N-chimaerin isoform 4 [Mus musculus];NP_001160076.1//N-chimaerin isoform 5 [Mus musculus];NP_786928.2//N-chimaerin isoform 1 [Mus musculus];XP_031226498.1//N-chimaerin isoform X2 [Mastomys coucha]	1;3;2
19921	Rpl19	NM_001159483,NM_009078	191.95	182.19	193.21	251.97	187.8	173.5	193.28	215.28	205.13	220.37	192.78	176.29	217.49	189.39	188.97	202.32	178.11	161.13	GO:0016020//membrane;GO:0005925//focal adhesion;GO:0042788//polysomal ribosome;GO:0005730//nucleolus;GO:0005829//cytosol;GO:0022625//cytosolic large ribosomal subunit;GO:0045202//synapse	GO:1990932//5.8S rRNA binding;GO:0003723//RNA binding;GO:0016787//hydrolase activity;GO:0003735//structural constituent of ribosome;GO:0070180//large ribosomal subunit rRNA binding	GO:0006413//translational initiation;GO:0006614//SRP-dependent cotranslational protein targeting to membrane;GO:0097421//liver regeneration;GO:0019083//viral transcription;GO:0000184//nuclear-transcribed mRNA catabolic process, nonsense-mediated decay;GO:0002181//cytoplasmic translation;GO:0006412//translation	K02885//large subunit ribosomal protein L19e	CAD97677.1//hypothetical protein, partial [Homo sapiens];XP_025910214.1//LOW QUALITY PROTEIN: 60S ribosomal protein L19 [Nothoprocta perdicaria]	1;2
277432	Vstm2l	NM_198627	190.44	165.82	163.63	196.62	176.15	154.03	161.58	210.53	174.73	211.94	177.43	189.59	193.66	187.38	187.95	195.3	189.61	165.74	GO:0030424//axon;GO:0016021//integral component of membrane;GO:0005576//extracellular region;GO:0005886//plasma membrane;GO:0005737//cytoplasm	GO:0098632//cell-cell adhesion mediator activity	GO:0007156//homophilic cell adhesion via plasma membrane adhesion molecules;GO:0070593//dendrite self-avoidance;GO:0043524//negative regulation of neuron apoptotic process;GO:0007411//axon guidance	K21443//proline/serine-rich coiled-coil protein 1	XP_008016040.1//PREDICTED: V-set and transmembrane domain-containing protein 2-like protein [Chlorocebus sabaeus]	2
BGI_novel_G000902	NA	BGI_novel_T010880	189.07	166.13	185.06	247.05	155.13	162.4	180.39	201.3	158.25	220.35	181.08	169.37	211.76	186.29	155.33	206.65	151.13	151.76	NA	NA	NA	K02980//small subunit ribosomal protein S29e	XP_003896536.2//40S ribosomal protein S29, partial [Papio anubis]	NA
20250	Scd2	BGI_novel_T009262,BGI_novel_T009263,BGI_novel_T009265,BGI_novel_T009266,NM_009128	188.28	213.54	220.77	207.24	219.24	209.68	227.3	261.58	240.35	251.96	228.41	221.54	210.43	246.53	252.79	245.56	259.24	240.23	GO:0005783//endoplasmic reticulum;GO:0005730//nucleolus;GO:0030176//integral component of endoplasmic reticulum membrane;GO:0016021//integral component of membrane;GO:0005789//endoplasmic reticulum membrane	GO:0032896//palmitoyl-CoA 9-desaturase activity;GO:0005506//iron ion binding;GO:0004768//stearoyl-CoA 9-desaturase activity;GO:0016717//oxidoreductase activity, acting on paired donors, with oxidation of a pair of donors resulting in the reduction of molecular oxygen to two molecules of water	GO:0042552//myelination;GO:0006636//unsaturated fatty acid biosynthetic process;GO:0070542//response to fatty acid;GO:0006633//fatty acid biosynthetic process;GO:1903966//monounsaturated fatty acid biosynthetic process	K00507//stearoyl-CoA desaturase (Delta-9 desaturase) [EC:1.14.19.1]	AAA40094.1//stearoyl-CoA desaturase 2 [Mus musculus];XP_028744635.1//LOW QUALITY PROTEIN: acyl-CoA desaturase 2-like [Peromyscus leucopus];XP_005403970.1//PREDICTED: acyl-CoA desaturase 1 [Chinchilla lanigera];OBS80418.1//hypothetical protein A6R68_21384 [Neotoma lepida]	2
12857	Cox4i1	NM_001293559,NM_009941	187.99	183.39	229.19	234.06	172.88	183.51	173.41	236.61	190.95	206.24	193.42	151.65	223.06	197.85	206.43	229.7	193.08	180.72	GO:0005654//nucleoplasm;GO:0005829//cytosol;GO:0005743//mitochondrial inner membrane;GO:0016021//integral component of membrane;GO:0005739//mitochondrion;GO:0031966//mitochondrial membrane;GO:0005751//mitochondrial respiratory chain complex IV	GO:0004129//cytochrome-c oxidase activity	GO:0006123//mitochondrial electron transport, cytochrome c to oxygen;GO:0007584//response to nutrient	K02263//cytochrome c oxidase subunit 4	EDL11642.1//cytochrome c oxidase subunit IV isoform 1, isoform CRA_a, partial [Mus musculus];NP_034071.2//cytochrome c oxidase subunit 4 isoform 1, mitochondrial isoform 1 [Mus musculus]	1;3
27367	Rpl3	NM_013762	187.56	177.47	177.48	226.82	179.98	160.75	181.12	230.39	193.15	205.72	175.31	153.2	211.6	184.27	184.36	197.87	200.38	185.5	GO:0005840//ribosome	GO:0003735//structural constituent of ribosome	GO:0006412//translation	K02925//large subunit ribosomal protein L3e	XP_004373929.2//60S ribosomal protein L3 [Trichechus manatus latirostris]	2
26950	Vsnl1	NM_012038	185.19	215.3	203.04	239.48	217.22	153.83	166.68	204.25	206	216.52	197.79	147.21	173.63	212.62	226.61	187.82	239.01	195.33	GO:0016020//membrane;GO:0005829//cytosol	GO:0005509//calcium ion binding	GO:0046676//negative regulation of insulin secretion;GO:0035774//positive regulation of insulin secretion involved in cellular response to glucose stimulus;GO:0045921//positive regulation of exocytosis	K19936//visinin-like protein 1	VTJ85172.1//Hypothetical predicted protein [Marmota monax]	4
23934	Ly6h	BGI_novel_T006060,BGI_novel_T006061,BGI_novel_T006062,BGI_novel_T006063,NM_001135688,NM_001135689,NM_011837	185.17	184.4	173.62	210.74	180.55	142.6	170.62	233.66	175.58	210.08	145.75	174.14	167.69	174.34	206.28	182.46	219.36	180.18	GO:0045202//synapse;GO:0005886//plasma membrane;GO:0031225//anchored component of membrane	GO:0030550//acetylcholine receptor inhibitor activity;GO:0033130//acetylcholine receptor binding	GO:0095500//acetylcholine receptor signaling pathway	K06846//lymphocyte antigen 6 complex locus protein D/E/G6/H	XP_030104394.1//lymphocyte antigen 6H isoform X1 [Mus musculus];NP_035967.1//lymphocyte antigen 6H isoform a precursor [Mus musculus];AAI69114.1//Ly6h protein, partial [Rattus norvegicus]	1;3
22070	Tpt1	NM_009429	184.53	194.71	198.7	215.42	159.49	171.8	190.69	203.43	188.68	192.92	184.35	163.71	198.52	179.22	192.53	188.77	170.72	185.14	GO:0000922//spindle pole;GO:0005634//nucleus;GO:0005654//nucleoplasm;GO:0005615//extracellular space;GO:0005881//cytoplasmic microtubule;GO:0005737//cytoplasm;GO:0005829//cytosol;GO:0005771//multivesicular body	GO:0005509//calcium ion binding;GO:0008134//transcription factor binding	GO:1902230//negative regulation of intrinsic apoptotic signaling pathway in response to DNA damage;GO:0019827//stem cell population maintenance;GO:0007283//spermatogenesis;GO:2000384//negative regulation of ectoderm development	K01115//phospholipase D1/2 [EC:3.1.4.4]	XP_006874596.1//PREDICTED: translationally-controlled tumor protein-like [Chrysochloris asiatica]	3
11739	Slc25a4	NM_007450	184.29	182.09	203.65	224.28	185.12	165.59	161.04	241.71	172.18	193.63	165.16	149.38	179.11	201.23	228.99	204.9	217.57	223.62	GO:0045121//membrane raft;GO:0016021//integral component of membrane;GO:0043209//myelin sheath;GO:0005743//mitochondrial inner membrane;GO:0005739//mitochondrion;GO:0005741//mitochondrial outer membrane;GO:0032592//integral component of mitochondrial membrane	GO:0005347//ATP transmembrane transporter activity;GO:0005471//ATP:ADP antiporter activity;GO:0019899//enzyme binding	GO:2000277//positive regulation of oxidative phosphorylation uncoupler activity;GO:0010667//negative regulation of cardiac muscle cell apoptotic process;GO:0008637//apoptotic mitochondrial changes;GO:0060546//negative regulation of necroptotic process;GO:0061051//positive regulation of cell growth involved in cardiac muscle cell development;GO:1902109//negative regulation of mitochondrial membran…	K05863//solute carrier family 25 (mitochondrial adenine nucleotide translocator), member 4/5/6/31	NP_031476.3//ADP/ATP translocase 1 [Mus musculus]	4
22348	Slc32a1	NM_009508	184.29	153.85	178.59	181	189.18	146.21	169.11	204.3	184.35	194.13	188.88	163.79	178.48	200.02	191.51	177.86	203.49	174.95	GO:0043229//intracellular organelle;GO:0030425//dendrite;GO:0048786//presynaptic active zone;GO:0051286//cell tip;GO:0098982//GABA-ergic synapse;GO:0008021//synaptic vesicle;GO:0043005//neuron projection;GO:0005887//integral component of plasma membrane;GO:0060077//inhibitory synapse;GO:0044306//neuron projection terminus;GO:0044292//dendrite terminus;GO:0016021//integral component of membrane;GO…	GO:0015187//glycine transmembrane transporter activity;GO:0015495//gamma-aminobutyric acid:proton symporter activity;GO:0015171//amino acid transmembrane transporter activity	GO:0098700//neurotransmitter loading into synaptic vesicle;GO:0015816//glycine transport;GO:0021766//hippocampus development;GO:0003333//amino acid transmembrane transport;GO:0006836//neurotransmitter transport;GO:0015812//gamma-aminobutyric acid transport;GO:0007568//aging	K15015//solute carrier family 32 (vesicular inhibitory amino acid transporter)	NP_033534.2//vesicular inhibitory amino acid transporter [Mus musculus]	2
19229	Ptk2b	BGI_novel_T005555,NM_001162365,NM_001162366,NM_172498	183.63	183.93	189.7	179.97	158.36	181.04	158.5	120.86	150.09	127.82	171	200.89	203.76	144.05	109.07	164.47	102.33	148.23	GO:0005856//cytoskeleton;GO:0030424//axon;GO:0044297//cell body;GO:0005925//focal adhesion;GO:0005938//cell cortex;GO:0031234//extrinsic component of cytoplasmic side of plasma membrane;GO:0097440//apical dendrite	GO:0004715//non-membrane spanning protein tyrosine kinase activity;GO:0005524//ATP binding;GO:0004683//calmodulin-dependent protein kinase activity;GO:0019899//enzyme binding;GO:0043423//3-phosphoinositide-dependent protein kinase binding;GO:0004972//NMDA glutamate receptor activity	GO:0090630//activation of GTPase activity;GO:0007165//signal transduction;GO:0001525//angiogenesis;GO:0042127//regulation of cell population proliferation;GO:0043534//blood vessel endothelial cell migration;GO:0007172//signal complex assembly;GO:2000249//regulation of actin cytoskeleton reorganization;GO:0002250//adaptive immune response;GO:0002688//regulation of leukocyte chemotaxis;GO:0007015//…	K05871//focal adhesion kinase 2 [EC:2.7.10.2]	NP_001155838.1//protein-tyrosine kinase 2-beta isoform 1 [Mus musculus];EDL36002.1//PTK2 protein tyrosine kinase 2 beta, isoform CRA_b, partial [Mus musculus];NP_001155837.1//protein-tyrosine kinase 2-beta isoform 2 [Mus musculus]	1;3
66158	Cxx1a	BGI_novel_T019729,BGI_novel_T019730,BGI_novel_T019731,NM_024170	183.49	172.26	180.1	205.87	189.84	152.01	168.96	231	184.06	213.28	195.11	172.05	168.13	203.59	224.47	205.87	226.84	197.68	NA	NA	NA	NA	NP_001018073.1//retrotransposon Gag like 8B [Mus musculus]	2
19055	Ppp3ca	BGI_novel_T011861,NM_001293622,NM_008913	183.3	159.28	172.13	164.56	166	189.49	192.33	149.63	166.71	146.75	182.25	182.78	187.19	146.15	127.76	163.33	122.06	176.9	GO:0036057//slit diaphragm;GO:0005737//cytoplasm;GO:0019897//extrinsic component of plasma membrane;GO:0030018//Z disc;GO:0098685//Schaffer collateral - CA1 synapse;GO:0005829//cytosol;GO:0009898//cytoplasmic side of plasma membrane;GO:0043197//dendritic spine;GO:0005739//mitochondrion;GO:0045202//synapse;GO:0005955//calcineurin complex;GO:0005886//plasma membrane;GO:0005654//nucleoplasm;GO:00056…	GO:0051117//ATPase binding;GO:0004722//protein serine/threonine phosphatase activity;GO:0044877//protein-containing complex binding;GO:0046983//protein dimerization activity;GO:0046872//metal ion binding;GO:0004721//phosphoprotein phosphatase activity;GO:0005509//calcium ion binding;GO:0008144//drug binding;GO:0005516//calmodulin binding;GO:0016018//cyclosporin A binding;GO:0004723//calcium-depen…	GO:0030335//positive regulation of cell migration;GO:0035690//cellular response to drug;GO:0045807//positive regulation of endocytosis;GO:0007420//brain development;GO:0033555//multicellular organismal response to stress;GO:0033173//calcineurin-NFAT signaling cascade;GO:0042110//T cell activation;GO:0019722//calcium-mediated signaling;GO:0050774//negative regulation of dendrite morphogenesis;GO:0…	K04348//serine/threonine-protein phosphatase 2B catalytic subunit [EC:3.1.3.16]	NP_032939.1//serine/threonine-protein phosphatase 2B catalytic subunit alpha isoform isoform 1 [Mus musculus];NP_001280551.1//serine/threonine-protein phosphatase 2B catalytic subunit alpha isoform isoform 2 [Mus musculus]	1;5
11975	Atp6v0a1	BGI_novel_T003109,NM_001243049,NM_001243050,NM_001243051,NM_016920	183.1	197.14	202.56	209.61	188.31	198.61	180.21	210.18	206.06	200.83	192.98	201.65	202.66	209.14	219.53	214.01	224.15	202.5	GO:0043229//intracellular organelle;GO:0043231//intracellular membrane-bounded organelle;GO:0000220//vacuolar proton-transporting V-type ATPase, V0 domain;GO:0008021//synaptic vesicle;GO:0016607//nuclear speck;GO:0042470//melanosome;GO:0043195//terminal bouton;GO:0005737//cytoplasm;GO:0048471//perinuclear region of cytoplasm;GO:0005829//cytosol;GO:0005794//Golgi apparatus;GO:0016021//integral com…	GO:0015078//proton transmembrane transporter activity;GO:0051117//ATPase binding;GO:0046961//proton-transporting ATPase activity, rotational mechanism	GO:0016241//regulation of macroautophagy;GO:1901998//toxin transport;GO:0007035//vacuolar acidification	K02154//V-type H+-transporting ATPase subunit a	NP_001349567.1//V-type proton ATPase 116 kDa subunit a1 isoform 1 [Mus musculus];XP_006532117.1//V-type proton ATPase 116 kDa subunit a isoform X4 [Mus musculus];NP_001229980.1//V-type proton ATPase 116 kDa subunit a1 isoform 4 [Mus musculus];NP_001229979.1//V-type proton ATPase 116 kDa subunit a1 isoform 3 [Mus musculus]	1;3
13854	Epn1	BGI_novel_T015657,BGI_novel_T015658,BGI_novel_T015659,BGI_novel_T015660,NM_001252454,NM_010147	182.77	194.39	190.56	184.26	172.91	185.58	170.5	173.23	174.18	180.44	168.59	187.79	207.66	208.84	191.53	201.3	173.51	178.61	GO:0005634//nucleus;GO:0098794//postsynapse;GO:0098793//presynapse;GO:0005905//clathrin-coated pit;GO:0005829//cytosol;GO:0031234//extrinsic component of cytoplasmic side of plasma membrane;GO:0098888//extrinsic component of presynaptic membrane;GO:0098685//Schaffer collateral - CA1 synapse;GO:0098890//extrinsic component of postsynaptic membrane	GO:0008289//lipid binding;GO:0044325//ion channel binding;GO:0003723//RNA binding;GO:0035615//clathrin adaptor activity;GO:0008134//transcription factor binding	GO:0006397//mRNA processing;GO:0007565//female pregnancy;GO:1903671//negative regulation of sprouting angiogenesis;GO:0001701//in utero embryonic development;GO:0048568//embryonic organ development;GO:0090148//membrane fission;GO:0006897//endocytosis;GO:0007219//Notch signaling pathway;GO:1905445//positive regulation of clathrin coat assembly	K12471//epsin	VFV25530.1//splicing factor u2af 65 kda subunit isoform a [Lynx pardinus];XP_006539595.2//epsin-1 isoform X2 [Mus musculus];XP_017177462.1//epsin-1 isoform X3 [Mus musculus];NP_001239383.1//epsin-1 isoform 1 [Mus musculus]	4;1
213990	Agap3	BGI_novel_T013424,BGI_novel_T013425,BGI_novel_T013426,BGI_novel_T013427,BGI_novel_T013428,NM_001256431,NM_139153	182.58	180.12	165.89	182.78	170.53	165.07	182.28	183.83	171.77	193.05	164.7	173.3	206.63	206.28	206.11	207.71	202.19	175.2	GO:0016020//membrane;GO:0005634//nucleus;GO:0071944//cell periphery;GO:0005737//cytoplasm	GO:0046872//metal ion binding;GO:0031593//polyubiquitin modification-dependent protein binding;GO:0005525//GTP binding;GO:0005096//GTPase activator activity;GO:0003924//GTPase activity	GO:0043161//proteasome-mediated ubiquitin-dependent protein catabolic process;GO:0034614//cellular response to reactive oxygen species;GO:0007165//signal transduction;GO:0006606//protein import into nucleus	K12491//Arf-GAP with GTPase, ANK repeat and PH domain-containing protein 1/3/4/5/6/9/11	NP_001243360.1//arf-GAP with GTPase, ANK repeat and PH domain-containing protein 3 isoform b [Mus musculus];NP_001346810.1//arf-GAP with GTPase, ANK repeat and PH domain-containing protein 3 isoform 3 [Mus musculus];NP_631892.2//arf-GAP with GTPase, ANK repeat and PH domain-containing protein 3 isoform a [Mus musculus];PNI28098.1//AGAP3 isoform 3 [Pan troglodytes]	1;2
108660	Rnf187	NM_022423	182.44	186.69	187.24	193.55	183.41	166.13	180.02	205.78	178.81	187.66	172.56	180.38	178.72	175.17	196.57	187.5	191.9	194.55	GO:0005634//nucleus;GO:0005654//nucleoplasm;GO:0016604//nuclear body;GO:0005829//cytosol;GO:0005737//cytoplasm	GO:0046872//metal ion binding;GO:0004842//ubiquitin-protein transferase activity	GO:0070936//protein K48-linked ubiquitination;GO:0043161//proteasome-mediated ubiquitin-dependent protein catabolic process;GO:0051865//protein autoubiquitination;GO:0045893//positive regulation of transcription, DNA-templated;GO:0008284//positive regulation of cell population proliferation	K15709//E3 ubiquitin-protein ligase RNF187 [EC:2.3.2.27]	BAC40679.1//unnamed protein product, partial [Mus musculus]	2
276770	Eif5a	NM_001166589,NM_001166590,NM_001166591,NM_001166592,NM_001166593,NM_001166594,NM_001166595,NM_001166596,NM_181582	182.41	195.29	181.56	182.47	189.55	150.95	176.1	175.13	179.24	185.59	168.85	192.13	150.93	171.64	160.14	172.89	177.63	163.79	GO:0005634//nucleus;GO:0005737//cytoplasm	GO:0043022//ribosome binding;GO:0003743//translation initiation factor activity;GO:0003746//translation elongation factor activity	GO:0043065//positive regulation of apoptotic process;GO:0006452//translational frameshifting;GO:0045905//positive regulation of translational termination;GO:0045901//positive regulation of translational elongation	K03263//translation initiation factor 5A	XP_020741460.1//eukaryotic translation initiation factor 5A-1-like [Odocoileus virginianus texanus]	4;1
17748	Mt1	NM_013602	182.35	151.12	174.6	169.2	165.79	163	147.26	156.95	165.98	171.02	163.7	156.04	161.89	165.87	140.74	170.54	137.12	136.31	GO:0005634//nucleus;GO:0005829//cytosol;GO:0005764//lysosome;GO:0005737//cytoplasm;GO:0048471//perinuclear region of cytoplasm	GO:0046872//metal ion binding;GO:0005507//copper ion binding;GO:0008270//zinc ion binding	GO:0045926//negative regulation of growth;GO:0071247//cellular response to chromate;GO:0071294//cellular response to zinc ion;GO:0043524//negative regulation of neuron apoptotic process;GO:0006882//cellular zinc ion homeostasis;GO:0010043//response to zinc ion;GO:0007263//nitric oxide mediated signal transduction;GO:0010273//detoxification of copper ion;GO:0071280//cellular response to copper ion…	K14739//metallothionein 1/2	XP_032750921.1//metallothionein-1-like [Rattus rattus]	3
100732	Mapre3	BGI_novel_T013498,BGI_novel_T013499,NM_001310516,NM_133350	181.45	190.24	186.3	198.74	183.01	168.31	181.27	185.47	195.3	201.24	189.98	188.72	191.77	211.45	204.85	201.81	213.96	187.57	GO:0005815//microtubule organizing center;GO:0051233//spindle midzone;GO:0005874//microtubule;GO:0035371//microtubule plus-end;GO:0015630//microtubule cytoskeleton;GO:0005737//cytoplasm;GO:0048471//perinuclear region of cytoplasm;GO:0030496//midbody;GO:1905721//mitotic spindle astral microtubule end	GO:0008022//protein C-terminus binding;GO:0042802//identical protein binding;GO:0051010//microtubule plus-end binding;GO:0008017//microtubule binding;GO:0016810//hydrolase activity, acting on carbon-nitrogen (but not peptide) bonds;GO:0019901//protein kinase binding	GO:0051225//spindle assembly;GO:1903033//positive regulation of microtubule plus-end binding;GO:0045737//positive regulation of cyclin-dependent protein serine/threonine kinase activity;GO:0045893//positive regulation of transcription, DNA-templated;GO:0031113//regulation of microtubule polymerization;GO:0031110//regulation of microtubule polymerization or depolymerization;GO:1904825//protein loc…	K10436//microtubule-associated protein, RP/EB family	XP_008511258.1//PREDICTED: microtubule-associated protein RP/EB family member 3 isoform X2 [Equus przewalskii];EDL37295.1//microtubule-associated protein, RP/EB family, member 3, isoform CRA_b, partial [Mus musculus];EDL37294.1//microtubule-associated protein, RP/EB family, member 3, isoform CRA_a, partial [Mus musculus]	1;2
57776	Ttyh1	BGI_novel_T015603,BGI_novel_T015604,NM_001001454,NM_001109765,NM_001305822,NM_021324	181.32	167.41	180.75	172.41	163.36	189.95	165.08	177.71	177.02	171.51	179.87	184.4	185.27	177.54	183.58	197.28	168.05	173.61	GO:0030424//axon;GO:0030868//smooth endoplasmic reticulum membrane;GO:0034707//chloride channel complex;GO:0045202//synapse;GO:0005886//plasma membrane;GO:0031527//filopodium membrane;GO:0032433//filopodium tip	GO:0005229//intracellular calcium activated chloride channel activity;GO:0005509//calcium ion binding;GO:0072320//volume-sensitive chloride channel activity	GO:0098609//cell-cell adhesion;GO:0000278//mitotic cell cycle;GO:0046847//filopodium assembly;GO:0006821//chloride transport;GO:0031589//cell-substrate adhesion	K22641//protein tweety	EDL31214.1//tweety homolog 1 (Drosophila), isoform CRA_b, partial [Mus musculus];EDL31217.1//tweety homolog 1 (Drosophila), isoform CRA_e, partial [Mus musculus];EDL31215.1//tweety homolog 1 (Drosophila), isoform CRA_c, partial [Mus musculus]	6;4;1;2
14704	Gng3	BGI_novel_T009001,BGI_novel_T009002,NM_010316	181.07	198.95	197.2	194.48	197.24	152.69	176.63	201.69	205.57	215.49	170.28	177.39	187.36	221.35	233.6	214.92	261.96	199.38	NA	NA	NA	K04540//guanine nucleotide-binding protein G(I)/G(S)/G(O) subunit gamma-3	XP_011798065.1//PREDICTED: guanine nucleotide-binding protein G(I)/G(S)/G(O) subunit gamma-3 [Colobus angolensis palliatus]	3
19231	Ptma	NM_008972	180.86	193.88	178.42	186.02	176.5	178.52	192.11	186.84	204.77	210.49	191.33	184.57	200.73	177.91	184.39	187.54	193.48	181.69	GO:0016021//integral component of membrane	GO:0016787//hydrolase activity	GO:0007275//multicellular organism development	K19607//X-linked retinitis pigmentosa GTPase regulator	XP_030202001.1//cilia- and flagella-associated protein 251-like [Gadus morhua]	2
100503659	Cbarp	BGI_novel_T001597,BGI_novel_T001598,NM_001195268,NR_036582	180.72	182.84	177.78	203.94	203.12	159.3	186.88	229.53	187.3	205.64	181.56	168.5	173.83	203.01	243.35	192.15	261.85	190.21	GO:0030141//secretory granule;GO:0030426//growth cone;GO:0030672//synaptic vesicle membrane;GO:0016021//integral component of membrane;GO:0005886//plasma membrane	GO:0044325//ion channel binding	GO:0045955//negative regulation of calcium ion-dependent exocytosis;GO:1901386//negative regulation of voltage-gated calcium channel activity;GO:1903170//negative regulation of calcium ion transmembrane transport	K22023//mucin-6	XP_006513030.1//voltage-dependent calcium channel beta subunit-associated regulatory protein isoform X2 [Mus musculus]	1
16560	Kif1a	BGI_novel_T000569,BGI_novel_T000570,BGI_novel_T000571,BGI_novel_T000572,NM_001110315,NM_001294149,NM_001294150,NM_008440	180	186.6	197.63	202.98	195.3	182.58	178.05	219.21	200.8	201.79	209.31	173.73	216.12	220.82	222.05	192.21	232.81	200.21	GO:0030425//dendrite;GO:1904115//axon cytoplasm;GO:0098794//postsynapse;GO:0005874//microtubule;GO:0008021//synaptic vesicle;GO:0098674//extrinsic component of neuronal dense core vesicle membrane;GO:0043025//neuronal cell body;GO:0032991//protein-containing complex;GO:0005829//cytosol	GO:0005524//ATP binding;GO:0042802//identical protein binding;GO:0003777//microtubule motor activity;GO:0008017//microtubule binding	GO:0098840//protein transport along microtubule;GO:0007018//microtubule-based movement;GO:1990048//anterograde neuronal dense core vesicle transport;GO:0061001//regulation of dendritic spine morphogenesis;GO:1990049//retrograde neuronal dense core vesicle transport;GO:0022027//interkinetic nuclear migration	K10392//kinesin family member 1	NP_032466.2//kinesin-like protein KIF1A isoform a [Mus musculus];NP_001355776.1//kinesin-like protein KIF1A isoform e [Mus musculus];ERE82048.1//kinesin-like protein KIF1A isoform 2 [Cricetulus griseus];NP_001281079.1//kinesin-like protein KIF1A isoform d [Mus musculus];NP_001103785.1//kinesin-like protein KIF1A isoform b [Mus musculus];NP_001281078.1//kinesin-like protein KIF1A isoform c [Mus mu…	4;1;2
54401	Ywhab	NM_018753	179.85	196.5	183.87	197.04	205.04	164.35	188.28	184.12	185.64	188.35	178.39	169.58	160.78	186.64	182.72	177.32	212.55	192.85	GO:0032991//protein-containing complex;GO:0017053//transcription repressor complex;GO:0005634//nucleus;GO:0005829//cytosol;GO:0005576//extracellular region;GO:0042470//melanosome;GO:0005737//cytoplasm;GO:0048471//perinuclear region of cytoplasm	GO:0005520//insulin-like growth factor binding;GO:0042802//identical protein binding;GO:0042826//histone deacetylase binding;GO:0050815//phosphoserine residue binding;GO:0044877//protein-containing complex binding;GO:0008022//protein C-terminus binding;GO:0019904//protein domain specific binding;GO:0004497//monooxygenase activity;GO:0019899//enzyme binding;GO:0051219//phosphoprotein binding	GO:0006605//protein targeting;GO:0045892//negative regulation of transcription, DNA-templated;GO:0051220//cytoplasmic sequestering of protein;GO:0035308//negative regulation of protein dephosphorylation;GO:0045744//negative regulation of G protein-coupled receptor signaling pathway;GO:0043085//positive regulation of catalytic activity	K16197//14-3-3 protein beta/theta/zeta	TEA15374.1//hypothetical protein DBR06_SOUSAS5010082, partial [Sousa chinensis]	6
75956	Srrm2	BGI_novel_T007454,BGI_novel_T007455,BGI_novel_T007456,BGI_novel_T007457,BGI_novel_T007458,NM_175229	179.5	177.02	174.75	186.94	185.31	201.84	147.61	164.17	169.4	157.94	174.8	210.23	186.02	190.67	173.78	177.35	190.9	175.65	GO:0071007//U2-type catalytic step 2 spliceosome;GO:0005634//nucleus;GO:0016607//nuclear speck;GO:0071005//U2-type precatalytic spliceosome;GO:0015030//Cajal body	GO:0003729//mRNA binding;GO:0070742//C2H2 zinc finger domain binding;GO:0047485//protein N-terminus binding	GO:0000398//mRNA splicing, via spliceosome	K13172//serine/arginine repetitive matrix protein 2	NP_001355616.1//serine/arginine repetitive matrix protein 2 isoform 1 [Mus musculus];XP_006525142.1//serine/arginine repetitive matrix protein 2 isoform X5 [Mus musculus];XP_011245003.1//serine/arginine repetitive matrix protein 2 isoform X3 [Mus musculus]	3
19099	Mapk8ip1	BGI_novel_T010246,BGI_novel_T010247,NM_001202445,NM_001202446,NM_011162	179.19	178.62	184.96	189.55	170.6	192.2	194.18	191.34	196.82	189	183.65	189.39	221.59	178.97	183.44	206.93	162.26	173.8	GO:0016020//membrane;GO:0030425//dendrite;GO:0005737//cytoplasm;GO:0005829//cytosol;GO:0044302//dentate gyrus mossy fiber;GO:0045202//synapse;GO:0005886//plasma membrane;GO:0030424//axon;GO:0044295//axonal growth cone;GO:0005634//nucleus;GO:0044294//dendritic growth cone;GO:0043005//neuron projection;GO:0048471//perinuclear region of cytoplasm;GO:0044297//cell body;GO:0005789//endoplasmic reticul…	GO:0031434//mitogen-activated protein kinase kinase binding;GO:0042802//identical protein binding;GO:0031435//mitogen-activated protein kinase kinase kinase binding;GO:0008432//JUN kinase binding;GO:0019894//kinesin binding;GO:0005078//MAP-kinase scaffold activity;GO:0019901//protein kinase binding	GO:0046330//positive regulation of JNK cascade;GO:0007258//JUN phosphorylation;GO:0007165//signal transduction;GO:0006355//regulation of transcription, DNA-templated;GO:2001243//negative regulation of intrinsic apoptotic signaling pathway;GO:0043066//negative regulation of apoptotic process;GO:2000564//regulation of CD8-positive, alpha-beta T cell proliferation;GO:0045807//positive regulation of …	K04434//mitogen-activated protein kinase 8 interacting protein 1	NP_001189375.1//C-Jun-amino-terminal kinase-interacting protein 1 isoform 3 [Mus musculus];NP_035292.2//C-Jun-amino-terminal kinase-interacting protein 1 isoform 1 [Mus musculus];NP_001189374.1//C-Jun-amino-terminal kinase-interacting protein 1 isoform 2 [Mus musculus];BAE27625.1//unnamed protein product [Mus musculus]	1;5
11429	Aco2	NM_080633	178.98	165.55	184.64	198.36	179.22	166.46	156.47	204.79	179.42	184.15	182.37	171.25	191.05	185.47	191.55	184.08	182.93	181.87	GO:0005829//cytosol;GO:0043209//myelin sheath;GO:0005739//mitochondrion	GO:0003994//aconitate hydratase activity;GO:0005506//iron ion binding;GO:0051539//4 iron, 4 sulfur cluster binding;GO:0047780//citrate dehydratase activity;GO:0051538//3 iron, 4 sulfur cluster binding	GO:0006099//tricarboxylic acid cycle;GO:0035900//response to isolation stress;GO:0006101//citrate metabolic process;GO:0001889//liver development;GO:0006102//isocitrate metabolic process	K01681//aconitate hydratase [EC:4.2.1.3]	XP_020023755.1//aconitate hydratase, mitochondrial [Castor canadensis]	2
56216	Stx1b	BGI_novel_T016886,BGI_novel_T016887,BGI_novel_T016888,NM_024414	178.79	178.9	183.47	171.77	193.69	172.22	176.71	182.61	194.06	179.91	187.67	179.49	180.72	197.79	200.99	181.36	205.38	196.37	GO:0012505//endomembrane system;GO:0030424//axon;GO:0031201//SNARE complex;GO:0098793//presynapse;GO:0031594//neuromuscular junction;GO:0016021//integral component of membrane;GO:0005886//plasma membrane	GO:0000149//SNARE binding;GO:0005484//SNAP receptor activity;GO:0005102//signaling receptor binding;GO:0019901//protein kinase binding	GO:0010468//regulation of gene expression;GO:0048791//calcium ion-regulated exocytosis of neurotransmitter;GO:1904050//positive regulation of spontaneous neurotransmitter secretion;GO:0016192//vesicle-mediated transport;GO:0017157//regulation of exocytosis;GO:0010807//regulation of synaptic vesicle priming;GO:0048278//vesicle docking;GO:0061669//spontaneous neurotransmitter secretion;GO:0031629//…	K04560//syntaxin 1A;K08486//syntaxin 1B/2/3;K21989//calcium permeable stress-gated cation channel	XP_027965832.1//syntaxin-1B [Eumetopias jubatus];KAF3847031.1//hypothetical protein F7725_004109 [Dissostichus mawsoni]	2
14415	Gad1	NM_001312900,NM_008077	178.52	171.2	187.01	196.95	194.49	156.21	152.98	202.35	192.85	184.15	193.11	147.66	160.04	190.27	180.52	161.3	205.19	207.08	NA	GO:0016831//carboxy-lyase activity;GO:0004351//glutamate decarboxylase activity;GO:0030170//pyridoxal phosphate binding	GO:0019752//carboxylic acid metabolic process	K01580//glutamate decarboxylase [EC:4.1.1.15]	XP_008565872.1//PREDICTED: glutamate decarboxylase 1 isoform X1 [Galeopterus variegatus];AAB22952.1//glutamic acid decarboxylase, GAD [mice, brain, Peptide, 593 aa] [Mus sp.]	1;5
56462	Mtch1	NM_019880	178.23	185.09	176.66	211.66	172.97	175.4	177.91	212.96	180.25	202.98	187.14	172.18	184.3	202.3	227.97	204.44	216.32	200.67	GO:0005743//mitochondrial inner membrane;GO:0016021//integral component of membrane;GO:0005739//mitochondrion	NA	GO:0043065//positive regulation of apoptotic process;GO:0006919//activation of cysteine-type endopeptidase activity involved in apoptotic process;GO:0006915//apoptotic process	K17885//mitochondrial carrier	NP_063933.1//mitochondrial carrier homolog 1 isoform 1 [Mus musculus]	3
78784	Celf3	BGI_novel_T011516,BGI_novel_T011517,BGI_novel_T011518,BGI_novel_T011519,BGI_novel_T011520,BGI_novel_T011521,BGI_novel_T011522,BGI_novel_T011523,BGI_novel_T011524,BGI_novel_T011525,BGI_novel_T011526,BGI_novel_T011527,NM_001289613,NM_001289616,NM_001289620,NM_172434,NR_110353	177.76	162.03	150.48	159.91	158.85	161.27	139.84	140.27	154.41	139.78	132.34	191.81	167.66	154.12	132.04	158.58	141.81	136.72	GO:0005634//nucleus;GO:1990904//ribonucleoprotein complex;GO:0016604//nuclear body;GO:0005737//cytoplasm	GO:0003729//mRNA binding;GO:0003723//RNA binding;GO:0097322//7SK snRNA binding	GO:0006376//mRNA splice site selection;GO:0030317//flagellated sperm motility;GO:0000381//regulation of alternative mRNA splicing, via spliceosome;GO:0030575//nuclear body organization;GO:0007283//spermatogenesis;GO:0098781//ncRNA transcription;GO:0048026//positive regulation of mRNA splicing, via spliceosome;GO:0008380//RNA splicing	K13207//CUG-BP- and ETR3-like factor	EDL38739.1//trinucleotide repeat containing 4, isoform CRA_e, partial [Mus musculus];NP_001344714.1//CUGBP Elav-like family member 3 isoform 6 [Mus musculus];NP_001276542.1//CUGBP Elav-like family member 3 isoform 1 [Mus musculus];NP_001344715.1//CUGBP Elav-like family member 3 isoform 7 [Mus musculus];XP_031230566.1//CUGBP Elav-like family member 3 isoform X2 [Mastomys coucha];XP_032123242.1//CU…	1;3
108100	Baiap2	BGI_novel_T003436,NM_001037754,NM_001037755,NM_130862	177.42	163.82	160.75	171.11	157.62	191.65	160.89	120.84	155.26	123.29	163.6	203.9	185.1	137.36	111.78	159.81	103.63	139.99	GO:0005874//microtubule;GO:0060076//excitatory synapse;GO:0005791//rough endoplasmic reticulum;GO:0043025//neuronal cell body;GO:0098685//Schaffer collateral - CA1 synapse;GO:0005829//cytosol;GO:0015629//actin cytoskeleton;GO:0099092//postsynaptic density, intracellular component;GO:0099524//postsynaptic cytosol;GO:0043197//dendritic spine;GO:0005886//plasma membrane;GO:0061846//dendritic spine c…	GO:0097110//scaffold protein binding;GO:0001221//transcription cofactor binding;GO:0042802//identical protein binding;GO:0030165//PDZ domain binding;GO:0070064//proline-rich region binding;GO:0008093//cytoskeletal anchor activity	GO:0016358//dendrite development;GO:0035418//protein localization to synapse;GO:0051764//actin crosslink formation;GO:0007420//brain development;GO:0032956//regulation of actin cytoskeleton organization;GO:0050804//modulation of chemical synaptic transmission;GO:0007009//plasma membrane organization;GO:0051017//actin filament bundle assembly;GO:1905274//regulation of modification of postsynaptic …	K05627//BAI1-associated protein 2	NP_570932.2//brain-specific angiogenesis inhibitor 1-associated protein 2 isoform b [Mus musculus];NP_001032843.1//brain-specific angiogenesis inhibitor 1-associated protein 2 isoform c [Mus musculus];NP_001032844.2//brain-specific angiogenesis inhibitor 1-associated protein 2 isoform a [Mus musculus];XP_006532032.1//brain-specific angiogenesis inhibitor 1-associated protein 2 isoform X2 [Mus mus…	4;3
319352	Pianp	NM_001145926,NM_001145927,NM_175696	177.04	155.78	155.41	148.11	174.41	157.12	172.95	162	165.27	174.9	167.87	186.94	171.95	186.72	192.31	174.68	191.58	172.39	GO:0016020//membrane;GO:0016323//basolateral plasma membrane;GO:0016021//integral component of membrane	NA	GO:0050776//regulation of immune response	K23710;K21387//adherens junction-associated protein 1;K02184//formin 2	XP_030111299.1//PILR alpha-associated neural protein isoform X1 [Mus musculus]	1;4
14862	Gstm1	NM_010358	176.54	177.42	176	159.06	170.67	165.73	201.99	178.77	174.12	205.86	165.52	173.11	170.41	189.86	232.2	201.15	200.48	163.69	GO:0032991//protein-containing complex;GO:0045171//intercellular bridge;GO:0005829//cytosol;GO:0043209//myelin sheath;GO:0005576//extracellular region	GO:0004364//glutathione transferase activity;GO:0042802//identical protein binding;GO:0043295//glutathione binding;GO:0005496//steroid binding;GO:0016151//nickel cation binding;GO:0019901//protein kinase binding	GO:0042178//xenobiotic catabolic process;GO:0006749//glutathione metabolic process;GO:0035690//cellular response to drug	K00799//glutathione S-transferase [EC:2.5.1.18]	EDL01938.1//mCG131602, isoform CRA_c, partial [Mus musculus]	5
319586	Celf5	BGI_novel_T001696,BGI_novel_T001697,BGI_novel_T001698,BGI_novel_T001699,BGI_novel_T001700,BGI_novel_T001701,BGI_novel_T001702,BGI_novel_T001703,BGI_novel_T001704,BGI_novel_T001705,NM_001311124,NM_001311126,NM_001311127,NM_176954	176.32	169.16	155.32	158.02	171.35	178.12	167.2	128.59	157.84	138.77	156.55	211.11	175.8	151.35	124.45	152.8	131.33	142.09	GO:0005634//nucleus;GO:1990904//ribonucleoprotein complex;GO:0005737//cytoplasm	GO:0003723//RNA binding;GO:0003729//mRNA binding	GO:0006376//mRNA splice site selection;GO:0000381//regulation of alternative mRNA splicing, via spliceosome	K13207//CUG-BP- and ETR3-like factor	NP_001366120.1//CUGBP Elav-like family member 5 isoform 10 [Mus musculus];NP_795928.2//CUGBP Elav-like family member 5 isoform 1 [Mus musculus];NP_001361632.1//CUGBP Elav-like family member 5 isoform 5 [Mus musculus];EDL31405.1//mCG145499, partial [Mus musculus];XP_006513806.1//CUGBP Elav-like family member 5 isoform X2 [Mus musculus];NP_001298053.1//CUGBP Elav-like family member 5 isoform 2 [Mus…	1;3
12520	Cd81	NM_133655	175.57	195.66	177.01	183.98	203.22	174.19	215.65	225.84	217.6	237.3	205.56	178.37	185.68	211.96	240.6	210.3	258.15	214.03	GO:0016020//membrane;GO:0070062//extracellular exosome;GO:0016323//basolateral plasma membrane;GO:0016324//apical plasma membrane;GO:0097197//tetraspanin-enriched microdomain;GO:0031982//vesicle;GO:0001772//immunological synapse;GO:0005887//integral component of plasma membrane;GO:0016021//integral component of membrane;GO:0005886//plasma membrane	GO:0042289//MHC class II protein binding;GO:0005178//integrin binding;GO:0015485//cholesterol binding;GO:1990459//transferrin receptor binding;GO:0001618//virus receptor activity	GO:0050731//positive regulation of peptidyl-tyrosine phosphorylation;GO:0035783//CD4-positive, alpha-beta T cell costimulation;GO:0031623//receptor internalization;GO:0042127//regulation of cell population proliferation;GO:1903911//positive regulation of receptor clustering;GO:0050861//positive regulation of B cell receptor signaling pathway;GO:0030890//positive regulation of B cell proliferation…	K06508//CD81 antigen	NP_598416.1//CD81 antigen [Mus musculus]	2
69017	Prrt2	BGI_novel_T016835,BGI_novel_T016836,BGI_novel_T016837,NM_001102563	174.84	158.54	153.02	150.71	167.17	134.68	137.72	121.87	145.93	142.43	153.1	174.88	171.94	157.08	130.33	144.13	134.39	145.04	GO:0016020//membrane;GO:0008021//synaptic vesicle;GO:0098793//presynapse;GO:0098839//postsynaptic density membrane;GO:0031982//vesicle;GO:0043005//neuron projection;GO:0030672//synaptic vesicle membrane;GO:0098978//glutamatergic synapse;GO:0042734//presynaptic membrane;GO:0099056//integral component of presynaptic membrane;GO:0043679//axon terminus;GO:0043197//dendritic spine;GO:0005886//plasma m…	GO:0017075//syntaxin-1 binding;GO:0017124//SH3 domain binding	GO:0035544//negative regulation of SNARE complex assembly;GO:1905513//negative regulation of short-term synaptic potentiation;GO:0031629//synaptic vesicle fusion to presynaptic active zone membrane;GO:0050884//neuromuscular process controlling posture;GO:0099502//calcium-dependent activation of synaptic vesicle fusion	K12567//titin [EC:2.7.11.1];K00901//diacylglycerol kinase (ATP) [EC:2.7.1.107]	NP_001096033.1//proline-rich transmembrane protein 2 [Mus musculus]	1
319984	Jph4	NM_177049	174.6	159.41	148.18	140.85	153.53	136.18	154.23	134.49	147.64	144.42	154.87	168.99	168.39	139.11	120.93	148.83	119.19	133.4	GO:0005790//smooth endoplasmic reticulum;GO:0043198//dendritic shaft;GO:0005783//endoplasmic reticulum;GO:0016021//integral component of membrane;GO:0005789//endoplasmic reticulum membrane;GO:0005886//plasma membrane;GO:0030314//junctional membrane complex	NA	GO:0001817//regulation of cytokine production;GO:2001256//regulation of store-operated calcium entry;GO:0050885//neuromuscular process controlling balance;GO:0007612//learning;GO:0048167//regulation of synaptic plasticity	K19530//junctophilin	VFV17649.1//kiaa1831 protein [Lynx pardinus]	5
218194	Phactr1	BGI_novel_T004526,NM_001005740,NM_001005748,NM_001302635,NM_001302636	173.98	145.75	168.68	144.05	161.28	178.52	169.51	138.18	173.19	148.41	169.86	196.75	191.57	145.69	116.78	157.29	122.82	146.46	GO:0005634//nucleus;GO:0005829//cytosol;GO:0045202//synapse	GO:0003779//actin binding;GO:0004864//protein phosphatase inhibitor activity;GO:0008157//protein phosphatase 1 binding	GO:0042325//regulation of phosphorylation;GO:0031032//actomyosin structure organization;GO:0031532//actin cytoskeleton reorganization;GO:2001222//regulation of neuron migration;GO:0021987//cerebral cortex development;GO:0140059//dendrite arborization;GO:0048870//cell motility;GO:0043149//stress fiber assembly	K17594//phosphatase and actin regulator 3	EDL40984.1//phosphatase and actin regulator 1, isoform CRA_a, partial [Mus musculus];XP_006516968.1//phosphatase and actin regulator 1 isoform X1 [Mus musculus];NP_001289564.1//phosphatase and actin regulator 1 isoform 4 [Mus musculus];AAI26665.1//PHACTR1 protein, partial [Bos taurus];XP_006516970.1//phosphatase and actin regulator 1 isoform X2 [Mus musculus]	1;2
270192	Rab6b	NM_173781	172.25	173.39	183.1	171.59	175.82	171.4	173.34	169.96	177.4	169.61	181.08	174.13	179.94	170.31	162.86	172.25	172.7	179.43	GO:0012505//endomembrane system;GO:0031410//cytoplasmic vesicle;GO:0005829//cytosol;GO:0005794//Golgi apparatus;GO:0098793//presynapse;GO:0005793//endoplasmic reticulum-Golgi intermediate compartment;GO:0000139//Golgi membrane	GO:0031489//myosin V binding;GO:0005525//GTP binding;GO:0003924//GTPase activity	GO:0006886//intracellular protein transport;GO:0042147//retrograde transport, endosome to Golgi;GO:0032482//Rab protein signal transduction;GO:0006890//retrograde vesicle-mediated transport, Golgi to endoplasmic reticulum;GO:0006891//intra-Golgi vesicle-mediated transport	K07894//Ras-related protein Rab-6B	XP_017906590.1//PREDICTED: ras-related protein Rab-6B [Capra hircus]	4
76900	Ssbp4	BGI_novel_T017595,BGI_novel_T017596,BGI_novel_T017597,NM_133772	171.75	148.01	153.64	180.24	150.19	151.87	144.49	168.85	140.1	156.21	150.04	180.27	174.08	154.8	158.43	177.14	143.21	147.06	GO:0005634//nucleus	GO:0003697//single-stranded DNA binding	GO:0045944//positive regulation of transcription by RNA polymerase II	K06237//collagen, type IV, alpha;K06236//collagen, type I, alpha;K16630//collagen, type XXII, alpha;K19720//collagen, type III, alpha	NP_001359400.1//single-stranded DNA-binding protein 4 isoform 4 [Mus musculus];NP_598533.2//single-stranded DNA-binding protein 4 isoform 6 [Mus musculus];NP_001359397.1//single-stranded DNA-binding protein 4 isoform 1 [Mus musculus]	2
13207	Ddx5	BGI_novel_T003235,BGI_novel_T003236,NM_007840	171.41	152.67	159.09	178.45	161.87	165.55	136.76	156.16	154.84	142.05	146.3	167.2	136.29	151.66	136.63	144.64	160.56	174.33	NA	GO:0005524//ATP binding;GO:0004386//helicase activity;GO:0003676//nucleic acid binding	NA	K12823//ATP-dependent RNA helicase DDX5/DBP2 [EC:3.6.4.13]	BAE21355.1//unnamed protein product, partial [Mus musculus]	3
224129	Adcy5	BGI_novel_T006957,NM_001012765	170.93	128.31	164.69	131.49	150.73	176.65	163.93	140.34	157.47	128.74	168.51	182.04	181.66	145.97	123.02	148.71	116.66	146.51	GO:0016020//membrane;GO:0005768//endosome;GO:0005929//cilium;GO:0045121//membrane raft;GO:0005887//integral component of plasma membrane;GO:0045111//intermediate filament cytoskeleton;GO:0016021//integral component of membrane;GO:0005886//plasma membrane	GO:0097110//scaffold protein binding;GO:0046872//metal ion binding;GO:0005524//ATP binding;GO:0004016//adenylate cyclase activity;GO:0008294//calcium- and calmodulin-responsive adenylate cyclase activity;GO:0008179//adenylate cyclase binding	GO:0007193//adenylate cyclase-inhibiting G protein-coupled receptor signaling pathway;GO:1904322//cellular response to forskolin;GO:0001973//G protein-coupled adenosine receptor signaling pathway;GO:0007195//adenylate cyclase-inhibiting dopamine receptor signaling pathway;GO:0006171//cAMP biosynthetic process;GO:0007626//locomotory behavior;GO:0061178//regulation of insulin secretion involved in …	K08045//adenylate cyclase 5 [EC:4.6.1.1]	NP_001012783.3//adenylate cyclase type 5 [Mus musculus]	4
15519	Hsp90aa1	NM_010480	169.99	185.75	189.19	241.72	199.69	185.79	180.44	204.21	213.25	201.49	195.25	157.8	166.18	179.03	214.49	169.04	215.71	216.72	GO:0016323//basolateral plasma membrane;GO:0062023//collagen-containing extracellular matrix;GO:0016324//apical plasma membrane;GO:0031526//brush border membrane;GO:0005737//cytoplasm;GO:0043025//neuronal cell body;GO:0032991//protein-containing complex;GO:0097524//sperm plasma membrane;GO:0097226//sperm mitochondrial sheath;GO:0005829//cytosol;GO:0044295//axonal growth cone;GO:0005634//nucleus;G…	GO:0030235//nitric-oxide synthase regulator activity;GO:0003729//mRNA binding;GO:0002134//UTP binding;GO:0005524//ATP binding;GO:0017098//sulfonylurea receptor binding;GO:0051022//Rho GDP-dissociation inhibitor binding;GO:0019903//protein phosphatase binding;GO:0002135//CTP binding;GO:0048156//tau protein binding;GO:0030911//TPR domain binding;GO:0044325//ion channel binding;GO:0051082//unfolded …	GO:0048675//axon extension;GO:0010659//cardiac muscle cell apoptotic process;GO:0043627//response to estrogen;GO:0046677//response to antibiotic;GO:0009651//response to salt stress;GO:0003009//skeletal muscle contraction;GO:0006457//protein folding;GO:0021955//central nervous system neuron axonogenesis;GO:0009409//response to cold;GO:0034605//cellular response to heat;GO:0009408//response to heat…	K04079//molecular chaperone HtpG	TKC44417.1//hypothetical protein EI555_012977, partial [Monodon monoceros]	5
13653	Egr1	NM_007913	169.66	189.56	121.69	74.93	118.99	163.12	148.12	74.53	92.07	88.52	118.84	89.02	152.1	115.28	60.54	100.29	109.81	108.98	GO:0005654//nucleoplasm;GO:0005634//nucleus;GO:0000790//nuclear chromatin;GO:0005737//cytoplasm	GO:0000981//DNA-binding transcription factor activity, RNA polymerase II-specific;GO:0001228//DNA-binding transcription activator activity, RNA polymerase II-specific;GO:0003677//DNA binding;GO:0010385//double-stranded methylated DNA binding;GO:0044729//hemi-methylated DNA-binding;GO:0046872//metal ion binding;GO:0000977//RNA polymerase II transcription regulatory region sequence-specific DNA bin…	GO:1902895//positive regulation of pri-miRNA transcription by RNA polymerase II;GO:0071504//cellular response to heparin;GO:0071480//cellular response to gamma radiation;GO:0030509//BMP signaling pathway;GO:1901216//positive regulation of neuron death;GO:0070498//interleukin-1-mediated signaling pathway;GO:0098759//cellular response to interleukin-8;GO:0006366//transcription by RNA polymerase II;…	K09203//early growth response protein 1	NP_031939.1//early growth response protein 1 [Mus musculus]	5
216963	Git1	NM_001004144	168.36	187.42	175.16	168.42	158.98	165.51	180.03	165.18	170.87	167.69	183.71	181.97	197.29	164.98	177.93	179.5	142.13	154.21	GO:0098794//postsynapse;GO:0098982//GABA-ergic synapse;GO:0005925//focal adhesion;GO:0044305//calyx of Held;GO:0043005//neuron projection;GO:0005768//endosome;GO:0005829//cytosol;GO:0098978//glutamatergic synapse;GO:0005739//mitochondrion;GO:0045202//synapse	GO:0031267//small GTPase binding;GO:0098879//structural constituent of postsynaptic specialization;GO:0046872//metal ion binding;GO:0042802//identical protein binding;GO:0044877//protein-containing complex binding;GO:0005096//GTPase activator activity	GO:0001771//immunological synapse formation;GO:2000300//regulation of synaptic vesicle exocytosis;GO:0099645//neurotransmitter receptor localization to postsynaptic specialization membrane;GO:0048013//ephrin receptor signaling pathway;GO:0060996//dendritic spine development;GO:0099171//presynaptic modulation of chemical synaptic transmission;GO:2000646//positive regulation of receptor catabolic p…	K05737//G protein-coupled receptor kinase interactor 1	NP_001004144.1//ARF GTPase-activating protein GIT1 isoform 1 [Mus musculus]	1
53420	Syt5	BGI_novel_T015614,NM_016908	168.18	163.01	144.51	156.17	169.51	137.99	134.99	124.61	136.88	133.66	122.1	183.74	168.51	151.92	126.67	156.68	145.38	138.95	GO:0070382//exocytic vesicle;GO:0030424//axon;GO:1990769//proximal neuron projection;GO:0048471//perinuclear region of cytoplasm;GO:0043025//neuronal cell body;GO:0043005//neuron projection;GO:0055038//recycling endosome membrane;GO:0030672//synaptic vesicle membrane;GO:0099066//integral component of neuronal dense core vesicle membrane;GO:0031045//dense core granule;GO:0005886//plasma membrane	GO:0000149//SNARE binding;GO:0005544//calcium-dependent phospholipid binding;GO:0030276//clathrin binding;GO:0005509//calcium ion binding;GO:0046982//protein heterodimerization activity;GO:0019905//syntaxin binding;GO:0001786//phosphatidylserine binding;GO:0005546//phosphatidylinositol-4,5-bisphosphate binding	GO:0016079//synaptic vesicle exocytosis;GO:0048488//synaptic vesicle endocytosis;GO:0071277//cellular response to calcium ion;GO:0048791//calcium ion-regulated exocytosis of neurotransmitter;GO:0014059//regulation of dopamine secretion;GO:0017158//regulation of calcium ion-dependent exocytosis;GO:0017156//calcium-ion regulated exocytosis;GO:0016192//vesicle-mediated transport	K19905//synaptotagmin-5	NP_001347350.1//synaptotagmin-5 [Mus musculus]	2
67025	Rpl11	NM_025919	167.9	169.52	154.31	198.63	146.23	155.42	175.64	192.66	163.27	191.65	150.89	141.55	196.33	178.47	175.6	205.85	186.22	167.31	GO:0005840//ribosome	GO:0003735//structural constituent of ribosome;GO:0005525//GTP binding	GO:0006412//translation	K02868//large subunit ribosomal protein L11e	VFV24724.1//60s ribosomal protein l11 [Lynx pardinus]	2
11676	Aldoc	NM_001303423,NM_009657	167.9	159.61	180.19	178.55	170.22	171.52	162.04	203.89	176.87	192.54	178.98	150.95	182.36	191.56	233.31	206.45	187.5	173.02	NA	NA	NA	K01623//fructose-bisphosphate aldolase, class I [EC:4.1.2.13]	ERE67891.1//sperm-associated antigen 5 [Cricetulus griseus];XP_006977532.1//PREDICTED: fructose-bisphosphate aldolase C [Peromyscus maniculatus bairdii]	4;1
17754	Map1a	BGI_novel_T010423,BGI_novel_T010424,NM_001173506,NM_032393	167.3	161.63	182.1	152.85	160.75	170.71	161.41	175.63	177.7	170.48	201.51	162.85	200.37	179.8	180.17	159	161.57	161.57	GO:0030425//dendrite;GO:0042995//cell projection;GO:0005874//microtubule;GO:0043194//axon initial segment;GO:0005737//cytoplasm;GO:0043025//neuronal cell body;GO:0005875//microtubule associated complex;GO:0005829//cytosol;GO:0045202//synapse;GO:0030424//axon;GO:1901588//dendritic microtubule;GO:1904115//axon cytoplasm;GO:0044307//dendritic branch;GO:0001750//photoreceptor outer segment;GO:0014069…	GO:0015631//tubulin binding;GO:0003779//actin binding;GO:0005518//collagen binding;GO:0035255//ionotropic glutamate receptor binding;GO:0008093//cytoskeletal anchor activity;GO:0008017//microtubule binding	GO:0016358//dendrite development;GO:2000010//positive regulation of protein localization to cell surface;GO:0099642//retrograde axonal protein transport;GO:0099641//anterograde axonal protein transport;GO:1903829//positive regulation of cellular protein localization;GO:0050882//voluntary musculoskeletal movement;GO:0007026//negative regulation of microtubule depolymerization;GO:0031114//regulatio…	K10429//microtubule-associated protein 1	XP_006498935.1//microtubule-associated protein 1A isoform X1 [Mus musculus];NP_115769.1//microtubule-associated protein 1A isoform 1 [Mus musculus]	1;2
109648	Npy	NM_023456	167.17	146.98	131.17	145.32	125.42	159.79	156.44	104.79	129.55	120.96	182.16	244.32	184.62	129.56	101.96	165.53	61.12	126.65	GO:0098992//neuronal dense core vesicle;GO:0005615//extracellular space;GO:0043195//terminal bouton;GO:0005737//cytoplasm;GO:0048471//perinuclear region of cytoplasm;GO:0043204//perikaryon;GO:0043005//neuron projection;GO:0005794//Golgi apparatus;GO:0005576//extracellular region	GO:0001664//G protein-coupled receptor binding;GO:0031841//neuropeptide Y receptor binding;GO:0005184//neuropeptide hormone activity;GO:0005179//hormone activity	GO:1901215//negative regulation of neuron death;GO:0008217//regulation of blood pressure;GO:0061844//antimicrobial humoral immune response mediated by antimicrobial peptide;GO:0050829//defense response to Gram-negative bacterium;GO:1904000//positive regulation of eating behavior;GO:0045776//negative regulation of blood pressure;GO:0021987//cerebral cortex development;GO:0002865//negative regulati…	K05232//neuropeptide Y	NP_075945.1//pro-neuropeptide Y preproprotein [Mus musculus]	3
606496	Gsk3a	NM_001031667	167.02	171.13	168.18	145.2	176.11	151.24	178.32	164.44	178.96	173.38	176.7	168.75	168.93	188.07	176.6	177.64	164.64	156.84	GO:0030424//axon;GO:0005634//nucleus;GO:0005874//microtubule;GO:0005829//cytosol;GO:0005739//mitochondrion;GO:0005737//cytoplasm	GO:0050321//tau-protein kinase activity;GO:0004674//protein serine/threonine kinase activity;GO:0005524//ATP binding;GO:0004672//protein kinase activity;GO:0005102//signaling receptor binding;GO:0034236//protein kinase A catalytic subunit binding;GO:0019901//protein kinase binding	GO:0016477//cell migration;GO:0008286//insulin receptor signaling pathway;GO:0097191//extrinsic apoptotic signaling pathway;GO:0006349//regulation of gene expression by genetic imprinting;GO:1903955//positive regulation of protein targeting to mitochondrion;GO:2000171//negative regulation of dendrite development;GO:0032436//positive regulation of proteasomal ubiquitin-dependent protein catabolic …	K08822//glycogen synthase kinase 3 alpha [EC:2.7.11.26]	NP_001026837.1//glycogen synthase kinase-3 alpha [Mus musculus]	1
14232	Fkbp8	NM_001111066,NM_001199631,NM_010223	166.83	171.25	175.59	194.64	164.42	165.82	156.96	181.72	165.76	170.67	164.32	164.57	192.38	186.42	182.6	204.14	185.82	182.11	GO:0032991//protein-containing complex;GO:0005740//mitochondrial envelope;GO:0005783//endoplasmic reticulum;GO:0030176//integral component of endoplasmic reticulum membrane;GO:0005829//cytosol;GO:0005739//mitochondrion;GO:0031966//mitochondrial membrane	GO:0003755//peptidyl-prolyl cis-trans isomerase activity;GO:0042802//identical protein binding;GO:0097718//disordered domain specific binding;GO:0044183//protein folding chaperone	GO:0030510//regulation of BMP signaling pathway;GO:0006457//protein folding;GO:0010468//regulation of gene expression;GO:0009953//dorsal/ventral pattern formation;GO:0043010//camera-type eye development;GO:0021904//dorsal/ventral neural tube patterning;GO:0030513//positive regulation of BMP signaling pathway;GO:0043066//negative regulation of apoptotic process;GO:0035264//multicellular organism g…	K09574//FK506-binding protein 8 [EC:5.2.1.8]	NP_034353.2//peptidyl-prolyl cis-trans isomerase FKBP8 isoform b [Mus musculus];NP_001104536.1//peptidyl-prolyl cis-trans isomerase FKBP8 isoform a [Mus musculus]	1;2
BGI_novel_G000834	NA	BGI_novel_T010119	166.34	159.52	177.47	207.82	160.9	171.8	171.43	188.69	173.46	215.26	162.79	141.58	191.39	185.59	201.05	209.11	205.62	173.98	GO:0005840//ribosome;GO:0030425//dendrite;GO:0005783//endoplasmic reticulum;GO:0044297//cell body;GO:0005730//nucleolus;GO:0022627//cytosolic small ribosomal subunit;GO:0036464//cytoplasmic ribonucleoprotein granule	GO:0003735//structural constituent of ribosome;GO:0019901//protein kinase binding	GO:0031929//TOR signaling;GO:0043065//positive regulation of apoptotic process;GO:0006412//translation;GO:0042274//ribosomal small subunit biogenesis;GO:0006364//rRNA processing	K02991//small subunit ribosomal protein S6e	KAF0877889.1//RS6 protein, partial [Crocuta crocuta]	NA
235604	Camkv	BGI_novel_T019203,NM_145621	165.95	151.52	148.98	157.42	136.41	158.4	140.94	127.37	132.89	117.96	140.42	171.51	163.55	131.19	111.08	147.41	109.14	141.72	GO:0098794//postsynapse;GO:0098978//glutamatergic synapse;GO:0005886//plasma membrane;GO:0030659//cytoplasmic vesicle membrane	GO:0004674//protein serine/threonine kinase activity;GO:0005524//ATP binding;GO:0004672//protein kinase activity;GO:0004683//calmodulin-dependent protein kinase activity;GO:0005516//calmodulin binding	GO:0099159//regulation of modification of postsynaptic structure	K08812//CaM kinase-like vesicle-associated [EC:2.7.11.-]	EDL21237.1//CaM kinase-like vesicle-associated, partial [Mus musculus];EGW08920.1//CaM kinase-like vesicle-associated protein [Cricetulus griseus]	2
14432	Gap43	NM_008083	165.52	178.26	168.71	241.41	184.24	148.42	189.79	236.56	196.56	215.79	161.16	151.81	184.17	189.53	217.71	179.6	230.94	188.75	GO:0030425//dendrite;GO:0030424//axon;GO:0098982//GABA-ergic synapse;GO:0071944//cell periphery;GO:0014069//postsynaptic density;GO:0005737//cytoplasm;GO:0043204//perikaryon;GO:0032584//growth cone membrane;GO:0031527//filopodium membrane;GO:0005886//plasma membrane	GO:1901981//phosphatidylinositol phosphate binding;GO:0035727//lysophosphatidic acid binding;GO:0005516//calmodulin binding;GO:0001786//phosphatidylserine binding	GO:0007399//nervous system development;GO:0010001//glial cell differentiation;GO:0045165//cell fate commitment;GO:0031103//axon regeneration;GO:0040008//regulation of growth;GO:0016198//axon choice point recognition;GO:0042246//tissue regeneration;GO:0099150//regulation of postsynaptic specialization assembly;GO:0007411//axon guidance;GO:0051489//regulation of filopodium assembly	K20041//neuromodulin	NP_032109.1//neuromodulin [Mus musculus]	2
625249	Gpx4	NM_001037741,NM_008162,NR_110342	164.78	164.63	172.96	191.03	153.4	136.75	149.63	205.38	157.25	180.98	157.25	130.77	152.6	162.47	170.54	160.6	153.31	152.7	GO:0032991//protein-containing complex;GO:0005634//nucleus;GO:0005654//nucleoplasm;GO:0005730//nucleolus;GO:0005635//nuclear envelope;GO:0005829//cytosol;GO:0005743//mitochondrial inner membrane;GO:0005739//mitochondrion	GO:0047066//phospholipid-hydroperoxide glutathione peroxidase activity;GO:0004601//peroxidase activity;GO:0042802//identical protein binding;GO:0008430//selenium binding;GO:0004602//glutathione peroxidase activity	GO:0007283//spermatogenesis;GO:0007568//aging;GO:0051258//protein polymerization;GO:0050727//regulation of inflammatory response;GO:0006979//response to oxidative stress;GO:0110076//negative regulation of ferroptosis;GO:0006749//glutathione metabolic process;GO:0032355//response to estradiol;GO:0006325//chromatin organization;GO:0007275//multicellular organism development	K05361//phospholipid-hydroperoxide glutathione peroxidase [EC:1.11.1.12]	NP_032188.3//phospholipid hydroperoxide glutathione peroxidase isoform A precursor [Mus musculus];XP_034343715.1//phospholipid hydroperoxide glutathione peroxidase isoform X1 [Arvicanthis niloticus];NP_001032830.2//phospholipid hydroperoxide glutathione peroxidase isoform B [Mus musculus]	1;3
20055	Rps16	NM_013647	164.77	166.73	165.78	181.74	157.66	159.31	171	209.31	168.86	208.19	168.16	157.21	184.27	173.63	173.08	179.28	163.82	144.79	GO:0005840//ribosome	GO:0003735//structural constituent of ribosome	GO:0006412//translation	K02960//small subunit ribosomal protein S16e	AAH90618.1//Rps16 protein [Mus musculus]	2
73723	Sh3bgrl3	BGI_novel_T012851,NM_080559	164.67	184.02	150.28	166.29	152.89	177.31	187.8	150.15	141.61	157.66	171.1	184.76	192.34	163	148.35	198.54	155.17	146.74	GO:0016604//nuclear body;GO:0005737//cytoplasm	GO:0015035//protein disulfide oxidoreductase activity;GO:0009055//electron transfer activity	GO:0045454//cell redox homeostasis	K23740	XP_005317697.1//SH3 domain-binding glutamic acid-rich-like protein 3 [Ictidomys tridecemlineatus]	1
27176	Rpl7a	NM_013721	164.39	150.54	159	204.38	151.28	139.88	140.19	186.01	161.76	174.87	163.01	131.21	181.29	163.79	163.22	176.4	163.93	151.75	GO:0005840//ribosome;GO:0016020//membrane;GO:1990904//ribonucleoprotein complex;GO:0042788//polysomal ribosome;GO:0005730//nucleolus;GO:0022625//cytosolic large ribosomal subunit;GO:0045202//synapse	GO:0003723//RNA binding	GO:0000470//maturation of LSU-rRNA;GO:0042254//ribosome biogenesis	K02936//large subunit ribosomal protein L7Ae	AAH52339.1//Rpl7a protein, partial [Mus musculus]	3
18245	Oaz1	NM_001301034,NM_008753	164.37	153.99	148.23	160.63	141.37	130.06	132.9	168.23	142.85	165.09	135.09	137.71	144.27	154.32	150.7	171.08	147.97	143.41	GO:0005634//nucleus;GO:0005829//cytosol;GO:0005737//cytoplasm	GO:0008073//ornithine decarboxylase inhibitor activity;GO:0019899//enzyme binding;GO:0044877//protein-containing complex binding	GO:0006595//polyamine metabolic process;GO:0045732//positive regulation of protein catabolic process;GO:0006521//regulation of cellular amino acid metabolic process;GO:0090316//positive regulation of intracellular protein transport;GO:1902268//negative regulation of polyamine transmembrane transport;GO:0006596//polyamine biosynthetic process	K16548//ornithine decarboxylase antizyme 1	AAA82155.1//ornithine decarboxylase antizyme, partial [Homo sapiens]	1;4
14693	Gnb2	NM_010312	163.87	154.65	161.42	171.73	153.08	151.52	155.32	160.43	150.84	150.19	154.84	157.73	165.7	149.98	146.83	164.12	143.01	149.8	NA	NA	GO:0007165//signal transduction	K04537//guanine nucleotide-binding protein G(I)/G(S)/G(T) subunit beta-2	TEA41215.1//hypothetical protein DBR06_SOUSAS9810011, partial [Sousa chinensis]	4
14680	Gnal	BGI_novel_T008683,BGI_novel_T008684,NM_010307,NM_177137	163.79	132.67	151.31	132.55	148.89	157.32	142.65	124.33	145.09	122.24	155.04	167.2	150.99	130.19	108.54	129.97	114.38	137.8	GO:0070062//extracellular exosome;GO:0005834//heterotrimeric G-protein complex;GO:0005886//plasma membrane	GO:0031683//G-protein beta/gamma-subunit complex binding;GO:0046872//metal ion binding;GO:0001664//G protein-coupled receptor binding;GO:0005525//GTP binding;GO:0003924//GTPase activity	GO:0007186//G protein-coupled receptor signaling pathway;GO:0007193//adenylate cyclase-inhibiting G protein-coupled receptor signaling pathway;GO:0007608//sensory perception of smell;GO:0007165//signal transduction;GO:0007606//sensory perception of chemical stimulus;GO:0007190//activation of adenylate cyclase activity;GO:0001975//response to amphetamine;GO:0031000//response to caffeine;GO:0007189…	K04633//guanine nucleotide-binding protein G(olf) subunit alpha	NP_034437.1//guanine nucleotide-binding protein G(olf) subunit alpha isoform 1 [Mus musculus];BAE34685.1//unnamed protein product [Mus musculus];NP_796111.2//guanine nucleotide-binding protein G(olf) subunit alpha isoform 2 [Mus musculus]	3;5
18611	Pea15a	NM_011063	163.14	167.33	172.35	180.32	166.28	172.43	175.85	203.43	190.36	204.8	166.99	161.67	183.6	192.73	215.8	202.53	209.34	181.79	NA	NA	GO:0000077//DNA damage checkpoint;GO:0042981//regulation of apoptotic process	K08770//ubiquitin C;K15604//protein lyl-1	TEA38041.1//hypothetical protein DBR06_SOUSAS27910034, partial [Sousa chinensis]	2
381979	Brsk1	BGI_novel_T015618,BGI_novel_T015619,NM_001003920,NM_001168572	162.99	163.45	177.91	174.18	140.67	151.78	147.14	170.78	161.02	160.81	158.76	154.91	194.15	167.17	167.12	188.26	135.44	152.08	GO:0048786//presynaptic active zone;GO:0005634//nucleus;GO:0005654//nucleoplasm;GO:0008021//synaptic vesicle;GO:0098793//presynapse;GO:0005813//centrosome;GO:0030054//cell junction;GO:0150034//distal axon;GO:0005737//cytoplasm	GO:0000287//magnesium ion binding;GO:0050321//tau-protein kinase activity;GO:0043015//gamma-tubulin binding;GO:0004674//protein serine/threonine kinase activity;GO:0005524//ATP binding;GO:0004672//protein kinase activity;GO:0019901//protein kinase binding	GO:0007095//mitotic G2 DNA damage checkpoint;GO:0051298//centrosome duplication;GO:0035556//intracellular signal transduction;GO:0007269//neurotransmitter secretion;GO:0048812//neuron projection morphogenesis;GO:0099504//synaptic vesicle cycle;GO:0050770//regulation of axonogenesis;GO:0006974//cellular response to DNA damage stimulus;GO:0030182//neuron differentiation;GO:0009411//response to UV;G…	K08796//BR serine/threonine kinase [EC:2.7.11.1]	XP_017177814.1//serine/threonine-protein kinase BRSK1 isoform X1 [Mus musculus];XP_007468074.1//PREDICTED: serine/threonine-protein kinase BRSK1 isoform X1 [Lipotes vexillifer]	1;3
72865	Cxx1c	NM_028375	162.86	165.5	159.65	190.64	184.77	143.98	167.47	213.6	186.79	193.09	163.1	170.29	140.78	199.89	213.88	182.83	234.46	179.55	NA	NA	NA	NA	NP_082651.1//CAAX box 1 homolog C [Mus musculus]	3
434128	Pnmal2	NM_001099636	162.75	154.46	153.5	192.13	183.57	130.92	146.46	188.46	173.78	179.59	158.13	148.05	149.38	175.66	189.4	153.93	216.04	180.61	NA	NA	NA	K23573//dentin sialophosphoprotein	XP_021499802.1//PNMA-like protein 2 [Meriones unguiculatus]	2
22121	Rpl13a	NM_009438	162.63	159.36	165.9	185.01	142.44	163.31	176.43	200.33	167.61	195.83	153.4	130.02	190.75	177.78	183.75	193.71	169.64	153.2	GO:0005840//ribosome;GO:0015934//large ribosomal subunit;GO:1990904//ribonucleoprotein complex;GO:0097452//GAIT complex;GO:0022625//cytosolic large ribosomal subunit	GO:0003729//mRNA binding;GO:0003735//structural constituent of ribosome	GO:0060425//lung morphogenesis;GO:0042592//homeostatic process;GO:0032496//response to lipopolysaccharide;GO:1901194//negative regulation of formation of translation preinitiation complex;GO:0071346//cellular response to interferon-gamma;GO:0017148//negative regulation of translation;GO:0048246//macrophage chemotaxis;GO:0006412//translation	K02872//large subunit ribosomal protein L13Ae	XP_005879589.2//PREDICTED: 60S ribosomal protein L13a [Myotis brandtii]	5
22152	Tubb3	NM_023279	161.86	180.56	184.51	239.6	190.33	148.38	154.48	224.17	196.46	218.01	187.62	148.4	185.56	204.38	231.46	187.9	235.2	209.84	GO:0005874//microtubule;GO:0016021//integral component of membrane	GO:0005200//structural constituent of cytoskeleton;GO:0005525//GTP binding;GO:0003924//GTPase activity;GO:0004930//G protein-coupled receptor activity	GO:0007017//microtubule-based process	K07375//tubulin beta	XP_003495118.2//tubulin beta-3 chain isoform X1 [Cricetulus griseus]	2
232333	Slc6a1	NM_178703	160.75	145.59	167.88	160.49	166.94	127.9	135.77	189.95	168.49	174.88	176.32	139.53	139.09	181.96	187.66	159.83	193.04	178.48	GO:0005887//integral component of plasma membrane	GO:0005332//gamma-aminobutyric acid:sodium symporter activity	NA	K05034//solute carrier family 6 (neurotransmitter transporter, GABA) member 1	XP_021493282.1//sodium- and chloride-dependent GABA transporter 1 isoform X1 [Meriones unguiculatus]	4
66855	Tcf25	NM_001037877,NM_001037878,NM_001286362,NM_001286363,NM_025804	159.71	171.04	178.77	207.19	172.87	151.81	158.59	216.98	182.99	184.03	173.78	154.2	162.76	183.44	204.96	176.62	204.48	192.66	GO:0005634//nucleus	GO:0003677//DNA binding;GO:0003700//DNA-binding transcription factor activity	GO:0000122//negative regulation of transcription by RNA polymerase II	K14206//solute carrier family 15 (oligopeptide transporter), member 1	EDL11737.1//transcription factor 25 (basic helix-loop-helix), isoform CRA_c, partial [Mus musculus];EDL11738.1//transcription factor 25 (basic helix-loop-helix), isoform CRA_d, partial [Mus musculus];EDL11736.1//transcription factor 25 (basic helix-loop-helix), isoform CRA_b, partial [Mus musculus]	1;3
19739	Rgs9	NM_001165934,NM_011268	159.44	108.45	151.85	126.51	136.73	140.11	128.39	122.99	146.25	109.66	152.88	169.85	141.18	127.36	92.97	122.12	100.77	126.87	GO:0005634//nucleus;GO:0001917//photoreceptor inner segment;GO:0098978//glutamatergic synapse;GO:0098839//postsynaptic density membrane;GO:0001750//photoreceptor outer segment;GO:0005737//cytoplasm	GO:0005096//GTPase activator activity	GO:0007399//nervous system development;GO:0007186//G protein-coupled receptor signaling pathway;GO:1904783//positive regulation of NMDA glutamate receptor activity;GO:0009968//negative regulation of signal transduction;GO:0007601//visual perception;GO:0035556//intracellular signal transduction;GO:0007212//dopamine receptor signaling pathway;GO:1905912//regulation of calcium ion export across plas…	K13765//regulator of G-protein signaling 9	EDL34350.1//regulator of G-protein signaling 9, isoform CRA_a, partial [Mus musculus];NP_035398.2//regulator of G-protein signaling 9 isoform 1 [Mus musculus]	1;2
53761	Prrc2a	NM_001199044,NM_020027	159.4	154.45	157.86	155.96	155.34	156.3	158.14	161.97	166.61	163.61	172	158.97	184.07	169.85	169.31	157.72	166.31	147.65	GO:0005654//nucleoplasm;GO:0005829//cytosol;GO:0005886//plasma membrane	NA	GO:0030154//cell differentiation	K00907//myosin-light-chain kinase [EC:2.7.11.18];K23488//Ras-associated and pleckstrin homology domains-containing protein 1	NP_064411.2//protein PRRC2A isoform 1 [Mus musculus];NP_001185973.1//protein PRRC2A isoform 2 [Mus musculus]	1;3
52915	Zmiz2	BGI_novel_T002161,BGI_novel_T002162,BGI_novel_T002163,BGI_novel_T002164,NM_001005867,NM_028601	159.23	159.92	160.9	139.92	151.72	151.87	158.78	153.5	154.67	151.38	170.3	164.35	183.04	173.56	170.35	166.07	147.42	145.11	GO:0005654//nucleoplasm;GO:0005634//nucleus;GO:0005739//mitochondrion;GO:0043596//nuclear replication fork	GO:0061665//SUMO ligase activity;GO:0008270//zinc ion binding;GO:0003712//transcription coregulator activity;GO:0030374//nuclear receptor transcription coactivator activity;GO:0001085//RNA polymerase II transcription factor binding	GO:0006357//regulation of transcription by RNA polymerase II;GO:0016925//protein sumoylation;GO:0045944//positive regulation of transcription by RNA polymerase II;GO:0048096//chromatin-mediated maintenance of transcription	K22403//zinc finger MIZ domain-containing protein	XP_031195489.1//zinc finger MIZ domain-containing protein 2 isoform X2 [Mastomys coucha];NP_001005867.1//zinc finger MIZ domain-containing protein 2 isoform 2 [Mus musculus];XP_021066299.1//zinc finger MIZ domain-containing protein 2 isoform X5 [Mus pahari];XP_032772058.1//zinc finger MIZ domain-containing protein 2 isoform X1 [Rattus rattus];NP_082877.2//zinc finger MIZ domain-containing protein…	1;3
20116	Rps8	NM_009098	158.87	151.01	151.66	174.91	156.87	146.12	171.93	192.46	158.11	191.56	163.9	137.48	158.26	151.12	165.69	170.01	140.47	138.49	GO:0005840//ribosome;GO:0016020//membrane;GO:0070062//extracellular exosome;GO:0005634//nucleus;GO:0005654//nucleoplasm;GO:0005783//endoplasmic reticulum;GO:0005925//focal adhesion;GO:0005737//cytoplasm;GO:1990904//ribonucleoprotein complex;GO:0005829//cytosol;GO:0022627//cytosolic small ribosomal subunit	GO:0003723//RNA binding;GO:0003735//structural constituent of ribosome	GO:0006413//translational initiation;GO:0006614//SRP-dependent cotranslational protein targeting to membrane;GO:0000462//maturation of SSU-rRNA from tricistronic rRNA transcript (SSU-rRNA, 5.8S rRNA, LSU-rRNA);GO:0019083//viral transcription;GO:0000184//nuclear-transcribed mRNA catabolic process, nonsense-mediated decay;GO:0006412//translation	K02995//small subunit ribosomal protein S8e	XP_011857247.1//PREDICTED: 40S ribosomal protein S8 isoform X1 [Mandrillus leucophaeus]	2
242667	Dlgap3	NM_001302081,NM_198618	158.86	153.89	154.84	139.52	127.21	169.67	197.88	138.41	160.35	144.92	178.1	165.38	207.71	145.4	145.76	174.9	97.47	131.03	GO:0031594//neuromuscular junction;GO:0014069//postsynaptic density;GO:0043025//neuronal cell body;GO:0098981//cholinergic synapse;GO:0098978//glutamatergic synapse;GO:0099572//postsynaptic specialization;GO:0043197//dendritic spine;GO:0045202//synapse;GO:0005886//plasma membrane	GO:0097110//scaffold protein binding;GO:0001540//amyloid-beta binding;GO:0019904//protein domain specific binding;GO:0060090//molecular adaptor activity;GO:0030165//PDZ domain binding	GO:0099563//modification of synaptic structure;GO:0023052//signaling;GO:0065003//protein-containing complex assembly	K15008//discs, large-associated protein 1	NP_001289010.1//disks large-associated protein 3 [Mus musculus]	1;5
19349	Rab7	BGI_novel_T015098,NM_001293652,NM_001293653,NM_001293654,NM_001293655,NM_009005	158.82	166.8	157.42	159.2	183.78	136.2	157.36	143.11	169.47	158.21	164.77	151.46	157.32	164.2	148.21	149.99	163.37	151.53	GO:0010008//endosome membrane;GO:0030904//retromer complex;GO:0005770//late endosome;GO:0032419//extrinsic component of lysosome membrane;GO:0031410//cytoplasmic vesicle;GO:0005737//cytoplasm;GO:0045335//phagocytic vesicle;GO:0012505//endomembrane system;GO:0098993//anchored component of synaptic vesicle membrane;GO:0005829//cytosol;GO:0005886//plasma membrane;GO:0034045//phagophore assembly site…	GO:0048365//Rac GTPase binding;GO:0019003//GDP binding;GO:0005525//GTP binding;GO:1905394//retromer complex binding;GO:0003924//GTPase activity	GO:1903543//positive regulation of exosomal secretion;GO:0045022//early endosome to late endosome transport;GO:0090382//phagosome maturation;GO:0090385//phagosome-lysosome fusion;GO:0016042//lipid catabolic process;GO:0051650//establishment of vesicle localization;GO:1902586//multi-organism intercellular transport;GO:0090383//phagosome acidification;GO:0061724//lipophagy;GO:0022615//protein to me…	K07897//Ras-related protein Rab-7A	NP_001280582.1//ras-related protein Rab-7a [Mus musculus]	1;3
22145	Tuba4a	NM_001313723,NM_001313724,NM_009447	158.57	185.45	185.61	195.66	166.2	181.72	162.04	173.81	172.43	169.05	170.18	157.54	186.68	184.19	199.73	183.45	197.15	199.82	GO:0070062//extracellular exosome;GO:0005856//cytoskeleton;GO:0005874//microtubule;GO:0015630//microtubule cytoskeleton;GO:0005829//cytosol;GO:0005576//extracellular region;GO:0005737//cytoplasm	GO:0005200//structural constituent of cytoskeleton;GO:0005525//GTP binding;GO:0019899//enzyme binding;GO:0019901//protein kinase binding;GO:0003924//GTPase activity	GO:0002576//platelet degranulation;GO:0000278//mitotic cell cycle;GO:0000226//microtubule cytoskeleton organization;GO:0010389//regulation of G2/M transition of mitotic cell cycle;GO:0097711//ciliary basal body-plasma membrane docking;GO:0000086//G2/M transition of mitotic cell cycle;GO:0007017//microtubule-based process	K07374//tubulin alpha	NP_001007005.1//tubulin alpha-4A chain [Rattus norvegicus];XP_020858382.1//LOW QUALITY PROTEIN: tubulin alpha-4A chain-like [Phascolarctos cinereus]	4;1
73728	Psd	BGI_novel_T009307,BGI_novel_T009308,BGI_novel_T009309,BGI_novel_T009310,NM_028627	158.35	158.52	141.64	151.53	125.11	142.66	143.45	132.23	129.75	132.26	125.49	150.09	173.82	132.46	108.03	155.31	98.38	120.22	GO:0032154//cleavage furrow;GO:0016021//integral component of membrane;GO:0032587//ruffle membrane;GO:0099092//postsynaptic density, intracellular component;GO:0098999//extrinsic component of postsynaptic endosome membrane;GO:0043197//dendritic spine;GO:0014069//postsynaptic density	GO:0005086//ARF guanyl-nucleotide exchange factor activity;GO:0005543//phospholipid binding	GO:0032012//regulation of ARF protein signal transduction;GO:0031175//neuron projection development	K12494//PH and SEC7 domain-containing protein	XP_006527456.1//PH and SEC7 domain-containing protein 1 isoform X3 [Mus musculus];EDL41988.1//pleckstrin and Sec7 domain containing, isoform CRA_b, partial [Mus musculus]	2
17984	Ndn	NM_010882	158.27	172.28	180.9	253.89	218.64	138.91	198.86	282.97	223.68	257.48	181	139.82	160.41	236.34	307.7	195.73	334.7	214.02	GO:0005634//nucleus;GO:0005654//nucleoplasm;GO:0042995//cell projection;GO:0005829//cytosol;GO:0005813//centrosome;GO:0016363//nuclear matrix;GO:0005737//cytoplasm	GO:0000978//RNA polymerase II cis-regulatory region sequence-specific DNA binding;GO:0043015//gamma-tubulin binding;GO:0001228//DNA-binding transcription activator activity, RNA polymerase II-specific	GO:0048675//axon extension;GO:0006355//regulation of transcription, DNA-templated;GO:0040008//regulation of growth;GO:0048011//neurotrophin TRK receptor signaling pathway;GO:0003016//respiratory system process;GO:0048666//neuron development;GO:0009791//post-embryonic development;GO:0008347//glial cell migration;GO:0019233//sensory perception of pain;GO:0048871//multicellular organismal homeostasi…	K19482//necdin	NP_035012.2//necdin [Mus musculus]	3
27207	Rps11	NM_013725	157.85	153.74	164.59	182.54	142.48	146.41	171.07	177.46	171.78	183.4	170.36	127.75	178.56	162.98	161.7	176.25	175.57	142.33	GO:0015934//large ribosomal subunit;GO:0016021//integral component of membrane	GO:0005125//cytokine activity;GO:0003735//structural constituent of ribosome	GO:0006412//translation	K02949//small subunit ribosomal protein S11e	XP_019292676.1//PREDICTED: 40S ribosomal protein S11-like [Panthera pardus]	4
347740	2900097C17Rik	NR_024329	157.62	159.58	173.31	179.84	166.44	146.99	149.49	180.33	163.6	163.98	169	140.89	165.53	165.72	171.11	158.75	180.23	182.23	GO:0005840//ribosome	GO:0003735//structural constituent of ribosome	GO:0006412//translation	NA	BAC25475.1//unnamed protein product, partial [Mus musculus]	1
240057	Syngap1	BGI_novel_T007637,BGI_novel_T007638,BGI_novel_T007639,BGI_novel_T007640,BGI_novel_T007641,BGI_novel_T007642,BGI_novel_T007643,BGI_novel_T007644,BGI_novel_T007645,BGI_novel_T007646,BGI_novel_T007647,BGI_novel_T007648,BGI_novel_T007649,BGI_novel_T007650,BGI_novel_T007651,BGI_novel_T007652,BGI_novel_T007653,BGI_novel_T007654,BGI_novel_T007655,BGI_novel_T007656,BGI_novel_T007657,BGI_novel_T007658,NM_…	157.47	162.22	137.03	133.78	147.42	169.91	140.48	108.59	139.52	120.67	132.75	190.33	162.16	148.37	123.51	160.66	121.85	137.43	GO:0016020//membrane;GO:0043198//dendritic shaft;GO:0098978//glutamatergic synapse;GO:0099092//postsynaptic density, intracellular component;GO:0045202//synapse;GO:0014069//postsynaptic density;GO:0005886//plasma membrane	GO:0017124//SH3 domain binding;GO:0019901//protein kinase binding;GO:0005096//GTPase activator activity	GO:0008542//visual learning;GO:0043113//receptor clustering;GO:0046580//negative regulation of Ras protein signal transduction;GO:0050803//regulation of synapse structure or activity;GO:0016358//dendrite development;GO:0043524//negative regulation of neuron apoptotic process;GO:0043408//regulation of MAPK cascade;GO:0007389//pattern specification process;GO:0098880//maintenance of postsynaptic sp…	K17631//Ras/Rap GTPase-activating protein SynGAP	XP_031204459.1//ras/Rap GTPase-activating protein SynGAP isoform X5 [Mastomys coucha];XP_031544235.1//ras/Rap GTPase-activating protein SynGAP isoform X2 [Vicugna pacos];XP_006524303.1//ras/Rap GTPase-activating protein SynGAP isoform X7 [Mus musculus];NP_001268420.1//ras/Rap GTPase-activating protein SynGAP isoform 1 [Mus musculus];EDL96867.1//synaptic Ras GTPase activating protein 1 homolog (ra…	1
21333	Tac1	NM_001311060,NM_009311	156.97	96.62	136.04	114.7	122.74	104.38	77.77	116.87	109.22	96.14	105.79	124.09	97.25	108.42	84.36	106.2	89.48	108.94	GO:0030424//axon;GO:0005615//extracellular space;GO:0005576//extracellular region;GO:0045202//synapse;GO:0005886//plasma membrane;GO:0043025//neuronal cell body	GO:0031835//substance P receptor binding;GO:0031837//substance K receptor binding;GO:0048018//receptor ligand activity;GO:0031836//neuromedin K receptor binding	GO:0008217//regulation of blood pressure;GO:0061844//antimicrobial humoral immune response mediated by antimicrobial peptide;GO:0002675//positive regulation of acute inflammatory response;GO:0045778//positive regulation of ossification;GO:0046878//positive regulation of saliva secretion;GO:0019233//sensory perception of pain;GO:0007218//neuropeptide signaling pathway;GO:0001878//response to yeast…	K05239//tachykinin 1	XP_033049431.1//protachykinin-1 isoform X1 [Trachypithecus francoisi];XP_033049432.1//protachykinin-1 isoform X2 [Trachypithecus francoisi]	1;2
11966	Atp6v1b2	NM_007509	156.21	161.49	166.5	181.54	165.15	135.04	131.69	175.08	152.63	154.32	154.92	136.12	144.12	171.7	171.2	150.36	183.28	168	GO:0043231//intracellular membrane-bounded organelle;GO:0016324//apical plasma membrane;GO:0043209//myelin sheath;GO:0042470//melanosome;GO:0005737//cytoplasm;GO:0005902//microvillus;GO:0001726//ruffle;GO:0012505//endomembrane system;GO:0005829//cytosol;GO:0016021//integral component of membrane;GO:0005886//plasma membrane;GO:0033180//proton-transporting V-type ATPase, V1 domain	GO:0016787//hydrolase activity;GO:0005524//ATP binding	GO:0046034//ATP metabolic process;GO:1902600//proton transmembrane transport	K02147//V-type H+-transporting ATPase subunit B	XP_021026683.2//V-type proton ATPase subunit B, brain isoform [Mus caroli]	3
24050	3-Sep	BGI_novel_T006283,BGI_novel_T006284,BGI_novel_T006285,NM_011889	156.04	162.14	155.63	149.58	157.35	138.23	146.75	139.6	152.74	148.81	143.54	159.08	158.22	151.65	154.61	149.58	149.55	157.43	GO:0099569//presynaptic cytoskeleton;GO:0015630//microtubule cytoskeleton;GO:0098793//presynapse;GO:0032153//cell division site;GO:0043005//neuron projection;GO:0031105//septin complex;GO:0005829//cytosol;GO:0016021//integral component of membrane;GO:0042734//presynaptic membrane;GO:0005940//septin ring	GO:0060090//molecular adaptor activity;GO:0042802//identical protein binding;GO:0005525//GTP binding;GO:0003924//GTPase activity;GO:0046983//protein dimerization activity	GO:0061640//cytoskeleton-dependent cytokinesis;GO:0034613//cellular protein localization;GO:0061588//calcium activated phospholipid scrambling	K16938//septin 3/9/12	EDL04520.1//septin 3, isoform CRA_c, partial [Mus musculus];KYN05510.1//hypothetical protein ALC62_03547 [Cyphomyrmex costatus];AAD02884.1//neuronal-specific septin 3 [Mus musculus];XP_031210188.1//septin-9 isoform X2 [Mastomys coucha]	2
57436	Gabarapl1	NM_020590	155.98	169.28	168.57	191.16	180.28	159.49	166.7	191.49	171.29	179.49	170.38	154	170.04	172.46	186.64	183.27	204.88	193.19	GO:0005783//endoplasmic reticulum;GO:0032839//dendrite cytoplasm;GO:0005874//microtubule;GO:0044297//cell body;GO:0032590//dendrite membrane;GO:0005794//Golgi apparatus;GO:0005829//cytosol;GO:0005739//mitochondrion;GO:0005776//autophagosome;GO:0000421//autophagosome membrane;GO:0030659//cytoplasmic vesicle membrane	GO:0050811//GABA receptor binding;GO:0008092//cytoskeletal protein binding;GO:0031625//ubiquitin protein ligase binding;GO:0008017//microtubule binding;GO:0030957//Tat protein binding	GO:0097352//autophagosome maturation;GO:0006995//cellular response to nitrogen starvation;GO:0000045//autophagosome assembly;GO:0016236//macroautophagy;GO:0000422//autophagy of mitochondrion	K08341//GABA(A) receptor-associated protein	BAE39576.1//unnamed protein product [Mus musculus]	4
19941	Rpl26	BGI_novel_T002549,NM_009080	155.27	144.03	158.04	210.54	129.74	151.35	158.51	160.88	142.59	175	128.71	136.61	162.92	155.18	152.33	162.97	143.98	125.01	GO:0015934//large ribosomal subunit	GO:0003735//structural constituent of ribosome	GO:0006412//translation	K02898//large subunit ribosomal protein L26e	ERE69430.1//60S ribosomal protein L26-like protein [Cricetulus griseus]	2
67938	Myl12b	NM_023402	154.85	159.66	160.08	192.57	177.12	138.59	154.42	191.15	159.07	174.77	176.21	158.1	147.31	171.85	189.38	169.7	186.85	174.29	GO:0001725//stress fiber;GO:0030018//Z disc;GO:0016460//myosin II complex	GO:0035254//glutamate receptor binding;GO:0005509//calcium ion binding	GO:0072659//protein localization to plasma membrane;GO:0008360//regulation of cell shape	K12757//myosin regulatory light chain 12	XP_013002153.1//myosin regulatory light chain 12B-like isoform X1 [Cavia porcellus]	2
17449	Mdh1	NM_001316675,NM_008618	153.56	143.89	163.48	172.13	158.83	130.59	123.94	178.09	153.86	157.07	157.24	125.87	128.26	154.21	166.52	150.12	165.74	164.64	GO:0005829//cytosol;GO:0043209//myelin sheath;GO:0005739//mitochondrion	GO:0016615//malate dehydrogenase activity;GO:0051287//NAD binding;GO:0030060//L-malate dehydrogenase activity	GO:0006099//tricarboxylic acid cycle;GO:0006107//oxaloacetate metabolic process;GO:0005975//carbohydrate metabolic process;GO:0019674//NAD metabolic process;GO:0006734//NADH metabolic process;GO:0006108//malate metabolic process	K00025//malate dehydrogenase [EC:1.1.1.37]	EDL07851.1//malate dehydrogenase 1, NAD (soluble), isoform CRA_c, partial [Mus musculus]	1;3
68193	Rpl24	NM_024218	152.86	145.87	166.67	195.69	145.95	147.44	177.49	159.11	195.55	214.22	174.89	147.95	192.73	182.07	167.13	191.72	156	137.87	GO:0016020//membrane;GO:0070062//extracellular exosome;GO:0005840//ribosome;GO:0005783//endoplasmic reticulum;GO:0042788//polysomal ribosome;GO:0022625//cytosolic large ribosomal subunit;GO:0005737//cytoplasm;GO:0005829//cytosol;GO:0045202//synapse;GO:0022626//cytosolic ribosome	GO:0003723//RNA binding;GO:0003735//structural constituent of ribosome;GO:0045296//cadherin binding	GO:0031290//retinal ganglion cell axon guidance;GO:0060041//retina development in camera-type eye;GO:0000184//nuclear-transcribed mRNA catabolic process, nonsense-mediated decay;GO:0000027//ribosomal large subunit assembly;GO:0002181//cytoplasmic translation;GO:0006413//translational initiation;GO:0006614//SRP-dependent cotranslational protein targeting to membrane;GO:0007093//mitotic cell cycle …	K02896//large subunit ribosomal protein L24e	AAH02110.2//Rpl24 protein, partial [Mus musculus]	4
50932	Mink1	BGI_novel_T002628,BGI_novel_T002629,BGI_novel_T002630,BGI_novel_T002631,BGI_novel_T002632,BGI_novel_T002633,NM_001045959,NM_001045964,NM_016713,NM_176893	152.62	143.33	146.95	139.35	136.89	166.72	152.33	124.61	144.15	125.3	150.49	167.64	176.21	138.38	130.84	150.98	117.24	135.56	GO:0030425//dendrite;GO:0030424//axon;GO:0005794//Golgi apparatus;GO:0014069//postsynaptic density;GO:0005737//cytoplasm	GO:0004674//protein serine/threonine kinase activity;GO:0005524//ATP binding;GO:0004672//protein kinase activity	GO:0023014//signal transduction by protein phosphorylation;GO:0046330//positive regulation of JNK cascade;GO:0001952//regulation of cell-matrix adhesion;GO:0007346//regulation of mitotic cell cycle;GO:0045060//negative thymic T cell selection;GO:0030334//regulation of cell migration;GO:0048812//neuron projection morphogenesis;GO:0031098//stress-activated protein kinase signaling cascade;GO:002240…	K04413//misshapen/NIK-related kinase [EC:2.7.11.1]	NP_795712.2//misshapen-like kinase 1 isoform 2 [Mus musculus];XP_006533741.1//misshapen-like kinase 1 isoform X2 [Mus musculus];XP_013377623.1//PREDICTED: misshapen-like kinase 1 isoform X4 [Chinchilla lanigera];XP_017170135.1//misshapen-like kinase 1 isoform X7 [Mus musculus];XP_006533745.1//misshapen-like kinase 1 isoform X5 [Mus musculus];XP_006533742.1//misshapen-like kinase 1 isoform X3 [Mus…	1;2
22628	Ywhag	BGI_novel_T014419,BGI_novel_T014420,NM_018871	152.14	171.17	169.06	180.99	174.14	145.83	152.47	192.82	172.08	184.82	158.19	134.5	148.76	172.59	204.84	154.95	229.28	190.13	GO:0016020//membrane;GO:0070062//extracellular exosome;GO:0005925//focal adhesion;GO:0098793//presynapse;GO:0043209//myelin sheath;GO:0005737//cytoplasm;GO:0031982//vesicle;GO:0005829//cytosol;GO:0005739//mitochondrion;GO:0045202//synapse	GO:0003723//RNA binding;GO:0042802//identical protein binding;GO:0030234//enzyme regulator activity;GO:0030971//receptor tyrosine kinase binding;GO:0003779//actin binding;GO:0005080//protein kinase C binding;GO:0008426//protein kinase C inhibitor activity;GO:0019904//protein domain specific binding;GO:0005159//insulin-like growth factor receptor binding;GO:0004497//monooxygenase activity	GO:0006605//protein targeting;GO:1900740//positive regulation of protein insertion into mitochondrial membrane involved in apoptotic signaling pathway;GO:0007165//signal transduction;GO:0045664//regulation of neuron differentiation;GO:0061024//membrane organization;GO:0032869//cellular response to insulin stimulus;GO:0006469//negative regulation of protein kinase activity;GO:0010389//regulation o…	K16198//14-3-3 protein gamma/eta	BAE28625.1//unnamed protein product, partial [Mus musculus]	3
29812	Ndrg3	BGI_novel_T010701,NM_013865,NM_180956	151.95	178.23	138.53	177.31	154.76	147.2	127.07	142.72	145.87	139.32	148.48	151.65	152.88	150.53	148.5	149.93	149.84	167.83	GO:0005737//cytoplasm	NA	GO:0007165//signal transduction	K18266//protein NDRG1	NP_001342320.1//protein NDRG3 isoform 1 [Mus musculus];NP_001342321.1//protein NDRG3 isoform 2 [Mus musculus]	1;2
13116	Cyp46a1	BGI_novel_T004190,NM_010010	151.09	131.63	150.16	120.15	130	142.25	129.68	119.28	124.45	115.69	133.99	161.94	148.8	144.91	130.63	147.29	122.82	145.41	GO:0030425//dendrite;GO:0098794//postsynapse;GO:0098793//presynapse;GO:0016021//integral component of membrane;GO:0005789//endoplasmic reticulum membrane	GO:0008395//steroid hydroxylase activity;GO:0033781//cholesterol 24-hydroxylase activity;GO:0020037//heme binding;GO:0005506//iron ion binding	GO:1900271//regulation of long-term synaptic potentiation;GO:1903044//protein localization to membrane raft;GO:0042448//progesterone metabolic process;GO:0006707//cholesterol catabolic process;GO:0006805//xenobiotic metabolic process	K07440//cholesterol 24-hydroxylase [EC:1.14.14.25]	EDL18715.1//cytochrome P450, family 46, subfamily a, polypeptide 1, isoform CRA_a, partial [Mus musculus];NP_034140.1//cholesterol 24-hydroxylase precursor [Mus musculus]	1
192662	Arhgdia	BGI_novel_T003463,BGI_novel_T003464,BGI_novel_T003465,NM_133796	150.7	170.7	157.9	163.58	151.59	159.67	172.36	170.54	162.17	174.27	166.46	165.33	172.92	177.09	183.97	184.79	179.01	157.66	GO:0005737//cytoplasm	GO:0005094//Rho GDP-dissociation inhibitor activity;GO:0003723//RNA binding	NA	K12462//Rho GDP-dissociation inhibitor	KFO35713.1//Rho GDP-dissociation inhibitor 1 [Fukomys damarensis];XP_006145694.2//rho GDP-dissociation inhibitor 1 [Tupaia chinensis]	7
56177	Olfm1	NM_001038612,NM_001038613,NM_001038614,NM_019498	150.38	284.67	222.38	273.64	145.15	166.26	133.14	157.28	138.53	154.97	158.02	152.77	182.51	157.44	173.96	187.45	149.25	179.19	GO:0030424//axon;GO:0005615//extracellular space;GO:0005783//endoplasmic reticulum;GO:0044295//axonal growth cone;GO:0032281//AMPA glutamate receptor complex;GO:0097060//synaptic membrane;GO:0043204//perikaryon;GO:0043025//neuronal cell body;GO:0099243//extrinsic component of synaptic membrane;GO:0098978//glutamatergic synapse	GO:0001540//amyloid-beta binding;GO:0042802//identical protein binding	GO:1902430//negative regulation of amyloid-beta formation;GO:0007399//nervous system development;GO:1902003//regulation of amyloid-beta formation;GO:0060317//cardiac epithelial to mesenchymal transition;GO:0030516//regulation of axon extension;GO:0010718//positive regulation of epithelial to mesenchymal transition;GO:0010629//negative regulation of gene expression;GO:0003190//atrioventricular val…	K19721//collagen, type V/XI/XXIV/XXVII, alpha;K09188//[histone H3]-lysine4 N-trimethyltransferase MLL3 [EC:2.1.1.354];K23027//myocilin	XP_017501499.1//PREDICTED: noelin isoform X2 [Manis javanica];XP_027278846.1//noelin isoform X4 [Cricetulus griseus];XP_027278843.1//noelin isoform X2 [Cricetulus griseus];NP_001033702.1//noelin isoform c precursor [Mus musculus]	1;2
15122	Hba-a1	NM_008218	150.02	238.27	190.31	193.8	150.91	161.95	156.4	274.55	135.56	183.03	256.69	150.78	156.81	130.75	180.66	200.56	121.05	154.69	GO:0005615//extracellular space;GO:0031838//haptoglobin-hemoglobin complex;GO:0022627//cytosolic small ribosomal subunit;GO:0005833//hemoglobin complex	GO:0043177//organic acid binding;GO:0020037//heme binding;GO:0005506//iron ion binding;GO:0005344//oxygen carrier activity;GO:0019825//oxygen binding;GO:0044877//protein-containing complex binding	GO:0048821//erythrocyte development;GO:0098869//cellular oxidant detoxification;GO:0001701//in utero embryonic development;GO:0009617//response to bacterium	K13822//hemoglobin subunit alpha	NP_001077424.1//hemoglobin alpha, adult chain 2 [Mus musculus]	2
21807	Tsc22d1	BGI_novel_T005639,NM_001177751,NM_001310646,NM_001310647,NM_009366,NM_207652	149.75	162.95	154.67	159.56	143.55	147.9	133.51	143.2	144.8	137.01	150.1	149.1	143.73	139.67	147.04	145.47	148.2	148.95	GO:0005634//nucleus;GO:0005737//cytoplasm	GO:0000978//RNA polymerase II cis-regulatory region sequence-specific DNA binding;GO:0001228//DNA-binding transcription activator activity, RNA polymerase II-specific;GO:0003700//DNA-binding transcription factor activity	GO:0043065//positive regulation of apoptotic process;GO:0045944//positive regulation of transcription by RNA polymerase II;GO:0043066//negative regulation of apoptotic process;GO:0008284//positive regulation of cell population proliferation	K16628//collagen, type VII, alpha;K22020//mucin-19;K09199//transcription factor Sp9;K21125//mucin-5AC;K02514//heparan sulfate 6-O-sulfotransferase HS6ST1 [EC:2.8.2.-];K15033//peptidyl-tRNA hydrolase ICT1 [EC:3.1.1.29]	NP_997535.2//TSC22 domain family protein 1 isoform 1 [Mus musculus];NP_033392.1//TSC22 domain family protein 1 isoform 2 [Mus musculus];BAE22878.1//unnamed protein product [Mus musculus];BAD32600.1//mKIAA1994 protein, partial [Mus musculus]	1;4;3;2
64378	Gpr88	BGI_novel_T011762,NM_022427	149.07	105.97	133.67	105.15	126.07	142.46	143.62	108.11	126.57	98.35	129.24	139.09	135.22	104.26	89.29	106.21	87.41	121.56	GO:0005929//cilium;GO:0005634//nucleus;GO:0005887//integral component of plasma membrane;GO:0016021//integral component of membrane;GO:0005886//plasma membrane;GO:0005737//cytoplasm	GO:0008020//G protein-coupled photoreceptor activity;GO:0003774//motor activity;GO:0004888//transmembrane signaling receptor activity;GO:0004930//G protein-coupled receptor activity	GO:0007186//G protein-coupled receptor signaling pathway;GO:0071482//cellular response to light stimulus;GO:0007602//phototransduction;GO:0007626//locomotory behavior;GO:0019228//neuronal action potential;GO:0061743//motor learning;GO:0050885//neuromuscular process controlling balance	K08422//G protein-coupled receptor 88	NP_071872.1//probable G-protein coupled receptor 88 [Mus musculus]	2
26961	Rpl8	NM_012053	148.7	157.07	162.06	210.43	154.1	140.18	145.33	194.05	156.28	180.17	147.25	136.11	170.09	164.93	173.78	181.81	176.48	161.19	GO:0015934//large ribosomal subunit	GO:0003723//RNA binding;GO:0003735//structural constituent of ribosome	GO:0006412//translation	K02938//large subunit ribosomal protein L8e	XP_008832600.2//60S ribosomal protein L8 isoform X1 [Nannospalax galili]	2
BGI_novel_G000604	NA	BGI_novel_T006867	148.27	145.98	146.15	153.45	165.95	152.83	186.81	178.7	187.67	176.8	137.07	135.18	194.18	165.07	182.84	211.66	188.2	145.71	GO:0005840//ribosome	NA	NA	K02947//small subunit ribosomal protein S10e	XP_017518592.1//PREDICTED: 40S ribosomal protein S10 [Manis javanica]	NA
66477	Usmg5	NM_023211	148.12	122.35	136.26	158.76	124.45	130.32	115.04	126.19	122.09	132.05	131.87	103.68	146.26	134.39	118.15	138.48	137.84	110.22	GO:0005753//mitochondrial proton-transporting ATP synthase complex;GO:0005743//mitochondrial inner membrane;GO:0016021//integral component of membrane;GO:0005739//mitochondrion	NA	NA	K18194//up-regulated during skeletal muscle growth protein 5	CAC03620.1//stretch regulated skeletal muscle protein [Mus musculus]	4
81904	Cacng7	BGI_novel_T015577,BGI_novel_T015578,NM_133189	148.07	144.53	150.36	113.27	144.93	130.32	135.23	138.63	131.1	145.29	141.05	150.11	128.79	131.21	138.69	156.23	122.95	144.74	GO:0005737//cytoplasm;GO:0032281//AMPA glutamate receptor complex;GO:0043005//neuron projection;GO:0043025//neuronal cell body;GO:0099061//integral component of postsynaptic density membrane;GO:1990454//L-type voltage-gated calcium channel complex;GO:0044300//cerebellar mossy fiber;GO:0098978//glutamatergic synapse;GO:0016021//integral component of membrane;GO:0005769//early endosome;GO:0005886//…	GO:0005244//voltage-gated ion channel activity;GO:0005245//voltage-gated calcium channel activity;GO:0005246//calcium channel regulator activity;GO:0005262//calcium channel activity	GO:0061337//cardiac conduction;GO:1903861//positive regulation of dendrite extension;GO:0099645//neurotransmitter receptor localization to postsynaptic specialization membrane;GO:0034765//regulation of ion transmembrane transport;GO:0043488//regulation of mRNA stability;GO:0006816//calcium ion transport;GO:2000311//regulation of AMPA receptor activity;GO:0098962//regulation of postsynaptic neurot…	K04872//voltage-dependent calcium channel gamma-7	XP_025125406.1//voltage-dependent calcium channel gamma-7 subunit isoform X1 [Bubalus bubalis];KAF5924406.1//hypothetical protein HPG69_018807 [Diceros bicornis minor];XP_030098983.1//voltage-dependent calcium channel gamma-7 subunit isoform X1 [Mus musculus]	3
68196	Hsbp1	BGI_novel_T018091,NM_024219	148.01	160.11	151.71	156.74	141.95	139.45	158.35	137.34	142.21	144.16	139.44	136.86	157.01	155.54	149.17	159.16	158.77	137.51	GO:0005856//cytoskeleton;GO:0005634//nucleus;GO:0005829//cytosol;GO:0005737//cytoplasm	GO:0003714//transcription corepressor activity;GO:0042802//identical protein binding	GO:0070370//cellular heat acclimation;GO:0006936//muscle contraction;GO:0035987//endodermal cell differentiation	K19765//heat shock factor-binding protein 1	NP_077181.1//heat shock factor-binding protein 1 [Mus musculus]	1
14678	Gnai2	NM_008138	147.84	159.76	143.96	149.33	158.99	134.02	164.77	178.39	161.06	191.09	148.18	151.09	151.49	181.72	185.94	177.86	194.13	152.76	GO:0016020//membrane;GO:0030425//dendrite;GO:0005634//nucleus;GO:0005654//nucleoplasm;GO:0005834//heterotrimeric G-protein complex;GO:0005813//centrosome;GO:0005737//cytoplasm;GO:0030496//midbody;GO:0044297//cell body;GO:0045121//membrane raft;GO:0005829//cytosol;GO:0005886//plasma membrane;GO:0045202//synapse	GO:0031683//G-protein beta/gamma-subunit complex binding;GO:0046872//metal ion binding;GO:0001664//G protein-coupled receptor binding;GO:0005525//GTP binding;GO:0003924//GTPase activity	GO:0032930//positive regulation of superoxide anion generation;GO:0045955//negative regulation of calcium ion-dependent exocytosis;GO:0030335//positive regulation of cell migration;GO:0050805//negative regulation of synaptic transmission;GO:0007214//gamma-aminobutyric acid signaling pathway;GO:0046628//positive regulation of insulin receptor signaling pathway;GO:0033864//positive regulation of NA…	K04630//guanine nucleotide-binding protein G(i) subunit alpha	XP_003257143.1//guanine nucleotide-binding protein G(i) subunit alpha-2 isoform X1 [Nomascus leucogenys]	4
11840	Arf1	NM_001130408,NM_007476	147.5	152.29	151.55	175.45	145.72	133.35	128.28	158.55	140.79	135.9	130.88	137.75	145.31	141.46	131.4	137.74	143.28	150.52	NA	GO:0005525//GTP binding	NA	K07937//ADP-ribosylation factor 1	XP_029339442.1//ADP-ribosylation factor 1 isoform X1 [Mus caroli];VTJ78212.1//Hypothetical predicted protein [Marmota monax]	1;3
17750	Mt2	NM_008630	147.37	126.77	157.46	143.05	127.65	156.77	140.67	135.42	136.16	149.64	149.9	118.87	128.61	127.31	121.43	177.39	122.72	108.31	GO:0005634//nucleus;GO:0005829//cytosol;GO:0005737//cytoplasm;GO:0048471//perinuclear region of cytoplasm	GO:0046872//metal ion binding;GO:0008270//zinc ion binding	GO:0045926//negative regulation of growth;GO:0071294//cellular response to zinc ion;GO:0006882//cellular zinc ion homeostasis;GO:0007263//nitric oxide mediated signal transduction;GO:0010273//detoxification of copper ion;GO:0071280//cellular response to copper ion;GO:0071276//cellular response to cadmium ion;GO:0009617//response to bacterium	K14739//metallothionein 1/2	EDL11117.1//metallothionein 2, partial [Mus musculus]	2
26417	Mapk3	BGI_novel_T016824,NM_011952	146.59	147.51	147.78	136.19	131.86	137.36	142.37	131.25	135.4	139.94	141.17	147.36	164.78	143.32	139.11	161.16	134.62	131.89	GO:0005856//cytoskeleton;GO:0005901//caveola;GO:0005737//cytoplasm	GO:0005524//ATP binding;GO:0004708//MAP kinase kinase activity;GO:0042802//identical protein binding;GO:0004707//MAP kinase activity	GO:0009887//animal organ morphogenesis;GO:0019369//arachidonic acid metabolic process;GO:0006915//apoptotic process;GO:0007568//aging	K04371//mitogen-activated protein kinase 1/3 [EC:2.7.11.24]	XP_032748538.1//mitogen-activated protein kinase 3 isoform X2 [Rattus rattus];NP_036082.1//mitogen-activated protein kinase 3 [Mus musculus]	2
269261	Rpl12	NM_009076	145.8	132.56	139.62	168.6	110.94	119.02	136.46	159.03	131.17	148.11	132.2	113.66	163.89	139.95	136.03	161.87	127.48	123.99	GO:0005840//ribosome	GO:0003735//structural constituent of ribosome	GO:0006412//translation	K02870//large subunit ribosomal protein L12e	XP_027822230.1//60S ribosomal protein L12 [Ovis aries]	3
233071	Arhgap33	BGI_novel_T015958,BGI_novel_T015959,BGI_novel_T015960,NM_001289670,NM_001289682,NM_178252	145.74	122.23	125.6	116.39	118.45	156.69	134.45	110.32	125.06	113.09	126.61	164.99	152.53	119.88	106.35	138.5	97.07	114.47	GO:0032991//protein-containing complex;GO:0043197//dendritic spine;GO:0005886//plasma membrane;GO:0005737//cytoplasm	GO:0019901//protein kinase binding;GO:0005096//GTPase activator activity;GO:0035091//phosphatidylinositol binding	GO:0007165//signal transduction;GO:0007264//small GTPase mediated signal transduction;GO:0061001//regulation of dendritic spine morphogenesis;GO:0015031//protein transport;GO:0009636//response to toxic substance	K17933//Rho GTPase-activating protein 33	SPT35704.1//ARHGAP33, partial [Mus musculus];BAE24965.1//unnamed protein product, partial [Mus musculus];AAH61471.1//Snx26 protein [Mus musculus]	1;3
22154	Tubb5	NM_011655	145.36	166.08	166.97	195.76	164.16	133.28	155.01	182	159.21	172.15	146.85	145.27	162.78	171.05	185.36	159.11	196.07	169.32	GO:0045298//tubulin complex;GO:0005634//nucleus;GO:0005874//microtubule;GO:0005737//cytoplasm;GO:0032991//protein-containing complex;GO:0044297//cell body;GO:0045121//membrane raft;GO:0005829//cytosol;GO:0036464//cytoplasmic ribonucleoprotein granule;GO:0005641//nuclear envelope lumen	GO:0019904//protein domain specific binding;GO:0031625//ubiquitin protein ligase binding;GO:0042288//MHC class I protein binding;GO:0005200//structural constituent of cytoskeleton;GO:0005525//GTP binding;GO:0044877//protein-containing complex binding;GO:0032794//GTPase activating protein binding;GO:0003924//GTPase activity	GO:0000278//mitotic cell cycle;GO:0000226//microtubule cytoskeleton organization;GO:0051225//spindle assembly;GO:0009987//cellular process;GO:0007017//microtubule-based process;GO:0050807//regulation of synapse organization	K07375//tubulin beta	BAE40982.1//unnamed protein product [Mus musculus]	5
54393	Gabbr1	BGI_novel_T007911,BGI_novel_T007912,BGI_novel_T007913,NM_019439	145.05	136.76	147.61	154.55	154.29	149.15	146.86	158.53	152.56	145.61	148.77	147.24	160.06	146.81	150.69	147.5	163.92	152.38	GO:0016020//membrane;GO:0005615//extracellular space;GO:0005737//cytoplasm;GO:0043025//neuronal cell body;GO:0038037//G protein-coupled receptor dimeric complex;GO:0005887//integral component of plasma membrane;GO:0098685//Schaffer collateral - CA1 synapse;GO:0042734//presynaptic membrane;GO:0016021//integral component of membrane;GO:0043197//dendritic spine;GO:0099055//integral component of post…	GO:1990430//extracellular matrix protein binding;GO:0004965//G protein-coupled GABA receptor activity;GO:0099579//G protein-coupled neurotransmitter receptor activity involved in regulation of postsynaptic membrane potential;GO:0004888//transmembrane signaling receptor activity;GO:0046982//protein heterodimerization activity;GO:0008134//transcription factor binding	GO:0014048//regulation of glutamate secretion;GO:0007193//adenylate cyclase-inhibiting G protein-coupled receptor signaling pathway;GO:0035094//response to nicotine;GO:0001649//osteoblast differentiation;GO:0150099//neuron-glial cell signaling;GO:0050805//negative regulation of synaptic transmission;GO:0007214//gamma-aminobutyric acid signaling pathway;GO:0014049//positive regulation of glutamate…	K04615//gamma-aminobutyric acid type B receptor	XP_032126752.1//gamma-aminobutyric acid type B receptor subunit 1 isoform X1 [Sapajus apella];XP_012981548.1//gamma-aminobutyric acid type B receptor subunit 1 isoform X4 [Mesocricetus auratus];XP_034379646.1//gamma-aminobutyric acid type B receptor subunit 1 isoform X1 [Arvicanthis niloticus];TKC37307.1//hypothetical protein EI555_006123, partial [Monodon monoceros]	3
20005	Rpl9	BGI_novel_T013706,NM_011292	144.88	133.78	143.06	169.61	121.25	150.31	153.39	159.23	146.17	172.84	148.5	109.52	167.43	143.6	144.14	169.86	135.98	125.43	GO:0005840//ribosome;GO:0022625//cytosolic large ribosomal subunit;GO:0045202//synapse	GO:0003735//structural constituent of ribosome;GO:0019843//rRNA binding	GO:0006412//translation;GO:0002181//cytoplasmic translation	K02940//large subunit ribosomal protein L9e	XP_008138447.2//60S ribosomal protein L9 [Eptesicus fuscus];NP_035422.1//60S ribosomal protein L9 [Mus musculus]	2
268860	Abat	NM_001170978,NM_172961	144.73	124.26	140.07	144.61	149.94	133.88	128.31	164.45	157.01	155.21	148.19	130.66	134.74	163.67	160.67	143.01	177.82	157.29	GO:0005759//mitochondrial matrix;GO:0032144//4-aminobutyrate transaminase complex;GO:0005739//mitochondrion;GO:0043005//neuron projection	GO:0034386//4-aminobutyrate:2-oxoglutarate transaminase activity;GO:0042802//identical protein binding;GO:0051536//iron-sulfur cluster binding;GO:0047298//(S)-3-amino-2-methylpropionate transaminase activity;GO:0046872//metal ion binding;GO:0032145//succinate-semialdehyde dehydrogenase binding;GO:0003867//4-aminobutyrate transaminase activity;GO:0030170//pyridoxal phosphate binding	GO:0035094//response to nicotine;GO:0032024//positive regulation of insulin secretion;GO:0031652//positive regulation of heat generation;GO:0045471//response to ethanol;GO:0045776//negative regulation of blood pressure;GO:1902722//positive regulation of prolactin secretion;GO:1904450//positive regulation of aspartate secretion;GO:0090331//negative regulation of platelet aggregation;GO:0021549//ce…	K13524//4-aminobutyrate aminotransferase / (S)-3-amino-2-methylpropionate transaminase [EC:2.6.1.19 2.6.1.22]	EDK97292.1//4-aminobutyrate aminotransferase, isoform CRA_c, partial [Mus musculus];NP_766549.2//4-aminobutyrate aminotransferase, mitochondrial isoform 1 precursor [Mus musculus]	1;3
15114	Hap1	BGI_novel_T003091,NM_010404,NM_177981	143.85	130.95	117.66	169.39	169.69	137.86	153.69	180.24	166.44	175.63	120.46	151.39	134.04	166.39	194.32	155.46	245.89	157.15	GO:0030425//dendrite;GO:0005783//endoplasmic reticulum;GO:0031410//cytoplasmic vesicle;GO:0016234//inclusion body;GO:0005737//cytoplasm;GO:0030426//growth cone;GO:0005730//nucleolus;GO:0005829//cytosol;GO:0099524//postsynaptic cytosol;GO:0005739//mitochondrion;GO:0043197//dendritic spine;GO:0043679//axon terminus;GO:0005769//early endosome;GO:0005776//autophagosome;GO:1904115//axon cytoplasm;GO:0…	GO:0044325//ion channel binding;GO:0048403//brain-derived neurotrophic factor binding;GO:0019904//protein domain specific binding;GO:0042802//identical protein binding;GO:0017022//myosin binding;GO:0005102//signaling receptor binding	GO:1902430//negative regulation of amyloid-beta formation;GO:0021979//hypothalamus cell differentiation;GO:0048011//neurotrophin TRK receptor signaling pathway;GO:0017157//regulation of exocytosis;GO:0022008//neurogenesis;GO:0008090//retrograde axonal transport;GO:0031175//neuron projection development;GO:0006914//autophagy;GO:0045742//positive regulation of epidermal growth factor receptor signa…	K04647//huntingtin-associated protein 1	NP_034534.1//huntingtin-associated protein 1 isoform A [Mus musculus];NP_817090.1//huntingtin-associated protein 1 isoform B [Mus musculus]	3;2
14758	Gpm6b	NM_001177955,NM_001177956,NM_001177957,NM_001177958,NM_001177959,NM_001177960,NM_001177961,NM_001177962,NM_023122	143.76	140.23	152.68	123.83	128.25	154.35	137.12	124.31	130.94	122.53	136.77	145.87	147.51	131.28	118.73	137.82	106.53	138.28	GO:0045121//membrane raft;GO:0016021//integral component of membrane;GO:0005886//plasma membrane	NA	GO:0007399//nervous system development;GO:2000009//negative regulation of protein localization to cell surface;GO:0032956//regulation of actin cytoskeleton organization;GO:0001503//ossification;GO:0051612//negative regulation of serotonin uptake;GO:0051893//regulation of focal adhesion assembly;GO:0030501//positive regulation of bone mineralization;GO:0085029//extracellular matrix assembly;GO:003…	K17271//myelin proteolipid protein;K12822//RNA-binding protein 25	NP_001171427.1//neuronal membrane glycoprotein M6-b isoform 2 [Mus musculus];NP_001171426.1//neuronal membrane glycoprotein M6-b isoform 1 [Mus musculus];XP_004459170.1//neuronal membrane glycoprotein M6-b isoform X5 [Dasypus novemcinctus];XP_004635112.1//neuronal membrane glycoprotein M6-b isoform X4 [Octodon degus];EDL40736.1//glycoprotein m6b, isoform CRA_d, partial [Mus musculus];XP_019486220…	1;3
98660	Atp1a2	NM_178405	143.76	191.68	165.1	149.47	151.24	145.3	141.93	166.4	161.23	178.1	191.98	139.13	163.02	187.89	208.57	175.39	201.89	185.16	GO:0016021//integral component of membrane	GO:0005524//ATP binding;GO:0008556//potassium transmembrane transporter activity, phosphorylative mechanism	NA	K01539//sodium/potassium-transporting ATPase subunit alpha [EC:7.2.2.13]	ERE72876.1//sodium/potassium-transporting ATPase subunit alpha-2-like isoform 1 [Cricetulus griseus]	3
17904	Myl6	NM_001317217,NM_001317218,NM_001317219,NM_001317220,NM_010860	143.74	154.8	153.58	189.51	138.76	130.2	132.93	158.62	143.68	145.28	133.48	130.23	138.04	137.51	134.38	137.57	141.58	144.44	GO:0016020//membrane;GO:0070062//extracellular exosome;GO:0005903//brush border;GO:0005829//cytosol;GO:0016459//myosin complex;GO:0031982//vesicle;GO:0016461//unconventional myosin complex	GO:0003774//motor activity;GO:0005509//calcium ion binding;GO:0000146//microfilament motor activity;GO:0008307//structural constituent of muscle;GO:0030898//actin-dependent ATPase activity	GO:0030049//muscle filament sliding;GO:0006936//muscle contraction;GO:0007519//skeletal muscle tissue development	K12751//myosin light chain 6	OBS71032.1//hypothetical protein A6R68_00419 [Neotoma lepida];KAB1269764.1//Myosin light chain 6B [Camelus dromedarius];EDL24575.1//mCG140959, isoform CRA_e, partial [Mus musculus];EDL24574.1//mCG140959, isoform CRA_d, partial [Mus musculus]	4;1
65113	Ndfip1	NM_022996	143.61	143.57	158.43	174.8	151.62	121.03	144.63	178.69	140.88	162.28	138.1	122.95	129.87	158.28	179.6	152.31	204.86	170.26	GO:0010008//endosome membrane;GO:0030425//dendrite;GO:0005783//endoplasmic reticulum;GO:0005938//cell cortex;GO:0048471//perinuclear region of cytoplasm;GO:0030173//integral component of Golgi membrane;GO:0005794//Golgi apparatus;GO:0005576//extracellular region;GO:0016021//integral component of membrane;GO:0045202//synapse	GO:0050699//WW domain binding	GO:0006879//cellular iron ion homeostasis;GO:0002829//negative regulation of type 2 immune response;GO:0051224//negative regulation of protein transport;GO:0010629//negative regulation of gene expression;GO:0050728//negative regulation of inflammatory response;GO:0030001//metal ion transport;GO:0042130//negative regulation of T cell proliferation;GO:0006511//ubiquitin-dependent protein catabolic …	K09291//nucleoprotein TPR	AAG44248.1//Nedd4 WW domain-binding protein 5, partial [Mus musculus]	1
234267	Gpm6a	NM_001253754,NM_001253756,NM_153581	143.58	165.66	155.23	142.36	149.45	123.25	142.88	144.64	139.15	133.27	129.09	131.96	129.27	133.64	124.44	136.33	143.01	172.55	GO:0044295//axonal growth cone;GO:0043025//neuronal cell body;GO:0043005//neuron projection;GO:0030175//filopodium;GO:0098978//glutamatergic synapse;GO:0016021//integral component of membrane;GO:0099059//integral component of presynaptic active zone membrane;GO:0043197//dendritic spine;GO:0005886//plasma membrane	GO:0005262//calcium channel activity	GO:0051491//positive regulation of filopodium assembly;GO:0048863//stem cell differentiation;GO:0007416//synapse assembly;GO:0003407//neural retina development;GO:0001764//neuron migration;GO:0048812//neuron projection morphogenesis;GO:0031175//neuron projection development;GO:0009617//response to bacterium;GO:0050807//regulation of synapse organization	K17271//myelin proteolipid protein	NP_001240683.1//neuronal membrane glycoprotein M6-a isoform 2 [Mus musculus];NP_705809.1//neuronal membrane glycoprotein M6-a isoform 1 [Mus musculus];XP_002745248.2//neuronal membrane glycoprotein M6-a isoform X1 [Callithrix jacchus]	6;1
53972	Ngef	BGI_novel_T000516,NM_001111314,NM_019867	143.09	114.29	138.16	130.32	115.98	143.06	132.21	108.94	124.71	105.19	141.85	143.57	148.67	109.88	98.07	121.26	86.95	122.02	GO:0016020//membrane;GO:0030426//growth cone;GO:0098978//glutamatergic synapse;GO:0005829//cytosol	GO:0046875//ephrin receptor binding;GO:0005085//guanyl-nucleotide exchange factor activity	GO:0043087//regulation of GTPase activity;GO:0098883//synapse pruning;GO:0048013//ephrin receptor signaling pathway;GO:0009987//cellular process;GO:0061002//negative regulation of dendritic spine morphogenesis	K07525//neuronal guanine nucleotide exchange factor	NP_063920.2//ephexin-1 isoform 2 [Mus musculus];NP_001104784.1//ephexin-1 isoform 1 [Mus musculus]	1;2
22333	Vdac1	NM_011694	142.78	134.55	130.58	144.42	135.5	105.95	111.45	136.84	123.74	133.28	130.84	123.71	118.59	130.01	124.03	119.91	134.87	140.66	GO:0016020//membrane;GO:0042645//mitochondrial nucleoid;GO:0008021//synaptic vesicle;GO:0005741//mitochondrial outer membrane;GO:0032991//protein-containing complex;GO:0005757//mitochondrial permeability transition pore complex;GO:0045121//membrane raft;GO:0005739//mitochondrion;GO:0005886//plasma membrane	GO:0008308//voltage-gated anion channel activity;GO:0042802//identical protein binding;GO:0044877//protein-containing complex binding;GO:0019901//protein kinase binding;GO:0005253//anion channel activity;GO:0044325//ion channel binding;GO:0015288//porin activity;GO:0000166//nucleotide binding;GO:0005262//calcium channel activity	GO:0006851//mitochondrial calcium ion transmembrane transport;GO:0006820//anion transport;GO:1903146//regulation of autophagy of mitochondrion;GO:0007612//learning;GO:0001662//behavioral fear response;GO:0006915//apoptotic process;GO:2000378//negative regulation of reactive oxygen species metabolic process;GO:0007268//chemical synaptic transmission;GO:0007270//neuron-neuron synaptic transmission;…	K05862//voltage-dependent anion channel protein 1	XP_002744635.3//voltage-dependent anion-selective channel protein 1 isoform X1 [Callithrix jacchus]	5
13498	Atn1	BGI_novel_T015394,NM_007881	142.35	150.77	131.52	132.11	147.01	120.62	144.46	138.21	141.36	145.48	141.75	138.57	140.18	150.4	152.48	131.14	154.45	134.44	GO:0031252//cell leading edge;GO:0005634//nucleus;GO:0005654//nucleoplasm;GO:0030054//cell junction;GO:0016363//nuclear matrix;GO:0005737//cytoplasm;GO:0048471//perinuclear region of cytoplasm	GO:0003677//DNA binding;GO:0003714//transcription corepressor activity;GO:0003713//transcription coactivator activity;GO:0019904//protein domain specific binding;GO:0008432//JUN kinase binding;GO:0001085//RNA polymerase II transcription factor binding;GO:0090729//toxin activity	GO:0016477//cell migration;GO:0051402//neuron apoptotic process;GO:0009404//toxin metabolic process;GO:0032094//response to food;GO:0007283//spermatogenesis;GO:0035264//multicellular organism growth;GO:0008584//male gonad development;GO:0000122//negative regulation of transcription by RNA polymerase II;GO:0008340//determination of adult lifespan;GO:0009791//post-embryonic development;GO:0030011//…	K05626//atrophin-1 (dentatorubral-pallidoluysian atrophy protein)	NP_031907.2//atrophin-1 [Mus musculus]	4
56320	Dbn1	BGI_novel_T004620,NM_001177371,NM_001177372,NM_019813	142.31	125.63	120.68	126.59	123.06	123.81	122.3	117.96	123.42	120.09	115.13	138.55	127.92	121.97	111.91	126.11	115.48	116.16	GO:0016020//membrane;GO:0030425//dendrite;GO:0005921//gap junction;GO:0044308//axonal spine;GO:0060076//excitatory synapse;GO:1902737//dendritic filopodium;GO:0005737//cytoplasm;GO:0043025//neuronal cell body;GO:0030426//growth cone;GO:0030864//cortical actin cytoskeleton;GO:0030427//site of polarized growth;GO:0005911//cell-cell junction;GO:0015629//actin cytoskeleton;GO:0099524//postsynaptic cy…	GO:0003779//actin binding;GO:0051015//actin filament binding;GO:0005522//profilin binding;GO:0008092//cytoskeletal protein binding	GO:0030833//regulation of actin filament polymerization;GO:0051220//cytoplasmic sequestering of protein;GO:0010644//cell communication by electrical coupling;GO:0032507//maintenance of protein location in cell;GO:0071356//cellular response to tumor necrosis factor;GO:0048699//generation of neurons;GO:1900026//positive regulation of substrate adhesion-dependent cell spreading;GO:1902897//regulatio…	K20520//drebrin-like protein	EDL41199.1//drebrin 1, isoform CRA_b, partial [Mus musculus];XP_033709518.1//drebrin isoform X6 [Tursiops truncatus];EDL41198.1//drebrin 1, isoform CRA_a, partial [Mus musculus]	1;4
207728	Pde2a	BGI_novel_T016584,NM_001008548,NM_001143848,NM_001143849,NM_001243757,NM_001243758	142	106.96	133.06	120.67	122.45	136.56	121.32	110.05	122.72	96.05	125.45	143.14	130.67	114.31	95.09	117.5	84.92	111.78	GO:0005759//mitochondrial matrix;GO:0030425//dendrite;GO:0005783//endoplasmic reticulum;GO:0005741//mitochondrial outer membrane;GO:0005737//cytoplasm;GO:0005829//cytosol;GO:0042734//presynaptic membrane;GO:0005739//mitochondrion;GO:0005886//plasma membrane;GO:0030424//axon;GO:0005634//nucleus;GO:0097457//hippocampal mossy fiber;GO:0097060//synaptic membrane;GO:0048471//perinuclear region of cyto…	GO:0000287//magnesium ion binding;GO:0030552//cAMP binding;GO:0004114//3',5'-cyclic-nucleotide phosphodiesterase activity;GO:0042802//identical protein binding;GO:0004118//cGMP-stimulated cyclic-nucleotide phosphodiesterase activity;GO:0042803//protein homodimerization activity;GO:0047555//3',5'-cyclic-GMP phosphodiesterase activity;GO:0030911//TPR domain binding;GO:0042301//phosphate ion binding…	GO:0043951//negative regulation of cAMP-mediated signaling;GO:0071260//cellular response to mechanical stimulus;GO:0035690//cellular response to drug;GO:1904613//cellular response to 2,3,7,8-tetrachlorodibenzodioxine;GO:0071222//cellular response to lipopolysaccharide;GO:0050729//positive regulation of inflammatory response;GO:0071320//cellular response to cAMP;GO:0003279//cardiac septum developm…	K18283//cGMP-dependent 3',5'-cyclic phosphodiesterase [EC:3.1.4.17]	NP_001008548.1//cGMP-dependent 3',5'-cyclic phosphodiesterase isoform PDE2A3 [Mus musculus];NP_001230687.1//cGMP-dependent 3',5'-cyclic phosphodiesterase isoform 5 [Mus musculus];NP_001137320.1//cGMP-dependent 3',5'-cyclic phosphodiesterase isoform 6 [Mus musculus];EDL16515.1//phosphodiesterase 2A, cGMP-stimulated, isoform CRA_d, partial [Mus musculus];NP_001137321.1//cGMP-dependent 3',5'-cyclic …	1;4;2
26451	Rpl27a	NM_011975	141.89	135.49	131.05	176.29	134.18	121.89	141.03	151.14	134.66	155.11	136.94	127.79	165.66	136.76	138.72	144.13	122.28	131.2	GO:0005783//endoplasmic reticulum;GO:0015934//large ribosomal subunit;GO:0005829//cytosol;GO:0022625//cytosolic large ribosomal subunit	GO:0003735//structural constituent of ribosome	GO:0006412//translation	K02900//large subunit ribosomal protein L27Ae	XP_021079872.1//60S ribosomal protein L27a [Mesocricetus auratus]	3
66259	Camk2n1	BGI_novel_T012982,BGI_novel_T012983,NM_025451	141.82	132.17	150.16	121.39	108.46	119.87	136.82	114.33	118.02	116.96	141.15	120.96	128.03	108.92	113.15	130.46	75.9	118.8	NA	GO:0004177//aminopeptidase activity	NA	K20479//WASP homolog-associated protein with actin, membranes and microtubules;K11728//nucleosome-remodeling factor subunit BPTF;K09186//[histone H3]-lysine4 N-trimethyltransferase MLL1 [EC:2.1.1.354];K18626//trichohyalin;K23757	XP_003886486.1//uncharacterized protein, partial [Leishmania mexicana MHOM/GT/2001/U1103];TWW54761.1//hypothetical protein D4764_0097370 [Takifugu flavidus];XP_034396606.1//basic proline-rich protein-like, partial [Cyclopterus lumpus]	2
23969	Pacsin1	BGI_novel_T007667,NM_001286743,NM_001286744,NM_011861,NM_178365	141.01	152.84	147.84	153.51	149.58	135.02	134.34	154.05	143.96	151.49	148.85	142.46	145.52	154.98	154.44	150.3	156.66	151.91	GO:0032587//ruffle membrane;GO:0030137//COPI-coated vesicle;GO:0005737//cytoplasm;GO:0098833//presynaptic endocytic zone;GO:0098684//photoreceptor ribbon synapse;GO:0005829//cytosol;GO:0043679//axon terminus;GO:0045202//synapse;GO:0005886//plasma membrane;GO:0030659//cytoplasmic vesicle membrane;GO:0005856//cytoskeleton;GO:0043209//myelin sheath;GO:0098839//postsynaptic density membrane;GO:004847…	GO:0016301//kinase activity;GO:0042802//identical protein binding;GO:0008092//cytoskeletal protein binding;GO:0005543//phospholipid binding	GO:1900006//positive regulation of dendrite development;GO:0048488//synaptic vesicle endocytosis;GO:0007165//signal transduction;GO:0072659//protein localization to plasma membrane;GO:0045806//negative regulation of endocytosis;GO:0030100//regulation of endocytosis;GO:0072657//protein localization to membrane;GO:0099149//regulation of postsynaptic neurotransmitter receptor internalization;GO:0048…	K20123//protein kinase C and casein kinase substrate in neurons protein	NP_001273672.1//protein kinase C and casein kinase substrate in neurons protein 1 [Mus musculus];XP_007532845.1//PREDICTED: protein kinase C and casein kinase substrate in neurons protein 1 [Erinaceus europaeus]	4;1;3
20088	Rps24	NM_011297,NM_207634,NM_207635	140.88	144.8	147.97	179.46	145	143.7	155.36	155.94	145.06	173.35	142.72	122.02	151.17	144.15	142.79	164.7	134.44	125.55	GO:0016020//membrane;GO:0005840//ribosome;GO:0005634//nucleus;GO:0005654//nucleoplasm;GO:0005829//cytosol;GO:0022627//cytosolic small ribosomal subunit;GO:0015935//small ribosomal subunit	GO:0003723//RNA binding;GO:0003735//structural constituent of ribosome;GO:0031369//translation initiation factor binding	GO:0034101//erythrocyte homeostasis;GO:0097421//liver regeneration;GO:0000184//nuclear-transcribed mRNA catabolic process, nonsense-mediated decay;GO:0042274//ribosomal small subunit biogenesis;GO:0006364//rRNA processing;GO:0006413//translational initiation;GO:0006614//SRP-dependent cotranslational protein targeting to membrane;GO:0019083//viral transcription;GO:0006412//translation	K02974//small subunit ribosomal protein S24e	EDL01437.1//mCG7861, isoform CRA_b, partial [Mus musculus]	1;2
72309	Tmem158	NM_001002267	140.67	102.64	116.38	128.85	109.54	106.46	125.66	125.26	117.88	111.54	106.2	126.12	123.39	102.09	99	111.51	95.45	100.49	GO:0016021//integral component of membrane	GO:0038023//signaling receptor activity;GO:0042277//peptide binding	NA	K16819//angiomotin	NP_001002267.2//transmembrane protein 158 precursor [Mus musculus]	2
16593	Klc1	BGI_novel_T004267,BGI_novel_T004268,BGI_novel_T004269,BGI_novel_T004270,NM_001025358,NM_001025359,NM_001025360,NM_001025361,NM_001025362,NM_001025363,NM_001081959,NM_008450	140.55	152.81	163.44	202.04	152.38	134.58	127.06	166.46	145.13	154.59	142.8	137.24	155.75	152.77	148.06	157.19	161.07	159.69	GO:0016020//membrane;GO:0030426//growth cone;GO:0031982//vesicle;GO:0043025//neuronal cell body;GO:0005871//kinesin complex	GO:0015631//tubulin binding;GO:0003777//microtubule motor activity	GO:0006886//intracellular protein transport;GO:0035418//protein localization to synapse	K10407//kinesin light chain	XP_027272508.1//kinesin light chain 1 isoform X10 [Cricetulus griseus];XP_027272506.1//kinesin light chain 1 isoform X7 [Cricetulus griseus];XP_027272507.1//kinesin light chain 1 isoform X9 [Cricetulus griseus];XP_027272521.1//kinesin light chain 1 isoform X24 [Cricetulus griseus];XP_027272515.1//kinesin light chain 1 isoform X22 [Cricetulus griseus];XP_027272513.1//kinesin light chain 1 isoform …	1;2
52897	Rbfox3	BGI_novel_T003418,NM_001024931,NM_001039167,NM_001039168,NM_001285436,NM_001285437,NM_001285438	140.2	128.02	122	130.12	115.96	114.42	122.19	106.76	116.3	106.5	127.37	123.53	135.37	115.11	98.95	114.3	92	114.09	GO:0005634//nucleus;GO:0005737//cytoplasm;GO:0043204//perikaryon;GO:0043025//neuronal cell body	GO:0003729//mRNA binding;GO:0003677//DNA binding	GO:0007399//nervous system development;GO:0006397//mRNA processing;GO:0000381//regulation of alternative mRNA splicing, via spliceosome;GO:0008380//RNA splicing	K14946//RNA binding protein fox-1	XP_006990338.2//PREDICTED: RNA binding protein fox-1 homolog 3 isoform X1 [Peromyscus maniculatus bairdii];EDL34677.1//DNA segment, Chr 11, Brigham & Women's Genetics 0517 expressed, isoform CRA_d, partial [Mus musculus];EDL34675.1//DNA segment, Chr 11, Brigham & Women's Genetics 0517 expressed, isoform CRA_b, partial [Mus musculus];EDL34676.1//DNA segment, Chr 11, Brigham & Women's Genetics 0517…	1;2
68724	Arl8a	NM_026823	139.65	146.6	133.67	142.88	143.34	109.96	130.02	137.58	137.42	144.41	124.09	126.94	121.06	125.97	135.58	126.25	146.26	142.5	GO:0016020//membrane;GO:0070062//extracellular exosome;GO:0005765//lysosomal membrane;GO:1904115//axon cytoplasm;GO:0051233//spindle midzone;GO:0101003//ficolin-1-rich granule membrane;GO:0031902//late endosome membrane;GO:0005737//cytoplasm;GO:0035577//azurophil granule membrane;GO:0030496//midbody;GO:0005774//vacuolar membrane;GO:0045202//synapse;GO:0005886//plasma membrane	GO:0048487//beta-tubulin binding;GO:0043014//alpha-tubulin binding;GO:0005525//GTP binding;GO:0003924//GTPase activity	GO:0007059//chromosome segregation;GO:0051301//cell division;GO:0043312//neutrophil degranulation;GO:0008089//anterograde axonal transport;GO:0015031//protein transport;GO:0007049//cell cycle	K07955//ADP-ribosylation factor-like protein 8	VFV26196.1//adp-ribosylation factor-like [Lynx pardinus]	2
21858	Timp2	NM_011594	138.95	140.92	142.6	145.32	162.27	123.19	143.21	179.95	156.95	170.24	141.56	126.48	126.51	164.93	194.5	149.19	216.72	167.74	GO:0031012//extracellular matrix;GO:0005615//extracellular space;GO:0043005//neuron projection;GO:0043025//neuronal cell body;GO:0009986//cell surface;GO:0030426//growth cone;GO:0005576//extracellular region;GO:0005604//basement membrane	GO:0002020//protease binding;GO:0008191//metalloendopeptidase inhibitor activity;GO:0005178//integrin binding;GO:0008270//zinc ion binding;GO:0008047//enzyme activator activity;GO:0030414//peptidase inhibitor activity	GO:0046580//negative regulation of Ras protein signal transduction;GO:0045861//negative regulation of proteolysis;GO:0010951//negative regulation of endopeptidase activity;GO:0045666//positive regulation of neuron differentiation;GO:0034097//response to cytokine;GO:0007283//spermatogenesis;GO:0071310//cellular response to organic substance;GO:1905049//negative regulation of metallopeptidase activ…	K22583//metalloproteinase inhibitor 2	NP_035724.2//metalloproteinase inhibitor 2 precursor [Mus musculus]	3
76884	Cyfip2	NM_001252459,NM_001252460,NM_133769	138.52	142.84	150.36	144.38	143.08	144.67	148.51	140.12	143.96	136	159.67	135.11	153.02	153.6	144.97	139.42	145.87	149.24	GO:0005634//nucleus;GO:0045202//synapse;GO:0005737//cytoplasm;GO:0048471//perinuclear region of cytoplasm;GO:0043005//neuron projection	NA	GO:0000902//cell morphogenesis;GO:0097484//dendrite extension;GO:0045862//positive regulation of proteolysis;GO:0097202//activation of cysteine-type endopeptidase activity;GO:0006915//apoptotic process;GO:0051388//positive regulation of neurotrophin TRK receptor signaling pathway;GO:0098609//cell-cell adhesion;GO:0031175//neuron projection development;GO:0007411//axon guidance;GO:0030031//cell pr…	K05749//cytoplasmic FMR1 interacting protein	XP_029073151.1//cytoplasmic FMR1-interacting protein 2 isoform X1 [Monodon monoceros]	1;3
66594	Uqcr11	NM_025650	138.42	134.67	135.34	176.84	137.18	114.57	135.92	147.54	135.84	132.94	124.43	120.69	156.6	127.61	116.73	140.17	105.4	113.13	GO:0005743//mitochondrial inner membrane;GO:0016021//integral component of membrane;GO:0070469//respirasome;GO:0005739//mitochondrion	GO:0008121//ubiquinol-cytochrome-c reductase activity	NA	K00420//ubiquinol-cytochrome c reductase subunit 10	XP_006978242.1//PREDICTED: cytochrome b-c1 complex subunit 10 [Peromyscus maniculatus bairdii]	2
BGI_novel_G000991	NA	BGI_novel_T011987	137.94	154.49	140.26	171.53	119.9	132.58	127.42	190.82	159.73	161.16	148.6	123.94	190.98	171.62	169.67	176.58	126.94	130.39	GO:0005840//ribosome;GO:0005783//endoplasmic reticulum;GO:0005730//nucleolus;GO:0005829//cytosol;GO:0022625//cytosolic large ribosomal subunit	GO:0003723//RNA binding;GO:0003735//structural constituent of ribosome	GO:0006412//translation	K02873//large subunit ribosomal protein L13e	NP_058018.2//60S ribosomal protein L13 [Mus musculus]	NA
19353	Rac1	NM_009007	137.94	139.32	144.4	133.07	135.29	131.55	137.25	140.99	129.7	145.83	135.34	134.9	133.49	138.9	140.67	138.9	148.58	145.46	NA	NA	NA	K04392//Ras-related C3 botulinum toxin substrate 1	EDL19047.1//RAS-related C3 botulinum substrate 1, isoform CRA_b, partial [Mus musculus]	2
17751	Mt3	NM_013603	137.69	134.74	136.39	170.56	122.22	121.21	123.33	146.54	116.88	143.96	115.43	116.34	128.69	132.7	134.05	136.52	112.52	115.06	GO:0005840//ribosome;GO:0030424//axon;GO:0097450//astrocyte end-foot;GO:0005615//extracellular space;GO:0005874//microtubule;GO:0008021//synaptic vesicle;GO:0005791//rough endoplasmic reticulum;GO:0005741//mitochondrial outer membrane;GO:0005737//cytoplasm;GO:0014069//postsynaptic density;GO:0016234//inclusion body;GO:0048471//perinuclear region of cytoplasm;GO:0043197//dendritic spine;GO:0005886…	GO:0043027//cysteine-type endopeptidase inhibitor activity involved in apoptotic process;GO:0046870//cadmium ion binding;GO:0008144//drug binding;GO:0005507//copper ion binding;GO:0008270//zinc ion binding;GO:0030295//protein kinase activator activity	GO:1901215//negative regulation of neuron death;GO:0071456//cellular response to hypoxia;GO:0032148//activation of protein kinase B activity;GO:0043491//protein kinase B signaling;GO:0070371//ERK1 and ERK2 cascade;GO:0007420//brain development;GO:0014002//astrocyte development;GO:0016570//histone modification;GO:0060547//negative regulation of necrotic cell death;GO:0030517//negative regulation o…	K14740//metallothionein 3	XP_017503963.1//PREDICTED: metallothionein-3 [Manis javanica]	2
19951	Rpl32	NM_172086	137.21	122.16	135.13	169.11	119.68	118.85	135.29	148.24	140.98	158.68	134.97	105.89	152.07	144.77	129.9	133.09	119.2	112.88	NA	NA	NA	K02912//large subunit ribosomal protein L32e	XP_032966626.1//60S ribosomal protein L32-like [Rhinolophus ferrumequinum]	2
56695	Pnkd	NM_001039509,NM_019999,NM_025580	136.52	131.61	132.79	133.84	142.55	110.41	128.28	155.55	140.53	144.4	147.44	129.82	129.8	152.4	162.41	142.61	170.44	145.47	GO:0016020//membrane;GO:0005634//nucleus;GO:0016021//integral component of membrane;GO:0005739//mitochondrion	GO:0046872//metal ion binding;GO:0004416//hydroxyacylglutathione hydrolase activity	GO:0032225//regulation of synaptic transmission, dopaminergic;GO:0050884//neuromuscular process controlling posture;GO:0019243//methylglyoxal catabolic process to D-lactate via S-lactoyl-glutathione;GO:0046929//negative regulation of neurotransmitter secretion;GO:0042053//regulation of dopamine metabolic process	K23864//paroxysmal nonkinesiogenic dyskinesia protein	BAD32403.1//mKIAA1184 protein, partial [Mus musculus];NP_064383.1//probable hydrolase PNKD isoform 1 [Mus musculus];NP_079856.2//probable hydrolase PNKD isoform 2 [Mus musculus]	1;2
12570	Cdk5r2	NM_009872	136.45	141.23	144.18	130.56	112.49	119.14	124.48	126.08	124.87	119.13	129.88	139.85	146.72	117.36	124.04	131.39	107.17	111.26	GO:0016533//protein kinase 5 complex;GO:0016020//membrane;GO:0030426//growth cone;GO:0005886//plasma membrane;GO:0005737//cytoplasm;GO:0043005//neuron projection	GO:0008289//lipid binding;GO:0003779//actin binding;GO:0008092//cytoskeletal protein binding;GO:0061575//cyclin-dependent protein serine/threonine kinase activator activity	GO:0021549//cerebellum development;GO:0001764//neuron migration;GO:0021722//superior olivary nucleus maturation;GO:0021766//hippocampus development;GO:0045860//positive regulation of protein kinase activity;GO:0045956//positive regulation of calcium ion-dependent exocytosis;GO:0021819//layer formation in cerebral cortex	K19929//cyclin-dependent kinase 5 activator 2	NP_034002.2//cyclin-dependent kinase 5 activator 2 [Mus musculus]	3
72393	Faim2	NM_001038658,NM_028224	135.77	150.01	146.32	160.18	162.81	139.81	143.71	177.63	160.17	171.33	149.29	141.27	141.51	170.69	198.63	158.31	219.89	175.5	GO:0016020//membrane;GO:0005783//endoplasmic reticulum;GO:0045121//membrane raft;GO:0005794//Golgi apparatus;GO:0016021//integral component of membrane;GO:0045211//postsynaptic membrane	NA	GO:0002931//response to ischemia;GO:0021549//cerebellum development;GO:0021680//cerebellar Purkinje cell layer development;GO:0043524//negative regulation of neuron apoptotic process;GO:0006915//apoptotic process;GO:0043523//regulation of neuron apoptotic process;GO:0021681//cerebellar granular layer development;GO:0021702//cerebellar Purkinje cell differentiation;GO:1902042//negative regulation …	K06890//uncharacterized protein	BAC98056.1//mKIAA0950 protein, partial [Mus musculus]	4;2
381677	Vgf	BGI_novel_T014441,NM_001039385	135.4	159.79	124.55	170.03	173.6	157.42	174.3	175.15	167.2	168.3	170.8	157.38	130.33	135.68	215.02	129.54	182.13	135.3	GO:0043231//intracellular membrane-bounded organelle;GO:0030667//secretory granule membrane;GO:0005615//extracellular space;GO:0031410//cytoplasmic vesicle;GO:0043025//neuronal cell body;GO:0043005//neuron projection;GO:0030133//transport vesicle;GO:0005794//Golgi apparatus;GO:0005576//extracellular region;GO:0045202//synapse	GO:0008083//growth factor activity;GO:0005184//neuropeptide hormone activity;GO:0005179//hormone activity	GO:0043084//penile erection;GO:0032868//response to insulin;GO:0009409//response to cold;GO:0051591//response to cAMP;GO:0006091//generation of precursor metabolites and energy;GO:0002021//response to dietary excess;GO:0042742//defense response to bacterium;GO:0001541//ovarian follicle development;GO:0030073//insulin secretion;GO:0042593//glucose homeostasis;GO:0019953//sexual reproduction;GO:003…	K23573//dentin sialophosphoprotein;K23757	NP_001034474.1//neurosecretory protein VGF precursor [Mus musculus];XP_011815437.1//PREDICTED: neurosecretory protein VGF [Colobus angolensis palliatus]	1
18412	Sqstm1	NM_001290769,NM_011018	135.28	146.38	142.7	173.14	149.41	122.9	138.67	181.68	149.11	156.57	138.83	127.35	132.23	148.72	167.35	146.64	185.46	161.76	GO:0005783//endoplasmic reticulum;GO:0005770//late endosome;GO:0000932//P-body;GO:0016234//inclusion body;GO:0005737//cytoplasm;GO:0044754//autolysosome;GO:0005829//cytosol;GO:0005739//mitochondrion;GO:0005776//autophagosome;GO:0043231//intracellular membrane-bounded organelle;GO:0016605//PML body;GO:0016235//aggresome;GO:0044753//amphisome;GO:0097413//Lewy body;GO:0030017//sarcomere;GO:0097225//…	GO:0042802//identical protein binding;GO:0031625//ubiquitin protein ligase binding;GO:0042169//SH2 domain binding;GO:0044877//protein-containing complex binding;GO:0019901//protein kinase binding;GO:0070530//K63-linked polyubiquitin modification-dependent protein binding;GO:0043130//ubiquitin binding;GO:0005080//protein kinase C binding;GO:0008270//zinc ion binding;GO:0003712//transcription coreg…	GO:0031397//negative regulation of protein ubiquitination;GO:0035973//aggrephagy;GO:0000122//negative regulation of transcription by RNA polymerase II;GO:0002376//immune system process;GO:0001934//positive regulation of protein phosphorylation;GO:1903078//positive regulation of protein localization to plasma membrane;GO:0006914//autophagy;GO:1905719//protein localization to perinuclear region of …	K14381//sequestosome 1	NP_001277698.1//sequestosome-1 isoform 2 [Mus musculus];NP_035148.1//sequestosome-1 isoform 1 [Mus musculus]	1;3
353502	Hcfc1r1	BGI_novel_T007446,NM_181821	135.18	136.18	128.57	128.34	137.94	102.01	125.66	135	122.59	142.62	117.43	124.61	119.19	134.78	143.67	123.52	142.53	129.04	GO:0005654//nucleoplasm;GO:0005737//cytoplasm	NA	NA	NA	NP_861542.1//host cell factor C1 regulator 1 [Mus musculus]	1
207740	Ubald1	NM_145359	135.14	130.99	128.78	121.22	124.24	123.76	126.25	122.79	128.8	130.56	129.86	138.16	143.63	148.55	145.73	145.73	131.22	127.26	NA	NA	NA	K20630//chimaerin;K02602//cytoplasmic polyadenylation element-binding protein	EDK97254.1//mCG128738, isoform CRA_b [Mus musculus]	2
56442	Serinc1	BGI_novel_T001402,NM_019760	134.69	148.37	148.12	154.51	145.03	132.73	129.46	148.84	128.34	132.41	117.46	126.45	122.08	136.1	139.1	132.52	161.79	161.82	GO:0016020//membrane;GO:0016021//integral component of membrane;GO:0005789//endoplasmic reticulum membrane;GO:0005886//plasma membrane	GO:0030674//protein-macromolecule adaptor activity;GO:0019899//enzyme binding	GO:1904219//positive regulation of CDP-diacylglycerol-serine O-phosphatidyltransferase activity;GO:0008654//phospholipid biosynthetic process;GO:0006658//phosphatidylserine metabolic process;GO:0006665//sphingolipid metabolic process;GO:0044091//membrane biogenesis;GO:1904222//positive regulation of serine C-palmitoyltransferase activity	K23544//serine incorporator 1/3	NP_062734.1//serine incorporator 1 precursor [Mus musculus]	3
18196	Nsg1	BGI_novel_T013629,NM_010942	134.65	119.08	138.86	145.44	137.65	107.75	113.31	152.58	131.86	135.33	134.18	122.85	115.13	126.44	128.75	114.4	140.13	136.75	GO:0030425//dendrite;GO:0005783//endoplasmic reticulum;GO:0005770//late endosome;GO:0032580//Golgi cisterna membrane;GO:0032588//trans-Golgi network membrane;GO:0055038//recycling endosome membrane;GO:0098845//postsynaptic endosome;GO:0043202//lysosomal lumen;GO:0016021//integral component of membrane;GO:0016328//lateral plasma membrane;GO:0005769//early endosome;GO:0045211//postsynaptic membrane…	GO:0005102//signaling receptor binding;GO:0032051//clathrin light chain binding	GO:0001881//receptor recycling;GO:0099627//neurotransmitter receptor cycle;GO:0016197//endosomal transport;GO:0099003//vesicle-mediated transport in synapse;GO:0098814//spontaneous synaptic transmission;GO:1900271//regulation of long-term synaptic potentiation;GO:0001921//positive regulation of receptor recycling;GO:0007212//dopamine receptor signaling pathway;GO:0006915//apoptotic process;GO:004…	K15493//neuron-specific vesicular protein calcyon	NP_001346019.1//neuronal vesicle trafficking-associated protein 1 [Mus musculus]	3
11769	Ap1s1	NM_007457	134.17	132.97	127.85	120.34	122.94	128.55	141.46	113.61	124.74	120.66	124.95	150.36	135.44	119.4	124.2	136.55	105.08	131.26	GO:0030117//membrane coat	NA	GO:0006886//intracellular protein transport;GO:0016192//vesicle-mediated transport	K12394//AP-1 complex subunit sigma 1/2	XP_005598720.3//AP-1 complex subunit sigma-1A [Equus caballus]	2
11804	Aplp2	BGI_novel_T018423,NM_001102455,NM_001102456,NM_009691	134.11	137.41	144	149.53	147.85	130.28	132.43	147.4	143.09	148.18	146.22	134.37	131.8	156.4	147.07	140.06	166.7	154.27	GO:0005634//nucleus;GO:0016021//integral component of membrane;GO:0005886//plasma membrane	GO:0003677//DNA binding;GO:0004867//serine-type endopeptidase inhibitor activity;GO:0042802//identical protein binding;GO:0046914//transition metal ion binding;GO:0008201//heparin binding	GO:0043393//regulation of protein binding;GO:0030901//midbrain development;GO:0007617//mating behavior;GO:0008203//cholesterol metabolic process;GO:0006878//cellular copper ion homeostasis;GO:0001967//suckling behavior;GO:0007176//regulation of epidermal growth factor-activated receptor activity;GO:0007626//locomotory behavior;GO:0030900//forebrain development;GO:0030198//extracellular matrix org…	K08117//amyloid-like protein 2	NP_001095925.1//amyloid-like protein 2 isoform a precursor [Mus musculus];XP_034347258.1//amyloid-like protein 2 isoform X1 [Arvicanthis niloticus];XP_034347260.1//amyloid-like protein 2 isoform X3 [Arvicanthis niloticus];NP_033821.1//amyloid-like protein 2 isoform c precursor [Mus musculus]	1;2
19988	Rpl6	NM_011290	133.96	125.11	135.04	151.88	131.23	117.44	130.44	147.35	123.63	141.22	127.3	121.36	134.84	141.99	141.24	140.27	145.28	128.72	GO:0005840//ribosome;GO:0005634//nucleus;GO:0042788//polysomal ribosome;GO:0005791//rough endoplasmic reticulum;GO:0022625//cytosolic large ribosomal subunit;GO:0031672//A band;GO:0014069//postsynaptic density;GO:0005737//cytoplasm;GO:0005730//nucleolus;GO:0036464//cytoplasmic ribonucleoprotein granule;GO:0045202//synapse	GO:0003723//RNA binding;GO:0003729//mRNA binding;GO:1990932//5.8S rRNA binding;GO:0000049//tRNA binding;GO:0003735//structural constituent of ribosome	GO:0000027//ribosomal large subunit assembly;GO:0002181//cytoplasmic translation;GO:0006412//translation	K02934//large subunit ribosomal protein L6e	NP_035420.2//60S ribosomal protein L6 [Mus musculus]	5
232798	Leng8	BGI_novel_T015605,BGI_novel_T015606,NM_172736	133.58	116.47	118.02	126.66	120.29	122.99	101.14	120.32	112.39	108.96	110.59	153.15	114.77	117.85	102.67	117.06	110.65	110.78	GO:0005634//nucleus	NA	NA	K23802//SAC3 family protein THP3/LENG8	NP_001032879.2//leukocyte receptor cluster member 8 [Rattus norvegicus];NP_001361538.1//leukocyte receptor cluster member 8 homolog isoform 1 [Mus musculus]	3
64051	Sv2a	BGI_novel_T011595,BGI_novel_T011596,BGI_novel_T011597,NM_022030	133.36	133.8	139.72	146	154.08	115.03	124.49	170.14	149.35	160	145.88	122.47	117.89	151.69	160.91	136.17	183.57	157.96	GO:0030425//dendrite;GO:0048786//presynaptic active zone;GO:0005783//endoplasmic reticulum;GO:0098982//GABA-ergic synapse;GO:0008021//synaptic vesicle;GO:0031594//neuromuscular junction;GO:0043195//terminal bouton;GO:0043025//neuronal cell body;GO:0043005//neuron projection;GO:0030672//synaptic vesicle membrane;GO:0005911//cell-cell junction;GO:0098978//glutamatergic synapse;GO:0030285//integral …	GO:0022857//transmembrane transporter activity;GO:0019901//protein kinase binding	GO:0014052//regulation of gamma-aminobutyric acid secretion;GO:0007268//chemical synaptic transmission;GO:0006836//neurotransmitter transport;GO:0006874//cellular calcium ion homeostasis;GO:0016082//synaptic vesicle priming	K06258//MFS transporter, VNT family, synaptic vesicle glycoprotein 2	NP_476558.2//synaptic vesicle glycoprotein 2A [Rattus norvegicus];XP_002930265.1//synaptic vesicle glycoprotein 2A isoform X1 [Ailuropoda melanoleuca];XP_004461690.1//synaptic vesicle glycoprotein 2A isoform X1 [Dasypus novemcinctus]	3
381983	Lmtk3	BGI_novel_T016186,NM_001005511,NM_001290990,NR_110987	133.23	123.4	125.05	135.32	124.27	127.81	113.97	133.91	123.99	123.79	127.2	148.78	135.67	129.02	123.68	128.84	127.93	117.48	GO:0030425//dendrite;GO:0030424//axon;GO:0016021//integral component of membrane;GO:0000139//Golgi membrane	GO:0046872//metal ion binding;GO:0004674//protein serine/threonine kinase activity;GO:0005524//ATP binding;GO:0004672//protein kinase activity	GO:0010923//negative regulation of phosphatase activity	K08899//lemur tyrosine kinase 3 [EC:2.7.10.1]	XP_030098591.1//serine/threonine-protein kinase LMTK3 isoform X2 [Mus musculus];NP_001005511.2//serine/threonine-protein kinase LMTK3 precursor [Mus musculus]	1;3
68097	Dynll2	NM_001168471,NM_001168472,NM_026556	133.04	128.64	132.94	142.63	139.71	125.89	127.65	150.93	129.62	144.22	127.31	121.8	122.17	133.43	145.84	138.16	166.11	154.65	GO:0005874//microtubule;GO:0030286//dynein complex;GO:0005737//cytoplasm	GO:0003723//RNA binding;GO:0003774//motor activity	GO:0007017//microtubule-based process	K10418//dynein light chain LC8-type	VFV38908.1//dynein light chain [Lynx pardinus];KFO35006.1//Dynein light chain 2, cytoplasmic [Fukomys damarensis];XP_004405257.1//PREDICTED: dynein light chain 2, cytoplasmic isoform X1 [Odobenus rosmarus divergens]	1;4
58243	Nap1l5	NM_021432	133.03	141.83	140.66	210.3	194.32	107.56	162.47	254.1	194.96	229.87	143.91	98.68	112.79	209.45	258.99	165.51	301.42	211.14	GO:0005634//nucleus	NA	GO:0006334//nucleosome assembly	K11283//nucleosome assembly protein 1-like 5	EDL88028.1//rCG52514 [Rattus norvegicus]	2
12317	Calr	NM_007591	132.79	144.99	137.13	189.05	146.05	154.83	154.36	155.31	158.73	163.81	162.71	140.98	142.5	144.8	164.57	136.51	161.1	152.83	GO:0005790//smooth endoplasmic reticulum;GO:0016020//membrane;GO:0005788//endoplasmic reticulum lumen;GO:0005783//endoplasmic reticulum;GO:0005615//extracellular space;GO:0062023//collagen-containing extracellular matrix;GO:0009897//external side of plasma membrane;GO:0005635//nuclear envelope;GO:0005737//cytoplasm;GO:0016529//sarcoplasmic reticulum;GO:0032991//protein-containing complex;GO:00330…	GO:0003729//mRNA binding;GO:0005506//iron ion binding;GO:0031625//ubiquitin protein ligase binding;GO:0042277//peptide binding;GO:0042562//hormone binding;GO:0030246//carbohydrate binding;GO:0050681//androgen receptor binding;GO:0005178//integrin binding;GO:0005509//calcium ion binding;GO:0051082//unfolded protein binding	GO:0010595//positive regulation of endothelial cell migration;GO:0071310//cellular response to organic substance;GO:0032355//response to estradiol;GO:1901164//negative regulation of trophoblast cell migration;GO:0017148//negative regulation of translation;GO:0033144//negative regulation of intracellular steroid hormone receptor signaling pathway;GO:1901224//positive regulation of NIK/NF-kappaB si…	K08057//calreticulin	NP_071794.1//calreticulin precursor [Rattus norvegicus]	3
14417	Gad2	NM_008078	132.78	116.2	121.28	127.64	156.08	114.63	119.39	131.79	143.6	128.98	133.67	124.14	111.51	130.01	134.46	108.6	165.12	148.55	NA	NA	NA	K01580//glutamate decarboxylase [EC:4.1.1.15]	XP_021006689.2//glutamate decarboxylase 2 isoform X1 [Mus caroli]	2
19052	Ppp2ca	NM_019411	132.55	135.94	136.48	142.35	132.5	125.68	122.5	142.18	134.51	131.6	130.31	118.8	116.91	126.49	134.34	126.26	141.34	144.16	GO:0016020//membrane;GO:0070062//extracellular exosome;GO:0000922//spindle pole;GO:0005634//nucleus;GO:0015630//microtubule cytoskeleton;GO:0043195//terminal bouton;GO:0014069//postsynaptic density;GO:0005737//cytoplasm;GO:0000775//chromosome, centromeric region;GO:0043005//neuron projection;GO:0045121//membrane raft;GO:0005829//cytosol;GO:0005739//mitochondrion;GO:0005886//plasma membrane;GO:000…	GO:0019903//protein phosphatase binding;GO:0046982//protein heterodimerization activity;GO:0004722//protein serine/threonine phosphatase activity;GO:0048156//tau protein binding;GO:0044877//protein-containing complex binding;GO:0019901//protein kinase binding;GO:1990405//protein antigen binding;GO:0031698//beta-2 adrenergic receptor binding;GO:0004721//phosphoprotein phosphatase activity;GO:00517…	GO:0040008//regulation of growth;GO:0006275//regulation of DNA replication;GO:0000188//inactivation of MAPK activity;GO:0006672//ceramide metabolic process;GO:0043065//positive regulation of apoptotic process;GO:1904526//regulation of microtubule binding;GO:0071902//positive regulation of protein serine/threonine kinase activity;GO:0071383//cellular response to steroid hormone stimulus;GO:0071345…	K04382//serine/threonine-protein phosphatase 2A catalytic subunit [EC:3.1.3.16]	NP_058735.1//serine/threonine-protein phosphatase 2A catalytic subunit alpha isoform [Rattus norvegicus]	4
270162	Elmod1	NM_177769	132.41	118.16	120.48	123.8	129.5	132.74	140.91	119.61	131.5	121.56	142.17	140.74	136.4	116.66	114.26	122.19	110.04	123.53	NA	GO:0005096//GTPase activator activity	NA	K23538//ELMO domain-containing protein	BAE21051.1//unnamed protein product, partial [Mus musculus]	4
54609	Ubqln2	NM_018798	131.72	128.55	134.24	142.8	146.18	122.01	134.55	141.16	144.08	140.08	145.35	120.15	140.92	133.62	139.5	125.67	149.6	125.66	GO:0005634//nucleus;GO:0031410//cytoplasmic vesicle;GO:0005829//cytosol;GO:0005776//autophagosome;GO:0005886//plasma membrane;GO:0005737//cytoplasm	GO:0031593//polyubiquitin modification-dependent protein binding	GO:0016241//regulation of macroautophagy;GO:1904021//negative regulation of G protein-coupled receptor internalization;GO:2000785//regulation of autophagosome assembly;GO:0006511//ubiquitin-dependent protein catabolic process;GO:0030433//ubiquitin-dependent ERAD pathway;GO:1900186//negative regulation of clathrin-dependent endocytosis;GO:1903071//positive regulation of ER-associated ubiquitin-dep…	K04523//ubiquilin	NP_061268.2//ubiquilin-2 [Mus musculus]	2
20511	Slc1a2	BGI_novel_T010265,NM_001077514,NM_001077515,NM_011393	131.53	139.37	135.08	98.3	129.62	144.12	137.37	106.47	122.55	113.17	122.41	147.92	141.05	125.12	111.76	134.94	97.27	115.3	GO:0016020//membrane;GO:0098796//membrane protein complex;GO:0005887//integral component of plasma membrane;GO:0042734//presynaptic membrane;GO:0016021//integral component of membrane;GO:0043197//dendritic spine;GO:0045202//synapse;GO:0005886//plasma membrane;GO:0097449//astrocyte projection;GO:0030424//axon;GO:0030673//axolemma;GO:0043005//neuron projection;GO:0043198//dendritic shaft;GO:0009986…	GO:0005313//L-glutamate transmembrane transporter activity;GO:0046872//metal ion binding;GO:0005314//high-affinity glutamate transmembrane transporter activity;GO:0015293//symporter activity;GO:0015501//glutamate:sodium symporter activity;GO:0008509//anion transmembrane transporter activity	GO:0007399//nervous system development;GO:0010259//multicellular organism aging;GO:0070779//D-aspartate import across plasma membrane;GO:0043200//response to amino acid;GO:0009416//response to light stimulus;GO:0007632//visual behavior;GO:0046326//positive regulation of glucose import;GO:0015813//L-glutamate transmembrane transport;GO:0098656//anion transmembrane transport;GO:0070207//protein hom…	K05613//solute carrier family 1 (glial high affinity glutamate transporter), member 2	EDL27672.1//solute carrier family 1 (glial high affinity glutamate transporter), member 2, isoform CRA_a [Mus musculus];P43006.1//RecName: Full=Excitatory amino acid transporter 2; AltName: Full=GLT-1; AltName: Full=Sodium-dependent glutamate/aspartate transporter 2; AltName: Full=Solute carrier family 1 member 2 [Mus musculus];NP_035523.1//excitatory amino acid transporter 2 isoform 3 [Mus muscu…	3;2
16765	Stmn1	NM_019641	131.49	181.03	170.43	214.71	145.05	142.32	124.56	162.07	145.54	159.42	124.71	134.93	170.62	154.07	162.51	182.52	162.95	171.57	NA	GO:0003847//1-alkyl-2-acetylglycerophosphocholine esterase activity	GO:0016042//lipid catabolic process;GO:0031110//regulation of microtubule polymerization or depolymerization	K04381//stathmin	XP_008998931.2//stathmin isoform X1 [Callithrix jacchus]	4
19058	Ppp3r1	NM_024459	131.37	131.47	137.27	125.02	126.18	141.63	135.42	112.06	123.51	112.47	135.55	124.05	128.3	117.22	116.52	124.9	118.26	140.06	NA	GO:0005509//calcium ion binding	NA	K06268//serine/threonine-protein phosphatase 2B regulatory subunit	GCF49560.1//hypothetical protein parPi_0010269 [Paroedura picta]	2
13007	Csrp1	NM_007791	131.04	149.77	153.62	117.6	151.56	155.83	160.15	140.82	155.89	179.52	158.41	162.94	161.67	163.74	162.12	185.77	150.72	157.7	NA	NA	NA	K09377//cysteine and glycine-rich protein	ERE74332.1//cysteine and glycine-rich protein 1 [Cricetulus griseus]	5
80904	Dtx3	BGI_novel_T001946,BGI_novel_T001947,BGI_novel_T001948,BGI_novel_T001949,BGI_novel_T001950,BGI_novel_T001951,BGI_novel_T001952,NM_030714	131.03	124.17	122.91	127.03	123.75	135.93	120.78	127.75	125.91	123.26	125.03	143.45	122.66	127.37	118.26	136.63	116.68	124.2	GO:0005654//nucleoplasm;GO:0005737//cytoplasm	GO:0046872//metal ion binding;GO:0061630//ubiquitin protein ligase activity;GO:0016874//ligase activity	GO:0016567//protein ubiquitination;GO:0007219//Notch signaling pathway	K06058//deltex [EC:2.3.2.27]	XP_006514397.1//probable E3 ubiquitin-protein ligase DTX3 isoform X1 [Mus musculus];NP_001178918.1//probable E3 ubiquitin-protein ligase DTX3 [Rattus norvegicus];XP_015847693.1//PREDICTED: probable E3 ubiquitin-protein ligase DTX3 isoform X2 [Peromyscus maniculatus bairdii];XP_006514400.1//probable E3 ubiquitin-protein ligase DTX3 isoform X2 [Mus musculus]	2
76252	Atp6v0e2	NM_133764	130.76	132.87	142.01	137.38	135.15	127.46	122.65	141.97	132.52	135.86	121.51	130.29	128.34	138.99	150.63	140.36	160.66	152.94	GO:0033179//proton-transporting V-type ATPase, V0 domain;GO:0016021//integral component of membrane	GO:0015078//proton transmembrane transporter activity	NA	K02153//V-type H+-transporting ATPase subunit e	XP_011913043.1//PREDICTED: V-type proton ATPase subunit e 2 [Cercocebus atys]	3
19946	Rpl30	NM_001163485,NM_009083	130.7	116.83	125.15	145.15	117.61	128.52	126.22	120.31	121.68	137.38	132.34	119.94	142.08	130.36	115.43	153.27	116.62	119.1	GO:0005840//ribosome;GO:0016020//membrane;GO:0070062//extracellular exosome;GO:0005634//nucleus;GO:0005925//focal adhesion;GO:0042788//polysomal ribosome;GO:0022625//cytosolic large ribosomal subunit;GO:0014069//postsynaptic density;GO:0005829//cytosol	GO:0035368//selenocysteine insertion sequence binding;GO:0003723//RNA binding;GO:0003735//structural constituent of ribosome	GO:0061844//antimicrobial humoral immune response mediated by antimicrobial peptide;GO:0097421//liver regeneration;GO:0050829//defense response to Gram-negative bacterium;GO:0000184//nuclear-transcribed mRNA catabolic process, nonsense-mediated decay;GO:0002181//cytoplasmic translation;GO:0031640//killing of cells of other organism;GO:0006413//translational initiation;GO:0006614//SRP-dependent co…	K02908//large subunit ribosomal protein L30e	XP_025728390.1//60S ribosomal protein L30-like isoform X1 [Callorhinus ursinus];XP_021109843.1//60S ribosomal protein L30-like [Heterocephalus glaber]	1;4
75141	Rasd2	NM_029182	130.46	95.73	129.85	94.05	111.79	151.45	171.65	102.75	126.6	101.63	133.71	138.99	143.4	109.76	101.63	127.46	89.74	119.87	GO:0016020//membrane	GO:0005525//GTP binding;GO:0003924//GTPase activity	GO:0007165//signal transduction	K07844//RASD family, member 2	ERE77608.1//GTP-binding protein Rhes-like protein [Cricetulus griseus]	1
20965	Syn2	BGI_novel_T015268,NM_001111015,NM_001326560,NM_013681	130.28	120.18	135.98	128.63	123.76	95.72	92.96	125.57	112.27	107.69	118.73	109.6	106.4	123.58	122.13	107.39	126.38	124.15	GO:0008021//synaptic vesicle;GO:0043209//myelin sheath;GO:0043195//terminal bouton;GO:0014069//postsynaptic density;GO:0030672//synaptic vesicle membrane;GO:0098978//glutamatergic synapse;GO:0098685//Schaffer collateral - CA1 synapse;GO:0098850//extrinsic component of synaptic vesicle membrane;GO:0031201//SNARE complex;GO:0005886//plasma membrane;GO:0045202//synapse	GO:0005524//ATP binding;GO:0008092//cytoskeletal protein binding;GO:0042802//identical protein binding;GO:0048306//calcium-dependent protein binding	GO:0007269//neurotransmitter secretion;GO:0046928//regulation of neurotransmitter secretion;GO:0097091//synaptic vesicle clustering;GO:0099504//synaptic vesicle cycle;GO:0017156//calcium-ion regulated exocytosis	K19941//synapsin	NP_001313489.1//synapsin-2 isoform IIc [Mus musculus];NP_001104485.1//synapsin-2 isoform IIa [Mus musculus];XP_021045017.1//synapsin-2 [Mus pahari];NP_038709.1//synapsin-2 isoform IIb [Mus musculus]	1;3
83767	Wasf1	BGI_novel_T001363,BGI_novel_T001364,NM_031877	130.12	127.48	119.81	103.88	113.42	102.77	96.74	82.36	101.7	93.58	103.65	128.65	120.11	103.95	81.47	96.06	81.75	102.85	GO:0031209//SCAR complex;GO:0005856//cytoskeleton;GO:0032839//dendrite cytoplasm;GO:0098794//postsynapse;GO:0005925//focal adhesion;GO:0005741//mitochondrial outer membrane;GO:0030027//lamellipodium;GO:0005737//cytoplasm;GO:0032991//protein-containing complex;GO:0005739//mitochondrion	GO:0003779//actin binding;GO:0051018//protein kinase A binding;GO:0048365//Rac GTPase binding	GO:0097484//dendrite extension;GO:0030036//actin cytoskeleton organization;GO:0098939//dendritic transport of mitochondrion;GO:0016601//Rac protein signal transduction;GO:0051388//positive regulation of neurotrophin TRK receptor signaling pathway;GO:0006898//receptor-mediated endocytosis;GO:1990416//cellular response to brain-derived neurotrophic factor stimulus;GO:0070584//mitochondrion morphoge…	K05753//WAS protein family, member 1	NP_001366382.1//wiskott-Aldrich syndrome protein family member 1 isoform 1 [Mus musculus];AAH16896.1//WASP family 1 [Mus musculus]	3
20266	Scn1b	NM_011322	129.5	156.96	160.6	158.31	121.52	143.16	124.39	153.3	136.43	136.96	157.91	137.71	157.15	138.94	159.14	163.65	121.94	157.62	GO:0030315//T-tubule;GO:0034706//sodium channel complex;GO:0005887//integral component of plasma membrane;GO:0001518//voltage-gated sodium channel complex;GO:0033268//node of Ranvier;GO:0014704//intercalated disc;GO:0005886//plasma membrane;GO:0043204//perikaryon	GO:0086006//voltage-gated sodium channel activity involved in cardiac muscle cell action potential;GO:0005244//voltage-gated ion channel activity;GO:0044325//ion channel binding;GO:0017080//sodium channel regulator activity;GO:0086062//voltage-gated sodium channel activity involved in Purkinje myocyte action potential;GO:0005248//voltage-gated sodium channel activity;GO:0019871//sodium channel in…	GO:0035725//sodium ion transmembrane transport;GO:0002028//regulation of sodium ion transport;GO:0086012//membrane depolarization during cardiac muscle cell action potential;GO:0046684//response to pyrethroid;GO:0060371//regulation of atrial cardiac muscle cell membrane depolarization;GO:1905150//regulation of voltage-gated sodium channel activity;GO:0086047//membrane depolarization during Purkin…	K04845//voltage-gated sodium channel type I beta	EDL23950.1//sodium channel, voltage-gated, type I, beta, isoform CRA_a, partial [Mus musculus]	2
20068	Rps17	NM_009092	129.02	117.56	122.01	161.7	115.68	107.73	125.94	133.9	124.7	127.45	136.04	103.66	144.26	114.65	124.42	128.83	120.82	114.31	GO:0005840//ribosome	GO:0003735//structural constituent of ribosome	GO:0006412//translation	K02962//small subunit ribosomal protein S17e	XP_031243038.1//40S ribosomal protein S17 [Mastomys coucha]	3
14719	Got2	NM_010325	128.95	122.62	133.12	142.21	134.88	114.54	108.73	131.9	126.94	132.2	129.44	117.87	129.71	134.58	130.41	128.76	138.05	142.31	GO:0030315//T-tubule;GO:0005759//mitochondrial matrix;GO:0043209//myelin sheath;GO:0043204//perikaryon;GO:0032991//protein-containing complex;GO:0009986//cell surface;GO:0042383//sarcolemma;GO:0005743//mitochondrial inner membrane;GO:0005739//mitochondrion;GO:0005886//plasma membrane	GO:0016597//amino acid binding;GO:0042802//identical protein binding;GO:0031406//carboxylic acid binding;GO:0004069//L-aspartate:2-oxoglutarate aminotransferase activity;GO:0016212//kynurenine-oxoglutarate transaminase activity;GO:0005543//phospholipid binding;GO:0019899//enzyme binding;GO:0030170//pyridoxal phosphate binding	GO:0007595//lactation;GO:0019550//glutamate catabolic process to aspartate;GO:0043648//dicarboxylic acid metabolic process;GO:0006532//aspartate biosynthetic process;GO:0043278//response to morphine;GO:0045471//response to ethanol;GO:0014850//response to muscle activity;GO:0006107//oxaloacetate metabolic process;GO:0007565//female pregnancy;GO:0006531//aspartate metabolic process;GO:0015908//fatt…	K14455//aspartate aminotransferase, mitochondrial [EC:2.6.1.1]	NP_034455.1//aspartate aminotransferase, mitochondrial [Mus musculus]	2
66475	Rps23	NM_024175	128.95	112.11	123.9	163.77	115.47	117.71	132.71	128.9	130.82	169.82	116.81	93.45	162.72	154.89	112.99	154.81	121.46	123.77	GO:0005840//ribosome;GO:0005783//endoplasmic reticulum;GO:0042788//polysomal ribosome;GO:0022627//cytosolic small ribosomal subunit;GO:0015935//small ribosomal subunit	GO:0003735//structural constituent of ribosome	GO:0034063//stress granule assembly;GO:1990145//maintenance of translational fidelity;GO:0006412//translation;GO:0002181//cytoplasmic translation	K02973//small subunit ribosomal protein S23e	EFB25891.1//hypothetical protein PANDA_004337, partial [Ailuropoda melanoleuca]	3
70350	Basp1	NM_027395	128.94	185.33	137.87	193.01	135.97	111.74	136.55	152.44	128.02	165.14	107.71	120.65	123.46	137.89	151.27	137.97	155.42	130.05	GO:0016605//PML body;GO:0005634//nucleus;GO:0000785//chromatin;GO:0016607//nuclear speck;GO:0030054//cell junction;GO:0016363//nuclear matrix;GO:0005737//cytoplasm;GO:0030426//growth cone;GO:0008180//COP9 signalosome;GO:0005886//plasma membrane	GO:0003714//transcription corepressor activity;GO:0019904//protein domain specific binding	GO:0045892//negative regulation of transcription, DNA-templated;GO:0072112//glomerular visceral epithelial cell differentiation	K17272//brain acid soluble protein 1	NP_081671.1//brain acid soluble protein 1 [Mus musculus]	2
18752	Prkcg	NM_001291434,NM_011102	128.67	171.2	136.39	126.73	115	142.31	131.12	83.64	103.09	85.94	119.33	150.13	141.25	111.26	99.64	130.57	79.56	113.98	GO:0030425//dendrite;GO:0005634//nucleus;GO:0014069//postsynaptic density;GO:0005737//cytoplasm;GO:0044305//calyx of Held;GO:0097060//synaptic membrane;GO:0048471//perinuclear region of cytoplasm;GO:0043005//neuron projection;GO:0005911//cell-cell junction;GO:0005829//cytosol;GO:0099523//presynaptic cytosol;GO:0099524//postsynaptic cytosol;GO:0005886//plasma membrane	GO:0004712//protein serine/threonine/tyrosine kinase activity;GO:0004674//protein serine/threonine kinase activity;GO:0005524//ATP binding;GO:0004672//protein kinase activity;GO:0008270//zinc ion binding;GO:0004697//protein kinase C activity;GO:0004698//calcium-dependent protein kinase C activity	GO:0031397//negative regulation of protein ubiquitination;GO:0016310//phosphorylation;GO:0043278//response to morphine;GO:0042177//negative regulation of protein catabolic process;GO:0035556//intracellular signal transduction;GO:0048265//response to pain;GO:0007635//chemosensory behavior;GO:0007611//learning or memory;GO:1901799//negative regulation of proteasomal protein catabolic process;GO:006…	K19663//classical protein kinase C gamma type [EC:2.7.11.13]	NP_001278363.1//protein kinase C gamma type isoform 2 [Mus musculus];NP_035232.1//protein kinase C gamma type isoform 1 [Mus musculus]	4;1
67937	Tmem59l	NM_182991	128.44	143.37	135.61	159.83	145.81	118.83	130.45	170.85	145.27	154.11	124.64	128.42	124.66	153.41	180.75	145.32	196.5	146.91	GO:0016021//integral component of membrane;GO:0000139//Golgi membrane	NA	NA	NA	EDL28822.1//RIKEN cDNA 5330410G16, partial [Mus musculus]	2
19215	Ptgds	BGI_novel_T009597,BGI_novel_T009598,NM_008963	128.24	996.75	503.61	164.77	104.31	135.57	113.18	158.06	259.48	310.21	1033.64	121.1	145.51	598.95	643.02	156.98	569.12	565.3	GO:0031965//nuclear membrane;GO:0005615//extracellular space;GO:0005791//rough endoplasmic reticulum;GO:0005794//Golgi apparatus;GO:0005576//extracellular region;GO:0048471//perinuclear region of cytoplasm	GO:0004667//prostaglandin-D synthase activity;GO:0005504//fatty acid binding;GO:0005501//retinoid binding	GO:2000255//negative regulation of male germ cell proliferation;GO:0051384//response to glucocorticoid;GO:0001516//prostaglandin biosynthetic process;GO:0045187//regulation of circadian sleep/wake cycle, sleep	K01830//prostaglandin-H2 D-isomerase [EC:5.3.99.2]	EDL08248.1//prostaglandin D2 synthase (brain), isoform CRA_a, partial [Mus musculus]	2
18643	Pfn1	NM_011072	128.12	155.88	131.1	134.67	145.37	134.94	150.15	139.45	138.55	149.49	146.6	139.51	152.42	143.53	159.05	154.78	152.14	137.69	NA	NA	NA	K05759//profilin	KAF4014822.1//hypothetical protein G4228_006415 [Cervus hanglu yarkandensis]	4
56486	Gabarap	NM_019749	127.97	138.22	133.28	122.19	140.75	123.23	138.12	123.71	137.5	145.22	132.48	132.17	113.37	132.07	132.34	146.53	145.96	124.27	GO:0005790//smooth endoplasmic reticulum;GO:0005764//lysosome;GO:0005737//cytoplasm;GO:0005875//microtubule associated complex;GO:0005794//Golgi apparatus;GO:0015629//actin cytoskeleton;GO:0097225//sperm midpiece;GO:0005930//axoneme;GO:0005886//plasma membrane;GO:0000421//autophagosome membrane	GO:0050811//GABA receptor binding;GO:0048487//beta-tubulin binding;GO:0031625//ubiquitin protein ligase binding;GO:0016791//phosphatase activity;GO:0008017//microtubule binding	GO:0000226//microtubule cytoskeleton organization;GO:0008625//extrinsic apoptotic signaling pathway via death domain receptors;GO:0006914//autophagy	K08341//GABA(A) receptor-associated protein	AQS27601.1//hypothetical protein [Mus musculus]	4
54637	Praf2	NM_138602	127.89	123.1	126.77	128.08	133.15	112.88	124.32	135.3	139.9	127.68	129.75	125.32	119.49	131.26	140.47	128.4	127.92	126.73	GO:0010008//endosome membrane;GO:0016021//integral component of membrane	NA	GO:0015031//protein transport	K20392//PRA1 family protein 2	NP_613068.1//PRA1 family protein 2 [Mus musculus]	4
107260	Otub1	NM_134150	127.58	135.1	133.94	147.91	138.34	109.85	125.29	141.17	130.7	134.16	125.27	117.87	134.8	132.69	129.02	131.69	147.54	136.18	GO:0070062//extracellular exosome;GO:0005654//nucleoplasm;GO:0005634//nucleus;GO:0005829//cytosol;GO:0005737//cytoplasm	GO:0101005//ubiquitinyl hydrolase activity;GO:0043130//ubiquitin binding;GO:0004843//thiol-dependent ubiquitin-specific protease activity;GO:0019784//NEDD8-specific protease activity;GO:0031625//ubiquitin protein ligase binding	GO:0071108//protein K48-linked deubiquitination;GO:0006281//DNA repair;GO:2000780//negative regulation of double-strand break repair;GO:0002250//adaptive immune response;GO:1901315//negative regulation of histone H2A K63-linked ubiquitination;GO:0071347//cellular response to interleukin-1;GO:0016579//protein deubiquitination;GO:0006974//cellular response to DNA damage stimulus	K09602//ubiquitin thioesterase protein OTUB1 [EC:3.4.19.12]	XP_007992591.1//PREDICTED: ubiquitin thioesterase OTUB1 [Chlorocebus sabaeus]	2
73834	Atp6v1d	NM_023721	127.51	124.35	130.59	143.47	128.95	107.27	113.29	128.07	129.57	119.62	128.24	122.19	111.26	122.11	120.42	119.04	129.98	131.77	GO:0016020//membrane;GO:0005929//cilium;GO:0033176//proton-transporting V-type ATPase complex;GO:0005813//centrosome	GO:0042626//ATPase-coupled transmembrane transporter activity;GO:0046961//proton-transporting ATPase activity, rotational mechanism	GO:0060271//cilium assembly;GO:0061512//protein localization to cilium	K02149//V-type H+-transporting ATPase subunit D	ERE72905.1//V-type proton ATPase subunit D-like protein [Cricetulus griseus]	2
11844	Arf5	BGI_novel_T014701,BGI_novel_T014702,NM_007480	127.23	139.76	135.63	142.38	123.8	118.51	129.39	122.74	121.39	127.69	131.69	134.05	157	134.4	117.58	149.14	108.38	110.42	NA	GO:0005525//GTP binding	NA	K07940//ADP-ribosylation factor 5	EHB08669.1//ADP-ribosylation factor 5 [Heterocephalus glaber]	1
229521	Syt11	NM_018804	127.13	133.95	137.4	146.48	141.96	126.25	127.42	140.41	142.28	144.9	144.4	134.18	136.88	133.98	140.98	138.55	153.39	142.91	GO:0030425//dendrite;GO:0060076//excitatory synapse;GO:0031982//vesicle;GO:0005737//cytoplasm;GO:0055038//recycling endosome membrane;GO:0005887//integral component of plasma membrane;GO:0043197//dendritic spine;GO:0055037//recycling endosome;GO:0070382//exocytic vesicle;GO:0005765//lysosomal membrane;GO:0098793//presynapse;GO:0005764//lysosome;GO:0014069//postsynaptic density;GO:0001891//phagocy…	GO:0000149//SNARE binding;GO:0005544//calcium-dependent phospholipid binding;GO:0030276//clathrin binding;GO:0042802//identical protein binding;GO:0031625//ubiquitin protein ligase binding;GO:0031369//translation initiation factor binding;GO:0048487//beta-tubulin binding;GO:0005509//calcium ion binding;GO:0001786//phosphatidylserine binding	GO:0051650//establishment of vesicle localization;GO:1900424//regulation of defense response to bacterium;GO:0014059//regulation of dopamine secretion;GO:1905154//negative regulation of membrane invagination;GO:0017156//calcium-ion regulated exocytosis;GO:0016192//vesicle-mediated transport;GO:0001778//plasma membrane repair;GO:1990927//calcium ion regulated lysosome exocytosis;GO:0071277//cellul…	K19911//synaptotagmin-11	NP_061274.2//synaptotagmin-11 [Mus musculus]	3
233878	Sez6l2	BGI_novel_T016832,NM_001252566,NM_001252567,NM_144926	126.91	141.08	139.84	149.46	147.91	135.94	152.73	163.65	152.76	156.54	147.51	140.04	142.31	148.03	168.89	134.68	171.69	149.34	GO:0005783//endoplasmic reticulum;GO:0016021//integral component of membrane;GO:0005789//endoplasmic reticulum membrane;GO:0005886//plasma membrane;GO:0043025//neuronal cell body	NA	GO:0021680//cerebellar Purkinje cell layer development;GO:0090036//regulation of protein kinase C signaling;GO:0008344//adult locomotory behavior;GO:0060074//synapse maturation	K17495//CUB and sushi domain-containing protein;K15074//BTB/POZ domain-containing adapter for CUL3-mediated RhoA degradation protein;K10362//myosin XVIII	NP_001239496.1//seizure 6-like protein 2 isoform 3 precursor [Mus musculus];NP_001239495.1//seizure 6-like protein 2 isoform 2 precursor [Mus musculus];NP_659175.1//seizure 6-like protein 2 isoform 1 precursor [Mus musculus]	1;5
12345	Capzb	BGI_novel_T012994,NM_001037761,NM_001271405,NM_009798	126.8	125.85	121.69	124.55	126.63	112.22	129.42	112.63	126.43	127.59	121.93	116.84	124.12	122.91	118.44	125.56	124.42	117.78	GO:0016020//membrane;GO:0005903//brush border;GO:0005737//cytoplasm;GO:0014069//postsynaptic density;GO:0030027//lamellipodium;GO:0008290//F-actin capping protein complex;GO:0030863//cortical cytoskeleton;GO:0098686//hippocampal mossy fiber to CA3 synapse;GO:0098685//Schaffer collateral - CA1 synapse;GO:0097224//sperm connecting piece	GO:0003779//actin binding	GO:0030032//lamellipodium assembly;GO:0008154//actin polymerization or depolymerization;GO:0030036//actin cytoskeleton organization;GO:0051016//barbed-end actin filament capping	K10365//capping protein (actin filament) muscle Z-line, beta	XP_011789412.1//PREDICTED: F-actin-capping protein subunit beta isoform X1 [Colobus angolensis palliatus];XP_032751345.1//F-actin-capping protein subunit beta isoform X2 [Rattus rattus];XP_032751342.1//F-actin-capping protein subunit beta isoform X1 [Rattus rattus];XP_006538567.1//F-actin-capping protein subunit beta isoform X1 [Mus musculus]	4;1;2
233871	Atxn2l	BGI_novel_T016817,BGI_novel_T016818,BGI_novel_T016819,NM_183020	126.62	110.47	113.3	114.45	118.97	124.14	106.73	113.31	114.09	112.47	114.05	135.37	114.34	126.85	122.45	116.77	122.21	119.33	GO:0016020//membrane;GO:0010494//cytoplasmic stress granule;GO:0005829//cytosol;GO:0016607//nuclear speck	GO:0003723//RNA binding	GO:0034063//stress granule assembly;GO:0010603//regulation of cytoplasmic mRNA processing body assembly	K23625//ataxin 2/2L	NP_001348416.1//ataxin-2-like protein isoform 3 [Mus musculus];EDL17384.1//ataxin 2-like, isoform CRA_f, partial [Mus musculus];XP_030098376.1//ataxin-2-like protein isoform X4 [Mus musculus]	1
20103	Rps5	NM_009095	126.47	123.79	130.31	143.18	111.45	109.01	119.07	144.29	118.87	135.2	116.06	98.88	132.74	134.15	113.86	133.23	117.37	110.52	GO:0022627//cytosolic small ribosomal subunit;GO:0015935//small ribosomal subunit	GO:0003729//mRNA binding;GO:0003723//RNA binding;GO:0003735//structural constituent of ribosome	GO:0006412//translation;GO:0006450//regulation of translational fidelity	K02989//small subunit ribosomal protein S5e	VTJ82007.1//Hypothetical predicted protein [Marmota monax]	2
11928	Atp1a1	NM_144900	126.28	124.51	131.48	128.79	117.05	116.22	105.92	110.23	112.29	103.96	123.28	123.88	127.98	111.5	105.54	113.02	115.94	120.44	GO:0042383//sarcolemma;GO:0016021//integral component of membrane;GO:0005886//plasma membrane	GO:0005391//sodium:potassium-exchanging ATPase activity;GO:0046872//metal ion binding;GO:0005524//ATP binding;GO:0008556//potassium transmembrane transporter activity, phosphorylative mechanism	NA	K01539//sodium/potassium-transporting ATPase subunit alpha [EC:7.2.2.13]	XP_005486168.1//sodium/potassium-transporting ATPase subunit alpha-1 [Zonotrichia albicollis]	2
19045	Ppp1ca	NM_031868	126.23	120.72	130.52	121.93	115.78	129.7	126.63	125.39	120.65	120.15	124.13	127.57	130.27	122.56	111.36	129.25	111.65	126.8	GO:0000784//nuclear chromosome, telomeric region;GO:0005737//cytoplasm;GO:0043025//neuronal cell body;GO:0072357//PTW/PP1 phosphatase complex;GO:0005730//nucleolus;GO:0005829//cytosol;GO:0000164//protein phosphatase type 1 complex;GO:0043197//dendritic spine;GO:0005886//plasma membrane;GO:0005654//nucleoplasm;GO:0005634//nucleus;GO:0098794//postsynapse;GO:0042587//glycogen granule;GO:0098793//pre…	GO:0098641//cadherin binding involved in cell-cell adhesion;GO:0004722//protein serine/threonine phosphatase activity;GO:0016791//phosphatase activity;GO:0044877//protein-containing complex binding;GO:0046872//metal ion binding;GO:0004721//phosphoprotein phosphatase activity;GO:0043021//ribonucleoprotein complex binding;GO:0008157//protein phosphatase 1 binding	GO:0030324//lung development;GO:0005981//regulation of glycogen catabolic process;GO:0005977//glycogen metabolic process;GO:0006470//protein dephosphorylation;GO:0032922//circadian regulation of gene expression;GO:0016311//dephosphorylation;GO:0048754//branching morphogenesis of an epithelial tube;GO:0043153//entrainment of circadian clock by photoperiod;GO:0006417//regulation of translation;GO:0…	K06269//serine/threonine-protein phosphatase PP1 catalytic subunit [EC:3.1.3.16]	XP_004437757.1//PREDICTED: serine/threonine-protein phosphatase PP1-alpha catalytic subunit [Ceratotherium simum simum]	2
170638	Hpcal4	NM_174998	126.22	183.33	118.49	143.6	122.53	167.55	162	98.6	126.56	116.82	114.55	158.91	171.91	112.19	99.6	142.16	99.86	106.88	NA	GO:0005509//calcium ion binding;GO:0005246//calcium channel regulator activity	GO:0007165//signal transduction	K23848	KAF6505511.1//hippocalcin like 4 [Rousettus aegyptiacus]	4
51799	Rundc3a	NM_001252347,NM_016759	125.13	128.08	120.45	143.64	120.64	115.98	111.44	133.87	125.57	123.42	124.25	129.47	137.74	123.59	128.19	134.89	116.68	114.23	GO:0005829//cytosol;GO:0005886//plasma membrane	GO:0030695//GTPase regulator activity	GO:0007264//small GTPase mediated signal transduction;GO:0010753//positive regulation of cGMP-mediated signaling	K05659//ATP-binding cassette, subfamily B (MDR/TAP), member 4 [EC:7.6.2.2];K12482//RUN and FYVE domain-containing protein 1	EDL34119.1//Rap2 interacting protein, isoform CRA_b, partial [Mus musculus];BAD93039.1//RaP2 interacting protein 8 variant, partial [Homo sapiens]	1;4
66144	Atp6v1f	NM_025381	125.05	121.47	125.33	130.63	123.54	110.54	121.67	133.07	114.61	131.69	132.68	112.2	118.95	130.55	133.9	127.5	126.82	119.25	GO:0033180//proton-transporting V-type ATPase, V1 domain	GO:0046961//proton-transporting ATPase activity, rotational mechanism	NA	K02151//V-type H+-transporting ATPase subunit F	XP_011943388.1//PREDICTED: V-type proton ATPase subunit F isoform X1 [Cercocebus atys]	2
75745	Rian	BGI_novel_T004223,BGI_novel_T004224,BGI_novel_T004225,BGI_novel_T004226,BGI_novel_T004227,BGI_novel_T004228,BGI_novel_T004229,BGI_novel_T004230,BGI_novel_T004231,BGI_novel_T004232,BGI_novel_T004233,BGI_novel_T004234,BGI_novel_T004235,BGI_novel_T004236,NR_028261	124.28	117.14	110.4	132.33	124.65	149.42	118.31	132.09	121.72	123.22	107	140.03	106.64	117.43	127.32	124.51	133.93	128.55	NA	NA	NA	NA	EDL18689.1//mCG11475, isoform CRA_b, partial [Mus musculus]	1
11858	Rnd2	BGI_novel_T003128,BGI_novel_T003129,NM_009708	124.2	95.47	110.41	109.67	121.98	97.98	114.64	123.25	112.04	118.64	111.64	97.29	104.68	110.55	122.11	122.33	128.45	120.82	GO:0043231//intracellular membrane-bounded organelle;GO:0005938//cell cortex;GO:0031410//cytoplasmic vesicle;GO:0002080//acrosomal membrane;GO:0005769//early endosome;GO:0005737//cytoplasm;GO:0032153//cell division site	GO:0047485//protein N-terminus binding;GO:0005525//GTP binding;GO:0019901//protein kinase binding;GO:0003924//GTPase activity	GO:0008360//regulation of cell shape;GO:0032956//regulation of actin cytoskeleton organization;GO:0030950//establishment or maintenance of actin cytoskeleton polarity;GO:0007266//Rho protein signal transduction;GO:0007015//actin filament organization;GO:0030334//regulation of cell migration;GO:0007264//small GTPase mediated signal transduction;GO:0051017//actin filament bundle assembly;GO:0007163…	K07858//Rho family GTPase 2	NP_033838.1//rho-related GTP-binding protein RhoN [Mus musculus];XP_021032896.1//rho-related GTP-binding protein RhoN [Mus caroli];AAI28476.1//Rnd2 protein, partial [Mus musculus]	1
68194	Ndufb4	NM_026610	124.19	107.18	124.27	128.59	104.68	99.17	103.62	114.35	110.72	119.86	114.47	79.59	112.06	125.23	111.62	106.8	102.59	100.02	GO:0031965//nuclear membrane;GO:0005747//mitochondrial respiratory chain complex I;GO:0005743//mitochondrial inner membrane;GO:0016021//integral component of membrane;GO:0005739//mitochondrion	GO:0008137//NADH dehydrogenase (ubiquinone) activity	GO:0006979//response to oxidative stress;GO:0032981//mitochondrial respiratory chain complex I assembly	K03960//NADH dehydrogenase (ubiquinone) 1 beta subcomplex subunit 4	NP_001348976.1//predicted pseudogene 3244 [Mus musculus]	1
69539	Trnp1	NM_001081156	124.12	135.86	141.27	125.94	109.94	117.7	133.4	126.55	122.79	127.64	139.18	123.59	140.88	117.77	134.69	136.63	95.64	112.61	GO:0005634//nucleus	GO:0003677//DNA binding	GO:0061351//neural precursor cell proliferation;GO:0042127//regulation of cell population proliferation;GO:0051726//regulation of cell cycle;GO:0007049//cell cycle;GO:0021696//cerebellar cortex morphogenesis	K03129//transcription initiation factor TFIID subunit 4	NP_001074625.1//TMF-regulated nuclear protein 1 [Mus musculus]	2
109284	R3hdm4	BGI_novel_T001580,NM_177994	124.06	117.89	120.18	107.23	100.06	106.09	112.95	95.99	99.56	91.83	108.41	131.38	111.66	97.6	85.91	104.71	74.79	96.93	GO:0005634//nucleus	GO:0003676//nucleic acid binding	NA	K10392//kinesin family member 1;K13373//17beta-estradiol 17-dehydrogenase / 3beta-hydroxysteroid 3-dehydrogenase [EC:1.1.1.62 1.1.1.270]	KAF4072754.1//hypothetical protein AMELA_G00251300 [Ameiurus melas];NP_818775.2//R3H domain-containing protein 4 isoform 2 [Mus musculus]	4
66090	Ypel3	NM_025347,NM_026875	123.81	118.06	118.34	132.73	112.8	107.97	103.84	135.28	110.47	125.89	110.29	113.21	107.69	121.01	129.61	119.43	110.93	119.36	GO:0005730//nucleolus	GO:0046872//metal ion binding	GO:2000774//positive regulation of cellular senescence;GO:0006915//apoptotic process	K23339//protein yippee-like 5	XP_002756080.2//LOW QUALITY PROTEIN: protein yippee-like 3 [Callithrix jacchus];AAH09171.4//Ypel3 protein, partial [Mus musculus]	2
12867	Cox7c	NM_007749	123.73	121.75	129.05	146.42	108.87	140.8	127.87	130.98	117.88	145.74	126.3	102.65	148.74	138.34	135.69	144.17	118.94	119.15	NA	GO:0004129//cytochrome-c oxidase activity	NA	K02272//cytochrome c oxidase subunit 7c	EDL24903.1//mCG14133, partial [Mus musculus]	3
68846	Rnf208	BGI_novel_T009571,BGI_novel_T009572,NM_176834	123.64	117.79	120.53	116.33	118.83	98.06	111.94	130.89	112.66	130.09	115.73	118.55	115.89	120.95	133.08	111.71	127.74	114.47	GO:0005654//nucleoplasm;GO:0005829//cytosol	GO:0046872//metal ion binding;GO:0004842//ubiquitin-protein transferase activity	GO:0051865//protein autoubiquitination	K19475//WAS/WASL-interacting protein	KAF0877392.1//RN208 protein, partial [Crocuta crocuta]	2
227700	Sh3glb2	BGI_novel_T009796,BGI_novel_T009797,BGI_novel_T009798,BGI_novel_T009799,NM_001289709,NM_001289710,NM_139302	123.42	115.42	117.05	132.76	106.78	112.89	95.65	120.84	103.93	106.8	110.16	121.08	115.72	113.81	109.22	121.32	108.3	112.38	GO:0005654//nucleoplasm;GO:0005829//cytosol;GO:0005737//cytoplasm	GO:0042802//identical protein binding	NA	K21269//endophilin-B2	XP_029328848.1//endophilin-B2 isoform X2 [Mus caroli];XP_030105744.1//endophilin-B2 isoform X10 [Mus musculus];NP_647463.1//endophilin-B2 isoform 2 [Mus musculus];NP_001333735.1//endophilin-B2 isoform 4 [Mus musculus];NP_001276639.1//endophilin-B2 isoform 3 [Mus musculus];NP_001276638.1//endophilin-B2 isoform 1 [Mus musculus]	1;2
20918	Eif1	NM_011508	122.8	111.35	118.15	133.29	112.36	105.99	104.01	114.14	105.64	117.16	109.17	114.7	111.9	111.36	106.83	110.28	106.04	113.51	NA	GO:0003743//translation initiation factor activity	NA	K03113//translation initiation factor 1	KAF6455822.1//eukaryotic translation initiation factor 1 [Rousettus aegyptiacus]	2
55979	Agpat1	NM_001163379,NM_018862	122.02	125.66	126.24	123.82	121.67	127.8	132.91	130.31	133.99	127.11	133.88	133.64	129.44	125.3	129.32	134.08	134.22	122.68	GO:0005783//endoplasmic reticulum;GO:0016021//integral component of membrane;GO:0005789//endoplasmic reticulum membrane	GO:0003841//1-acylglycerol-3-phosphate O-acyltransferase activity	GO:0008654//phospholipid biosynthetic process;GO:0001819//positive regulation of cytokine production;GO:0016024//CDP-diacylglycerol biosynthetic process;GO:0006654//phosphatidic acid biosynthetic process	K13509//lysophosphatidate acyltransferase [EC:2.3.1.51]	VFV45830.1//1-acylglycerol-3-phosphate o-acyltransferase 1 [Lynx pardinus];XP_021041664.1//1-acyl-sn-glycerol-3-phosphate acyltransferase alpha isoform X1 [Mus caroli]	1;3
245877	Map7d1	BGI_novel_T012704,BGI_novel_T012705,NM_001145970,NM_144941	120.97	118.57	127.1	137.03	116.65	118.99	105.27	126.98	128.53	130.4	138.09	129.15	151.98	130.62	130.49	130.07	125.79	122.6	GO:0005829//cytosol;GO:0015630//microtubule cytoskeleton;GO:0005819//spindle	NA	GO:0000226//microtubule cytoskeleton organization	K16806//MAP7 domain-containing protein 1	EDL30296.1//arginine/proline rich coiled-coil 1, isoform CRA_b, partial [Mus musculus];EDL30297.1//arginine/proline rich coiled-coil 1, isoform CRA_c, partial [Mus musculus]	1;3
80906	Kcnip2	NM_001276358,NM_030716,NM_145703,NM_145704	120.89	91.47	103.68	97.4	101.07	132.61	119.1	89.03	102.22	88.72	110.36	138.66	118.74	96.51	78.95	109.07	69.31	98.07	GO:0030425//dendrite;GO:0005886//plasma membrane;GO:0005737//cytoplasm;GO:0008076//voltage-gated potassium channel complex	GO:0005244//voltage-gated ion channel activity;GO:0015459//potassium channel regulator activity;GO:0005267//potassium channel activity;GO:0042802//identical protein binding;GO:0047485//protein N-terminus binding;GO:0044877//protein-containing complex binding;GO:0044325//ion channel binding;GO:0005509//calcium ion binding;GO:0005250//A-type (transient outward) potassium channel activity	GO:0097623//potassium ion export across plasma membrane;GO:0086009//membrane repolarization;GO:0045163//clustering of voltage-gated potassium channels;GO:1903766//positive regulation of potassium ion export across plasma membrane;GO:1901379//regulation of potassium ion transmembrane transport	K23855	VFV24448.1//kv channel-interacting protein 2 [Lynx pardinus];VFV24449.1//kv channel-interacting protein [Lynx pardinus];NP_001263287.1//Kv channel-interacting protein 2 isoform d [Mus musculus];NP_109641.2//Kv channel-interacting protein 2 isoform b [Mus musculus]	1;3;2
19419	Rasgrp1	BGI_novel_T010342,NM_011246	120.75	101.14	128.07	94.29	112.07	115.6	93.93	84.95	108.77	84.34	122.67	114.69	119.98	98.78	76.06	94.13	80.48	107.81	GO:0005794//Golgi apparatus;GO:0005829//cytosol;GO:0005789//endoplasmic reticulum membrane;GO:0005886//plasma membrane;GO:0042629//mast cell granule;GO:0000139//Golgi membrane	GO:0031210//phosphatidylcholine binding;GO:0005088//Ras guanyl-nucleotide exchange factor activity;GO:0042802//identical protein binding;GO:0005509//calcium ion binding;GO:0017034//Rap guanyl-nucleotide exchange factor activity;GO:0008270//zinc ion binding;GO:0019992//diacylglycerol binding	GO:0046330//positive regulation of JNK cascade;GO:1902715//positive regulation of interferon-gamma secretion;GO:0043547//positive regulation of GTPase activity;GO:0043303//mast cell degranulation;GO:0032760//positive regulation of tumor necrosis factor production;GO:0046579//positive regulation of Ras protein signal transduction;GO:0032816//positive regulation of natural killer cell activation;GO…	K04350//RAS guanyl-releasing protein 1	XP_021040144.2//RAS guanyl-releasing protein 1 [Mus caroli]	2
110213	Tmbim6	NM_001171034,NM_001171035,NM_001171036,NM_026669	120.68	131.57	132.5	123.41	130.78	137.3	131.99	149.08	140.65	151.73	136.3	127.59	139.53	143.87	148.39	150.68	158.22	136.48	GO:0005783//endoplasmic reticulum;GO:0016021//integral component of membrane;GO:0031966//mitochondrial membrane;GO:0005789//endoplasmic reticulum membrane;GO:0005737//cytoplasm	GO:0031625//ubiquitin protein ligase binding;GO:0019899//enzyme binding;GO:0060698//endoribonuclease inhibitor activity	GO:0034976//response to endoplasmic reticulum stress;GO:0034620//cellular response to unfolded protein;GO:0060702//negative regulation of endoribonuclease activity;GO:0010523//negative regulation of calcium ion transport into cytosol;GO:1990441//negative regulation of transcription from RNA polymerase II promoter in response to endoplasmic reticulum stress;GO:0032091//negative regulation of prote…	K21889//Bax inhibitor 1	EDL04132.1//testis enhanced gene transcript, isoform CRA_a, partial [Mus musculus]	4;1
67264	Ndufb8	NM_026061	120.23	112.92	129.92	158.08	121.04	94.23	111.79	139.64	119.97	135.43	110.46	95.09	125.49	120.55	122.07	118.95	126.26	120.15	GO:0005783//endoplasmic reticulum;GO:0005747//mitochondrial respiratory chain complex I;GO:0005743//mitochondrial inner membrane;GO:0016021//integral component of membrane;GO:0005739//mitochondrion	GO:0008137//NADH dehydrogenase (ubiquinone) activity	GO:0032981//mitochondrial respiratory chain complex I assembly;GO:0006120//mitochondrial electron transport, NADH to ubiquinone	K03964//NADH dehydrogenase (ubiquinone) 1 beta subcomplex subunit 8	NP_080337.1//NADH dehydrogenase [ubiquinone] 1 beta subcomplex subunit 8, mitochondrial isoform 1 precursor [Mus musculus]	2
13476	Reep5	NM_007874	120.03	122.12	129.86	121.93	127.13	114.05	115.8	131.08	127.8	128.69	123.93	110.44	131.54	141.77	144.11	132.55	151.27	130.81	GO:0071782//endoplasmic reticulum tubular network;GO:0016021//integral component of membrane	NA	NA	K17279//receptor expression-enhancing protein 5/6	NP_031900.3//receptor expression-enhancing protein 5 [Mus musculus]	3
13829	Dmtn	BGI_novel_T005590,BGI_novel_T005591,BGI_novel_T005592,BGI_novel_T005593,BGI_novel_T005594,BGI_novel_T005595,BGI_novel_T005596,BGI_novel_T005597,BGI_novel_T005598,BGI_novel_T005599,BGI_novel_T005600,BGI_novel_T005601,BGI_novel_T005602,BGI_novel_T005603,BGI_novel_T005604,BGI_novel_T005605,BGI_novel_T005606,BGI_novel_T005607,BGI_novel_T005608,NM_001252662,NM_001252663,NM_001252664,NM_001252665,NM_00…	119.96	118.92	124.62	123.32	114.65	124.13	125.9	113.29	120.53	112.49	125.5	128.98	134.54	121.71	129.31	122.93	111.63	119.38	GO:0016020//membrane;GO:0031410//cytoplasmic vesicle;GO:0014069//postsynaptic density;GO:0048471//perinuclear region of cytoplasm;GO:0030863//cortical cytoskeleton;GO:0005884//actin filament;GO:0031253//cell projection membrane;GO:0012505//endomembrane system;GO:0031095//platelet dense tubular network membrane;GO:0014731//spectrin-associated cytoskeleton;GO:0005829//cytosol;GO:0015629//actin cyto…	GO:0051015//actin filament binding;GO:0003779//actin binding;GO:0005102//signaling receptor binding;GO:0043621//protein self-association;GO:0030507//spectrin binding	GO:0010763//positive regulation of fibroblast migration;GO:0030032//lamellipodium assembly;GO:0070560//protein secretion by platelet;GO:0035584//calcium-mediated signaling using intracellular calcium source;GO:0032956//regulation of actin cytoskeleton organization;GO:0071320//cellular response to cAMP;GO:1900026//positive regulation of substrate adhesion-dependent cell spreading;GO:0010591//regul…	K07520//actin-binding LIM protein	NP_001239591.1//dematin isoform 1 [Mus musculus];AAI66453.1//Epb4.9 protein [Rattus norvegicus];NP_001239592.1//dematin isoform 2 [Mus musculus];NP_001239593.1//dematin isoform 3 [Mus musculus];NP_001239594.1//dematin isoform 4 [Mus musculus]	4;1
380785	Begain	BGI_novel_T004203,BGI_novel_T004204,BGI_novel_T004205,BGI_novel_T004206,NM_001163175	119.93	114.26	106.42	119.13	117.81	107.16	109.16	118.94	116.16	122.28	106.96	127.59	122.29	120.54	107.81	123.09	112.29	99.66	GO:0016020//membrane;GO:0030425//dendrite;GO:0005634//nucleus;GO:0098794//postsynapse;GO:0098793//presynapse;GO:0005737//cytoplasm;GO:0043025//neuronal cell body;GO:0098978//glutamatergic synapse;GO:0045202//synapse	NA	GO:0098817//evoked excitatory postsynaptic potential;GO:0098962//regulation of postsynaptic neurotransmitter receptor activity	K06105//tight junction protein 4	NP_001361130.1//brain-enriched guanylate kinase-associated protein isoform 2 [Mus musculus];XP_029340170.1//brain-enriched guanylate kinase-associated protein isoform X4 [Mus caroli];NP_001156647.1//brain-enriched guanylate kinase-associated protein isoform 5 [Mus musculus]	1
272381	Lrrc4b	BGI_novel_T016076,BGI_novel_T016077,NM_198250	119.76	113.52	124.25	131.68	123.05	98.59	106.13	133.05	127	128.18	128.31	118.9	128.49	120.34	121.51	118.13	120	111.21	GO:0099061//integral component of postsynaptic density membrane;GO:0044300//cerebellar mossy fiber;GO:0098978//glutamatergic synapse;GO:0016021//integral component of membrane;GO:0042734//presynaptic membrane	GO:0005102//signaling receptor binding	GO:0099560//synaptic membrane adhesion;GO:1905606//regulation of presynapse assembly;GO:0099151//regulation of postsynaptic density assembly;GO:0051965//positive regulation of synapse assembly	K16360//netrin-G3 ligand	NP_937893.1//leucine-rich repeat-containing protein 4B precursor [Mus musculus]	1
12032	Bcan	NM_001109758,NM_007529	119.73	105.49	120.35	120.71	110.58	103.94	95.96	132.5	120.69	122.76	119.01	118.36	115.59	120.31	117.65	131.45	115.75	114.23	GO:0031012//extracellular matrix;GO:0030425//dendrite;GO:0030424//axon;GO:0005615//extracellular space;GO:0098982//GABA-ergic synapse;GO:0043194//axon initial segment;GO:0072534//perineuronal net;GO:0031225//anchored component of membrane;GO:0009986//cell surface;GO:0098978//glutamatergic synapse;GO:0098966//perisynaptic extracellular matrix;GO:0033268//node of Ranvier;GO:0045202//synapse	GO:0030246//carbohydrate binding;GO:0005509//calcium ion binding;GO:0005540//hyaluronic acid binding	GO:0007160//cell-matrix adhesion;GO:1990138//neuron projection extension;GO:0021766//hippocampus development;GO:0060074//synapse maturation;GO:0001501//skeletal system development;GO:0007417//central nervous system development	K06795//brevican	NP_001103228.1//brevican core protein isoform 2 precursor [Mus musculus];XP_030108256.1//brevican core protein isoform X1 [Mus musculus]	1;2
67826	Snap47	NM_144521	119.71	137.2	131.8	159.67	143.67	103.83	117.75	155.87	131.87	145.11	123.81	110.05	102.84	144.96	154.88	126.54	157.08	140.04	GO:0016020//membrane;GO:0030425//dendrite;GO:0031083//BLOC-1 complex;GO:0014069//postsynaptic density;GO:0048471//perinuclear region of cytoplasm;GO:0043025//neuronal cell body;GO:0098686//hippocampal mossy fiber to CA3 synapse;GO:0030672//synaptic vesicle membrane;GO:0098978//glutamatergic synapse;GO:0031201//SNARE complex;GO:0032279//asymmetric synapse;GO:0005886//plasma membrane	GO:0005484//SNAP receptor activity;GO:0019905//syntaxin binding	GO:0099003//vesicle-mediated transport in synapse;GO:0006906//vesicle fusion;GO:0098967//exocytic insertion of neurotransmitter receptor to postsynaptic membrane;GO:0031629//synaptic vesicle fusion to presynaptic active zone membrane;GO:0060291//long-term synaptic potentiation;GO:0016082//synaptic vesicle priming;GO:0006887//exocytosis	K18212//synaptosomal-associated protein 47	NP_001343381.1//synaptosomal-associated protein 47 isoform 1 [Mus musculus]	2
12070	Ngfrap1	NM_001110233,NM_001110234,NM_009750	119.71	112.91	117.38	147.74	128.7	91.37	101.16	137.55	107.25	127.46	103.31	105.94	107.14	124.49	130.05	116.65	131.38	125.41	GO:0005634//nucleus;GO:0005829//cytosol;GO:0005737//cytoplasm	GO:0046872//metal ion binding;GO:0042802//identical protein binding;GO:0005123//death receptor binding;GO:0005163//nerve growth factor receptor binding	GO:0008625//extrinsic apoptotic signaling pathway via death domain receptors	K12465//nerve growth factor receptor-associated protein 1	BAB23350.1//unnamed protein product [Mus musculus]	1;2
70435	Inf2	BGI_novel_T004278,NM_198411	119.34	84.52	120.38	94.54	100.58	117.07	99.75	90.8	108.9	81.41	124.05	133.85	126.47	103.51	79.94	98.35	67.56	101.72	GO:0048471//perinuclear region of cytoplasm	GO:0003779//actin binding;GO:0017048//Rho GTPase binding	GO:0030036//actin cytoskeleton organization;GO:0090140//regulation of mitochondrial fission;GO:0032535//regulation of cellular component size	K05740//diaphanous 1;K05741//diaphanous 2	XP_030102768.1//inverted formin-2 isoform X5 [Mus musculus];NP_001361128.1//inverted formin-2 isoform 2 [Mus musculus]	2
13033	Ctsd	NM_009983	119.29	124.5	127.88	134.85	123.54	128.65	115.79	150.03	127.6	134.46	133.36	118.96	128.16	138.49	159.19	141.7	150.06	143.55	GO:0005765//lysosomal membrane;GO:0010008//endosome membrane;GO:0005615//extracellular space;GO:0062023//collagen-containing extracellular matrix;GO:0042470//melanosome;GO:0005764//lysosome;GO:0045121//membrane raft;GO:0005739//mitochondrion	GO:0004175//endopeptidase activity;GO:0008233//peptidase activity;GO:0016787//hydrolase activity;GO:0070001//aspartic-type peptidase activity;GO:0042277//peptide binding;GO:0004190//aspartic-type endopeptidase activity	GO:0043280//positive regulation of cysteine-type endopeptidase activity involved in apoptotic process;GO:0043065//positive regulation of apoptotic process;GO:0006508//proteolysis;GO:0042159//lipoprotein catabolic process;GO:0070201//regulation of establishment of protein localization;GO:0030163//protein catabolic process;GO:0000045//autophagosome assembly	K01379//cathepsin D [EC:3.4.23.5]	NP_034113.1//cathepsin D precursor [Mus musculus]	2
21761	Morf4l1	NM_001039147,NM_024431	119.26	118.5	121.56	145.65	122.36	101.14	113.19	129.56	131.34	135.01	117.86	98.94	114.16	125.8	130.7	117.93	141.23	129.58	GO:0035267//NuA4 histone acetyltransferase complex;GO:0005654//nucleoplasm;GO:0016580//Sin3 complex;GO:0016607//nuclear speck;GO:0000123//histone acetyltransferase complex	GO:0047485//protein N-terminus binding;GO:0003682//chromatin binding	GO:0006342//chromatin silencing;GO:0006338//chromatin remodeling;GO:0006355//regulation of transcription, DNA-templated;GO:0040008//regulation of growth;GO:0043968//histone H2A acetylation;GO:0016573//histone acetylation;GO:0008283//cell population proliferation;GO:0043967//histone H4 acetylation;GO:0006325//chromatin organization;GO:0000724//double-strand break repair via homologous recombinatio…	K11339//mortality factor 4-like protein 1	NP_001034236.1//mortality factor 4-like protein 1 isoform a [Mus musculus];XP_029092696.1//mortality factor 4-like protein 1 isoform X1 [Monodon monoceros]	3;2
54127	Rps28	BGI_novel_T007795,NM_016844	119.02	119.94	123.89	158.44	121.63	97.34	125.88	149.25	118.3	152.38	136.28	107.93	144.49	126.32	119.73	122.45	120.74	119.16	GO:0005840//ribosome	GO:0003735//structural constituent of ribosome	GO:0006412//translation	K02979//small subunit ribosomal protein S28e	OBS59983.1//hypothetical protein A6R68_08900, partial [Neotoma lepida]	2
67326	1700037H04Rik	NM_001311138,NM_026091	118.62	110.32	101.67	110.19	116.54	109.74	129.29	106.57	116.43	129.38	119.01	122.48	130.94	114.3	103.03	123.3	112.53	101.82	NA	NA	NA	NA	EDL28305.1//RIKEN cDNA 1700037H04, isoform CRA_d, partial [Mus musculus]	1;2
19899	Rpl18	NM_009077	118.5	117.25	118.23	134.02	102.21	96.05	95.53	134.79	104.64	134.5	122.56	102.45	119.36	126.71	121.75	128.13	119.95	104.07	GO:0005840//ribosome;GO:0005783//endoplasmic reticulum;GO:0042788//polysomal ribosome;GO:0005791//rough endoplasmic reticulum;GO:0022625//cytosolic large ribosomal subunit;GO:0005730//nucleolus;GO:0005829//cytosol;GO:0045202//synapse	GO:0003723//RNA binding;GO:0003735//structural constituent of ribosome	GO:0097421//liver regeneration;GO:0006412//translation;GO:0002181//cytoplasmic translation	K02883//large subunit ribosomal protein L18e	NP_033103.2//60S ribosomal protein L18 [Mus musculus]	2
12336	Capns1	BGI_novel_T015950,NM_009795	117.93	127.65	125.34	128.43	127.79	125.38	123.27	136.95	140.25	134.32	117.37	116.59	131.25	148.86	170.61	143.97	174.12	141.83	GO:0016020//membrane;GO:0005829//cytosol;GO:0005886//plasma membrane	GO:0004198//calcium-dependent cysteine-type endopeptidase activity;GO:0005509//calcium ion binding;GO:0044877//protein-containing complex binding	GO:0006508//proteolysis	K08583//calpain, small subunit 1	NP_033925.2//calpain small subunit 1 [Mus musculus];NP_058814.1//calpain small subunit 1 [Rattus norvegicus]	3
17433	Mobp	BGI_novel_T019398,NM_001039364,NM_001039365,NM_008614	117.8	155.73	177.45	135	139.01	290.68	227.93	170.4	194.7	223.4	195.06	191.82	242.75	153.85	184.73	205.57	123.95	177.78	GO:0005829//cytosol;GO:0043209//myelin sheath;GO:0005739//mitochondrion;GO:0048471//perinuclear region of cytoplasm	GO:0019911//structural constituent of myelin sheath	GO:0007399//nervous system development	K08741//DNA mismatch repair protein MSH5;K22237//Rab effector MyRIP;K22526//myocardin	NP_032640.1//myelin-associated oligodendrocyte basic protein isoform a [Mus musculus];NP_001034454.1//myelin-associated oligodendrocyte basic protein isoform b [Mus musculus];XP_029571707.1//filaggrin-2-like isoform X31 [Salmo trutta]	2
140546	Eri3	NM_001285899,NM_001285901,NM_001285902,NM_080469	117.68	114.99	113.03	121.55	113.86	99.72	104.73	120.78	117.5	117.91	107.27	114.12	108.65	111.96	121.73	111.26	116.85	113.35	GO:0005886//plasma membrane	GO:0003723//RNA binding;GO:0046872//metal ion binding;GO:0000175//3'-5'-exoribonuclease activity;GO:0003676//nucleic acid binding	GO:0000738//DNA catabolic process, exonucleolytic;GO:0000467//exonucleolytic trimming to generate mature 3'-end of 5.8S rRNA from tricistronic rRNA transcript (SSU-rRNA, 5.8S rRNA, LSU-rRNA)	K18418//ERI1 exoribonuclease 3 [EC:3.1.-.-]	KAF0885665.1//ERI3 exoribonuclease, partial [Crocuta crocuta];XP_016816725.1//ERI1 exoribonuclease 3 isoform X6 [Pan troglodytes];AAI67080.1//Unknown (protein for IMAGE:8363520), partial [Rattus norvegicus];NP_001272828.1//ERI1 exoribonuclease 3 isoform b [Mus musculus]	1;4
58810	Akr1a1	NM_021473	117.61	129.09	124.67	141.43	126.33	105.6	105.87	141.98	114.78	134.29	117.47	111.56	118.64	133.92	133.04	133.21	140.42	131.09	GO:0016324//apical plasma membrane;GO:0005829//cytosol;GO:0045202//synapse	GO:0047655//allyl-alcohol dehydrogenase activity;GO:0004032//alditol:NADP+ 1-oxidoreductase activity;GO:0019726//mevaldate reductase (NADPH) activity;GO:0047939//L-glucuronate reductase activity;GO:0008106//alcohol dehydrogenase (NADP+) activity;GO:0016491//oxidoreductase activity;GO:0047941//glucuronolactone reductase activity	GO:0044598//doxorubicin metabolic process;GO:0019853//L-ascorbic acid biosynthetic process;GO:0046185//aldehyde catabolic process;GO:0044597//daunorubicin metabolic process;GO:0042840//D-glucuronate catabolic process;GO:0110095//cellular detoxification of aldehyde	K00002//alcohol dehydrogenase (NADP+) [EC:1.1.1.2]	NP_067448.1//aldo-keto reductase family 1 member A1 [Mus musculus]	3
228836	Dlgap4	BGI_novel_T010696,BGI_novel_T010697,BGI_novel_T010699,BGI_novel_T010700,NM_001042487,NM_001042488,NM_001277186,NM_001277187,NM_146128	117.34	114.87	109.91	117.29	113.45	116.77	107.79	101.83	111.84	106.62	111.69	122.08	131.58	113.5	104.41	113.22	101.2	105.91	GO:0030425//dendrite;GO:0031594//neuromuscular junction;GO:0043025//neuronal cell body;GO:0098981//cholinergic synapse;GO:0098978//glutamatergic synapse;GO:0099572//postsynaptic specialization;GO:0005886//plasma membrane;GO:0045202//synapse	GO:0019904//protein domain specific binding	GO:0023052//signaling	K15008//discs, large-associated protein 1	XP_016793346.2//disks large-associated protein 4 isoform X8 [Pan troglodytes];NP_001264116.1//disks large-associated protein 4 isoform e [Mus musculus];NP_001264115.1//disks large-associated protein 4 isoform d [Mus musculus];XP_017173332.1//disks large-associated protein 4 isoform X5 [Mus musculus];XP_024599031.1//disks large-associated protein 4 isoform X5 [Neophocaena asiaeorientalis asiaeorie…	6;1;2
66437	Fis1	NM_001163243,NM_025562	117.27	114.31	113.99	120.82	112.75	93	104.96	124.39	112.67	118.01	114.07	112.67	107.9	108.29	117.45	114.89	123.44	110.08	GO:0005783//endoplasmic reticulum;GO:0031307//integral component of mitochondrial outer membrane;GO:0005777//peroxisome;GO:0005741//mitochondrial outer membrane;GO:0005779//integral component of peroxisomal membrane;GO:0032991//protein-containing complex;GO:0016021//integral component of membrane;GO:0005739//mitochondrion;GO:0005778//peroxisomal membrane	GO:0042802//identical protein binding;GO:0044877//protein-containing complex binding	GO:0097237//cellular response to toxic substance;GO:0035584//calcium-mediated signaling using intracellular calcium source;GO:0051561//positive regulation of mitochondrial calcium ion concentration;GO:0000422//autophagy of mitochondrion;GO:0014850//response to muscle activity;GO:0070584//mitochondrion morphogenesis;GO:0010821//regulation of mitochondrion organization;GO:0071396//cellular response…	K17969//mitochondrial fission 1 protein	XP_021548160.1//mitochondrial fission 1 protein isoform X1 [Neomonachus schauinslandi];NP_001156715.1//mitochondrial fission 1 protein isoform 2 [Mus musculus]	1;3
66556	Drap1	NM_001291080,NM_024176	116.97	121.84	110.42	125.01	114.62	105.33	118.63	122.41	118.92	132.59	121.09	94.47	127.83	127.12	127.47	133.97	118.11	112.57	GO:0005634//nucleus	GO:0000978//RNA polymerase II cis-regulatory region sequence-specific DNA binding;GO:0003714//transcription corepressor activity;GO:0042802//identical protein binding;GO:0003712//transcription coregulator activity;GO:0046982//protein heterodimerization activity;GO:0008134//transcription factor binding	GO:0000122//negative regulation of transcription by RNA polymerase II;GO:0006355//regulation of transcription, DNA-templated	K21752//Dr1-associated corepressor	NP_001278009.1//dr1-associated corepressor isoform 1 [Mus musculus];NP_077138.1//dr1-associated corepressor isoform 2 [Mus musculus]	1;2
20655	Sod1	NM_011434	116.68	106.79	107.52	155.07	112.15	93.02	97.28	126.36	102.57	119.21	93.35	97.43	101.23	112.18	111.87	116.89	126.51	113.69	GO:1904115//axon cytoplasm;GO:0031410//cytoplasmic vesicle;GO:0005737//cytoplasm	GO:0042802//identical protein binding;GO:0005507//copper ion binding;GO:0051087//chaperone binding;GO:0019899//enzyme binding	GO:0060088//auditory receptor cell stereocilium organization;GO:0000187//activation of MAPK activity;GO:0008089//anterograde axonal transport;GO:0007568//aging	K04565//superoxide dismutase, Cu-Zn family [EC:1.15.1.1]	XP_021065350.1//superoxide dismutase [Cu-Zn] [Mus pahari]	1
67445	C1qtnf4	NM_026161	116.58	114.19	120.72	120.67	87.95	94.13	77.95	93.81	85.67	84.5	91.85	114.39	111.1	87.04	81.55	107.23	71.38	92.46	GO:0005615//extracellular space	GO:0005125//cytokine activity	GO:0032755//positive regulation of interleukin-6 production;GO:1901224//positive regulation of NIK/NF-kappaB signaling;GO:1904469//positive regulation of tumor necrosis factor secretion;GO:0070105//positive regulation of interleukin-6-mediated signaling pathway;GO:2000778//positive regulation of interleukin-6 secretion	K19470//complement C1q tumor necrosis factor-related protein 6;K18744//caprin-2	XP_022363416.1//LOW QUALITY PROTEIN: complement C1q tumor necrosis factor-related protein 4 [Enhydra lutris kenyoni]	3
18674	Slc25a3	NM_133668	116.55	115.15	123.45	127.23	115.66	118.08	98.23	126.43	107.19	119.1	114.69	105	119.35	123.22	128.54	122.34	131.02	134.3	GO:0016021//integral component of membrane	NA	NA	K15102//solute carrier family 25 (mitochondrial phosphate transporter), member 3	EDL21528.1//mCG10343, isoform CRA_c, partial [Mus musculus]	3
14718	Got1	NM_010324	116.44	127.43	130.49	149.95	128.09	112.17	105.35	137.76	126.92	125.92	123.8	102.05	119.14	135.36	135.72	124.21	148.72	141.66	GO:0005654//nucleoplasm;GO:0005829//cytosol;GO:0005764//lysosome;GO:0043679//axon terminus;GO:0005737//cytoplasm	GO:0047801//L-cysteine:2-oxoglutarate aminotransferase activity;GO:0031406//carboxylic acid binding;GO:0004069//L-aspartate:2-oxoglutarate aminotransferase activity;GO:0030170//pyridoxal phosphate binding;GO:0004609//phosphatidylserine decarboxylase activity	GO:0019550//glutamate catabolic process to aspartate;GO:0043648//dicarboxylic acid metabolic process;GO:0071260//cellular response to mechanical stimulus;GO:0006532//aspartate biosynthetic process;GO:0006107//oxaloacetate metabolic process;GO:0055089//fatty acid homeostasis;GO:0051481//negative regulation of cytosolic calcium ion concentration;GO:0006114//glycerol biosynthetic process;GO:0051384/…	K14454//aspartate aminotransferase, cytoplasmic [EC:2.6.1.1]	NP_034454.2//aspartate aminotransferase, cytoplasmic [Mus musculus]	2
20254	Scg2	NM_001310680,NM_009129	115.94	128.87	112.41	180.63	152.36	142.04	165.44	170.61	163.27	171.81	143.45	138.86	131.45	151.58	206.29	128.07	217	145.03	GO:0030141//secretory granule;GO:0098992//neuronal dense core vesicle;GO:0005615//extracellular space;GO:0031045//dense core granule	GO:0005125//cytokine activity;GO:0042056//chemoattractant activity	GO:0000165//MAPK cascade;GO:0048245//eosinophil chemotaxis;GO:0050930//induction of positive chemotaxis;GO:0001525//angiogenesis;GO:0035556//intracellular signal transduction;GO:2000352//negative regulation of endothelial cell apoptotic process;GO:2001237//negative regulation of extrinsic apoptotic signaling pathway;GO:0001938//positive regulation of endothelial cell proliferation;GO:0050918//pos…	K19607//X-linked retinitis pigmentosa GTPase regulator;K23573//dentin sialophosphoprotein	NP_001297609.1//secretogranin-2 isoform 2 precursor [Mus musculus];NP_033155.1//secretogranin-2 isoform 1 precursor [Mus musculus]	1;2
14688	Gnb1	BGI_novel_T013228,NM_001160016,NM_001160017,NM_008142	115.62	120.95	124.59	125.38	122.77	114.11	111.45	129.96	118.65	118.13	119.13	102.66	124.79	119.19	123.01	121.84	134.59	131.57	GO:0016020//membrane;GO:0005765//lysosomal membrane;GO:0070062//extracellular exosome;GO:0030425//dendrite;GO:0097381//photoreceptor disc membrane;GO:0001917//photoreceptor inner segment;GO:0005834//heterotrimeric G-protein complex;GO:0043209//myelin sheath;GO:1903561//extracellular vesicle;GO:0001750//photoreceptor outer segment;GO:0044297//cell body;GO:0005829//cytosol;GO:0045202//synapse;GO:00…	GO:0047391//alkylglycerophosphoethanolamine phosphodiesterase activity;GO:0051020//GTPase binding;GO:0030507//spectrin binding;GO:0044877//protein-containing complex binding;GO:0003924//GTPase activity	GO:0071456//cellular response to hypoxia;GO:0060041//retina development in camera-type eye;GO:0007200//phospholipase C-activating G protein-coupled receptor signaling pathway;GO:0016056//rhodopsin mediated signaling pathway;GO:0010659//cardiac muscle cell apoptotic process;GO:0030168//platelet activation;GO:0008283//cell population proliferation;GO:0007223//Wnt signaling pathway, calcium modulati…	K04536//guanine nucleotide-binding protein G(I)/G(S)/G(T) subunit beta-1	EDL15010.1//guanine nucleotide binding protein, beta 1, isoform CRA_a, partial [Mus musculus]	1;4
BGI_novel_G001193	NA	BGI_novel_T014156	114.79	112.67	106.06	137.53	102.94	90.65	92.41	123.64	107.99	100.75	118.1	73.65	124.5	111.29	106.24	104.95	117.19	109.38	GO:0005615//extracellular space;GO:0008021//synaptic vesicle;GO:0005791//rough endoplasmic reticulum;GO:0043209//myelin sheath;GO:0005741//mitochondrial outer membrane;GO:0005737//cytoplasm;GO:0043025//neuronal cell body;GO:0043005//neuron projection;GO:0009986//cell surface;GO:0005794//Golgi apparatus;GO:0045177//apical part of cell;GO:0043679//axon terminus;GO:0005739//mitochondrion	GO:0004867//serine-type endopeptidase inhibitor activity;GO:0033612//receptor serine/threonine kinase binding;GO:0005524//ATP binding;GO:0005102//signaling receptor binding;GO:0019901//protein kinase binding;GO:0008289//lipid binding;GO:0051019//mitogen-activated protein kinase binding;GO:0019900//kinase binding;GO:0019899//enzyme binding	GO:0001505//regulation of neurotransmitter levels;GO:0021766//hippocampus development;GO:0045471//response to ethanol;GO:0060409//positive regulation of acetylcholine metabolic process;GO:0051602//response to electrical stimulus;GO:0045840//positive regulation of mitotic nuclear division;GO:0043950//positive regulation of cAMP-mediated signaling;GO:0009611//response to wounding;GO:0000165//MAPK c…	K06910//phosphatidylethanolamine-binding protein	NP_061346.2//phosphatidylethanolamine-binding protein 1 [Mus musculus]	NA
17756	Map2	BGI_novel_T000326,BGI_novel_T000327,BGI_novel_T000328,BGI_novel_T000329,BGI_novel_T000330,BGI_novel_T000331,BGI_novel_T000332,NM_001039934,NM_001310634,NM_008632	114.74	126.1	119.02	112.06	119.63	124.72	113.83	115.05	119.01	119.36	115.68	116.26	119.33	120.36	123.49	111.97	120.6	114.45	GO:0005790//smooth endoplasmic reticulum;GO:0030425//dendrite;GO:0097441//basal dendrite;GO:0005874//microtubule;GO:0005791//rough endoplasmic reticulum;GO:1990769//proximal neuron projection;GO:1902737//dendritic filopodium;GO:0043194//axon initial segment;GO:0032587//ruffle membrane;GO:0150002//distal dendrite;GO:0005737//cytoplasm;GO:0097442//CA3 pyramidal cell dendrite;GO:0043025//neuronal ce…	GO:0005519//cytoskeletal regulatory protein binding;GO:0003779//actin binding;GO:0002162//dystroglycan binding;GO:0005516//calmodulin binding;GO:0008017//microtubule binding;GO:0019901//protein kinase binding	GO:0016358//dendrite development;GO:0071310//cellular response to organic substance;GO:1904527//negative regulation of microtubule binding;GO:2000575//negative regulation of microtubule motor activity;GO:0030517//negative regulation of axon extension;GO:0031175//neuron projection development;GO:0007026//negative regulation of microtubule depolymerization;GO:1903744//positive regulation of anterog…	K10430//microtubule-associated protein 2	NP_001035023.1//microtubule-associated protein 2 isoform 1 [Mus musculus];XP_006495820.1//microtubule-associated protein 2 isoform X10 [Mus musculus];XP_006495819.1//microtubule-associated protein 2 isoform X8 [Mus musculus];XP_017174664.1//microtubule-associated protein 2 isoform X9 [Mus musculus];XP_017174655.1//microtubule-associated protein 2 isoform X7 [Mus musculus];NP_032658.2//microtubule…	1;2
228033	Atp5g3	NM_001301721,NM_001301722,NM_175015	114.54	116.3	119.34	141.01	107.09	94.36	98.27	144.81	110.95	129.32	102.67	99.61	103.29	118.6	128.99	115.79	130.81	119.43	GO:0005634//nucleus;GO:0000276//mitochondrial proton-transporting ATP synthase complex, coupling factor F(o);GO:0045263//proton-transporting ATP synthase complex, coupling factor F(o);GO:0016021//integral component of membrane;GO:0005739//mitochondrion;GO:0034703//cation channel complex	GO:0008289//lipid binding;GO:0022834//ligand-gated channel activity;GO:0015078//proton transmembrane transporter activity;GO:0003700//DNA-binding transcription factor activity;GO:0046933//proton-transporting ATP synthase activity, rotational mechanism	GO:0046931//pore complex assembly;GO:0015986//ATP synthesis coupled proton transport;GO:0006357//regulation of transcription by RNA polymerase II	K02128//F-type H+-transporting ATPase subunit c	ERE71959.1//ATP synthase lipid-binding protein [Cricetulus griseus];VCW97734.1//unnamed protein product, partial [Gulo gulo]	1;3
67115	Rpl14	NM_025974	114.46	90.9	102.51	131.69	91.43	91.04	92.19	111.18	98.13	126.75	99.22	91.32	119.31	105.21	96.65	117.57	97.58	93.22	GO:0005840//ribosome;GO:0022625//cytosolic large ribosomal subunit;GO:0014069//postsynaptic density	GO:0003723//RNA binding;GO:0003735//structural constituent of ribosome	GO:0006412//translation;GO:0006364//rRNA processing;GO:0042273//ribosomal large subunit biogenesis	K02875//large subunit ribosomal protein L14e	NP_080250.1//60S ribosomal protein L14 [Mus musculus]	2
15078	H3f3a	NM_008210	114.4	106.81	111.3	114.74	109.52	97.23	92.14	109.58	91.63	105.62	104.62	93.84	117.45	103.88	97.58	105.33	95.21	106.83	NA	NA	NA	K11253//histone H3	XP_032962837.1//histone H3.3A-like [Rhinolophus ferrumequinum]	5
20091	Rps3a1	NM_016959	114.12	114.77	112.71	151.78	118.7	109.19	126.52	124.84	124.54	139.77	127.6	107.58	135.51	120.12	114.33	131.87	113.57	112.17	GO:0005783//endoplasmic reticulum;GO:0005634//nucleus;GO:0015935//small ribosomal subunit;GO:0005730//nucleolus;GO:1990904//ribonucleoprotein complex;GO:0005829//cytosol;GO:0022627//cytosolic small ribosomal subunit;GO:0045202//synapse	GO:0003729//mRNA binding;GO:0048027//mRNA 5'-UTR binding;GO:0003735//structural constituent of ribosome;GO:0031369//translation initiation factor binding	GO:0030154//cell differentiation;GO:0048146//positive regulation of fibroblast proliferation;GO:0006412//translation;GO:0045727//positive regulation of translation;GO:0043066//negative regulation of apoptotic process	K02984//small subunit ribosomal protein S3Ae	XP_035156676.1//40S ribosomal protein S3a-like [Callithrix jacchus]	4
67254	2900011O08Rik	NM_144518	114.03	115.29	112.9	127.13	123.64	103.61	112.78	123.37	116.92	119.52	121.26	109.31	115.32	122.73	129.68	113.27	127.95	122.72	NA	NA	NA	K17495//CUB and sushi domain-containing protein;K10890//fanconi anemia group C protein;K19948//MICAL-like protein 1	EDK97385.1//RIKEN cDNA 2900011O08, isoform CRA_a, partial [Mus musculus]	3
268859	Rbfox1	BGI_novel_T006656,BGI_novel_T006657,BGI_novel_T006658,BGI_novel_T006659,BGI_novel_T006660,BGI_novel_T006661,BGI_novel_T006662,BGI_novel_T006663,BGI_novel_T006664,BGI_novel_T006665,BGI_novel_T006666,BGI_novel_T006667,BGI_novel_T006668,BGI_novel_T006669,NM_021477,NM_183188	113.96	102.68	114.99	94.54	109.75	114.63	103.77	82.25	101.24	83.6	121.94	106.95	122.88	101.87	87.49	95.47	78.92	107.77	GO:0005634//nucleus;GO:0005654//nucleoplasm;GO:0005802//trans-Golgi network;GO:0005737//cytoplasm	GO:0003723//RNA binding;GO:0003729//mRNA binding;GO:0008022//protein C-terminus binding;GO:0003730//mRNA 3'-UTR binding	GO:0007399//nervous system development;GO:0006397//mRNA processing;GO:2001014//regulation of skeletal muscle cell differentiation;GO:0000381//regulation of alternative mRNA splicing, via spliceosome;GO:0008380//RNA splicing;GO:0050885//neuromuscular process controlling balance	K14946//RNA binding protein fox-1	XP_011244213.2//RNA binding protein fox-1 homolog 1 isoform X5 [Mus musculus];XP_031217575.1//RNA binding protein fox-1 homolog 1 isoform X4 [Mastomys coucha];XP_017172481.1//RNA binding protein fox-1 homolog 1 isoform X27 [Mus musculus];XP_030104992.1//RNA binding protein fox-1 homolog 1 isoform X36 [Mus musculus];XP_029326649.1//RNA binding protein fox-1 homolog 1 isoform X4 [Mus caroli];XP_030…	2;5
26395	Map2k1	NM_008927	113.91	90.85	104.67	103.15	100.37	84.85	78.59	107.94	93.52	84.27	96.11	95.7	100.95	91.13	86.87	89.89	92.72	103.92	GO:0030424//axon;GO:0005783//endoplasmic reticulum;GO:0005938//cell cortex;GO:0005829//cytosol;GO:0005886//plasma membrane;GO:0005737//cytoplasm	GO:0005524//ATP binding;GO:0047485//protein N-terminus binding;GO:0043539//protein serine/threonine kinase activator activity;GO:0031435//mitogen-activated protein kinase kinase kinase binding;GO:0005078//MAP-kinase scaffold activity;GO:0097110//scaffold protein binding;GO:0004674//protein serine/threonine kinase activity;GO:0008022//protein C-terminus binding;GO:0004708//MAP kinase kinase activi…	GO:0000187//activation of MAPK activity;GO:0032147//activation of protein kinase activity;GO:0010629//negative regulation of gene expression;GO:0070371//ERK1 and ERK2 cascade;GO:0007050//cell cycle arrest;GO:0045893//positive regulation of transcription, DNA-templated;GO:0018107//peptidyl-threonine phosphorylation;GO:0090398//cellular senescence;GO:1903800//positive regulation of production of mi…	K04368//mitogen-activated protein kinase kinase 1 [EC:2.7.12.2]	NP_032953.1//dual specificity mitogen-activated protein kinase kinase 1 [Mus musculus]	3
16783	Lamp1	NM_001317353,NM_010684	113.78	134.63	124.58	119.38	127.18	111.93	129.71	139.07	134.04	143.12	130.94	116.46	125.86	133.66	142.96	132.72	142.99	128.45	GO:0010008//endosome membrane;GO:0030425//dendrite;GO:0005770//late endosome;GO:0009897//external side of plasma membrane;GO:0031410//cytoplasmic vesicle;GO:0044194//cytolytic granule;GO:0042470//melanosome;GO:0031982//vesicle;GO:0005737//cytoplasm;GO:0043025//neuronal cell body;GO:0045335//phagocytic vesicle;GO:0044754//autolysosome;GO:0005829//cytosol;GO:0016021//integral component of membrane;…	GO:0019904//protein domain specific binding;GO:0019899//enzyme binding	GO:0090160//Golgi to lysosome transport;GO:0072594//establishment of protein localization to organelle;GO:0007283//spermatogenesis;GO:0008626//granzyme-mediated apoptotic signaling pathway;GO:0043323//positive regulation of natural killer cell degranulation;GO:0045954//positive regulation of natural killer cell mediated cytotoxicity;GO:0048102//autophagic cell death;GO:0050821//protein stabilizat…	K06528//lysosomal-associated membrane protein 1/2	NP_001304282.1//lysosome-associated membrane glycoprotein 1 isoform 1 precursor [Mus musculus];NP_034814.2//lysosome-associated membrane glycoprotein 1 isoform 2 precursor [Mus musculus]	1;3
57423	Atp5j2	NM_020582	113.41	106.8	124.13	154.07	115.01	107.79	109.75	109.9	107.99	127.78	120.68	86.03	128.4	102.95	100	135.9	109.21	98.37	GO:0000276//mitochondrial proton-transporting ATP synthase complex, coupling factor F(o);GO:0005753//mitochondrial proton-transporting ATP synthase complex;GO:0005743//mitochondrial inner membrane;GO:0016021//integral component of membrane;GO:0005739//mitochondrion	GO:0046933//proton-transporting ATP synthase activity, rotational mechanism	GO:0046034//ATP metabolic process;GO:0042776//mitochondrial ATP synthesis coupled proton transport	K02130//F-type H+-transporting ATPase subunit f	XP_032742868.1//ATP synthase subunit f, mitochondrial [Rattus rattus]	2
18483	Palm	NM_001161747,NM_023128	113.06	114.7	112.75	108.11	92.64	103.57	100.5	97.05	98.69	99.12	97.71	108.37	121.81	104.88	90.59	113.85	82.96	91.89	GO:0016323//basolateral plasma membrane;GO:0030424//axon;GO:0016020//membrane;GO:0005654//nucleoplasm;GO:0016327//apicolateral plasma membrane;GO:0044309//neuron spine;GO:0014069//postsynaptic density;GO:0005737//cytoplasm;GO:0030175//filopodium;GO:0032590//dendrite membrane;GO:0005886//plasma membrane;GO:0031527//filopodium membrane;GO:0032591//dendritic spine membrane	GO:0031750//D3 dopamine receptor binding	GO:0007193//adenylate cyclase-inhibiting G protein-coupled receptor signaling pathway;GO:0071257//cellular response to electrical stimulus;GO:0072659//protein localization to plasma membrane;GO:0051491//positive regulation of filopodium assembly;GO:0060074//synapse maturation;GO:0008360//regulation of cell shape;GO:0060999//positive regulation of dendritic spine development;GO:0007194//negative r…	K16519//A-kinase anchor protein 2	NP_075617.3//paralemmin-1 isoform 1 [Mus musculus];NP_001155219.1//paralemmin-1 isoform 2 [Mus musculus]	1;4
66049	Rogdi	BGI_novel_T006639,NM_133185	112.53	119.11	115.1	125.09	122.93	113.47	110.5	114.95	118.67	113.13	111.13	123.64	119.31	125.74	123.1	131.78	125.71	112.77	GO:0030425//dendrite;GO:0030424//axon;GO:0005634//nucleus;GO:0008021//synaptic vesicle;GO:0005635//nuclear envelope;GO:0098793//presynapse;GO:0043204//perikaryon;GO:0043291//RAVE complex	NA	GO:0032502//developmental process;GO:0022008//neurogenesis;GO:0007035//vacuolar acidification;GO:0030097//hemopoiesis;GO:0007420//brain development;GO:0008284//positive regulation of cell population proliferation;GO:0042475//odontogenesis of dentin-containing tooth	K19367//maspardin;K17925//sorting nexin-13	EDK97273.1//rogdi homolog (Drosophila), isoform CRA_b, partial [Mus musculus];TEA31898.1//hypothetical protein DBR06_SOUSAS8310142, partial [Sousa chinensis]	2
240058	Cpne5	BGI_novel_T007703,NM_153166	112.5	91.99	98.2	95.1	99.23	102.9	96.6	81.48	94.88	85.46	97.88	121.21	117.15	95.09	75.53	103.12	74.83	87.19	GO:0005886//plasma membrane;GO:0043204//perikaryon;GO:0043025//neuronal cell body;GO:0043005//neuron projection	GO:0046872//metal ion binding;GO:0005544//calcium-dependent phospholipid binding	GO:0071277//cellular response to calcium ion;GO:1903861//positive regulation of dendrite extension	K16280//E3 ubiquitin-protein ligase RGLG [EC:2.3.2.27];K11348//bromodomain and PHD finger-containing protein 1;K20493//leucine-rich repeat-containing protein 16;K03626//nascent polypeptide-associated complex subunit alpha	NP_694806.1//copine-5 isoform 2 [Mus musculus];NP_001347168.1//copine-5 isoform 1 [Mus musculus]	2
BGI_novel_G001565	NA	BGI_novel_T018380	112.32	106.38	111.75	116.9	105.2	99.61	101.39	113.18	103.77	112.46	97.4	95.45	115.97	111.53	100.83	110.82	111.55	98.23	GO:0016020//membrane;GO:0005840//ribosome;GO:0005634//nucleus;GO:0005829//cytosol;GO:0022625//cytosolic large ribosomal subunit;GO:0031672//A band	GO:0003723//RNA binding;GO:0003735//structural constituent of ribosome;GO:0045296//cadherin binding	GO:0006413//translational initiation;GO:0006614//SRP-dependent cotranslational protein targeting to membrane;GO:0019083//viral transcription;GO:0000184//nuclear-transcribed mRNA catabolic process, nonsense-mediated decay;GO:0002181//cytoplasmic translation;GO:0006412//translation;GO:0045471//response to ethanol	K02877//large subunit ribosomal protein L15e	NP_001071334.1//60S ribosomal protein L15 [Bos taurus]	NA
22630	Ywhaq	BGI_novel_T003658,BGI_novel_T003659,NM_011739	111.96	125.33	118.95	131.77	125.67	110.19	123.84	138.95	126.83	134.21	115.11	98.22	109.24	121.35	130.73	120.9	145.12	132.84	GO:0032991//protein-containing complex;GO:0005829//cytosol;GO:0045202//synapse;GO:0005737//cytoplasm	GO:0044325//ion channel binding;GO:0071889//14-3-3 protein binding;GO:0019904//protein domain specific binding;GO:0008022//protein C-terminus binding;GO:0047485//protein N-terminus binding;GO:0042802//identical protein binding	GO:0006605//protein targeting;GO:0045892//negative regulation of transcription, DNA-templated;GO:0007165//signal transduction;GO:0007264//small GTPase mediated signal transduction;GO:0034766//negative regulation of ion transmembrane transport	K16197//14-3-3 protein beta/theta/zeta	AAH90156.1//Unknown (protein for IMAGE:7198737), partial [Xenopus laevis];AAH85299.1//Ywhaq protein, partial [Mus musculus]	3
54198	Snx3	NM_017472	111.91	113.07	110.73	112.05	115.5	112.87	119.6	110.18	116.94	112.73	112.07	107.77	111.84	118.62	126.29	119.34	120.58	103.65	GO:0070062//extracellular exosome;GO:0010008//endosome membrane;GO:0030904//retromer complex;GO:0030136//clathrin-coated vesicle;GO:0032009//early phagosome;GO:0005737//cytoplasm;GO:0031901//early endosome membrane;GO:0005829//cytosol;GO:0005769//early endosome	GO:0080025//phosphatidylinositol-3,5-bisphosphate binding;GO:1901981//phosphatidylinositol phosphate binding;GO:0070273//phosphatidylinositol-4-phosphate binding;GO:0019903//protein phosphatase binding;GO:0032266//phosphatidylinositol-3-phosphate binding;GO:0010314//phosphatidylinositol-5-phosphate binding	GO:0042177//negative regulation of protein catabolic process;GO:0042541//hemoglobin biosynthetic process;GO:0046597//negative regulation of viral entry into host cell;GO:0051224//negative regulation of protein transport;GO:0010324//membrane invagination;GO:0022615//protein to membrane docking;GO:0033572//transferrin transport;GO:0016579//protein deubiquitination;GO:0050765//negative regulation of…	K17918//sorting nexin-3/12	XP_014446547.1//sorting nexin-3 [Tupaia chinensis]	4
19084	Prkar1a	NM_001313973,NM_001313974,NM_001313975,NM_001313976,NM_021880	111.89	122.49	114	123.45	124.3	107.78	115.49	137.43	117.28	126.82	112.06	102.34	104.51	121.63	132.5	112.28	156.01	139	GO:0031588//nucleotide-activated protein kinase complex;GO:0044853//plasma membrane raft;GO:0031594//neuromuscular junction;GO:0005813//centrosome;GO:0001772//immunological synapse;GO:0005737//cytoplasm;GO:0032991//protein-containing complex;GO:0005829//cytosol;GO:0098978//glutamatergic synapse;GO:0005771//multivesicular body;GO:0045202//synapse;GO:0005930//axoneme;GO:0097224//sperm connecting pi…	GO:0030552//cAMP binding;GO:0019904//protein domain specific binding;GO:0004862//cAMP-dependent protein kinase inhibitor activity;GO:0008603//cAMP-dependent protein kinase regulator activity;GO:0031625//ubiquitin protein ligase binding;GO:0034236//protein kinase A catalytic subunit binding;GO:0047555//3',5'-cyclic-GMP phosphodiesterase activity	GO:0045859//regulation of protein kinase activity;GO:2000480//negative regulation of cAMP-dependent protein kinase activity;GO:0046007//negative regulation of activated T cell proliferation;GO:0045214//sarcomere organization;GO:0007507//heart development;GO:0006468//protein phosphorylation;GO:0001707//mesoderm formation;GO:0006469//negative regulation of protein kinase activity;GO:0045835//negati…	K04739//cAMP-dependent protein kinase regulator	BAE34559.1//unnamed protein product [Mus musculus]	1;3
67160	Eef1g	NM_026007	111.8	112.66	114.58	131.06	118.57	102.31	119.93	142.14	112.59	131.92	115.32	106.25	114.17	126.52	126.18	124.31	134.35	119.55	GO:0005634//nucleus	GO:0050265//RNA uridylyltransferase activity;GO:0008270//zinc ion binding;GO:0003746//translation elongation factor activity;GO:0003730//mRNA 3'-UTR binding	GO:0006378//mRNA polyadenylation	K03233//elongation factor 1-gamma	XP_005331561.2//speckle targeted PIP5K1A-regulated poly(A) polymerase isoform X2 [Ictidomys tridecemlineatus]	4
243339	Tmem130	BGI_novel_T014575,NM_177735	111.77	120.28	125	164.4	167.35	112.26	152.15	210.72	170.58	190.15	129.63	103.06	109.09	178.82	247.39	145.55	296.73	173.81	GO:0005887//integral component of plasma membrane;GO:0005794//Golgi apparatus;GO:0016021//integral component of membrane	NA	NA	K20732//transmembrane glycoprotein NMB	NP_001163870.1//transmembrane protein 130 precursor [Rattus norvegicus]	4
117148	Necab2	NM_054095	111.49	93.22	94.25	97.4	95.2	104.79	108.38	89.01	92.89	94	102.45	113.72	107.05	92	91.33	103.4	74.4	95.78	GO:0030425//dendrite;GO:0030424//axon;GO:0005886//plasma membrane;GO:0005737//cytoplasm	GO:0042802//identical protein binding;GO:0005509//calcium ion binding;GO:0031687//A2A adenosine receptor binding;GO:0031802//type 5 metabotropic glutamate receptor binding	GO:1900451//positive regulation of glutamate receptor signaling pathway;GO:0060168//positive regulation of adenosine receptor signaling pathway;GO:1904021//negative regulation of G protein-coupled receptor internalization;GO:0042984//regulation of amyloid precursor protein biosynthetic process;GO:1905477//positive regulation of protein localization to membrane;GO:0070374//positive regulation of E…	K23854	NP_473436.1//N-terminal EF-hand calcium-binding protein 2 [Mus musculus]	2
19989	Rpl7	NM_011291	111.48	109.99	116.74	141.93	101.99	103.98	103.79	125.54	117.16	126.71	117.52	98.92	119.76	118.8	98.89	122.42	114.19	105.64	GO:0005840//ribosome;GO:1990904//ribonucleoprotein complex;GO:0022625//cytosolic large ribosomal subunit;GO:0031672//A band;GO:0045202//synapse;GO:0014069//postsynaptic density;GO:0005844//polysome	GO:0003723//RNA binding;GO:0003729//mRNA binding;GO:0003677//DNA binding;GO:0042802//identical protein binding;GO:0008097//5S rRNA binding;GO:0003735//structural constituent of ribosome	GO:0006412//translation;GO:0000463//maturation of LSU-rRNA from tricistronic rRNA transcript (SSU-rRNA, 5.8S rRNA, LSU-rRNA);GO:0006364//rRNA processing;GO:0042273//ribosomal large subunit biogenesis	K02937//large subunit ribosomal protein L7e	NP_035421.2//60S ribosomal protein L7 [Mus musculus]	5
20692	Sparc	BGI_novel_T002401,BGI_novel_T002402,NM_001290817,NM_009242	111.38	107.22	124.07	171.3	157.79	124.51	182.09	257.21	186.49	243.94	149.08	81.58	105.93	218.07	284.33	178.49	278.71	176.1	GO:0043231//intracellular membrane-bounded organelle;GO:0031012//extracellular matrix;GO:0005634//nucleus;GO:0005615//extracellular space;GO:0062023//collagen-containing extracellular matrix;GO:0016363//nuclear matrix;GO:0031982//vesicle;GO:0005737//cytoplasm;GO:0009986//cell surface;GO:0031091//platelet alpha granule;GO:0098978//glutamatergic synapse;GO:0045202//synapse;GO:0031092//platelet alph…	GO:0005518//collagen binding;GO:0005509//calcium ion binding;GO:0050840//extracellular matrix binding	GO:0030324//lung development;GO:0034097//response to cytokine;GO:0042127//regulation of cell population proliferation;GO:0032496//response to lipopolysaccharide;GO:0010595//positive regulation of endothelial cell migration;GO:0001503//ossification;GO:0009629//response to gravity;GO:0045471//response to ethanol;GO:0071363//cellular response to growth factor stimulus;GO:0048839//inner ear developme…	K15144//mediator of RNA polymerase II transcription subunit 1	XP_030101590.1//SPARC isoform X1 [Mus musculus]	1;5
15931	Ids	BGI_novel_T019779,BGI_novel_T019780,BGI_novel_T019781,NM_010498	111.28	131.63	116.82	105.13	126.12	118.69	126.32	108.35	118.06	116.41	113.22	119.8	115	114.24	117.66	122.17	139.66	111.82	GO:0005764//lysosome	GO:0004423//iduronate-2-sulfatase activity;GO:0008484//sulfuric ester hydrolase activity;GO:0005509//calcium ion binding	GO:0006027//glycosaminoglycan catabolic process	K01136//iduronate 2-sulfatase [EC:3.1.6.13]	BAE21082.1//unnamed protein product, partial [Mus musculus];NP_034628.2//iduronate 2-sulfatase precursor [Mus musculus]	3
12864	Cox6c	NM_053071	111.08	105.2	120.9	135.92	91.46	102.2	101.48	111.14	96.53	115.35	97.63	84.87	113.1	94.99	84.15	110.39	98.11	98.17	GO:0005743//mitochondrial inner membrane;GO:0016021//integral component of membrane;GO:0005739//mitochondrion	GO:0004129//cytochrome-c oxidase activity	GO:0006119//oxidative phosphorylation	K02268//cytochrome c oxidase subunit 6c	OBS72030.1//hypothetical protein A6R68_13394, partial [Neotoma lepida]	2
64652	Nisch	NM_022656	111	105.34	107.88	118.34	115.33	108.89	108.82	132.23	117.51	116.84	115.95	106.11	116.93	121.67	128.55	110.93	133.27	116.18	GO:0005829//cytosol;GO:0055037//recycling endosome;GO:0005886//plasma membrane;GO:0005769//early endosome;GO:0005737//cytoplasm	GO:0005178//integrin binding;GO:0042802//identical protein binding;GO:0019901//protein kinase binding;GO:0035091//phosphatidylinositol binding	GO:0008217//regulation of blood pressure;GO:0016601//Rac protein signal transduction;GO:0048243//norepinephrine secretion;GO:0006006//glucose metabolic process;GO:0030036//actin cytoskeleton organization;GO:0030336//negative regulation of cell migration;GO:0032228//regulation of synaptic transmission, GABAergic;GO:0006915//apoptotic process	K04574//neurofilament heavy polypeptide	NP_073147.2//nischarin isoform 1 [Mus musculus]	2
BGI_novel_G001626	NA	BGI_novel_T019479	110.97	279.26	278.11	58.37	103.99	441.7	416.97	543.21	220.09	214.4	223.93	116.05	32.64	230.57	453.93	35.76	283.51	405.43	GO:0045277//respiratory chain complex IV;GO:0005750//mitochondrial respiratory chain complex III;GO:0005743//mitochondrial inner membrane;GO:0016021//integral component of membrane;GO:0005739//mitochondrion;GO:0005751//mitochondrial respiratory chain complex IV	GO:0046872//metal ion binding;GO:0020037//heme binding;GO:0004129//cytochrome-c oxidase activity	GO:0021549//cerebellum development;GO:0006123//mitochondrial electron transport, cytochrome c to oxygen;GO:0046688//response to copper ion;GO:0009060//aerobic respiration;GO:0007568//aging;GO:0006119//oxidative phosphorylation;GO:0006979//response to oxidative stress;GO:0051602//response to electrical stimulus;GO:0022904//respiratory electron transport chain;GO:0015990//electron transport coupled…	K02256//cytochrome c oxidase subunit 1 [EC:1.9.3.1]	NP_904330.1//cytochrome c oxidase subunit I [Mus musculus]	NA
11949	Atp5c1	NM_001112738,NM_020615	110.88	105.42	111.7	115.31	112.03	87.07	88.99	114.9	97.27	110.1	90.55	84.26	90.5	106.14	100.08	101.38	109.87	106.75	GO:0045261//proton-transporting ATP synthase complex, catalytic core F(1);GO:0005753//mitochondrial proton-transporting ATP synthase complex;GO:0000275//mitochondrial proton-transporting ATP synthase complex, catalytic sector F(1);GO:0043209//myelin sheath;GO:0005743//mitochondrial inner membrane;GO:0005739//mitochondrion	GO:0046933//proton-transporting ATP synthase activity, rotational mechanism	GO:0015986//ATP synthesis coupled proton transport;GO:0046034//ATP metabolic process;GO:0006754//ATP biosynthetic process;GO:0042776//mitochondrial ATP synthesis coupled proton transport	K02136//F-type H+-transporting ATPase subunit gamma	NP_065640.2//ATP synthase subunit gamma, mitochondrial isoform a [Mus musculus]	4;1
12716	Ckmt1	NM_009897	110.48	104.74	112.12	129.48	113.8	95.83	92.78	117.21	113.51	111.41	103.01	94.87	99.23	122.06	114.74	102.69	133.5	125.86	GO:0044289//mitochondrial inner-outer membrane contact site;GO:0043209//myelin sheath;GO:0005743//mitochondrial inner membrane;GO:0005739//mitochondrion;GO:0043204//perikaryon	GO:0005524//ATP binding;GO:0016301//kinase activity;GO:0042802//identical protein binding;GO:0004111//creatine kinase activity	GO:0046314//phosphocreatine biosynthetic process;GO:0032091//negative regulation of protein binding;GO:0043066//negative regulation of apoptotic process	K00933//creatine kinase [EC:2.7.3.2]	EDL28051.1//creatine kinase, mitochondrial 1, ubiquitous, isoform CRA_c, partial [Mus musculus]	2
76192	Abhd12	NM_024465	109.29	106.66	115.3	122.25	110.26	107.85	102.21	119.13	109.64	110.05	109.12	107.66	108.79	105.74	110.29	115.52	109.09	116.7	GO:0032839//dendrite cytoplasm;GO:0016021//integral component of membrane;GO:0005739//mitochondrion;GO:0005789//endoplasmic reticulum membrane;GO:0005737//cytoplasm;GO:0032281//AMPA glutamate receptor complex	GO:0004620//phospholipase activity;GO:0004622//lysophospholipase activity;GO:0008474//palmitoyl-(protein) hydrolase activity;GO:0047372//acylglycerol lipase activity	GO:0009395//phospholipid catabolic process;GO:0052651//monoacylglycerol catabolic process;GO:0010996//response to auditory stimulus;GO:0002084//protein depalmitoylation;GO:0046475//glycerophospholipid catabolic process;GO:0050727//regulation of inflammatory response;GO:0006660//phosphatidylserine catabolic process;GO:0007628//adult walking behavior;GO:0046464//acylglycerol catabolic process	K13704//abhydrolase domain-containing protein 12 [EC:3.1.1.23]	AAH02138.1//Abhd12 protein, partial [Mus musculus]	3
[truncated: 20,583 more rows]
