# Supplementary material for: Lactobacillus rhamnosus Sex-Specifically Attenuates Depressive-like Behavior and Mitigates Metabolic Consequences in Obesity
Source: Biol Psychiatry Glob Open Sci. 2023 Mar 15;3(4):651–62. doi: 10.1016/j.bpsgos.2023.02.011 (PMC10593880; doi:10.1016/j.bpsgos.2023.02.011)
Supplement: Supplementary Data [file mmc1.zip › CSF_KEGG-PEA_males.xlsx]

## Sheet: CSF_PEA_HFD_vehicle.LFD_vehicle
MAP_ID	MAP_NAME	N_metab	N_mapped	N_significant	N_mapped_significant	Fisher_Test_p_value
map04742	Taste transduction	150	3	10	2	0.0116452022492291
map00966	Glucosinolate biosynthesis	150	7	10	2	0.0703801125393033
map00621	Dioxin degradation	150	2	10	1	0.129306487695749
map00627	Aminobenzoate degradation	150	2	10	1	0.129306487695749
map00280	Valine, leucine and isoleucine degradation	150	3	10	1	0.18813713041901
map00362	Benzoate degradation	150	3	10	1	0.18813713041901
map00623	Toluene degradation	150	3	10	1	0.18813713041901
map00960	Tropane, piperidine and pyridine alkaloid biosynthesis	150	3	10	1	0.18813713041901
map01220	Degradation of aromatic compounds	150	3	10	1	0.18813713041901
map04973	Carbohydrate digestion and absorption	150	3	10	1	0.18813713041901
map04978	Mineral absorption	150	13	10	2	0.20975045118579
map01210	2-Oxocarboxylic acid metabolism	150	14	10	2	0.235908770998855
map00030	Pentose phosphate pathway	150	5	10	1	0.295190150683393
map00290	Valine, leucine and isoleucine biosynthesis	150	5	10	1	0.295190150683393
map00970	Aminoacyl-tRNA biosynthesis	150	18	10	2	0.34271544141589
map04974	Protein digestion and absorption	150	18	10	2	0.34271544141589
map00360	Phenylalanine metabolism	150	6	10	1	0.343797726498332
map00500	Starch and sucrose metabolism	150	6	10	1	0.343797726498332
map00460	Cyanoamino acid metabolism	150	7	10	1	0.389367328824837
map00270	Cysteine and methionine metabolism	150	8	10	1	0.432068914221701
map00340	Histidine metabolism	150	8	10	1	0.432068914221701
map00052	Galactose metabolism	150	10	10	1	0.509506326277178
map02060	Phosphotransferase system (PTS)	150	10	10	1	0.509506326277178
map00630	Glyoxylate and dicarboxylate metabolism	150	11	10	1	0.544541588685951
map00330	Arginine and proline metabolism	150	17	10	0	0.604460665666275
map00010	Glycolysis / Gluconeogenesis	150	5	10	0	1
map00053	Ascorbate and aldarate metabolism	150	7	10	0	1
map00310	Lysine degradation	150	5	10	0	1
map00400	Phenylalanine, tyrosine and tryptophan biosynthesis	150	5	10	0	1
map00410	beta-Alanine metabolism	150	7	10	0	1
map00430	Taurine and hypotaurine metabolism	150	5	10	0	1
map00680	Methane metabolism	150	7	10	0	1
map00730	Thiamine metabolism	150	5	10	0	1
map00760	Nicotinate and nicotinamide metabolism	150	5	10	0	1
map00770	Pantothenate and CoA biosynthesis	150	5	10	0	1
map00910	Nitrogen metabolism	150	5	10	0	1
map00940	Phenylpropanoid biosynthesis	150	5	10	0	1
map01230	Biosynthesis of amino acids	150	27	10	2	1
map04080	Neuroactive ligand-receptor interaction	150	7	10	0	1
map04721	Synaptic vesicle cycle	150	5	10	0	1
map04727	GABAergic synapse	150	5	10	0	1
map04964	Proximal tubule bicarbonate reclamation	150	5	10	0	1
map00020	Citrate cycle (TCA cycle)	150	6	10	0	1
map00040	Pentose and glucuronate interconversions	150	8	10	0	1
map00051	Fructose and mannose metabolism	150	6	10	0	1
map00061	Fatty acid biosynthesis	150	2	10	0	1
map00071	Fatty acid metabolism	150	2	10	0	1
map00130	Ubiquinone and other terpenoid-quinone biosynthesis	150	2	10	0	1
map00190	Oxidative phosphorylation	150	2	10	0	1
map00230	Purine metabolism	150	13	10	1	1
map00232	Caffeine metabolism	150	2	10	0	1
map00240	Pyrimidine metabolism	150	6	10	0	1
map00250	Alanine, aspartate and glutamate metabolism	150	10	10	0	1
map00260	Glycine, serine and threonine metabolism	150	10	10	0	1
map00300	Lysine biosynthesis	150	4	10	0	1
map00331	Clavulanic acid biosynthesis	150	2	10	0	1
map00350	Tyrosine metabolism	150	3	10	0	1
map00380	Tryptophan metabolism	150	3	10	0	1
map00401	Novobiocin biosynthesis	150	2	10	0	1
map00440	Phosphonate and phosphinate metabolism	150	2	10	0	1
map00471	D-Glutamine and D-glutamate metabolism	150	3	10	0	1
map00472	D-Arginine and D-ornithine metabolism	150	2	10	0	1
map00473	D-Alanine metabolism	150	2	10	0	1
map00480	Glutathione metabolism	150	6	10	0	1
map00520	Amino sugar and nucleotide sugar metabolism	150	6	10	0	1
map00521	Streptomycin biosynthesis	150	2	10	0	1
map00550	Peptidoglycan biosynthesis	150	2	10	0	1
map00562	Inositol phosphate metabolism	150	3	10	0	1
map00564	Glycerophospholipid metabolism	150	4	10	0	1
map00620	Pyruvate metabolism	150	4	10	0	1
map00640	Propanoate metabolism	150	4	10	0	1
map00650	Butanoate metabolism	150	6	10	0	1
map00660	C5-Branched dibasic acid metabolism	150	3	10	0	1
map00710	Carbon fixation in photosynthetic organisms	150	6	10	0	1
map00720	Carbon fixation pathways in prokaryotes	150	6	10	0	1
map00750	Vitamin B6 metabolism	150	3	10	0	1
map00780	Biotin metabolism	150	3	10	0	1
map00860	Porphyrin and chlorophyll metabolism	150	3	10	0	1
map00900	Terpenoid backbone biosynthesis	150	2	10	0	1
map00908	Zeatin biosynthesis	150	3	10	0	1
map00920	Sulfur metabolism	150	2	10	0	1
map01040	Biosynthesis of unsaturated fatty acids	150	3	10	0	1
map02010	ABC transporters	150	29	10	2	1
map02020	Two-component system	150	6	10	0	1
map02030	Bacterial chemotaxis	150	2	10	0	1
map04066	HIF-1 signaling pathway	150	3	10	0	1
map04122	Sulfur relay system	150	3	10	0	1
map04540	Gap junction	150	2	10	0	1
map04723	Retrograde endocannabinoid signaling	150	3	10	0	1
map04724	Glutamatergic synapse	150	2	10	0	1
map04725	Cholinergic synapse	150	2	10	0	1
map04726	Serotonergic synapse	150	3	10	0	1
map04911	Insulin secretion	150	2	10	0	1
map04976	Bile secretion	150	8	10	0	1
map04977	Vitamin digestion and absorption	150	4	10	0	1
map05012	Parkinson's disease	150	3	10	0	1
map05014	Amyotrophic lateral sclerosis (ALS)	150	2	10	0	1
map05030	Cocaine addiction	150	2	10	0	1
map05031	Amphetamine addiction	150	2	10	0	1
map05032	Morphine addiction	150	3	10	0	1
map05033	Nicotine addiction	150	3	10	0	1
map05034	Alcoholism	150	3	10	0	1
map00062	Fatty acid elongation	150	1	10	0	1
map00073	Cutin, suberine and wax biosynthesis	150	1	10	0	1
map00120	Primary bile acid biosynthesis	150	1	10	0	1
map00195	Photosynthesis	150	1	10	0	1
map00231	Puromycin biosynthesis	150	1	10	0	1
map00281	Geraniol degradation	150	1	10	0	1
map00311	Penicillin and cephalosporin biosynthesis	150	1	10	0	1
map00361	Chlorocyclohexane and chlorobenzene degradation	150	1	10	0	1
map00363	Bisphenol degradation	150	1	10	0	1
map00365	Furfural degradation	150	1	10	0	1
map00450	Selenocompound metabolism	150	1	10	0	1
map00523	Polyketide sugar unit biosynthesis	150	1	10	0	1
map00524	Butirosin and neomycin biosynthesis	150	1	10	0	1
map00561	Glycerolipid metabolism	150	1	10	0	1
map00600	Sphingolipid metabolism	150	1	10	0	1
map00622	Xylene degradation	150	1	10	0	1
map00625	Chloroalkane and chloroalkene degradation	150	1	10	0	1
map00643	Styrene degradation	150	1	10	0	1
map00740	Riboflavin metabolism	150	1	10	0	1
map00791	Atrazine degradation	150	1	10	0	1
map00901	Indole alkaloid biosynthesis	150	1	10	0	1
map00902	Monoterpenoid biosynthesis	150	1	10	0	1
map00903	Limonene and pinene degradation	150	1	10	0	1
map00909	Sesquiterpenoid and triterpenoid biosynthesis	150	1	10	0	1
map00944	Flavone and flavonol biosynthesis	150	1	10	0	1
map00950	Isoquinoline alkaloid biosynthesis	150	1	10	0	1
map00965	Betalain biosynthesis	150	1	10	0	1
map00980	Metabolism of xenobiotics by cytochrome P450	150	1	10	0	1
map01055	Biosynthesis of vancomycin group antibiotics	150	1	10	0	1
map04070	Phosphatidylinositol signaling system	150	1	10	0	1
map04111	Cell cycle - yeast	150	1	10	0	1
map04142	Lysosome	150	1	10	0	1
map04150	mTOR signaling pathway	150	1	10	0	1
map04151	PI3K-Akt signaling pathway	150	1	10	0	1
map04270	Vascular smooth muscle contraction	150	1	10	0	1
map04713	Circadian entrainment	150	1	10	0	1
map04720	Long-term potentiation	150	1	10	0	1
map04728	Dopaminergic synapse	150	1	10	0	1
map04730	Long-term depression	150	1	10	0	1
map04745	Phototransduction - fly	150	1	10	0	1
map04810	Regulation of actin cytoskeleton	150	1	10	0	1
map04915	Estrogen signaling pathway	150	1	10	0	1
map04916	Melanogenesis	150	1	10	0	1
map04930	Type II diabetes mellitus	150	1	10	0	1
map04970	Salivary secretion	150	1	10	0	1
map04971	Gastric acid secretion	150	1	10	0	1
map04972	Pancreatic secretion	150	1	10	0	1
map05016	Huntington's disease	150	1	10	0	1
map05120	Epithelial cell signaling in Helicobacter pylori infection	150	1	10	0	1
map05132	Salmonella infection	150	1	10	0	1
map05142	Chagas disease (American trypanosomiasis)	150	1	10	0	1
map05143	African trypanosomiasis	150	1	10	0	1
map05146	Amoebiasis	150	1	10	0	1
map05200	Pathways in cancer	150	1	10	0	1
map05204	Chemical carcinogenesis	150	1	10	0	1
map05211	Renal cell carcinoma	150	1	10	0	1

## Sheet: CSF_PEA_HFD_LR.HFD
MAP_ID	MAP_NAME	N_metab	N_mapped	N_significant	N_mapped_significant	Fisher_Test_p_value
map00564	Glycerophospholipid metabolism	150	4	12	2	0.0323170835539004
map00020	Citrate cycle (TCA cycle)	150	6	12	2	0.0736959684948187
map00720	Carbon fixation pathways in prokaryotes	150	6	12	2	0.0736959684948187
map00365	Furfural degradation	150	1	12	1	0.0800000000000001
map00561	Glycerolipid metabolism	150	1	12	1	0.0800000000000001
map02010	ABC transporters	150	29	12	0	0.123982788158268
map00340	Histidine metabolism	150	8	12	2	0.125514539863261
map00630	Glyoxylate and dicarboxylate metabolism	150	11	12	2	0.215001278752661
map00471	D-Glutamine and D-glutamate metabolism	150	3	12	1	0.222680935969527
map00660	C5-Branched dibasic acid metabolism	150	3	12	1	0.222680935969527
map00750	Vitamin B6 metabolism	150	3	12	1	0.222680935969527
map00780	Biotin metabolism	150	3	12	1	0.222680935969527
map04066	HIF-1 signaling pathway	150	3	12	1	0.222680935969527
map04723	Retrograde endocannabinoid signaling	150	3	12	1	0.222680935969527
map00300	Lysine biosynthesis	150	4	12	1	0.286135553441402
map01210	2-Oxocarboxylic acid metabolism	150	14	12	2	0.310502011421188
map00030	Pentose phosphate pathway	150	5	12	1	0.344809343569506
map00430	Taurine and hypotaurine metabolism	150	5	12	1	0.344809343569506
map04727	GABAergic synapse	150	5	12	1	0.344809343569506
map04964	Proximal tubule bicarbonate reclamation	150	5	12	1	0.344809343569506
map00970	Aminoacyl-tRNA biosynthesis	150	18	12	0	0.361774573406785
map04974	Protein digestion and absorption	150	18	12	0	0.361774573406785
map00650	Butanoate metabolism	150	6	12	1	0.399032018584443
map02020	Two-component system	150	6	12	1	0.399032018584443
map00053	Ascorbate and aldarate metabolism	150	7	12	1	0.449112683702406
map00410	beta-Alanine metabolism	150	7	12	1	0.449112683702406
map01230	Biosynthesis of amino acids	150	27	12	3	0.453278960497445
map00040	Pentose and glucuronate interconversions	150	8	12	1	0.495340989965141
map04976	Bile secretion	150	8	12	1	0.495340989965141
map00052	Galactose metabolism	150	10	12	1	0.577308380866818
map00250	Alanine, aspartate and glutamate metabolism	150	10	12	1	0.577308380866818
map00260	Glycine, serine and threonine metabolism	150	10	12	1	0.577308380866818
map00230	Purine metabolism	150	13	12	0	0.600846443146802
map04978	Mineral absorption	150	13	12	0	0.600846443146802
map00330	Arginine and proline metabolism	150	17	12	2	0.62798976810331
map00062	Fatty acid elongation	150	1	12	0	1
map00073	Cutin, suberine and wax biosynthesis	150	1	12	0	1
map00120	Primary bile acid biosynthesis	150	1	12	0	1
map00195	Photosynthesis	150	1	12	0	1
map00231	Puromycin biosynthesis	150	1	12	0	1
map00270	Cysteine and methionine metabolism	150	8	12	0	1
map00280	Valine, leucine and isoleucine degradation	150	3	12	0	1
map00281	Geraniol degradation	150	1	12	0	1
map00311	Penicillin and cephalosporin biosynthesis	150	1	12	0	1
map00350	Tyrosine metabolism	150	3	12	0	1
map00361	Chlorocyclohexane and chlorobenzene degradation	150	1	12	0	1
map00362	Benzoate degradation	150	3	12	0	1
map00363	Bisphenol degradation	150	1	12	0	1
map00380	Tryptophan metabolism	150	3	12	0	1
map00450	Selenocompound metabolism	150	1	12	0	1
map00460	Cyanoamino acid metabolism	150	7	12	0	1
map00523	Polyketide sugar unit biosynthesis	150	1	12	0	1
map00524	Butirosin and neomycin biosynthesis	150	1	12	0	1
map00562	Inositol phosphate metabolism	150	3	12	0	1
map00600	Sphingolipid metabolism	150	1	12	0	1
map00620	Pyruvate metabolism	150	4	12	0	1
map00622	Xylene degradation	150	1	12	0	1
map00623	Toluene degradation	150	3	12	0	1
map00625	Chloroalkane and chloroalkene degradation	150	1	12	0	1
map00640	Propanoate metabolism	150	4	12	0	1
map00643	Styrene degradation	150	1	12	0	1
map00680	Methane metabolism	150	7	12	0	1
map00740	Riboflavin metabolism	150	1	12	0	1
map00791	Atrazine degradation	150	1	12	0	1
map00860	Porphyrin and chlorophyll metabolism	150	3	12	0	1
map00901	Indole alkaloid biosynthesis	150	1	12	0	1
map00902	Monoterpenoid biosynthesis	150	1	12	0	1
map00903	Limonene and pinene degradation	150	1	12	0	1
map00908	Zeatin biosynthesis	150	3	12	0	1
map00909	Sesquiterpenoid and triterpenoid biosynthesis	150	1	12	0	1
map00944	Flavone and flavonol biosynthesis	150	1	12	0	1
map00950	Isoquinoline alkaloid biosynthesis	150	1	12	0	1
map00960	Tropane, piperidine and pyridine alkaloid biosynthesis	150	3	12	0	1
map00965	Betalain biosynthesis	150	1	12	0	1
map00966	Glucosinolate biosynthesis	150	7	12	0	1
map00980	Metabolism of xenobiotics by cytochrome P450	150	1	12	0	1
map01040	Biosynthesis of unsaturated fatty acids	150	3	12	0	1
map01055	Biosynthesis of vancomycin group antibiotics	150	1	12	0	1
map01220	Degradation of aromatic compounds	150	3	12	0	1
map04070	Phosphatidylinositol signaling system	150	1	12	0	1
map04080	Neuroactive ligand-receptor interaction	150	7	12	0	1
map04111	Cell cycle - yeast	150	1	12	0	1
map04122	Sulfur relay system	150	3	12	0	1
map04142	Lysosome	150	1	12	0	1
map04150	mTOR signaling pathway	150	1	12	0	1
map04151	PI3K-Akt signaling pathway	150	1	12	0	1
map04270	Vascular smooth muscle contraction	150	1	12	0	1
map04713	Circadian entrainment	150	1	12	0	1
map04720	Long-term potentiation	150	1	12	0	1
map04726	Serotonergic synapse	150	3	12	0	1
map04728	Dopaminergic synapse	150	1	12	0	1
map04730	Long-term depression	150	1	12	0	1
map04742	Taste transduction	150	3	12	0	1
map04745	Phototransduction - fly	150	1	12	0	1
map04810	Regulation of actin cytoskeleton	150	1	12	0	1
map04915	Estrogen signaling pathway	150	1	12	0	1
map04916	Melanogenesis	150	1	12	0	1
map04930	Type II diabetes mellitus	150	1	12	0	1
map04970	Salivary secretion	150	1	12	0	1
map04971	Gastric acid secretion	150	1	12	0	1
map04972	Pancreatic secretion	150	1	12	0	1
map04973	Carbohydrate digestion and absorption	150	3	12	0	1
map04977	Vitamin digestion and absorption	150	4	12	0	1
map05012	Parkinson's disease	150	3	12	0	1
map05016	Huntington's disease	150	1	12	0	1
map05032	Morphine addiction	150	3	12	0	1
map05033	Nicotine addiction	150	3	12	0	1
map05034	Alcoholism	150	3	12	0	1
map05120	Epithelial cell signaling in Helicobacter pylori infection	150	1	12	0	1
map05132	Salmonella infection	150	1	12	0	1
map05142	Chagas disease (American trypanosomiasis)	150	1	12	0	1
map05143	African trypanosomiasis	150	1	12	0	1
map05146	Amoebiasis	150	1	12	0	1
map05200	Pathways in cancer	150	1	12	0	1
map05204	Chemical carcinogenesis	150	1	12	0	1
map05211	Renal cell carcinoma	150	1	12	0	1
map00010	Glycolysis / Gluconeogenesis	150	5	12	0	1
map00051	Fructose and mannose metabolism	150	6	12	0	1
map00240	Pyrimidine metabolism	150	6	12	0	1
map00290	Valine, leucine and isoleucine biosynthesis	150	5	12	0	1
map00310	Lysine degradation	150	5	12	0	1
map00360	Phenylalanine metabolism	150	6	12	0	1
map00400	Phenylalanine, tyrosine and tryptophan biosynthesis	150	5	12	0	1
map00480	Glutathione metabolism	150	6	12	0	1
map00500	Starch and sucrose metabolism	150	6	12	0	1
map00520	Amino sugar and nucleotide sugar metabolism	150	6	12	0	1
map00710	Carbon fixation in photosynthetic organisms	150	6	12	0	1
map00730	Thiamine metabolism	150	5	12	0	1
map00760	Nicotinate and nicotinamide metabolism	150	5	12	0	1
map00770	Pantothenate and CoA biosynthesis	150	5	12	0	1
map00910	Nitrogen metabolism	150	5	12	0	1
map00940	Phenylpropanoid biosynthesis	150	5	12	0	1
map02060	Phosphotransferase system (PTS)	150	10	12	0	1
map04721	Synaptic vesicle cycle	150	5	12	0	1
map00061	Fatty acid biosynthesis	150	2	12	0	1
map00071	Fatty acid metabolism	150	2	12	0	1
map00130	Ubiquinone and other terpenoid-quinone biosynthesis	150	2	12	0	1
map00190	Oxidative phosphorylation	150	2	12	0	1
map00232	Caffeine metabolism	150	2	12	0	1
map00331	Clavulanic acid biosynthesis	150	2	12	0	1
map00401	Novobiocin biosynthesis	150	2	12	0	1
map00440	Phosphonate and phosphinate metabolism	150	2	12	0	1
map00472	D-Arginine and D-ornithine metabolism	150	2	12	0	1
map00473	D-Alanine metabolism	150	2	12	0	1
map00521	Streptomycin biosynthesis	150	2	12	0	1
map00550	Peptidoglycan biosynthesis	150	2	12	0	1
map00621	Dioxin degradation	150	2	12	0	1
map00627	Aminobenzoate degradation	150	2	12	0	1
map00900	Terpenoid backbone biosynthesis	150	2	12	0	1
map00920	Sulfur metabolism	150	2	12	0	1
map02030	Bacterial chemotaxis	150	2	12	0	1
map04540	Gap junction	150	2	12	0	1
map04724	Glutamatergic synapse	150	2	12	0	1
map04725	Cholinergic synapse	150	2	12	0	1
map04911	Insulin secretion	150	2	12	0	1
map05014	Amyotrophic lateral sclerosis (ALS)	150	2	12	0	1
map05030	Cocaine addiction	150	2	12	0	1
map05031	Amphetamine addiction	150	2	12	0	1
