# Supplementary material for: Lactobacillus rhamnosus Sex-Specifically Attenuates Depressive-like Behavior and Mitigates Metabolic Consequences in Obesity
Source: Biol Psychiatry Glob Open Sci. 2023 Mar 15;3(4):651–62. doi: 10.1016/j.bpsgos.2023.02.011 (PMC10593880; doi:10.1016/j.bpsgos.2023.02.011)
Supplement: Supplementary Data [file mmc1.zip › CSF_Norm_Data_LFD-HFD-LR.xlsx]

## Sheet: CSF_Norm_Data
														LFD vehicle							HFD vehicle							HFD LR
Peak_ID	Mode	Compound_Name	mz_mean	Chem_Sum_Formula	Exact_Mass	Adduct	mz_diff_ppm	RT_diff	Pubchem_CID	Pubchem_SID	CAS_Number	Intensity_mean	sample_count	CSF_1	CSF_2	CSF_3	CSF_4	CSF_5	CSF_6	CSF_7	CSF_8	CSF_9	CSF_10	CSF_11	CSF_12	CSF_13	CSF_14	CSF_16	CSF_17	CSF_18	CSF_19	CSF_20	CSF_21	CSF_22	CSF_23	CSF_24	CSF_25
GC_0113	GC	(S)-Lactate	117	C3H6O3	90031694	NA	NA	-1980.6	107689	3486	79-33-4	4494967526	39	4702849	4550012	6135181	4405260	3525933	3856583	5056803	2459547	4829709	4326254	4932436	3403502	4651678	5758501	2718894	4227654	6225270	6761173	5336429	4751434	3565680	2567575	4653765	4518748
GC_0114	GC	2-Hydroxypyridine	152	C5H5NO	95037114	NA	NA	-467.7	8871	5514	142-08-5	1448171809	39	24353	16264	16195	10371	9803	13891	17339	20927	17833	13923	8245	9442	10449	11834	9023	11678	18889	17498	15289	12742	9853	17562	9882	12635
GC_0001	GC	L-Alanine	116	C3H7NO2	890477	NA	NA	-79.1	5950	3343	56-41-7	3239377855	39	238639	425147	305469	369961	291803	383664	406426	262121	437250	322537	260221	303564	222627	399152	275532	314658	480767	389477	343072	307182	312895	209829	323443	332644
GC_0002	GC	Pyruvic acid	174	C3H4O3	88016	NA	NA	-631.3	1060	3324	127-17-3	3105993981	39	43096	34482	36308	36485	22281	29429	40095	11485	38307	32892	25389	21093	23434	27922	17842	37207	58213	34141	33798	36473	18682	24705	37928	34534
GC_0116	GC	NA	204	NA	NA	NA	NA	-159	NA	NA	NA	2481357177	39	26076	22468	43151	26124	22457	33797	17837	28102	37117	28159	125264	21489	29955	13494	11964	22191	11254	15458	13058	13620	22821	33012	30873	19985
GC_0117	GC	(S)-2-Hydroxybutanoic acid	131	C4H8O3	1040473452	NA	NA	-987	NA	NA	NA	1653453901	39	18779	13951	29705	13564	14278	16063	13514	13261	17752	12412	52235	11039	17323	12833	9020	14424	16129	14235	29752	15279	13737	13606	14508	18855
GC_0120	GC	NA	151	NA	NA	NA	NA	-750.2	NA	NA	NA	1056422152	39	14391	670	290	295	127	433	2783	239	693	639	220	635	390	455	288	210	548	219	161	1573	389	9309	289	525
GC_0122	GC	NA	171	NA	NA	NA	NA	-415.5	NA	NA	NA	217078247	39	14027	20123	32787	18230	17287	18779	26842	17833	37679	20149	10616	19781	14699	18439	21949	17574	30520	26502	29161	21673	21949	18004	19769	21472
GC_0625	GC	(S)-Methyl-3-hydroxybutanoate	147	C5H10O3	1180629952	NA	NA	411.8	NA	NA	NA	7171007124	39	66661	65936	79558	54087	59670	69880	70776	58827	73857	74011	72052	56552	68979	69624	49196	79367	96130	89711	107121	72850	70606	41753	78299	79389
GC_0127	GC	Oxalate	147	C2H2O4	89995309	NA	NA	-653.3	971	3509	144-62-7	1606985301	39	1617250	101391	86867	52608	57315	97879	408899	61139	91576	93358	56391	79671	88707	63917	66194	95730	149938	112665	60137	179072	94532	1016469	75791	102904
GC_0003	GC	L-Valine	144	C5H11NO2	1170789789	NA	NA	173.8	6287	3483	72-18-4	4026830925	39	44951	50081	33425	53524	32964	50221	58915	38637	37817	32325	30056	42293	29532	49541	42788	34365	52720	40209	34336	32398	45310	33698	37429	41231
GC_1869	GC	NA	341	NA	NA	NA	NA	620.1	NA	NA	NA	1405689731	39	36563	2285	3376	12798	18445	23479	22600	10945	34832	17491	23805	1705	17833	12912	11905	3686	1341	16088	11194	9463	13365	480	17986	29952
GC_0004	GC	NA	174	NA	NA	NA	NA	-245.1	NA	NA	NA	19712064	39	10482	14236	11619	11732	10108	13137	18779	9051	11657	10819	9373	10188	12485	17833	20794	14545	23728	15384	17539	13721	19903	10646	17791	26547
GC_0131	GC	NA	110	NA	NA	NA	NA	363.6	NA	NA	NA	6750462033	39	6744	8172	7502	5063	6072	6580	7116	4568	6434	7135	6118	4184	6300	6842	5828	9127	8750	7735	5201	7060	6642	5367	6443	7401
GC_0005	GC	Glycerol	117	C3H8O3	920473	NA	NA	977.9	753	3416	56-81-5	2580541978	39	179409	236016	235046	514002	189547	307659	268292	181176	207387	252497	173505	223901	236723	223767	500410	289888	274062	231260	215671	198102	273634	225359	334794	296051
GC_0006	GC	L-Leucine	158	C6H13NO2	1310946289	NA	NA	-1294.5	857	3423	61-90-5	2293985143	39	23153	23670	19685	35403	21755	27522	34266	26709	12962	17833	18814	22743	17688	26422	26338	15630	30216	24105	20977	19261	27706	23080	22190	22151
GC_0007	GC	L-Isoleucine	158	C6H13NO2	1310946289	NA	NA	430.4	6306	3697	73-32-5	1059606004	39	11371	11046	9677	19328	9924	13628	16258	12624	5909	8630	8357	10331	7444	12607	12095	8779	13970	11469	9081	8559	11406	9555	10147	10746
GC_0008	GC	Glycine	174	C2H5NO2	75032	NA	NA	-2146.7	750	3339	56-40-6	8881352211	39	59983	101978	73862	143880	46837	86854	82807	80210	54866	57218	67258	69255	93602	177716	194965	76688	111045	70128	120592	64474	70885	50669	70645	124017
GC_0009	GC	Orthophosphate	299	H3PO4	97976895	NA	NA	745.1	1004	3311	7664-38-2	2253278163	39	510480	173487	247786	148371	167849	205276	449950	164236	220461	144982	165746	165113	239099	367126	163268	264762	201957	257586	178205	242255	125035	472933	177993	202250
GC_0010	GC	L-Proline	142	C5H9NO2	1150633289	NA	NA	2021-07-02	145742	3448	147-85-3	1985329691	39	12320	26472	11853	33340	11110	19329	29206	20711	15006	9667	13432	22845	18030	30169	31019	14152	24488	14253	12228	12786	24711	12478	17482	19745
GC_0137	GC	Urea	171	CH4N2O	600324	NA	NA	808.1	1176	3386	57-13-6	2559184231	39	2650243	2647090	3278095	1960659	2460953	2812577	3229259	1955874	2348089	2452837	3271873	1619378	2217429	2451611	2191756	1662693	3168481	3860240	2105169	2409160	2860769	2072348	2526343	3008495
GC_0012	GC	Benzoic acid	105	C7H6O2	1220368	NA	NA	-263.7	243	3480	65-85-0	5958965029	39	76682	73208	54449	62700	54097	71216	50281	37013	47369	64388	50416	66900	40567	47463	75099	52087	121863	54839	43477	49157	56699	37862	60863	85963
GC_0015	GC	Succinic acid	247	C4H6O4	1180266	NA	NA	-91.3	1110	3344	110-15-6	1446484365	39	2110	1256	801	887	1149	1353	1457	1130	1140	1111	887	1343	865	1323	1209	1048	1919	979	1048	1133	1418	3844	1297	1324
GC_1870	GC	NA	281	NA	NA	NA	NA	789.8	NA	NA	NA	2254362396	39	30050	6174	7141	23836	29461	38351	38293	18342	46785	28797	38133	3730	27216	23523	21273	6645	3369	24460	20509	15729	23744	3351	31467	48343
GC_0018	GC	Maleic acid	245	C4H4O4	1160109601	NA	NA	-2185.7	NA	NA	NA	1276593196	39	16424	11609	7327	12308	10225	9390	8493	9491	12184	10319	5394	14730	12239	8180	15744	18441	11681	8383	11534	19015	7507	59396	10939	6033
GC_0144	GC	Nonanoic acid	117	C9H18O2	15813068	NA	NA	-2214.5	8158	4755	112-05-0	2770893998	39	23592	30855	27089	26198	25630	37642	31732	20743	23194	29390	21100	30352	22118	18026	40059	27004	60558	21210	22921	21949	24556	21949	36704	45185
GC_0148	GC	NA	103	NA	NA	NA	NA	-234.1	NA	NA	NA	1062850152	39	9651	8359	10040	8388	8294	10640	10988	8558	11575	10645	9025	8348	7238	10354	12068	7427	12821	12528	9275	12992	13515	9224	10342	13107
GC_0150	GC	NA	133	NA	NA	NA	NA	792.3	NA	NA	NA	1727925745	39	2095	1191	3377	1192	3401	1245	3126	1078	3642	1060	4697	1143	2893	24853	22204	25725	15707	24244	22951	27635	28307	22778	27264	21344
GC_0153	GC	Erythritol	217	C4H10O4	122057909	NA	NA	682.7	222285	3786	149-32-6	6188287976	39	5568	4876	5760	4542	5846	5961	6508	4656	8911	5401	5180	3878	4752	5025	6213	5088	7721	7337	6028	7212	7103	5249	5283	7088
GC_0169	GC	NA	117	NA	NA	NA	NA	-175.8	NA	NA	NA	5698196986	39	4759	4890	7332	4266	5205	6185	6005	4323	5555	5957	6029	3402	4671	3939	5438	4904	7365	9810	4893	5772	4555	3762	6482	8186
GC_0024	GC	L-Malic acid	233	C4H6O5	1340215251	NA	NA	155.4	222656	3449	97-67-6	9984542861	39	4791	4658	4548	8968	7651	5455	5148	6898	14394	4370	3482	10956	11699	4510	21070	22328	4610	7109	5249	28429	2986	38468	7014	3954
GC_0174	GC	trans-4-Hydroxy-L-proline	230	C5H9NO3	1310582439	NA	NA	-31.3	5810	4385	51-35-4	5733117493	39	368	682	476	486	530	564	779	340	877	250	367	468	625	1079	519	378	1041	400	461	667	369	481	506	751
GC_0026	GC	4-Aminobutanoic acid	174	C4H9NO2	1030633	NA	NA	-1229.5	119	3628	56-12-2	282879865	39	1274	1623	1632	8000	853	1793	5160	971	1762	1226	1144	4960	1517	1340	2566	1125	4702	1582	1036	997	1220	2398	963	1870
GC_0027	GC	L-Aspartic acid	232	C4H7NO4	133037508	NA	NA	-1046.2	5960	3351	56-84-8	6169636372	39	3374	4705	4264	11681	2776	6849	7517	5783	4894	4796	2288	12337	5274	5441	7796	4553	13711	3576	2168	4362	2381	10999	3130	4963
GC_0028	GC	L-Threonic acid	292	C4H8O5	1360372	NA	NA	-1157.7	5460407	4772	7306-96-9	2174164196	39	17733	18390	27537	13675	22988	32143	25380	12562	31806	21920	24164	17833	21235	14631	17249	18439	27606	36849	16729	16119	31087	8574	21949	27100
GC_0031	GC	NA	155	NA	NA	NA	NA	486	NA	NA	NA	2738822731	39	22704	31927	18779	28131	33130	27775	12812	21077	11352	37722	16852	20800	30323	22934	27050	12430	56895	26000	32671	23319	28634	7132	34311	17855
GC_0033	GC	L-Methionine	176	C5H11NO2S	1490510496	NA	NA	-1234	6137	3373	63-68-3	5191792583	39	5160	5700	5381	5111	5406	5997	6423	4228	5790	5140	4154	4369	3941	5250	3839	3107	8323	6841	4683	5491	5188	4116	6034	4754
GC_0040	GC	D-Xylose	103	C5H10O5	150052823	NA	NA	-3040.1	NA	NA	NA	3351404139	39	27942	26848	41366	26919	35532	33816	37132	21114	33834	30603	37389	22310	25936	28259	31622	25019	39407	50515	29978	41513	35839	25249	30168	35646
GC_0041	GC	Xylitol	103	C5H12O5	1520684752	NA	NA	595.8	6912	3669	87-99-0	1403117093	39	13044	13520	13911	11600	13075	17585	15757	9565	14023	13108	13601	10774	10463	13014	13460	9153	21949	17456	13198	14438	16345	13124	13751	15837
GC_0046	GC	L-Rhamnose	117	C6H12O5	164068473	NA	NA	-1217.1	25310	3790	3615-41-6 73-34-7	9267900909	39	8071	8719	11598	7868	8286	9511	10993	6595	8774	8164	10829	6000	7566	8510	8050	6649	11408	13656	7797	11042	9642	6200	8004	10755
GC_0206	GC	L-Phenylalanine	192	C9H11NO2	165079	NA	NA	-1676	6140	3379	63-91-2	1817955808	39	1462	1232	1612	2093	1299	1605	2056	1781	1463	1559	1369	1835	1788	1779	1663	1601	2558	1882	1715	1580	1305	1594	1507	1878
GC_0208	GC	4-Hydroxybenzoate	223	C7H6O3	138031694	NA	NA	-1274.9	NA	NA	NA	935199858	39	939	1394	702	914	770	761	1082	726	771	1153	718	637	861	862	730	802	1617	743	833	593	1156	989	1112	1030
GC_0051	GC	NA	275	NA	NA	NA	NA	-875.9	NA	NA	NA	278575127	39	2512	2480	2882	2955	2541	2642	2421	1659	2170	2774	2153	1891	3118	2225	2218	2211	4030	2845	2113	3003	2435	1267	2506	2695
GC_0056	GC	alpha-D-Glucose 1-phosphate	217	C6H13O9P	260029723	NA	NA	-1966.7	65533	3403	59-56-3	6220896787	39	4892	6672	4521	6167	5605	6358	4638	5073	5188	6324	3639	6812	5930	4650	9241	9137	7699	4809	6158	11379	5395	3439	5295	4214
GC_0225	GC	Quinic acid	255	C7H12O6	1920633903	NA	NA	-2496	6508	3590	77-95-2	7267526097	39	2741	2659	4127	5087	5779	3081	3988	4180	8535	3156	3126	7403	8075	2348	10629	29454	2653	5863	3667	25585	2051	14799	4108	2658
GC_0059	GC	D-Fructose	103	C6H12O6	180063388	NA	NA	-3120.1	439163	3395	57-48-7	1587902526	39	89951	91288	138580	102147	109773	117454	149622	72381	116434	98450	124137	81210	76258	93342	1917351	105665	122483	153616	94747	152383	116379	76903	87566	127673
GC_0414	GC	Sorbitol	319	C6H14O6	1820790403	NA	NA	-1733.2	5780	4052	50-70-4	3495045626	39	304040	386803	441613	263722	324149	358398	367383	257655	316511	349983	381183	248660	346024	316470	387526	313012	419447	432670	261785	356883	344956	267917	302610	378699
GC_0062	GC	Citric acid	273	C6H8O7	192027003	NA	NA	-3044	311	3458	77-92-9	9555775459	39	94393	72229	102164	65676	84473	90751	133292	69615	95402	70562	81201	80963	83977	73314	122623	89968	108513	106022	63223	137982	79834	166576	85430	119837
GC_0068	GC	L-Dehydroascorbic acid	173	C6H6O6	1740164402	NA	NA	-2505.9	440667	7786	490-83-5	3372850284	39	21553	25896	63739	16150	19113	5356	4394	24407	9112	39848	20897	3521	23141	9436	21846	22379	12775	91056	45305	67878	12333	48802	16265	36778
GC_0074	GC	NA	204	NA	NA	NA	NA	-1542	NA	NA	NA	1532848444	39	1094768	582802	1578096	199412	980998	1480527	460220	2601743	913314	814700	1483452	1346557	1336963	83196	2262468	1955757	3014833	1885505	1119040	1038868	1801018	597459	943918	2941232
GC_0075	GC	NA	173	NA	NA	NA	NA	-1335	NA	NA	NA	2034606892	39	1691	1230	3467	1008	1137	733	450	1545	940	1850	1416	372	1511	496	1158	1812	1148	4483	2095	4204	689	5806	1081	2948
GC_0257	GC	NA	217	NA	NA	NA	NA	-1880	NA	NA	NA	3996551172	39	39174	29168	40247	30365	33189	40468	56453	24983	40079	33569	33536	31280	26412	29893	52809	41408	46589	50006	28851	46795	36236	59118	30271	56199
GC_0260	GC	NA	204	NA	NA	NA	NA	-2720	NA	NA	NA	1862143109	39	112062	161209	186762	149070	182677	238712	157589	176092	117054	190747	239549	112845	157621	183245	277788	111423	198402	212108	211840	138147	252562	86340	193694	249307
GC_0077	GC	L-Tyrosine	218	C9H11NO3	1810738939	NA	NA	-2404	6057	3382	60-18-4	6314101453	39	6679	4838	3996	6514	4869	5527	6257	6119	3985	5076	3881	5918	5868	4984	5468	4004	8694	6035	6715	6002	4858	6989	5321	7572
GC_0083	GC	Palmitic acid (FA 16:0)	117	C16H32O2	25624023	NA	NA	-353.2	985	3548	57-10-3	1114387101	39	101251	77139	117011	74237	120649	128324	103358	128800	115430	74537	104304	87015	107433	74867	113265	128319	97931	129390	84644	101862	82837	143589	84195	133917
GC_0295	GC	Caffeic acid	219	C9H8O4	180042259	NA	NA	-1520.7	689043	4422	501-16-6	3306819588	39	17073	19168	16225	30133	31532	16269	13916	24688	31217	20080	11933	41461	45021	11971	54805	110803	18065	22688	24464	85199	10772	64329	21999	8225
GC_0093	GC	Stearic acid (FA 18:0)	117	C18H36O2	28427153	NA	NA	-837.2	5281	4692	57-11-4	3799485559	39	42936	27179	38405	26233	34746	39279	34874	48139	49138	26802	36749	25625	40111	26537	27782	41068	33446	46087	25775	36959	31138	89741	26212	33000
GC_0099	GC	Sucrose	361	C12H22O11	342116212	NA	NA	-3260.1	5988	3389	57-50-1	1008084556	39	2111	4705	37234	6643	3646	2072	1993	1215	1717	1621	2476	1373	2364	1251	240457	2191	2827	3470	1623	5404	3029	808	1637	2290
GC_0484	GC	Rutin	217	C27H30O16	610153385	NA	NA	-993	5280805	7941	153-18-4	1328802111	39	4354	5823	5215	13543	9836	6141	3518	7821	9603	7102	3482	16894	14462	4493	28969	49916	4849	7525	8796	40248	3533	36716	8553	2518
GC_0370	GC	Lignoceric acid (FA 24:0)	117	C24H48O2	368365431	NA	NA	746.5	11197	10518	557-59-5	7161627732	39	1707	865	677	691	243	798	800	611	210	671	413	825	480	607	863	531	997	530	489	629	529	2990	428	515
GC_0392	GC	Hexacosanoic acid	117	C26H52O2	3963967309	NA	NA	468.7	10469	NA	506-46-7	1009954138	38	3004	884	254	561	583	715	1183	690	390	780	NA	925	343	937	552	528	885	415	431	616	907	9356	588	586
GC_0409	GC	Octacosanoic acid	117	C28H56O2	424428031	NA	NA	-657.6	NA	NA	NA	6070559856	31	1535	NA	155	NA	NA	134	371	206	333	268	243	341	240	185	192	162	156	NA	NA	346	353	8666	243	312
GC_0112	GC	NA	131	NA	NA	NA	NA	-3195.1	NA	NA	NA	1090108288	39	106969	130926	144457	81391	104992	121391	117087	79873	66097	119567	121857	72110	108280	110589	99817	91182	122915	144573	86045	99552	113674	110678	100513	130184
PP_005296	pos	S-(2-Carboxyethyl)cysteine	1940478489	C6H11NO4S	193040879	[M+H]+	-2175	-0.0532	NA	NA	NA	815543976	35	555512	745934	695956	904941	815352	692174	666977	880963	630614	1025252	820270	740699	NA	654452	751306	664093	946905	882261	1063392	NA	758058	NA	1050623	816118
PP_005602	pos	Unknown Name | 5prime-Deoxy-5prime-(methylthio)adenosine	2980963216	C11H15N5O3S	29708956	[M+H]+	-1.6315 | -1.4202	0.0344 | -0.0226	NA	NA	NA	6666689546	38	776797	720993	1221645	759879	1129063	687497	623409	710104	783209	767742	1159489	729691	NA	574813	420157	336943	992110	977784	589242	181391	983025	629439	628569	405013
PP_013905	pos	(+/-)-1,2,4-Butanetriol	1290521564	C4H10O3	106062995	[M+Na]+	-10279	0.0396	640997	NA	NA	1277952215	37	716368	897537	NA	1131728	1147312	1060402	1228334	1157385	692119	1190925	NA	780739	579940	757011	1250664	752187	864564	829758	1242276	613509	769087	1541186	1242271	1150869
PP_013945	pos	(3-Carboxypropyl)trimethylammonium	1461173503	C7H16NO2+	146118104	[M]+	-0.3128	0.0131	NA	NA	NA	3689239711	38	128926	536777	302099	386010	256913	473638	408863	356437	644949	228123	521434	639886	285331	517408	274546	591184	402766	322635	198659	150207	432626	NA	319307	349127
PP_013978	pos	Homoserine lactone | 1-Aminocyclopropanecarboxylic acid	1020551897	C4H7NO2	101047679	[M+H]+	-1.8937 | -1.443	0.0294 | -0.0126	73509	5848	1192-20-7	5507943553	38	402408	678258	573575	858939	514845	697167	506471	674863	451746	681634	485432	837300	312429	668550	510531	463638	458653	496130	628836	450171	496570	NA	610827	463842
PP_014010	pos	1,6-Anhydro-beta-D-glucose	1850418758	C6H10O5	162052825	[M+Na]+	-20223	-0.0325	2724705	NA	NA	1051217584	26	NA	NA	NA	57992	126279	NA	NA	NA	71702	NA	NA	68730	NA	77068	112376	130992	60909	112954	174453	NA	115888	NA	89994	98008
PP_014058	pos	1-Methyl-4-Imidazoleacetic acid	1410657049	C6H8N2O2	140058578	[M+H]+	-14326	0.022	75810	8122	2625-49-2	2500359698	35	494950	248778	NA	291139	369258	253111	273847	233300	339717	176659	NA	215855	181771	180417	183070	355864	219980	300547	227009	212374	228160	NA	206589	203545
PP_014074	pos	1-Methylnicotinamide	1370706545	C7H9N2O+	137071488	[M]+	-26009	0.0096	457	5841	3106-60-3	3851199922	20	232201	NA	354870	NA	469258	NA	NA	NA	278107	NA	479776	248431	NA	NA	NA	566103	NA	494863	381964	428999	280291	560264	NA	NA
PP_014419	pos	3,6-Anhydrogalactose	1800863369	C6H10O5	162052823	[M+NH4]+	-11943	-0.0498	16069996	8706	14122-18-0	1304234316	39	1269175	1051725	1159950	1392489	1370978	1208560	1240286	1311295	1101645	1348792	1215325	887542	2113612	1148884	1616242	1603206	615128	1367829	1353900	1811962	933301	1651329	1374529	1241972
PP_014723	pos	5-Hydroxyindole-3-acetic acid	1920652946	C10H9NO3	191058244	[M+H]+	-0.8819	-0.0151	NA	NA	NA	3192305624	38	330173	309005	531197	293203	315775	261535	151538	304047	274670	393142	403927	227731	NA	218539	245682	268286	304677	485470	406638	146278	291714	408568	333291	239591
PP_014811	pos	Acetylcholine	1461173102	C7H16NO2+	146118104	[M]+	-1922	0.0067	187	5093	51-84-3	3281152181	37	249923	904989	172366	155359	232505	163816	109235	147275	165913	NA	144002	219474	150317	239246	362998	145844	86075	312350	161947	157122	613470	NA	220327	147624
PP_014876	pos	Adenosine monophosphate	3480698168	C10H14N5O7P	347063088	[M+H]+	-0.9544	-0.0093	6083	3322	61-19-8	1751741666	25	46076	281800	NA	140782	NA	188677	163714	240795	241081	76688	124497	206395	432954	285334	91577	NA	57804	NA	NA	NA	198864	394710	95842	119678
PP_014901	pos	Adonitol | L-(-)-Arabitol	175057401	C5H12O5	152068475	[M+Na]+	-1.4395 | -0.8568	-0.0056 | -0.0246	6912	3757	488-81-3	3418726758	39	302387	301936	385291	382871	344708	311829	314299	307400	327096	391309	408018	317377	199062	241233	296322	361440	423353	413927	398695	303673	348093	534868	404713	247779
PP_015068	pos	L-Argininosuccinic acid	2911290873	C10H18N4O6	290122636	[M+H]+	-22866	0.0017	16950	6235	2387-71-5	2721805139	38	329246	252029	320443	329441	236042	246409	290732	311221	294230	267303	253780	253217	208400	266877	257661	236161	248815	262849	323537	227677	177353	NA	296075	266378
PP_015108	pos	Benzophenone	1830801556	C13H10O	182073165	[M+H]+	-0.7397	-0.0126	3102	8590	119-61-9	532358642	39	485192	563155	582692	494313	700477	471881	405928	414969	490539	488147	488230	417734	910042	489061	421003	622853	514222	535837	409466	618524	461108	1742664	422982	341373
PP_015157	pos	Betaine	1180862878	C5H11NO2	117078979	[M+H]+	-1145	-0.0094	247	3985	107-43-7	6424694125	39	8977859	4244273	5690171	10332116	4470989	5105129	5947476	3655311	6963606	4422336	6462423	5972020	5527665	5150844	4090366	8094174	4769487	6062271	4553996	5670964	26036230	11777155	6092089	4090222
PP_015197	pos	Caffeine	1950874339	C8H10N4O2	194080375	[M+H]+	-14612	-0.014	2519	9684	58-08-2	1822380763	24	NA	122322	172657	759636	291165	NA	319841	116538	111519	NA	116340	NA	NA	143074	144811	127149	99969	125612	NA	NA	184129	NA	190821	NA
PP_015237	pos	Choline	1041072617	C5H14NO+	104107539	[M]+	-13863	0.0172	305	3414	62-49-7	29898057.36	39	34097763	25065537	27882917	30021819	28603482	31911089	35327082	25122954	34071380	25853237	32520472	33831354	21065501	26784176	33693660	33841239	30470141	31309243	27077502	23019428	44942362	56777558	23462032	20459670
PP_015278	pos	Creatine | 3-Cyanoalanine	1320766617	C4H9N3O2	131069476	[M+H]+	-1.1456 | -0.6973	0.004 | 0.0675	586	3594	57-00-1	167792027.7	39	127356440	342958032	116818473	236983950	92113359	113378861	172663978	328625797	189271683	158063958	146216618	299828880	124769130	436881330	146685048	95539309	131811102	97343141	117449203	53155399	228023587	207113716	144753934	168864229
PP_015286	pos	Creatinine	1140663278	C4H7N3O	113058911	[M+H]+	-10277	0.0103	588	4049	60-27-5	7524563918	39	10145926	7360701	8236714	8105757	8739186	6682444	7187028	7153832	7153106	8543346	9180252	6603467	6585064	6179824	7944889	8119346	5497097	9972937	9524873	8842521	6726149	5833413	8452957	6144901
PP_015350	pos	Cytidine monophosphate	3240585983	C9H14N3O8P	323051855	[M+H]+	-14154	-0.0271	6131	3357	63-37-6	2269798628	33	118193	453476	142056	215951	75606	234322	374908	369333	266461	151692	118919	NA	NA	515056	132550	190697	319138	108523	98153	NA	421550	NA	156516	219061
PP_015422	pos	3-Aminoisobutyric acid | (R)-2-Aminobutanoic acid	1040708161	C4H9NO2	103063329	[M+H]+	-1.3348 | -1.0609	-0.0167 | -0.0137	64956	7563	144-90-1	2957099612	29	76262	128902	108962	NA	NA	89659	NA	127090	77829	136554	73444	1083373	NA	122476	98156	63598	360635	NA	130199	NA	92942	399243	85437	74144
PP_015510	pos	Norleucine	1321018334	C6H13NO2	131094629	[M+H]+	-0.8901	-0.0139	21236	5038	327-57-1	5625249436	33	621449	519784	NA	975042	NA	506719	596248	619971	368032	435703	NA	586786	622636	480091	474433	421919	461328	NA	617536	704319	518681	1183774	544638	370618
PP_015550	pos	Pyroglutamic acid	1300498358	C5H7NO3	129042594	[M+H]+	-12705	0.0029	7405	4992	98-79-3	382977211	39	412210	320757	349005	989504	350091	269564	281328	303187	273493	284649	332361	303299	491896	303005	271164	246649	261187	275484	309789	433643	343584	1042935	373136	289255
PP_015566	pos	D-2-Aminoadipic acid	1620757527	C6H11NO4	161068809	[M+H]+	-17786	8.00E-04	NA	NA	NA	5726223867	13	NA	733309	183877	419373	NA	887748	917512	285178	500627	262218	NA	790258	665123	NA	NA	NA	718567	NA	NA	112239	NA	NA	NA	NA
PP_015670	pos	Diethanolamine | 3-Methylamino-1,2-propanediol | 2-Amino-2-methyl-1,3-propanediol	106086454	C4H11NO2	105078979	[M+H]+	-1.178 | -0.2165 | -1.1214	0.0265 | 0.0295 | 0.0025	8113	8992	111-42-2	11842658.61	39	4102994	3892561	3993904	3293749	6275228	3307049	3856699	2689929	4897379	1719694	4657593	2195644	2321985	11362223	10156747	7329586	10206496	10333191	20061005	10290461	14405807	22451299	13074161	12352915
PP_015695	pos	D-Maltose | D-Trehalose	3601491939	C12H22O11	34211621	[M+NH4]+	-2.5465 | -2.8436	-0.0615 | -0.0575	439186	3508	69-79-4	1346114486	39	1123404	1303329	900818	151288	1073749	1720757	1951928	1806957	1108363	1871903	949559	1360672	238127	1332613	2066259	1386043	1017519	1153921	2190392	717105	1541375	837889	1846057	1967592
PP_015711	pos	Pantothenic acid	2201176366	C9H17NO5	219110674	[M+H]+	-12377	-0.0655	6613	4121	79-83-4	9712937043	33	NA	558188	NA	753583	3335210	627800	478190	559959	583367	748835	NA	708277	629492	750036	448968	894503	NA	2541316	1081479	1281486	480959	2131038	750456	611870
PP_015823	pos	Ethyl salicylate	1670700072	C9H10O3	166062995	[M+H]+	-0.9087	0.0754	8365	NA	NA	603084487	39	497394	557901	522857	600227	644893	547064	472910	587855	397652	641734	531305	468276	1165840	628133	588192	461235	464412	548637	613584	716301	493452	1554630	712173	503174
PP_015951	pos	Glucoheptose	2330627154	C7H14O7	210073955	[M+Na]+	-16759	0.025	NA	NA	NA	7026876458	39	671269	794614	808624	832399	901918	608844	636708	762423	662108	733790	790608	659092	592374	543106	615544	807792	542873	896632	927229	804570	637897	608745	648358	605974
PP_016050	pos	Guanosine	2840985589	C10H13N5O5	283091669	[M+H]+	-0.9614	0.0043	6802	3677	118-00-3	1066113779	16	NA	56032	53773	63932	NA	NA	87516	NA	NA	NA	NA	67537	NA	NA	NA	57432	114501	NA	NA	NA	156766	NA	NA	58783
PP_016114	pos	L-Histidine	1560765111	C6H9N3O2	155069476	[M+H]+	-14858	0.0217	6274	3435	71-00-1	2159915145	39	2804653	2019048	1807811	3410976	2668580	2140587	2073344	2225326	1425899	2556616	1868821	1768564	2679767	1789442	1882696	1810093	1528171	2568324	1893221	1511986	2912102	1868479	2083736	2059422
PP_016186	pos	Hypoxanthine	1370457431	C5H4N4O	136038511	[M+H]+	-0.4732	0.0211	790	3560	68-94-0	3930982138	37	342204	372094	493664	418466	265487	326067	445610	248934	620677	220863	438963	601306	461260	634808	122832	445820	456272	387705	179731	453712	141076	NA	311625	236080
PP_016339	pos	L-Alanyl-L-alanine | Gly-gamma-aminobutyric acid	1610918687	C6H12N2O3	1600847926	[M+H]+	0.0648 | -0.4136	0.0335 | -0.0303	5484352	NA	NA	1824264583	35	NA	155043	140745	161072	161281	150585	119221	218676	183518	244813	180412	184774	NA	188205	145120	208343	189462	171439	190387	155814	188142	NA	226983	183755
PP_016357	pos	Laminarin	52715751	C18H32O16	504169041	[M+Na]+	-10964	-0.0482	46173707	4033	9008-22-4	2539435479	36	NA	333076	246905	327680	436237	313189	76798	378184	566163	138341	189571	260392	175949	517202	199938	946584	271423	219094	148502	149199	187603	NA	183956	240274
PP_016365	pos	Anserine	2411290144	C10H16N4O3	240122241	[M+H]+	-13544	0.0325	112072	4481	584-85-0	4310246506	38	309285	530878	356708	484153	698482	380056	385853	572945	359768	469418	478472	595942	933526	690577	391508	280625	370680	369527	366775	350948	294911	NA	355077	366984
PP_016373	pos	L-Arginine	1751186724	C6H14N4O2	174111676	[M+H]+	-12541	0.0195	6322	3362	74-79-3	7577562267	37	8831128	5946090	NA	7833269	9848225	6760364	6402439	6364440	5564961	7752228	6199654	5303622	18607303	7144086	6600059	6540332	4725439	8007675	7045696	12481963	5337298	13907401	6918132	4997598
PP_016405	pos	L-Carnitine	162112147	C7H15NO3	161105194	[M+H]+	-14992	0.013	10917	3612	541-15-1	15263079.12	39	17253288	20716128	18310156	13919942	15909975	13351296	11981079	12539143	26482736	8428278	23676826	17117595	16832771	15750757	9868734	25117803	11895035	17990282	8411922	11414641	10168208	20635576	9449150	10421403
PP_016413	pos	L-Carnosine | L-Histidylalanine | L-Alanyl-L-histidine	2271134139	C9H14N4O3	22610659	[M+H]+	-1.6103 | -0.1063 | -0.2032	0.0307 | 0.0406 | 0.0506	439224	3676	305-84-0	4068711945	39	347078	436848	283326	508943	451581	343490	429622	487664	281805	384307	325782	433784	716347	497319	352703	307855	385712	402377	377519	348464	358080	521213	454346	397465
PP_016421	pos	L-Citrulline	176102678	C6H13N3O3	175095691	[M+H]+	-11414	-0.0065	9750	3621	372-75-8	2430061183	39	3263353	3065191	2986995	3229441	1758153	2425743	2618172	3926142	2411033	2273619	2498866	2634015	2055546	3425510	2618795	2351449	1179841	2063505	2586481	2461099	1492882	1465342	2539081	2044242
PP_016493	pos	L-Glutamic acid	1480601599	C5H9NO4	147053159	[M+H]+	-14259	-0.0022	33032	3327	56-86-0	6119650.96	39	2659233	7173511	3238690	13927774	1450825	5571437	8343443	5302163	3654766	4098909	2024227	27034059	2617734	7702271	3253748	3300377	7486432	1801384	2218048	1782518	9687602	4244206	2933725	5568999
PP_016501	pos	L-Glutamine | L-Alanylglycine | Glycyl-L-alanine | L-Seryl-L-serine | L-Threonyl-L-serine	1470761735	C5H10N2O3	146069143	[M+H]+	-1.3431 | 0.0772 | -0.4511 | -0.3899 | 0.1058	-0.0054 | -0.0154 | -0.0554 | 0.0386 | 0.0066	5961	3364	56-85-9	105137236.5	39	72793212	97595645	98462469	129732417	110776264	109576818	98224858	123322540	77920726	127849785	90043483	99326614	162261174	110062266	107511934	89552802	81809209	91189945	115974153	105034340	83851587	121266094	113002814	89507779
PP_016558	pos	L-Methionine sulfoxide	1660529423	C5H11NO3S	165045965	[M+H]+	-10459	-0.0129	10909908	47205310	NA	269387136	38	423187	334879	283313	364128	158992	298834	665263	238235	310147	310606	193460	311154	200204	371726	297851	224568	173035	229526	261039	257333	295712	NA	331146	225785
PP_016574	pos	L-Ornithine	1330969837	C5H12N2O2	132089878	[M+H]+	-18732	0.0029	6262	3377	70-26-8	3972052901	39	188261	345598	163325	2313088	282056	402664	413708	322673	220703	257192	185036	392224	480314	518357	662798	275039	223472	182567	337378	251521	407707	317106	424105	451051
PP_016582	pos	L-Tryptophan	2050969055	C11H12N2O2	204089878	[M+H]+	-12167	0.0206	6305	3378	73-22-3	3017679256	39	4589144	2506181	7081449	3546299	4232091	3450000	2227719	2653549	2724723	2766867	4887024	2500293	1263634	2474243	1838008	1614253	2820709	4161521	2774370	1029966	2030192	3816509	3239766	2506667
PP_016598	pos	L-Lysine	1471125596	C6H14N2O2	146105528	[M+H]+	-17023	0.0055	866	3349	56-87-1	7337671928	39	5676470	9294043	5962734	10071998	6822960	9210442	8348992	8859173	5919570	8504739	5312241	7540823	8847867	10239465	7735380	5566911	6609591	6296656	9026785	8336090	7148470	7497263	9054279	5535846
PP_016654	pos	Mannitol | Sorbitol | Galactitol	1830860914	C6H14O6	18207904	[M+H]+	-0.3471 | -0.5765 | -1.1719	-0.0145 | -0.0085 | -0.0045	6251	3682	69-65-8	2153901782	39	1710419	2191272	1890108	3200090	1880165	1988491	2102883	2684179	1680204	2712427	1913253	1934029	1231830	2006650	2383092	2067179	1714592	2058961	2883207	2000170	2068637	1600711	2379174	2298887
PP_016662	pos	D-Mannose | D-Tagatose | D-Galactose | alpha-D-Talose	2030523855	C6H12O6	18006339	[M+Na]+	-1.6275 | -0.9824 | -0.7952 | -1.3517	-0.0249 | -0.0389 | -0.0049 | -0.0339	18950	3459	3458-28-4|31103-86-3	114623391.7	39	109817043	93426547	105156408	126485069	115229195	114605896	103606937	107733173	103447635	121738331	110621389	94034877	73317558	86522434	111624346	114606184	120777236	129114071	146943242	101896146	111897288	368832955	111556349	100338690
PP_016766	pos	myo-Inositol 2-phosphate	2610364161	C6H13O9P	260029723	[M+H]+	-0.7429	-0.0189	NA	NA	NA	3135724545	39	3008071	2358695	3430914	3148287	2508865	2517179	3364152	2853582	2040468	2280814	2404392	2133407	3925246	6116365	4780872	3600255	3085053	2673189	3156961	3989214	1692732	3870581	2808176	3494683
PP_016830	pos	N,N-Dimethylglycine	1040708082	C4H9NO2	103063329	[M+H]+	-12661	0.0058	673	4271	1118-68-9	3484139157	30	79238	128902	107154	NA	NA	89659	636006	90075	125577	136554	115655	1083373	NA	181556	98156	123494	360635	NA	101813	124934	NA	399243	80395	74144
PP_016862	pos	N-Acetyl-D-glucosamine | N-Acetyl-D-mannosamine | N-Acetyl-D-galactosamine	2220968585	C8H15NO6	221089939	[M+H]+	-1.0559 | -1.4476 | -0.8397	0.0014 | 0.0194 | 0.0114	439174	3440	7512-17-6	1786973587	37	NA	147454	189520	199048	195070	169704	109346	162449	145895	172172	178429	143144	216451	182289	224070	301105	142625	174509	198492	197545	167827	NA	162219	133661
PP_016894	pos	N-Acetyl-L-aspartic acid	1760551477	C6H9NO5	175048074	[M+H]+	-0.8935	0.004	65065	4284	997-55-7	1152328083	13	NA	NA	64815	113242	NA	80506	61950	NA	NA	69256	NA	141431	NA	NA	NA	53178	100476	NA	NA	NA	NA	NA	NA	NA
PP_017014	pos	N-epsilon,N-epsilon,N-epsilon-Trimethyllysine	1891594923	C9H21N2O2+	189160303	[M]+	-14679	0.0332	159660	6542	NA	3315593388	39	3886664	3027257	2599680	4065684	4180419	5331902	5316274	2592453	4768256	2976551	3134867	4762793	2343883	3812887	3574872	4086924	3161244	2880441	2169008	2211125	2669883	3040782	3818777	3533213
PP_017144	pos	O-Acetyl-L-homoserine	1620757789	C6H11NO4	161068809	[M+H]+	-16169	-0.0173	439389	4315	7540-67-2	1749762906	36	978380	1086969	372841	1349235	886232	1019583	897215	1049041	792191	1268251	410864	893185	NA	1337036	1328109	826681	1311329	1477908	1792348	NA	2002883	753951	1740091	1614196
PP_017242	pos	Phosphocreatine	2120426907	C4H10N3O5P	21103581	[M+H]+	-23217	-0.0393	9548602	5359	67-07-2	4317334.39	39	3261125	7237052	3874097	6356945	2996922	4603417	3871643	8322340	4622437	5292234	3164928	4110803	2941756	8946407	5329619	2872471	2700551	2780334	3775958	2739326	2703102	2129224	5621054	6905620
PP_017450	pos	Saccharopine	2771388263	C11H20N2O6	276132138	[M+H]+	-20592	0.0167	160556	3737	997-68-2	4656398717	39	470175	487964	464787	522714	623487	570612	476590	617143	503940	483436	425636	421154	504543	522107	414753	362033	495620	374991	494682	378670	401154	615715	430388	398492
PP_017474	pos	Scopoletin | (3R)-5,6,8-trihydroxy-3-methyl-3,4-dihydroisochromen-1-one	1930493722	C10H8O4	19204226	[M+H]+	-2.2935 | -2.3091	-0.0056 | -0.0646	5280460	4885	92-61-5	1881477105	36	186815	713524	135629	138059	130702	209624	188885	192323	198156	147225	99141	150523	NA	213509	198152	209909	197329	147651	151007	85312	196440	NA	132590	206146
PP_017506	pos	L-Serine	1060500644	C3H7NO3	105042594	[M+H]+	-0.6	0.0025	5951	3365	56-45-1	8672905089	39	693614	1034323	559054	2194974	782333	1009892	744927	818880	447724	934734	598152	590096	2638913	876776	913840	637529	758292	614661	798770	745423	766151	793204	1039085	811655
PP_017554	pos	Spermidine	1461648977	C7H19N3	145157897	[M+H]+	-19727	0.0177	1102	3609	124-20-9	2196176781	23	NA	NA	NA	167650	91473	NA	NA	NA	589473	124327	80546	NA	231624	229262	99621	NA	285000	97324	130536	218236	136006	NA	NA	NA
PP_017658	pos	Thiamine	2651111023	C12H17N4OS+	265112307	[M]+	-26884	0.0079	1130	3668	59-43-8	3778974502	29	529802	250007	620296	309854	634868	212042	NA	328163	445370	301053	466788	NA	NA	240551	223326	393081	NA	683473	338969	NA	279519	NA	233582	NA
PP_017748	pos	Triethanolamine	1501121502	C6H15NO3	149105193	[M+H]+	-18703	0.0231	7618	8991	102-71-6	1555729059	39	718674	702177	2181619	1772080	1689859	1393938	1573547	1033658	796826	1080490	1211795	680960	736403	992432	2250152	1749797	712093	1050128	1100564	888852	1446353	1847730	1218018	1088445
PP_017788	pos	Turanose | Lactulose | Galactinol	3651048243	C12H22O11	342116216	[M+Na]+	-1.7408 | -0.9191 | -1.6261	-9.00E-04	5460935	124490288	547-25-1	724414686	37	243234	632039	528211	1098770	793681	683258	587723	990098	1460513	322879	659370	668248	NA	951416	442640	4076683	654150	586839	350866	718912	673466	NA	604500	632438
PP_017804	pos	Uric acid	1690353973	C5H4N4O3	16802834	[M+H]+	-0.9804	0.023	1175	3657	69-93-2	9622239244	30	77464	53649	108977	99525	106580	79106	NA	NA	93198	87472	131730	77941	NA	76696	NA	90987	84937	103750	126826	153606	75600	NA	77749	NA
PP_018088	pos	Limonene-1,2-epoxide	1531272301	C10H16O	152120115	[M+H]+	-11224	-0.0057	441245	9480	1195-92-2	1659719149	13	NA	NA	NA	197577	125961	175504	NA	NA	NA	140854	92485	NA	NA	NA	340088	NA	NA	167759	NA	195976	NA	NA	NA	NA
PP_018128	pos	Xanthine	153040549	C5H4N4O2	152033425	[M+H]+	-0.8493	0.0213	1188	3675	69-89-6	1393127883	38	112314	146761	138991	137002	88391	166586	169634	115440	202610	98905	122560	276532	191772	202242	75908	112577	179411	121826	121475	150091	95450	NA	140813	88661
PP_018627	pos	Geraniol | Fenchyl alcohol	172169216	C10H18O	154135765	[M+NH4]+	-1.8816 | -1.8932	0.0018	637566	4669	106-24-1	19930743.14	39	21329789	8365541	38576236	17548291	35544881	16741997	16893067	9972379	12296973	27479953	16939289	38504023	4595648	13504175	27102271	18358195	24936025	46597686	22885192	23015573	16321890	15157706	34513686	10791784
PP_018740	pos	Nerolidol	2402316919	C15H26O	222198365	[M+NH4]+	-16278	0.02	5281525	11893	7212-44-4	3619366872	39	797405	335097	276215	259385	651762	285708	202850	1779227	350828	248397	414856	239526	272221	216755	458524	457481	203085	235421	228370	183278	237163	654567	225950	205722
PP_018796	pos	S-Adenosyl methionine	3991436674	C15H23N6O5S+	399145066	[M]+	-30605	0.008	34755	3321	29908-03-0	1367072491	24	98391	NA	NA	106142	264749	119149	115163	172348	198244	NA	158661	114840	NA	103942	NA	111286	94224	95199	NA	NA	92610	530554	NA	NA
PP_019039	pos	Deoxymannojirimycin	1640914622	C6H13NO4	163084458	[M+H]+	-26194	0.0699	72258	12327	84444-90-6	9500421092	25	NA	NA	NA	3282172	NA	1637571	NA	NA	NA	1805555	NA	NA	NA	4562551	5663844	1881921	9708570	5683439	6261715	7172095	5572186	NA	5360620	6021929
PP_019683	pos	L-Threonine | L-Homoserine | Allothreonine | beta-Homoserine | gamma-Amino-beta-hydroxybutyric acid | (S)-(+)-2-Amino-2-methyl-3-hydroxypropanoic acid	1200655325	C4H9NO3	1190582	[M+H]+	-2.6692 | -0.8035 | -1.4948 | -0.6869 | -0.7369 | -1.3116	0.0118 | 0.0128 | 0.0058 | 0.0328 | 0.0418 | -0.0032	6288	3488	72-19-5	5275635.53	39	4644775	6700754	5358030	8321384	5076887	6457360	6083518	7456263	4482084	6206135	4026546	6288677	2016399	6089906	5390157	4429597	4663335	5339053	7089705	4674341	4708100	3808353	6343775	5431686
PP_019881	pos	4-oxo-4-(pyridin-3-yl)butanoic acid	1800652148	C9H9NO3	179058243	[M+H]+	-0.0118	-0.0122	437	124490241	4192-31-8	1950630293	35	238538	164656	327233	179152	262085	175734	151376	175598	170081	190657	288446	138605	NA	175247	167431	135565	180898	245964	197263	NA	151524	NA	215916	166368
PP_020036	pos	Cycloserine	1030505856	C3H6N2O2	102042927	[M+H]+	0.9905	-0.0614	6234	10257	68-41-7	2580483493	37	171480	269662	186687	274377	235290	269706	240331	346033	189242	307494	230910	285922	278541	311960	234931	178585	219769	196163	321367	207836	295338	330618	354400	233250
PP_020302	pos	L-Aspartyl-L-aspartic acid	2490712359	C8H12N2O7	248064453	[M+H]+	-0.2323	0.0203	NA	NA	NA	1291196633	35	114149	149222	101964	141645	119748	148412	147057	126528	112962	152063	123283	140328	NA	129318	135264	119709	120532	118345	152932	100604	139383	NA	137505	129192
PP_020326	pos	L-Aspartylglycine	1910656471	C6H10N2O5	190058975	[M+H]+	-12412	0.0089	151148	NA	NA	1081796315	34	74305	NA	114938	191920	NA	136334	112521	148781	94472	128498	92127	113000	NA	105292	94516	139837	113478	91013	137541	84763	117942	NA	113620	101643
PP_020385	pos	L-Aspartyl-L-glutamine	2621028602	C9H15N3O6	2610961	[M+H]+	0.1048	0.0171	NA	NA	NA	1712882824	37	146961	180035	168602	198478	138574	187515	167453	185633	148875	210411	149683	179094	NA	195581	170718	142468	125818	176814	182418	138636	174800	NA	194119	167755
PP_020417	pos	L-Aspartyl-L-threonine | L-Threonyl-L-aspartic acid	2350919813	C8H14N2O6	23408519	[M+H]+	-0.0509 | -0.0763	0.0199 | 0.045	NA	NA	NA	1064159166	26	17157399	97295	NA	180921	158655	NA	3866944	NA	104282	NA	NA	90864	NA	125349	144112	116767	90480	NA	134150	3789797	102382	NA	NA	NA
PP_020460	pos	L-Glutamyl-L-alanine | L-Alanyl-L-glutamic acid	2190973177	C8H14N2O5	218090271	[M+H]+	0.8126 | 0.3699	0.0352 | 0.0502	100098	126524910	NA	1296124017	37	90858	107340	230953	88054	82403	105451	80981	95414	77091	100727	79556	101559	512522	112765	76889	98489	87635	80145	94368	509308	90842	NA	112708	114953
PP_020481	pos	L-Glutamyl-L-glutamic acid	2771023958	C10H16N2O7	276095764	[M+H]+	-0.2412	0.0646	NA	NA	NA	5878994892	29	NA	207724	NA	585687	NA	190132	476407	167245	156105	166439	NA	1928591	NA	112901	141975	166427	486146	189367	204237	NA	271029	NA	190846	268990
PP_020491	pos	L-Glutamylglycine | L-Aspartyl-L-alanine | Glycyl-L-glutamic acid | L-Alanyl-L-aspartic acid	2050814831	C7H12N2O5	204074615	[M+H]+	-0.5812 | -0.5924 | -0.4149 | -0.1334	0.0078 | -0.0182 | 0.0018 | 0.0534	NA	NA	NA	1321423467	36	271624	151011	97267	242016	109958	125493	181972	131521	114318	107147	92105	166237	NA	146585	112387	106231	119912	103993	116264	158843	178314	NA	145308	106147
PP_020545	pos	L-Glutamyl-L-glutamine	2761186674	C10H17N3O6	275111737	[M+H]+	0.8162	0.0375	NA	NA	NA	8154570702	39	5770919	5713150	8992098	8788776	10259769	8920119	11145349	6819224	6271661	9495108	6428921	6010769	5658969	4456182	5699377	8496523	6110990	9297107	9577474	9282787	6566085	3869090	9667111	7210365
PP_020586	pos	L-Glutamyl-L-threonine	2491073653	C9H16N2O6	24810083	[M+H]+	-0.8754	-0.0645	NA	NA	NA	2419246725	37	526912	134884	373313	311903	372293	221955	113917	169628	93837	559560	299195	119445	NA	213202	176501	148015	105209	365039	172914	220201	163567	NA	309389	127277
PP_020835	pos	Glycyl-L-asparagine | L-Asparaginylglycine	1900819685	C6H11N3O4	189074951	[M+H]+	0.3956 | 0.5913	0.068 | 0.063	99282	NA	NA	1159487421	12	NA	134642	NA	198426	153080	108554	NA	87908	NA	NA	48348	NA	NA	212652	118941	66704	NA	NA	NA	NA	47521	NA	NA	NA
PP_021815	pos	L-Asparaginyl-L-alanine	2040975242	C7H13N3O4	203090607	[M+H]+	-0.2029	0.0579	NA	NA	NA	196241942	27	NA	300795	418811	NA	NA	197419	334727	131599	176769	103533	134292	671223	NA	316838	115309	72095	211070	NA	87600	NA	127248	NA	113906	189355
PP_021947	pos	L-Prolylglycine	1730918195	C7H12N2O3	172084793	[M+H]+	-0.1233	0.0225	NA	NA	NA	2882920269	34	611475	195118	266890	467315	275439	180211	143812	596393	191157	195990	327798	172302	NA	201006	217932	334294	140831	273195	299827	NA	148403	NA	314306	199557
PP_021973	pos	L-Prolyl-L-aspartic acid	2310972339	C9H14N2O5	230090271	[M+H]+	0.5333	-0.0041	NA	NA	NA	1250250835	36	145179	69808	146556	127541	115376	74937	81499	77951	64592	75589	103484	63119	497761	64661	70783	62666	53342	86459	73010	571936	78428	NA	115290	67523
PP_022014	pos	L-Prolyl-L-threonine	217117968	C9H16N2O4	216111008	[M+H]+	0.351	0.0491	16122519	24769875	NA	1515576531	33	223035	74552	NA	203401	131608	120811	85404	199479	86795	121101	NA	87514	NA	129372	96573	102932	83464	117522	145502	NA	144185	NA	124933	108403
PP_022023	pos	L-Prolyl-L-serine	2031021123	C8H14N2O4	202095352	[M+H]+	-0.4903	0.0044	NA	NA	NA	1831214228	14	196876	423980	NA	174877	NA	NA	110243	NA	NA	NA	NA	NA	NA	52477	56923	55896	NA	60113	NA	111297	55792	1026118	NA	43516
PP_022639	pos	L-Valyl-L-lysine	246180699	C11H23N3O3	245173935	[M+H]+	-0.6832	-0.0493	168058	NA	NA	5506745331	37	295490	600655	591514	382167	919149	400805	295776	691807	597497	436913	849939	463564	NA	319967	212963	461538	516961	4771135	281686	167751	200524	757359	311273	251151
PP_016179	pos	NA	2190470616	NA	NA	NA	NA	NA	NA	NA	NA	6352964475	39	601841	676103	622053	852321	527625	606683	660770	722534	586094	737982	644377	581539	415335	634338	750680	630067	542788	672238	831250	816992	572194	644036	656808	580251
PP_020246	pos	NA	1590761229	NA	NA	NA	NA	NA	NA	NA	NA	5591170386	38	515496	654735	707260	720212	364863	491109	442923	895054	575910	474312	560232	612284	587399	792719	572662	588727	261830	407446	551654	541597	316633	NA	608073	447745
PP_003195	pos	NA	3682423407	NA	NA	NA	NA	NA	NA	NA	NA	4337396093	38	451354	543493	273098	557163	302866	910145	895466	330395	606005	442087	293730	820680	NA	479760	330307	376484	596298	331739	388254	175155	550632	593268	521006	480443
PP_021361	pos	NA	2291542999	NA	NA	NA	NA	NA	NA	NA	NA	1405565615	34	588842	2198161	1209338	1307157	982906	65197	473509	2201564	2198421	882631	1626142	1301381	NA	2686165	1185353	898409	606498	805328	899920	NA	1742345	NA	NA	1378351
PP_022221	pos	NA	2841333946	NA	NA	NA	NA	NA	NA	NA	NA	4548513207	12	178362	NA	NA	NA	NA	NA	NA	NA	NA	117273	NA	NA	NA	NA	2468047	NA	NA	120708	82311	NA	192992	NA	112877	NA
PP_006559	pos	NA	714421395	NA	NA	NA	NA	NA	NA	NA	NA	4787798202	24	4643760	3762330	NA	3152650	NA	14116649	9205584	721034	11442544	1573275	NA	13663011	NA	2765261	3084796	2904043	5492345	NA	NA	NA	3864574	2428729	3174290	4758680
PP_000843	pos	NA	2751636651	NA	NA	NA	NA	NA	NA	NA	NA	1354532.36	16	NA	NA	NA	NA	NA	NA	NA	NA	NA	NA	63462	NA	NA	NA	260686	NA	NA	381188	731234	211416	NA	630073	3025943	NA
PP_014378	pos	NA	157096898	NA	NA	NA	NA	NA	NA	NA	NA	5985409338	14	NA	NA	NA	NA	NA	NA	NA	NA	NA	NA	NA	NA	NA	437068	53876	48114	NA	NA	252037	NA	172239	NA	72544	56167
PP_023140	pos	NA	1000246984	NA	NA	NA	NA	NA	NA	NA	NA	20524744.11	38	17062436	20356370	18825890	24370561	18962336	20852976	17046841	22334765	15873195	24975002	20950685	18746799	22108074	21849208	21365208	17530037	18175598	20759960	24887435	20522890	20905330	NA	24189256	18588612
PP_023241	pos	NA	1010600324	NA	NA	NA	NA	NA	NA	NA	NA	6977353933	27	NA	NA	126116	NA	NA	NA	NA	NA	69890	NA	172810	NA	NA	745205	743177	NA	349581	607285	1120784	308589	904985	NA	1278353	610799
PP_023311	pos	NA	1020222635	NA	NA	NA	NA	NA	NA	NA	NA	3032589503	38	2532494	3042295	2901534	3509539	2934917	3054004	2439631	3214590	2380902	3772251	3169611	2777084	3291432	3123200	2989327	2653224	2665719	3108316	3655681	2980009	3058028	NA	3453764	2747875
PP_023689	pos	NA	1040530459	NA	NA	NA	NA	NA	NA	NA	NA	6233844894	33	576468	790065	NA	790679	612240	683487	575294	737633	660732	767040	736758	696977	NA	545405	427467	498537	657976	670130	824429	NA	543983	NA	747473	463955
PP_023693	pos	NA	1040708011	NA	NA	NA	NA	NA	NA	NA	NA	4310351648	34	114044	171064	NA	113667	137887	120483	107399	106239	81798	107240	135990	100067	NA	390917	749276	215781	245313	300957	575357	NA	541968	NA	499487	497135
PP_023719	pos	NA	105003547	NA	NA	NA	NA	NA	NA	NA	NA	23440469.99	38	17540366	23911976	18980842	29946627	19913811	25749183	21502602	25692215	15544283	29781515	21318857	22346228	21050631	25850652	27632791	18342550	23204584	20964019	30367247	20913491	26030042	NA	29993499	22845571
PP_023748	pos	NA	1050337653	NA	NA	NA	NA	NA	NA	NA	NA	1984942334	39	2649823	2737947	2455119	1440478	2380899	2084013	3540602	1690442	2947206	1445037	1384140	1957403	782663	2399013	2440382	3314356	3609358	2369804	1624927	1277468	1573116	954155	1270779	2724893
PP_023754	pos	NA	1050337243	NA	NA	NA	NA	NA	NA	NA	NA	677257173	39	678205	751115	622969	599063	767670	615110	694614	587040	837545	627339	636039	498194	1239336	643406	635214	987507	496463	577641	543586	887060	491538	1753217	570048	507564
PP_023806	pos	NA	1050700785	NA	NA	NA	NA	NA	NA	NA	NA	672011733	35	1347239	1440075	569481	205437	NA	415807	808549	716225	928040	NA	171577	482816	505329	819574	916942	2108157	1649505	514327	205841	514498	463511	NA	NA	1178729
PP_023807	pos	NA	1050700545	NA	NA	NA	NA	NA	NA	NA	NA	9626154249	35	2042916	1718360	835481	317034	239223	727700	1109555	1174818	1400960	299757	NA	730441	969102	1235646	1310527	2630163	1703966	788121	348804	692837	705560	NA	NA	1729473
PP_023859	pos	NA	106086459	NA	NA	NA	NA	NA	NA	NA	NA	1981687424	31	1429365	615319	NA	563946	1092336	585885	696224	463874	663179	399051	NA	475791	NA	1690209	2408348	1436561	1574937	1708402	3695243	NA	NA	NA	2296110	2042561
PP_023877	pos	NA	1070010582	NA	NA	NA	NA	NA	NA	NA	NA	3482712203	38	2624603	3607833	2686459	4471108	2999794	3745903	3216199	3858245	2289639	4421979	3257520	3364851	3201988	3855648	3943851	2660359	3459301	3151065	4525908	3024179	3860555	NA	4496443	3419151
PP_023974	pos	NA	1070857088	NA	NA	NA	NA	NA	NA	NA	NA	6409115269	30	1133055	1248727	395901	NA	NA	434738	682147	634862	789540	NA	NA	433223	482030	685914	763566	1652737	1494571	419658	216927	390132	388999	NA	NA	1018438
PP_023975	pos	NA	1070856931	NA	NA	NA	NA	NA	NA	NA	NA	8220316265	36	1624439	1607135	711244	295681	217840	663507	897828	920874	1181217	240580	257272	646794	828709	980773	1156915	2349173	1649435	696299	319597	560423	572960	NA	NA	1442654
PP_024206	pos	NA	1091013533	NA	NA	NA	NA	NA	NA	NA	NA	3440409125	20	426284	535905	180405	NA	NA	NA	328141	276015	300918	NA	NA	199780	NA	334551	361672	717169	661143	159558	NA	180557	NA	NA	NA	444431
PP_024353	pos	NA	110008875	NA	NA	NA	NA	NA	NA	NA	NA	37675258.07	38	31830180	35742466	33870222	45500604	35349099	36948431	33666378	39199548	27565587	43858788	38573637	34672916	33535111	39102243	43825941	33790655	37415417	36767141	46132532	36197331	38614541	NA	44873444	35420086
PP_024484	pos	NA	110035024	NA	NA	NA	NA	NA	NA	NA	NA	4493423119	33	260739	615447	387420	528424	195748	442244	514280	498946	527687	363463	346472	923655	NA	810136	243749	441571	459476	NA	428259	NA	415776	NA	446500	332477
PP_024542	pos	NA	1100714033	NA	NA	NA	NA	NA	NA	NA	NA	4295477504	38	545545	379363	211176	679580	500138	425355	505260	443556	239254	489328	388365	427127	516698	349341	394561	397480	296237	310701	592635	368617	363087	NA	500354	438982
PP_024961	pos	NA	1120063857	NA	NA	NA	NA	NA	NA	NA	NA	4866338608	38	4182540	4635945	4341063	5695936	4708019	4749749	4249676	4939014	3636290	5614853	5164031	4427921	4417061	5145304	5495069	4333034	4878462	4854387	6049252	4853534	4933215	NA	5565718	4634058
PP_024996	pos	NA	1120506698	NA	NA	NA	NA	NA	NA	NA	NA	2868600879	32	2517538	2063551	NA	2689632	2356950	2140378	2614544	2165192	2155966	2681851	NA	3079811	NA	4221902	1741128	2701855	2397273	4626072	3820785	NA	2605229	NA	3047683	1934055
PP_025065	pos	NA	1128958404	NA	NA	NA	NA	NA	NA	NA	NA	4149541003	36	226491	391167	450669	446105	261555	524226	402866	452807	427568	315866	274384	687016	NA	693528	341913	336733	408103	469129	380903	205692	411879	NA	397914	336247
PP_025157	pos	NA	1130346603	NA	NA	NA	NA	NA	NA	NA	NA	1241086751	31	1178532	960636	NA	1318518	792828	903008	1111088	776633	614831	1140336	NA	993197	NA	2185398	655993	957268	1012664	2974761	2458654	NA	1019388	NA	1267211	718078
PP_025188	pos	NA	1130710128	NA	NA	NA	NA	NA	NA	NA	NA	3289177685	21	NA	NA	NA	NA	NA	86969	83621	94579	NA	NA	NA	NA	NA	224096	188501	NA	NA	NA	202837	NA	178449	280733	135390	107077
PP_025218	pos	NA	1131073997	NA	NA	NA	NA	NA	NA	NA	NA	4966747536	30	5763790	263887	NA	737166	319486	471489	241991	NA	65219	253228	NA	364737	NA	157253	1113825	187042	134639	110589	NA	NA	648938	NA	223798	278823
PP_025357	pos	NA	114091493	NA	NA	NA	NA	NA	NA	NA	NA	71234916.58	39	131075214	87221663	17519238	120472533	123562892	88206924	66733609	86790399	62911833	52452933	80157668	102187683	13721252	70593387	27131842	46049721	101387582	97679145	53640512	30035720	90839514	90212847	59496826	58627301
PP_025417	pos	NA	1149877301	NA	NA	NA	NA	NA	NA	NA	NA	1166510392	39	963099	1104706	1011257	1434044	1076551	1130846	1024477	1166865	857862	1299801	1118524	1008568	910005	1205509	1423452	1004851	1227068	1140887	1424380	1080729	1138388	1497247	1384206	1140249
PP_025461	pos	NA	1150502849	NA	NA	NA	NA	NA	NA	NA	NA	2197466731	31	NA	1884437	NA	2490685	2183837	2133614	1725027	2194808	1524151	2886028	NA	1708760	NA	1984796	1936691	1656238	2184793	2021765	3028776	NA	1753009	NA	2614445	1923977
PP_025617	pos	NA	1160706558	NA	NA	NA	NA	NA	NA	NA	NA	2238015152	26	1228855	863917	NA	NA	NA	701303	658363	NA	682330	NA	NA	NA	NA	1605743	2040768	1217329	1566757	1672357	3089761	NA	3087847	NA	2090419	2217103
PP_025839	pos	NA	1180350027	NA	NA	NA	NA	NA	NA	NA	NA	3410949773	38	2657490	3567863	2914957	4377662	2960884	3507972	2981211	3738424	2504562	4079513	3399785	3189009	3534184	3678726	3723268	2968356	3076745	3268599	4199925	3304729	3447501	NA	4036546	3299140
PP_025853	pos	NA	1180652445	NA	NA	NA	NA	NA	NA	NA	NA	5834838045	32	512276	732494	NA	787193	407861	525972	446482	642913	631655	570590	NA	509596	NA	607008	504720	520703	547439	641135	816007	NA	423717	NA	678349	484753
PP_025873	pos	NA	1180651964	NA	NA	NA	NA	NA	NA	NA	NA	5532802892	39	1071318	322069	1605677	488846	1056858	493280	294515	375137	592822	384892	1105097	341957	292310	339800	239872	360405	381553	916113	381706	258257	256617	1104156	485485	390502
PP_025874	pos	NA	118065081	NA	NA	NA	NA	NA	NA	NA	NA	4652563144	38	985718	499902	120571	714499	959269	514015	398979	566643	447578	295702	595974	592598	NA	415331	147489	318901	596388	714326	294359	203048	542339	676615	334711	344417
PP_025890	pos	NA	1180652092	NA	NA	NA	NA	NA	NA	NA	NA	2583820034	39	3073439	3591158	2898406	1848987	3308430	2702114	5108002	2318437	3521617	1844265	1651843	2558494	936635	3340880	3396416	4322605	4669961	2882312	2051501	1466434	2094737	1293179	1661290	3823881
PP_025906	pos	NA	1180651493	NA	NA	NA	NA	NA	NA	NA	NA	1202297.26	30	1963209	2281634	784020	NA	NA	807902	1388076	1094365	1445608	NA	NA	896206	862159	1356923	1502791	3045202	2554553	757419	NA	718002	746190	NA	NA	2076329
PP_025907	pos	NA	118065124	NA	NA	NA	NA	NA	NA	NA	NA	1682383002	31	2949695	2856222	1357029	NA	NA	1189367	1890497	1837308	2258796	NA	NA	1228192	1221534	1920407	2262585	3995960	2575655	1336798	651741	1153727	1157311	NA	NA	2923648
PP_025908	pos	NA	1180652018	NA	NA	NA	NA	NA	NA	NA	NA	9708877004	25	NA	1512932	NA	804443	340033	887024	1772171	782339	1715108	837027	NA	861109	NA	808646	1249850	1933185	658364	NA	544374	NA	797451	799864	790707	NA
PP_026001	pos	NA	119035249	NA	NA	NA	NA	NA	NA	NA	NA	7117244253	32	231655	1124448	NA	841063	282838	487465	864847	1066792	935542	487599	NA	1211414	NA	1387567	346396	665904	721419	NA	387454	NA	719223	NA	629330	732924
PP_026014	pos	NA	1190491412	NA	NA	NA	NA	NA	NA	NA	NA	2162835039	31	1563408	2376337	NA	2913577	1256372	2129159	1811939	2391025	1780287	2391810	NA	2235380	NA	2035159	1816865	1654388	NA	1866013	3454908	NA	1554891	NA	2832076	2265909
PP_026072	pos	NA	1190703649	NA	NA	NA	NA	NA	NA	NA	NA	1896811924	36	NA	193321	418669	273338	574230	202876	143656	162590	252564	143285	614942	131713	NA	2604425	2553297	2748774	1268296	2171487	3551735	1393104	2892860	NA	4199992	2035650
PP_026101	pos	NA	1190855391	NA	NA	NA	NA	NA	NA	NA	NA	1382767755	37	2967931	2967663	1038643	451236	376779	1071423	1711302	1648337	1921722	362836	425335	1141585	1218068	1685172	1987967	4002916	3393112	1100820	469327	1102367	994479	NA	NA	2671499
PP_026102	pos	NA	1190855197	NA	NA	NA	NA	NA	NA	NA	NA	1981550401	37	3970250	3819985	1815301	748833	490810	1365195	2403510	2389947	2838516	609193	732866	1673179	1990932	2492961	2969556	5718742	3428570	1818373	771102	1671712	1443230	502523	NA	3725657
PP_026141	pos	NA	1200325484	NA	NA	NA	NA	NA	NA	NA	NA	6079430651	39	500348	641373	531420	685204	518722	588295	509783	671220	464359	747702	594521	550490	606817	643428	619203	507247	567280	576711	784426	569793	648940	699793	713812	599971
PP_026201	pos	NA	1200808399	NA	NA	NA	NA	NA	NA	NA	NA	2355575092	39	2384242	1170596	7861850	1958381	5332104	1382063	1106041	1371727	1465224	1490315	8470048	1363299	1765737	1240758	1082631	1331222	1271744	2401414	1700475	1723230	1127858	4860874	1650318	1156585
PP_026223	pos	NA	1201019001	NA	NA	NA	NA	NA	NA	NA	NA	1475685.91	37	197511	215123	268527	314580	247154	301829	218778	183778	175196	186627	214789	151871	NA	993752	2882912	1062468	NA	837961	2259822	1173358	1674938	1307853	2755449	1855363
PP_026395	pos	NA	1211011702	NA	NA	NA	NA	NA	NA	NA	NA	1073599945	37	1974888	2371090	844617	361268	238463	948403	1391817	1325868	1395426	329016	296144	959542	855046	1349074	1747047	2945423	2642620	783039	417527	743737	813244	NA	NA	2084525
PP_026396	pos	NA	1211011458	NA	NA	NA	NA	NA	NA	NA	NA	1540617048	36	2842151	3160372	1288652	548858	219376	1037741	1718266	2058528	2201400	450289	424468	1309790	1446322	1978705	2316145	3893020	2870042	1339985	635397	1191906	1174924	NA	NA	3030541
PP_026494	pos	NA	1225471813	NA	NA	NA	NA	NA	NA	NA	NA	1174688.79	33	686621	876368	794891	1374645	873544	1052347	1208400	1233338	533844	1141878	675069	707545	2985767	1289755	NA	646585	NA	570327	NA	1742428	757468	3128267	1426150	990197
PP_026500	pos	NA	1225472394	NA	NA	NA	NA	NA	NA	NA	NA	1302024222	32	350990	1449636	421611	1887278	702785	1555963	1523275	1633861	492661	1522815	NA	1392126	NA	1787251	1720329	566564	1475221	438612	1757464	NA	1335188	NA	2239936	1348083
PP_026582	pos	NA	1230139391	NA	NA	NA	NA	NA	NA	NA	NA	2912976118	39	2162664	3290625	2199220	4003054	2162619	3348330	2551363	3414188	1886654	3914069	2443707	2878924	2578485	3240669	3242342	2040901	2864786	2460309	3729291	2501690	3220318	2883921	3804989	2876986
PP_026588	pos	NA	1230404033	NA	NA	NA	NA	NA	NA	NA	NA	22509557.27	38	17599252	24337972	19681257	28366399	19779110	23246879	18122383	25666036	16300131	28325289	21797562	21378315	24041085	24649244	23314189	18014851	20788135	21223035	28467816	21952206	23475915	NA	26839764	20258766
PP_026651	pos	NA	1230552604	NA	NA	NA	NA	NA	NA	NA	NA	19893297.38	32	10453561	23611284	NA	24500942	18248552	15236274	24383572	29687379	15144425	17826148	NA	34575670	NA	28570995	20413912	15875721	21741963	15348587	20853877	NA	19272418	NA	17012787	18397086
PP_026704	pos	NA	1231167018	NA	NA	NA	NA	NA	NA	NA	NA	286656691	21	161063	NA	NA	NA	NA	NA	NA	NA	137109	NA	101625	NA	NA	224165	237187	100134	NA	261076	174972	NA	311584	NA	229060	181297
PP_026743	pos	NA	1240392496	NA	NA	NA	NA	NA	NA	NA	NA	4168485133	32	3294258	5948970	NA	3769143	2506043	4698764	2912402	5672503	2873549	3812827	NA	3556332	NA	4945609	5024606	3903464	3643499	3281698	4265348	NA	4355313	NA	4511474	5035383
PP_026895	pos	NA	1250152339	NA	NA	NA	NA	NA	NA	NA	NA	2272087834	39	557664	1971957	2628168	2033817	2533454	2078483	1619730	2353207	2478411	3106689	3059987	1786218	627765	2066247	2408583	3880882	1600148	3421037	1489406	1094458	1792629	4513838	1643201	1653307
PP_026896	pos	NA	1250152387	NA	NA	NA	NA	NA	NA	NA	NA	1051251225	39	272661	689692	1320392	700046	835520	594851	693443	773070	1178574	1787500	1769627	682865	385108	720742	574312	2178555	351676	2000310	1209986	898521	591735	1875727	547260	996751
PP_026911	pos	NA	1250379715	NA	NA	NA	NA	NA	NA	NA	NA	3379149104	38	2705217	3625932	2966549	4223196	2974234	3505049	2627724	3835421	2474499	4330968	3326025	3253689	3601443	3795274	3497000	2722770	2971358	3199694	4326657	3272336	3583624	NA	3914411	3100227
PP_027033	pos	NA	1260218859	NA	NA	NA	NA	NA	NA	NA	NA	4353591629	38	1507660	9776970	2598333	5020290	2652724	2677957	2734576	8497164	4164841	3196893	3473611	7009197	18171770	14045834	4556234	1789221	2762087	1783353	2265392	1752178	1905466	NA	3709671	3886345
PP_027170	pos	NA	1270122479	NA	NA	NA	NA	NA	NA	NA	NA	7347865852	39	189447	650484	849321	660996	799315	668701	529305	760535	793187	987451	987913	565886	186720	666450	793050	1256781	508560	1100194	472242	339864	577581	1512378	541216	536066
PP_027171	pos	NA	1270122549	NA	NA	NA	NA	NA	NA	NA	NA	3335771635	38	88253	209483	411383	215834	263488	197605	208593	248236	356807	590492	553963	205042	NA	211521	176147	724807	117531	640316	379480	280277	184026	568236	150104	282780
PP_027173	pos	NA	1270388469	NA	NA	NA	NA	NA	NA	NA	NA	9019239512	39	768238	910495	842820	1162218	727991	939413	932086	1042511	773079	1035465	880277	864519	642230	765754	1052078	886366	693402	912826	1242014	891150	861217	830528	1003235	992506
PP_027240	pos	NA	1270864982	NA	NA	NA	NA	NA	NA	NA	NA	2765312944	22	336365	NA	NA	79965	NA	68085	106480	NA	96965	NA	NA	168455	NA	255587	203240	54276	NA	281706	205822	NA	1182371	NA	NA	NA
PP_027297	pos	NA	1280191987	NA	NA	NA	NA	NA	NA	NA	NA	90715941.88	38	73084915	91956081	78214780	115345691	77148880	93050862	78207836	100731846	65462950	111278334	86181532	83443648	86581199	101939181	101169029	73031546	85829920	83693126	112979566	86526695	94360374	NA	109485800	85412442
PP_027478	pos	NA	1290181303	NA	NA	NA	NA	NA	NA	NA	NA	1712230711	32	1514446	1470373	NA	1753470	1877751	1334499	1696946	2066478	1162720	1932182	NA	1727002	NA	1402925	1239201	1641087	1572558	2736637	2339109	NA	1198149	NA	2074457	1606569
PP_027491	pos	NA	1290440352	NA	NA	NA	NA	NA	NA	NA	NA	5329779574	29	NA	NA	NA	NA	73777	50528	NA	51917	NA	NA	116753	43423	NA	664874	696131	415930	365047	397015	904646	155740	742019	NA	NA	481005
PP_027628	pos	NA	1300166722	NA	NA	NA	NA	NA	NA	NA	NA	13613484.23	38	10948168	13799448	11640538	17372827	11707032	14069807	11613333	15015724	9986899	16803016	12956705	12486140	12837023	15082958	14934580	10931947	12900736	12636353	17050811	13272526	14159884	NA	16263091	12862241
PP_027638	pos	NA	1300497697	NA	NA	NA	NA	NA	NA	NA	NA	16540183.27	32	16664446	16254953	NA	47155757	15116893	13826151	13308623	15413280	11776573	15292002	NA	14402682	NA	14601046	15423151	11219240	11964863	12961908	17976329	NA	15366640	NA	21090522	13580478
PP_027684	pos	NA	1300860646	NA	NA	NA	NA	NA	NA	NA	NA	9957339865	37	731863	1264869	927988	1395015	928249	1144433	1065547	1132096	816726	1062283	799228	1027568	1428390	1297239	NA	822373	791512	852115	1183190	1221876	929790	1160176	1215370	NA
PP_027686	pos	NA	1300859563	NA	NA	NA	NA	NA	NA	NA	NA	1191004.76	27	NA	NA	244747	453642	602269	537717	282233	NA	180575	NA	207522	NA	NA	NA	1570205	NA	448353	456537	1461130	571935	1212250	NA	1437135	988461
PP_027692	pos	NA	1300860788	NA	NA	NA	NA	NA	NA	NA	NA	6910751485	32	351607	954268	NA	700760	407470	627883	658040	517715	531003	397493	NA	755122	NA	793964	540190	664981	890168	527133	752556	NA	833103	NA	770085	860530
PP_028133	pos	NA	1320653452	NA	NA	NA	NA	NA	NA	NA	NA	4995047562	22	NA	289025	NA	NA	NA	298774	NA	271259	245947	NA	NA	349648	NA	385998	761556	NA	299833	NA	636805	NA	532377	NA	568321	417814
PP_028179	pos	NA	1321018362	NA	NA	NA	NA	NA	NA	NA	NA	10081560.52	33	4770769	8115593	NA	28344514	3146013	13520556	8636317	11275806	8232950	11248715	64502	14856750	NA	13658224	7551503	8523803	8048067	4178251	15385170	NA	7968335	NA	11940929	9242737
PP_028264	pos	NA	1329980856	NA	NA	NA	NA	NA	NA	NA	NA	7170072737	38	5498601	7469139	5823650	9551319	5833610	7666017	6351699	8106052	4901135	8828398	6302294	6892811	5925654	8110864	8599699	5415301	7227525	6074244	9313884	6301612	7683159	NA	8916797	7093278
PP_028283	pos	NA	1330316478	NA	NA	NA	NA	NA	NA	NA	NA	3329511583	32	3325017	3987287	NA	4312282	3495246	3374349	3037015	3784191	3424446	3884596	NA	3527985	NA	2862815	2374771	2560157	3348130	3630833	4148990	NA	2823930	NA	4103560	2711849
PP_028345	pos	NA	1330857349	NA	NA	NA	NA	NA	NA	NA	NA	4632348895	35	966768	792311	330483	204172	170331	526789	536639	517995	920966	206338	273185	411162	338781	581520	615202	1134935	NA	405475	NA	301343	444920	162798	93839	NA
PP_028372	pos	NA	1331010033	NA	NA	NA	NA	NA	NA	NA	NA	4160658158	29	818683	691014	291326	NA	NA	241915	361114	324412	508407	NA	NA	266167	303326	481274	494019	1138450	861946	272965	146194	282446	255129	NA	NA	653057
PP_028373	pos	NA	1331009786	NA	NA	NA	NA	NA	NA	NA	NA	5123387143	36	946237	987937	459011	200861	149451	334815	573101	573131	692002	150882	185290	405922	508725	580582	656050	1453307	845948	474685	226995	430846	399812	NA	NA	875878
PP_028445	pos	NA	1340446189	NA	NA	NA	NA	NA	NA	NA	NA	6024795925	33	1185185	447487	NA	1233919	392006	816398	647961	215441	315324	816098	421628	1473879	NA	322059	237173	589098	1071968	232612	214289	NA	107889	NA	261954	384346
PP_028477	pos	NA	1340810649	NA	NA	NA	NA	NA	NA	NA	NA	14714450.2	29	9214679	4884053	NA	4783430	7168331	4574714	5782894	3201761	4896230	3172306	NA	3822077	NA	13340947	NA	9439929	12226746	11540013	28277224	NA	20867389	NA	17173732	17269195
PP_028528	pos	NA	1349957331	NA	NA	NA	NA	NA	NA	NA	NA	1052059718	39	848555	1058121	799999	1314710	817534	1040604	1060849	1125333	683861	1172068	804184	1025384	764068	1241872	1320390	786841	1098317	862463	1323822	938225	1078917	1626048	1304071	1072344
PP_028680	pos	NA	1351166833	NA	NA	NA	NA	NA	NA	NA	NA	6182924569	38	12191654	14352038	4876337	2560509	1635182	5152011	8030891	7706615	7743258	1862612	1708294	5142778	5566178	8707183	9115824	17209088	15344756	4659968	2477167	4899971	4952893	NA	580050	11916550
PP_028681	pos	NA	1351166585	NA	NA	NA	NA	NA	NA	NA	NA	8580992753	38	16224639	18155229	7370471	3465985	NA	6507049	10601406	11955335	12389213	1636549	1324917	7596171	8460134	11748374	13490397	22473349	16571777	7512192	4058701	6971692	7170725	1740423	1000062	17053972
PP_028741	pos	NA	1360616877	NA	NA	NA	NA	NA	NA	NA	NA	4424262656	31	821787	9456953	NA	4222956	2821688	2973198	4169093	5710652	3512500	4609825	NA	4789189	NA	7344894	3645191	2970502	5609242	1760039	2739891	NA	2796661	NA	2721092	7466913
PP_028755	pos	NA	1360731366	NA	NA	NA	NA	NA	NA	NA	NA	1061869703	39	2632568	942841	481792	1368920	2242243	1066901	686009	979755	1491914	524520	1903538	1047487	372965	744531	264472	1070964	1160613	2074386	530692	869687	1074107	1825268	558065	560310
PP_028761	pos	NA	1360755389	NA	NA	NA	NA	NA	NA	NA	NA	6232284218	32	5052356	6505433	NA	8908779	3724494	5702620	4963833	7093035	5381332	6966913	NA	5969459	NA	6159121	4976718	4600808	5625358	6223785	9769844	NA	4756203	NA	7429167	5907921
PP_028808	pos	NA	1360966173	NA	NA	NA	NA	NA	NA	NA	NA	3520300901	35	437981	NA	657632	149998	862469	116016	183723	347405	473924	134225	900179	NA	416928	236181	217396	148160	NA	180464	203658	98752	202010	NA	185248	115024
PP_028913	pos	NA	1370456085	NA	NA	NA	NA	NA	NA	NA	NA	38087698.31	30	11033195	55479844	NA	NA	10509927	31331592	46653487	49644916	45563816	26435682	NA	72577176	NA	82999469	17157761	29731814	38297484	10018009	23643136	NA	42444008	NA	34768067	29587107
PP_028926	pos	NA	1370457033	NA	NA	NA	NA	NA	NA	NA	NA	1476343851	39	633026	1965411	2335968	1449320	952435	735361	1440131	1869581	1323218	626135	887270	2272968	1720253	2239469	313346	822908	1904131	1367118	608988	540836	2449790	3516383	696107	1042321
PP_028966	pos	NA	1370807199	NA	NA	NA	NA	NA	NA	NA	NA	8210206548	37	212525	944225	1690063	1191769	2361044	928684	520865	762665	1141902	618966	2741915	602935	NA	12211506	11817585	11554031	5862513	9095600	16837862	4616933	12501497	NA	17970145	9600127
PP_029179	pos	NA	1380886592	NA	NA	NA	NA	NA	NA	NA	NA	679999243	38	438366	655984	604737	725229	1029953	579171	454313	627842	433447	796787	628273	539702	1829538	672908	660685	525793	531684	503596	721011	944012	564371	NA	709242	426488
PP_029250	pos	NA	1389062698	NA	NA	NA	NA	NA	NA	NA	NA	11626380.22	37	8620559	12088726	9711253	14408235	12560818	12545696	10443761	13244455	7550958	15519869	10271966	10595806	NA	10463031	12431715	9971672	10796308	11246206	15964932	9884172	12490755	NA	14844869	10649283
PP_029305	pos	NA	1390022918	NA	NA	NA	NA	NA	NA	NA	NA	5885418304	32	638031	649330	NA	635014	684883	568420	620200	659057	524771	579388	NA	626476	NA	490144	452828	612835	640791	486844	668855	NA	503006	NA	894916	672535
PP_029315	pos	NA	1390178104	NA	NA	NA	NA	NA	NA	NA	NA	6187246203	32	167231	722411	NA	910990	285414	731619	661165	819727	184338	946247	NA	653133	NA	874452	813368	271165	560900	192271	844539	NA	671558	NA	913969	626984
PP_029732	pos	NA	1409032747	NA	NA	NA	NA	NA	NA	NA	NA	7871233619	37	5769352	7952850	6406267	9672308	8415374	8423131	6766599	8696187	5246589	10211861	6916826	7148895	NA	7296513	8591312	6462125	7247471	7429028	11097119	6735221	8538769	NA	10087053	7406886
PP_029795	pos	NA	1410507284	NA	NA	NA	NA	NA	NA	NA	NA	5048892332	38	3465226	5730213	4179841	6457692	3854584	5900941	4219853	6177354	3451177	7023288	4477518	5190541	5754414	5734869	5224482	3549662	4377533	4375702	6746504	4556072	5759545	NA	6453714	4551695
PP_029989	pos	NA	1420347894	NA	NA	NA	NA	NA	NA	NA	NA	1013411969	39	803704	953269	847919	1231205	834670	1038115	1053238	1146195	771948	1242406	913738	888278	814345	1193616	1193527	872106	910823	908591	1191375	903778	1036493	1752364	1163544	1057043
PP_029990	pos	NA	1420473719	NA	NA	NA	NA	NA	NA	NA	NA	2757953284	21	NA	NA	NA	NA	NA	NA	67476	NA	46092	NA	NA	NA	NA	75568	NA	NA	119446	113942	237267	NA	265231	NA	134363	174459
PP_030108	pos	NA	1429003156	NA	NA	NA	NA	NA	NA	NA	NA	1289535577	37	1039324	1233250	1134480	1606467	1463689	1412974	1106211	1505906	851652	1711634	1195086	1119818	NA	1113073	1329643	1014937	1175540	1289694	1748235	1184770	1443563	NA	1663750	1275098
PP_030118	pos	NA	142947838	NA	NA	NA	NA	NA	NA	NA	NA	2089012423	36	1905044	NA	1472456	2397509	919974	2021442	3455304	NA	974133	1311255	893380	1926259	393326	4816026	3818946	1956880	3405467	1070269	2406720	1206759	1565707	NA	2268732	3525553
PP_030172	pos	NA	1430482934	NA	NA	NA	NA	NA	NA	NA	NA	7426888423	39	504239	866536	572707	915783	560478	822109	596708	888203	497590	1064471	664491	795066	866630	793962	767576	535242	649847	634809	945894	708086	826827	831467	930812	728630
PP_030276	pos	NA	1440628898	NA	NA	NA	NA	NA	NA	NA	NA	3925663933	19	4008209	NA	NA	1902745	NA	235035	334901	NA	NA	670156	NA	375809	14645064	NA	25618387	NA	419627	NA	811304	NA	1670577	NA	1359137	2654588
PP_030305	pos	NA	1440805762	NA	NA	NA	NA	NA	NA	NA	NA	4768401817	39	979231	282250	1488448	430668	852796	427321	251515	323174	558708	333097	1021213	296299	278301	283680	201892	328505	328304	850636	312938	212493	225561	775925	395770	304026
PP_030399	pos	NA	1450169086	NA	NA	NA	NA	NA	NA	NA	NA	5057824751	36	265420	317622	203342	635046	NA	395368	920639	516730	104608	477822	180767	330044	NA	883906	1118376	284254	806380	144856	431367	228884	392877	349468	508911	812455
PP_030432	pos	NA	1450493318	NA	NA	NA	NA	NA	NA	NA	NA	2001159399	39	1773152	1781933	1843225	2535104	1681221	2099905	1989775	2215244	1804651	2478662	2044490	1859194	1214005	1758402	2332302	2040994	1516587	2124484	2733119	1931574	1977683	1759466	2147539	2117859
PP_030503	pos	NA	145096921	NA	NA	NA	NA	NA	NA	NA	NA	6217716085	32	14389235	1012599	NA	3294757	1079507	4314127	6502327	514016	4539805	274584	NA	4694340	NA	4032979	9095397	202326	166073	9862191	3588271	NA	60940756	NA	2085187	411661
PP_030505	pos	NA	1450970157	NA	NA	NA	NA	NA	NA	NA	NA	2759630385	21	605643	NA	136488	75279	NA	89092	112575	NA	132251	NA	58658	86567	160219	77426	144712	NA	NA	312414	65127	NA	1386042	NA	NA	NA
PP_030507	pos	NA	1450969896	NA	NA	NA	NA	NA	NA	NA	NA	2680521684	15	211288	NA	575460	289042	881983	NA	73542	NA	42064	NA	NA	NA	NA	NA	1180248	NA	NA	NA	NA	NA	17776859	471459	NA	NA
PP_030605	pos	NA	1460296227	NA	NA	NA	NA	NA	NA	NA	NA	11991352.56	38	8542164	12685863	9719957	14815471	9864731	13266424	11126961	14049930	8239629	15450795	10681637	12012900	11538182	13203076	13659188	9043119	10667523	10676161	15085078	10742007	12963217	NA	15832552	11873660
PP_030645	pos	NA	1460598193	NA	NA	NA	NA	NA	NA	NA	NA	6108387994	39	1176399	399282	1814213	588573	1002314	574605	348272	418691	694140	468907	1212238	425983	315007	390214	285798	384191	446143	1043705	454886	272647	305423	971391	557057	442343
PP_030670	pos	NA	1460810152	NA	NA	NA	NA	NA	NA	NA	NA	3707586143	38	173239	94557	127941	219754	109403	135678	172901	145270	88185	123160	207966	81277	NA	262871	296022	132229	419573	269418	376645	354839	346358	283498	245250	300525
PP_030789	pos	NA	1470285322	NA	NA	NA	NA	NA	NA	NA	NA	9075094064	35	838202	706679	1284388	1034161	877559	751107	813833	1076766	666062	1134605	1216912	743099	NA	818775	714221	779755	952933	1117013	1153727	NA	767957	NA	1227643	934131
PP_030802	pos	NA	1470437753	NA	NA	NA	NA	NA	NA	NA	NA	1250755.11	32	981248	1328399	NA	1696234	778981	1184864	1036841	1380438	1152035	1333708	NA	1280732	NA	1144294	1072998	1019482	1121203	1176259	1892933	NA	896502	NA	1476129	1217810
PP_030857	pos	NA	1470500179	NA	NA	NA	NA	NA	NA	NA	NA	8871772545	39	302219	1115205	390533	1444209	130869	1196631	1107836	1395256	321657	1449479	450775	1132096	342959	1445904	1378999	343696	1166222	412766	1332720	349142	1280408	320653	1129834	1172299
PP_030984	pos	NA	1480035235	NA	NA	NA	NA	NA	NA	NA	NA	2732792.46	38	1081092	6310488	1336403	3366054	1180564	1717117	2052060	5753688	2649937	2261886	1899620	4921466	8989110	8737057	2901327	1032673	1858951	1032515	1984297	849560	1518989	NA	2366129	2808316
PP_030995	pos	NA	1480271722	NA	NA	NA	NA	NA	NA	NA	NA	1734625849	39	1232234	1739360	1362035	2176881	1460788	1843515	1556246	2081840	1214694	2260881	1502601	1655049	1794588	1857977	1991344	1297000	1624160	1462189	2188842	1594168	1873781	1926770	2211913	1680125
PP_031016	pos	NA	1480516939	NA	NA	NA	NA	NA	NA	NA	NA	2149278308	29	NA	NA	69922	126216	75231	NA	83670	78033	58098	100024	60869	70566	NA	169496	203077	NA	192933	145653	188895	NA	343851	NA	169771	217214
PP_031023	pos	NA	1480601407	NA	NA	NA	NA	NA	NA	NA	NA	1283493568	33	854666	1228208	1243452	1752091	1388025	1197008	963560	1120059	929359	1619596	1265941	1216553	NA	1164902	1174325	1074991	1108926	1424879	1621475	NA	NA	NA	1460731	1207631
PP_031056	pos	NA	1480963489	NA	NA	NA	NA	NA	NA	NA	NA	1747659669	38	732497	564231	530205	1059133	1263162	1060657	713126	408576	428693	839559	437531	518917	208194	1224601	2905931	884689	940534	996597	2563645	980977	2371056	NA	2375445	1988671
PP_031058	pos	NA	1480965955	NA	NA	NA	NA	NA	NA	NA	NA	5818061454	27	NA	NA	138150	NA	NA	NA	NA	NA	NA	NA	145814	NA	NA	346257	322374	302126	722815	768976	433238	600451	561680	NA	545905	325675
PP_031061	pos	NA	1480965357	NA	NA	NA	NA	NA	NA	NA	NA	1744013.17	33	892655	650499	NA	773294	704464	619307	850397	613109	657268	473986	588367	541902	NA	1530444	2428423	1203258	1415112	1345430	3163885	NA	2382132	NA	2019804	1810420
PP_031094	pos	NA	1489350674	NA	NA	NA	NA	NA	NA	NA	NA	5397681539	37	3998851	6037828	4089616	7570990	4414278	6085577	5296979	6808988	3032898	7536698	4193471	5759232	NA	5135931	6448850	3596691	5319603	4138799	7104819	3542959	5706674	NA	8258027	5645039
PP_031181	pos	NA	1490595504	NA	NA	NA	NA	NA	NA	NA	NA	15779567.7	39	19774617	22020373	19134783	11327701	18652753	16419293	28795234	14164763	22360173	11653274	10623851	15732807	6542207	19690879	20119807	26245767	28945025	18263327	12087429	10824123	12578285	7713871	10272466	22088329
PP_031189	pos	NA	1490595394	NA	NA	NA	NA	NA	NA	NA	NA	3468830041	39	4420109	6797080	1642211	3349225	1176003	4876464	7610641	3892252	7384785	3599175	1736351	4012784	334623	3998773	5727399	8627336	3463593	1919204	2182573	547301	3912058	196274	2789336	4547473
PP_031256	pos	NA	1491322507	NA	NA	NA	NA	NA	NA	NA	NA	1388979643	38	2574702	3150948	1133424	569580	331760	1193844	1801781	1777584	1752077	389440	327954	1233786	1154025	1846479	2206340	3827811	3545475	996077	530796	1115085	1037743	NA	156812	2872658
PP_031257	pos	NA	1491322289	NA	NA	NA	NA	NA	NA	NA	NA	1990929329	37	3568251	4017726	1568964	711491	NA	1458458	2534397	2724800	2747030	656401	NA	1776338	1801443	2514940	3197716	5064029	3910841	1742472	894888	1520019	1652886	370646	192950	4027372
PP_031386	pos	NA	1500580532	NA	NA	NA	NA	NA	NA	NA	NA	32049485.37	32	28362390	39801743	NA	42791388	28995266	33605890	31437950	38044895	29739972	39068601	NA	36374535	NA	28511711	25239147	21811639	34128227	31570453	41073335	NA	28937853	NA	41323507	27072200
PP_031420	pos	NA	1501122545	NA	NA	NA	NA	NA	NA	NA	NA	3889964097	34	331325	61190	146210	80902	151566	104151	NA	82077	185955	72862	212242	59738	NA	122457	138962	82269	163067	217723	151102	139632	404965	NA	103291	190197
PP_031447	pos	NA	1509320757	NA	NA	NA	NA	NA	NA	NA	NA	1828747522	37	1424893	2176100	1466441	2489627	1734470	2023334	1880252	2333871	988041	2479145	1459877	1932240	NA	1699896	1963123	1266527	1724237	1305698	2404448	1184378	1919570	NA	2939467	1919896
PP_031477	pos	NA	1510087791	NA	NA	NA	NA	NA	NA	NA	NA	3720125792	39	2499684	4350960	2688919	5075586	2643278	4116315	3447446	4651335	2267733	5015608	2994724	3671130	3166699	4050282	4519309	2323081	3776914	2878131	5110393	2972354	4376576	3709769	4888437	4029208
PP_031498	pos	NA	1510350099	NA	NA	NA	NA	NA	NA	NA	NA	81533136.3	38	58641488	90082299	65323695	105511731	63647954	88333089	72141229	93979147	52779430	105210884	72380967	79928686	73797769	92141807	93014743	60211937	82991637	70610873	106871554	71030403	88488075	NA	105552632	80660040
PP_031532	pos	NA	1510474935	NA	NA	NA	NA	NA	NA	NA	NA	1615697277	38	1343513	1389929	1861969	1838100	2347914	1563322	1526160	1683210	1459221	1782397	1849757	1437567	1865921	1302644	1468033	1701284	1183913	1768480	1651681	1801609	1324975	NA	1803137	1162652
PP_031579	pos	NA	1510962457	NA	NA	NA	NA	NA	NA	NA	NA	6769075408	39	12080420	12784115	4082537	4056237	2311098	8793555	8829823	8585843	10014202	3660969	3190825	7417491	4213422	9608758	10396791	13652506	9529928	4577222	2986369	3803122	7239214	2135797	1430638	11581147
PP_031706	pos	NA	1520163402	NA	NA	NA	NA	NA	NA	NA	NA	6208685906	38	76974	647748	853857	597066	719536	300617	108594	1022647	131459	743040	524835	223881	271314	226640	837861	567982	263563	818450	1042458	458925	284123	NA	500913	665863
PP_031714	pos	NA	1520314914	NA	NA	NA	NA	NA	NA	NA	NA	1223578694	38	1084722	1070881	1358057	1514451	1895936	1176048	1023665	1226025	1125251	1292662	1450036	1086790	1387166	975399	1086144	1305300	835789	1403409	1146948	1391090	955653	NA	1264253	912128
PP_031716	pos	NA	1520315023	NA	NA	NA	NA	NA	NA	NA	NA	6323274572	32	606832	569045	NA	2066912	586548	497452	491677	641043	484380	621090	NA	590189	NA	458187	600177	480514	407006	396567	672041	NA	487622	NA	778865	579112
PP_031818	pos	NA	1521432868	NA	NA	NA	NA	NA	NA	NA	NA	2394794595	27	NA	NA	NA	NA	NA	52879	42737	NA	NA	71190	NA	NA	NA	104720	308865	89424	42460	282514	269487	NA	280846	443239	116193	134494
PP_031841	pos	NA	1529468111	NA	NA	NA	NA	NA	NA	NA	NA	3834840134	38	4292952	2423510	3512733	4350981	5015545	2995973	5135111	3683313	2272937	3143790	3001734	2542770	510592	4268856	5942229	4797962	4709267	2979720	4106559	2368367	2734227	NA	4342986	4255172
PP_031892	pos	NA	1530061183	NA	NA	NA	NA	NA	NA	NA	NA	5339880916	38	346761	596856	395337	715217	374960	593678	483958	619538	321447	718827	448672	574655	452628	622212	580467	351797	561937	431849	751563	440213	606195	NA	725614	590576
PP_031938	pos	NA	1530325162	NA	NA	NA	NA	NA	NA	NA	NA	11906778.62	38	8458908	13114133	9638179	15438502	9337348	12674202	10480732	13729626	7766390	15576796	10624612	11654436	10740590	13597811	13810047	8935973	12095322	10332759	15548323	10569189	13012164	NA	15271222	11678121
PP_031948	pos	NA	1530403935	NA	NA	NA	NA	NA	NA	NA	NA	5747568113	32	4296282	6771345	NA	6209436	3177760	7155952	7327332	5562376	7587707	4023571	NA	12082350	NA	9435722	3202948	4721380	7684464	5365180	6809302	NA	3991559	NA	7326188	4533632
PP_032055	pos	NA	1531271698	NA	NA	NA	NA	NA	NA	NA	NA	3471905427	24	602172	617762	191752	NA	NA	225140	520808	375703	348923	NA	83240	306238	NA	412475	NA	564149	691320	NA	189254	NA	247148	NA	NA	502081
PP_032056	pos	NA	1531271194	NA	NA	NA	NA	NA	NA	NA	NA	7774267933	31	1218955	1732911	457765	NA	NA	424392	832363	1015857	916832	NA	NA	628067	455867	1006272	933536	1664377	1717179	581482	340618	499749	492122	NA	NA	1328776
PP_032057	pos	NA	1531270912	NA	NA	NA	NA	NA	NA	NA	NA	1056699667	38	1675903	2348613	745915	563590	202344	1009017	1313181	1479999	1325520	327678	413196	1133719	981309	1609895	1524555	2141186	2148262	823742	590746	833906	984878	NA	195586	1829358
PP_032058	pos	NA	1531270174	NA	NA	NA	NA	NA	NA	NA	NA	456172317	19	613986	NA	NA	NA	NA	499062	501521	586341	567232	237617	NA	402334	NA	658480	NA	NA	NA	283867	NA	NA	NA	NA	NA	NA
PP_032181	pos	NA	1540243882	NA	NA	NA	NA	NA	NA	NA	NA	3793217685	34	272198	442895	470117	381165	211685	456493	601311	355561	584316	329820	NA	743558	NA	573501	232873	323342	477803	427564	457494	NA	233029	NA	498823	307713
PP_032602	pos	NA	1550594062	NA	NA	NA	NA	NA	NA	NA	NA	277882131	38	154023	246275	141602	328545	191094	232232	269681	214579	129790	258679	155577	214619	NA	273661	320703	111437	275846	194930	310941	114659	511300	195491	303858	311724
PP_032731	pos	NA	1560138826	NA	NA	NA	NA	NA	NA	NA	NA	5762192581	38	4082812	6388782	4406314	7655502	4404533	6341557	5122432	6581773	3558268	7401142	4927400	5637893	4600332	6514675	6899516	4267239	6122006	4651518	7632479	4891971	6301190	NA	7623285	5781529
PP_032748	pos	NA	1560627741	NA	NA	NA	NA	NA	NA	NA	NA	3781384157	32	2077012	1421792	NA	1197839	1874018	1238328	1452255	914685	1266506	938022	NA	990556	NA	2509324	5113159	2729440	2710616	2708062	7489355	NA	5324587	NA	4627674	4920339
PP_033072	pos	NA	1571696834	NA	NA	NA	NA	NA	NA	NA	NA	1826149434	35	320123	125817	519082	110202	NA	365269	128662	189820	272592	NA	265927	129230	NA	1393444	680522	189235	417687	527803	1329211	485204	1520757	NA	1130785	1157854
PP_033120	pos	NA	1580117755	NA	NA	NA	NA	NA	NA	NA	NA	1240331.09	39	951116	1078946	828712	1571903	895395	1155857	1425487	1173213	640948	1329518	828726	1003788	857602	1558489	1748289	949688	1326547	862519	1311991	1035032	1154983	3524044	1419460	1376788
PP_033129	pos	NA	1580445026	NA	NA	NA	NA	NA	NA	NA	NA	6679936031	30	352364	464201	NA	1295402	354450	894660	755803	232349	341989	891518	NA	1530285	NA	313989	242024	640192	1096583	183033	272361	NA	NA	NA	262796	426987
PP_033291	pos	NA	1589637794	NA	NA	NA	NA	NA	NA	NA	NA	51253341.23	38	34186415	54255229	45054416	62160640	52887134	51196126	39277744	54538902	32012997	61981950	42114976	41772668	116710086	54841932	51650485	35778668	40400778	39661266	53914803	72486637	41258402	NA	64498930	39420739
PP_033342	pos	NA	1590626026	NA	NA	NA	NA	NA	NA	NA	NA	11975538.1	38	377890	1860515	2807774	2468211	4368823	2100006	253063	1737174	2701026	1623428	5858322	1589080	820373	16050806	16090838	19670733	12785080	17561651	26432392	2190510	19135163	NA	15866153	14421087
PP_033610	pos	NA	1601328927	NA	NA	NA	NA	NA	NA	NA	NA	6324734722	34	414894	1067556	417764	538092	470192	389328	457298	1648323	922432	280976	722633	1347791	NA	2145648	484928	653751	346701	534170	347095	NA	442831	NA	488913	403697
PP_033624	pos	NA	1601329455	NA	NA	NA	NA	NA	NA	NA	NA	1904095263	15	NA	NA	NA	NA	NA	NA	NA	NA	NA	NA	NA	NA	NA	65101	62913	NA	NA	NA	64467	NA	71870	NA	68470	52024
PP_033942	pos	NA	1621121577	NA	NA	NA	NA	NA	NA	NA	NA	4178382932	33	255336	NA	173048	202558	335216	228622	423376	256693	250774	175891	270095	942938	NA	460399	422818	356310	183702	350647	302097	NA	704627	NA	402931	307833
PP_034038	pos	NA	1630275119	NA	NA	NA	NA	NA	NA	NA	NA	6025564295	39	320702	466027	241269	869176	100190	603015	1169501	681393	139822	620725	207627	427265	185629	1267663	1326670	302343	971733	177570	631072	268620	490728	402540	703196	988656
PP_034178	pos	NA	1630750757	NA	NA	NA	NA	NA	NA	NA	NA	5387498508	27	797161	829233	NA	421129	1090265	417100	666129	NA	504580	426685	NA	350438	395353	540157	NA	866279	937045	NA	NA	713355	386301	278862	245735	664325
PP_034179	pos	NA	1630750606	NA	NA	NA	NA	NA	NA	NA	NA	7249565657	34	975730	1052035	1086854	622193	NA	451177	1092616	690441	725814	612589	726843	503305	NA	760577	857468	1188422	1361598	984949	695598	NA	614932	295005	345428	866184
PP_034180	pos	NA	1630750437	NA	NA	NA	NA	NA	NA	NA	NA	1215105406	39	2074146	2069620	2045640	687399	1484612	807140	1835407	1140985	1116570	700835	979715	852878	994905	1342108	1413884	2481214	2415535	1846628	1091589	1761036	894472	478384	463281	1567138
PP_034300	pos	NA	16314785	NA	NA	NA	NA	NA	NA	NA	NA	4690436954	38	284290	130770	223761	273126	425849	292271	171982	163517	234982	407593	231765	136508	NA	278729	542666	265931	144898	682714	599649	157004	763755	896524	252138	367960
PP_034325	pos	NA	1635545895	NA	NA	NA	NA	NA	NA	NA	NA	3968457611	37	NA	693368	424844	847236	392701	686716	381913	426980	202637	522851	218939	367305	169357	381196	456924	214946	338991	236401	671568	162689	496543	NA	535200	312965
PP_034388	pos	NA	164029149	NA	NA	NA	NA	NA	NA	NA	NA	6256541131	29	833952	595045	511285	989134	662082	709547	681202	704858	487491	688236	442726	679724	166500	NA	462175	512012	809824	642158	763371	376089	676489	NA	NA	506789
PP_034409	pos	NA	164066651	NA	NA	NA	NA	NA	NA	NA	NA	1391470079	39	827973	1699026	1016896	1889277	1030693	1780384	1210277	1743396	896361	1981465	1148252	1529288	1526473	1656782	1496619	844637	1194884	1071118	1892253	1048750	1791605	1359136	1982040	1236271
PP_034449	pos	NA	1640915042	NA	NA	NA	NA	NA	NA	NA	NA	3072145.36	14	3351964	1675122	3427523	NA	6844831	NA	1649624	2825539	3782934	NA	4770054	1304080	2852251	NA	NA	NA	NA	NA	NA	NA	NA	2541654	NA	NA
PP_034530	pos	NA	1649202264	NA	NA	NA	NA	NA	NA	NA	NA	2141096411	38	1976260	2129438	1583319	3083862	1855517	2429471	2382909	2347679	1931446	2402150	1780727	2290598	449232	2071937	2972181	1812938	2124901	1892352	3163819	3351974	2886862	NA	2487331	2549375
PP_034540	pos	NA	1649297513	NA	NA	NA	NA	NA	NA	NA	NA	7092194.9	33	6618676	4942645	NA	7718258	3604158	6826243	11644214	NA	3368820	5284001	4230271	6585082	1615431	15973278	12274808	6827499	11055843	4245244	7993028	3855141	4890658	NA	7593040	10619053
PP_034596	pos	NA	16505065	NA	NA	NA	NA	NA	NA	NA	NA	7489604844	39	481563	797173	623099	961017	534378	762590	724782	890538	490636	1036770	596578	759771	548645	891269	825192	639027	717068	617019	991075	525156	861684	1214583	866788	730559
PP_034604	pos	NA	1650543677	NA	NA	NA	NA	NA	NA	NA	NA	3802136534	32	3540292	3619608	NA	5021007	2736350	3896864	3117962	4014685	4003223	3906847	NA	3757044	NA	3421337	3055953	3147987	3170585	4039763	5607411	NA	2773979	NA	4376067	3298525
PP_034847	pos	NA	1660517301	NA	NA	NA	NA	NA	NA	NA	NA	1439940916	39	837188	2556420	876439	1520853	825679	2035782	3025606	1680697	892891	1575757	510684	1904308	305274	2405449	2273462	999941	2975009	811978	1642650	482322	1620854	388081	1307313	2291968
PP_034907	pos	NA	1660860637	NA	NA	NA	NA	NA	NA	NA	NA	4513257492	39	4257848	2488080	13823865	4271401	9886198	3011615	2366664	2993303	2673709	3139075	15858775	2744613	3232779	2657793	2073861	2386909	2627599	4193489	3474177	3111175	2353547	8485617	3327769	2522897
PP_034954	pos	NA	1661588492	NA	NA	NA	NA	NA	NA	NA	NA	3393506787	36	78881	NA	86111	83627	112197	70868	77413	72727	69331	116142	57384	54575	NA	173393	316057	124969	70536	266433	326296	86449	552190	496352	153858	210059
PP_035487	pos	NA	168565001	NA	NA	NA	NA	NA	NA	NA	NA	2292691029	26	NA	96490	NA	141442	NA	92502	105505	88161	NA	108491	NA	79221	NA	201629	211687	NA	179357	68383	227620	NA	393060	NA	177572	234226
PP_035559	pos	NA	1690353024	NA	NA	NA	NA	NA	NA	NA	NA	4254229767	32	3698717	2885866	NA	4878956	4533441	3912905	2929091	3759931	4037455	5406637	NA	4343169	NA	4048881	3280370	4448692	3778154	5636999	8118494	NA	3696060	NA	5037725	2819548
PP_035565	pos	NA	169045521	NA	NA	NA	NA	NA	NA	NA	NA	6716283559	38	4713092	6926028	5203219	8393728	5836428	7608741	6751242	7885524	4514167	8640886	5702520	6785495	6254120	7612440	8281050	5126008	5561405	5865326	8470261	5445066	7323546	NA	9170895	6803098
PP_035753	pos	NA	1699854579	NA	NA	NA	NA	NA	NA	NA	NA	3383450779	38	1390160	7761849	1958620	4573757	1799913	2248275	2290074	6956208	3616133	2669326	2934193	5611141	7698901	10752322	3716405	1607144	2344531	1439560	2348343	1220888	1912179	NA	2948576	3386112
PP_035815	pos	NA	1700658731	NA	NA	NA	NA	NA	NA	NA	NA	1757676225	39	605337	2422460	692173	2878426	226574	2480436	2184698	2784297	586555	3148623	834941	2244046	634707	2880550	2547120	640682	2253779	778326	2787740	589242	2588468	545882	2373151	2404047
PP_035874	pos	NA	1701173	NA	NA	NA	NA	NA	NA	NA	NA	1352551209	38	201965	155888	210546	234030	527525	160520	610559	106618	96618	136602	163625	115089	NA	455496	1273112	328973	269356	916931	781933	201123	1903585	1514407	424565	586194
PP_035993	pos	NA	1709573311	NA	NA	NA	NA	NA	NA	NA	NA	2167030528	38	2360555	1399847	1738650	2683072	2602427	1978361	3023192	2127683	1262665	1814358	1624452	1521368	364944	2567305	3267841	2258288	2599380	1409209	2189295	1348140	1646900	NA	2463056	2439360
PP_036009	pos	NA	1709694758	NA	NA	NA	NA	NA	NA	NA	NA	7487142012	39	701066	639993	893154	843610	715966	696987	667158	714910	632522	928203	892103	624245	675211	558645	704549	818354	581529	958899	966429	804499	719976	853916	853349	523610
PP_036032	pos	NA	1710052941	NA	NA	NA	NA	NA	NA	NA	NA	949891725	39	941879	535580	668173	1145881	606123	664347	1419659	851244	385076	719964	526962	554405	562514	1491407	1819504	840618	1228656	522099	814929	976990	636222	1342170	1054444	1210782
PP_036065	pos	NA	1710430991	NA	NA	NA	NA	NA	NA	NA	NA	9486471714	39	624207	953118	754258	1276474	790795	1067283	920288	1068378	643708	1181220	746936	942125	932125	1085860	1081994	714218	781111	840710	1305645	819642	955672	1096540	1270089	1003049
PP_036662	pos	NA	1740245042	NA	NA	NA	NA	NA	NA	NA	NA	2641941462	39	1596950	3174754	1866842	3715510	1879845	2976987	2370439	3150292	1556776	3762923	1998551	2851835	2479153	3046078	3138590	1607466	2605380	2111803	3736973	2035678	3097393	2523847	3800162	2751986
PP_036739	pos	NA	1741122485	NA	NA	NA	NA	NA	NA	NA	NA	4664991824	24	NA	NA	NA	NA	75236	NA	45650	NA	NA	NA	NA	NA	NA	73218	211309	NA	57110	149132	120367	NA	375423	180982	115276	135617
PP_036762	pos	NA	1741485788	NA	NA	NA	NA	NA	NA	NA	NA	3771214908	29	132140	77559	NA	NA	145644	89992	61681	69183	87609	NA	NA	NA	NA	322809	377620	403987	103382	386701	441653	NA	487194	NA	384844	279045
PP_036774	pos	NA	1741486104	NA	NA	NA	NA	NA	NA	NA	NA	9053540977	15	NA	NA	NA	NA	NA	NA	NA	NA	NA	NA	NA	NA	NA	82065	162104	NA	88622	50791	135725	NA	569627	NA	NA	265291
PP_036789	pos	NA	174185011	NA	NA	NA	NA	NA	NA	NA	NA	4182202098	37	98617	77272	135480	81220	122953	92126	79301	77358	96704	110642	102228	92411	NA	335021	187222	124077	83988	223149	193015	83510	318263	NA	269535	187658
PP_036828	pos	NA	1749377169	NA	NA	NA	NA	NA	NA	NA	NA	1252792.78	38	645264	1343477	1143059	1433169	1104854	1249283	1123672	1087125	806455	1254493	796187	1388156	4102574	1940794	1246878	724343	821020	849727	995580	1571584	831716	NA	1370693	843690
PP_036914	pos	NA	1750234507	NA	NA	NA	NA	NA	NA	NA	NA	5601620626	32	697876	491980	NA	578709	598831	485499	637507	631660	510836	558883	NA	567791	NA	586765	523778	590192	532670	599216	540945	NA	368104	NA	763864	652349
PP_037006	pos	NA	1750812975	NA	NA	NA	NA	NA	NA	NA	NA	701941296	38	617892	653432	696568	830726	798117	636366	546750	663623	575332	792869	712266	584632	824705	662535	694863	678384	603252	799930	841882	779521	672990	NA	791762	609397
PP_037223	pos	NA	1760550533	NA	NA	NA	NA	NA	NA	NA	NA	3721081329	31	1882232	2727821	NA	8425208	2038173	5392333	NA	1094967	1645565	5667669	NA	10281816	NA	2104069	1540992	3316140	6683302	961061	1313058	NA	590127	NA	1359667	2629372
PP_037296	pos	NA	176127796	NA	NA	NA	NA	NA	NA	NA	NA	6356884958	32	72221	126696	177326	113133	110765	85445	69203	NA	86408	87598	237227	132271	NA	332446	465882	212644	191623	NA	388886	NA	1236586	NA	262599	762523
PP_037470	pos	NA	1770462856	NA	NA	NA	NA	NA	NA	NA	NA	4625693368	39	739947	213164	1129149	219740	919134	283585	182526	275339	352466	265879	1143341	246398	147247	248177	412768	394899	331335	866441	113143	204309	306661	1612351	206945	314041
PP_037730	pos	NA	177995753	NA	NA	NA	NA	NA	NA	NA	NA	6223669743	36	359214	749310	395929	857292	491599	771015	578652	732339	423600	806114	541094	770730	NA	654127	648758	421035	566672	508719	984559	272046	785354	NA	945015	631861
PP_037967	pos	NA	1790619451	NA	NA	NA	NA	NA	NA	NA	NA	6089250049	39	137415	558818	638249	585159	623691	608249	468617	607717	619579	919203	787772	514718	154299	589028	728496	1003133	444200	855408	416594	279351	514974	1047815	470508	450805
PP_038035	pos	NA	1791176342	NA	NA	NA	NA	NA	NA	NA	NA	4252852635	19	151060	5671695	NA	NA	166079	NA	NA	NA	66315	NA	NA	NA	NA	NA	54542	NA	NA	62535	119541	NA	NA	NA	NA	NA
PP_038293	pos	NA	1801743519	NA	NA	NA	NA	NA	NA	NA	NA	1963657029	39	1187855	400594	1011804	1052355	1898784	1119095	632683	609862	759876	1742586	1060563	534177	381001	1371983	2151946	1111146	468474	3058410	2560998	637162	2829678	4044893	1169167	1515995
PP_038399	pos	NA	1810080813	NA	NA	NA	NA	NA	NA	NA	NA	1872900561	39	853695	1778945	3521671	1832414	1647170	2253867	1306055	1581602	2302695	2258089	2547032	1949684	583639	1056307	1402079	2162668	1831411	2514427	2934478	1196490	2307293	210295	2245509	2080041
PP_038622	pos	NA	18115837	NA	NA	NA	NA	NA	NA	NA	NA	3246408483	36	188554	74852	144188	199833	263783	178235	78011	101863	195974	269091	149132	NA	NA	234391	325924	182421	97064	427191	410544	94389	462200	600863	193122	264040
PP_038771	pos	NA	1820809131	NA	NA	NA	NA	NA	NA	NA	NA	39664690.23	27	NA	39052399	NA	51686182	26745565	36786685	NA	NA	36517527	41708530	NA	NA	NA	34917551	31713214	30339101	35048037	40723189	60493580	NA	28408355	NA	48180412	36946002
PP_038778	pos	NA	1820810646	NA	NA	NA	NA	NA	NA	NA	NA	9608619754	24	NA	878685	NA	1114586	854604	838258	NA	922414	NA	905207	NA	814365	1152926	791729	661693	682171	885555	NA	1269186	1080987	667798	NA	1034595	NA
PP_039301	pos	NA	1840730729	NA	NA	NA	NA	NA	NA	NA	NA	1328993285	38	873858	1741538	983151	2509930	1030459	1568605	1377458	1065152	1044710	1137603	909289	2756844	1282475	1267498	705382	1181367	1568738	824547	1030790	739027	5109683	NA	1071376	1177940
PP_039355	pos	NA	184132979	NA	NA	NA	NA	NA	NA	NA	NA	3353334893	25	NA	NA	NA	NA	88448	NA	51712	NA	NA	NA	NA	NA	NA	87535	237282	77534	56434	183036	189364	NA	315234	349132	116253	135022
PP_039357	pos	NA	1841330078	NA	NA	NA	NA	NA	NA	NA	NA	1898767507	19	NA	NA	NA	NA	NA	NA	NA	NA	NA	NA	NA	NA	NA	191090	296665	58457	84384	145134	191003	NA	1395440	NA	117664	371972
PP_039414	pos	NA	1841693417	NA	NA	NA	NA	NA	NA	NA	NA	2892227062	34	65400	NA	69653	71808	90765	62093	80121	NA	44868	108187	50292	58758	NA	158496	283229	98762	63174	195200	258912	NA	504008	345102	144437	188447
PP_039647	pos	NA	1851644923	NA	NA	NA	NA	NA	NA	NA	NA	4847598749	30	2416542	1082611	NA	983480	2102366	1111957	951462	902581	2572586	738790	NA	820484	NA	3203103	NA	1208572	NA	7180464	3855279	NA	7582056	NA	5436909	5686976
PP_039649	pos	NA	1851645602	NA	NA	NA	NA	NA	NA	NA	NA	232264672	15	56991	NA	NA	NA	NA	NA	NA	NA	48286	NA	NA	NA	NA	NA	NA	NA	NA	129626	NA	212414	71973	NA	NA	61436
PP_039727	pos	NA	1860215861	NA	NA	NA	NA	NA	NA	NA	NA	5369985455	31	NA	490297	NA	508582	417773	483130	471439	476703	426447	620524	NA	480718	NA	461507	511568	507102	511069	647281	795678	NA	428744	NA	595436	496128
PP_039741	pos	NA	1860435233	NA	NA	NA	NA	NA	NA	NA	NA	7892154393	39	405816	597370	310405	1119515	114444	812417	1605821	915759	154890	768034	251085	545880	212625	1618043	1761733	390046	1404933	233006	834477	328737	595966	442342	950006	1345444
PP_039786	pos	NA	1860732532	NA	NA	NA	NA	NA	NA	NA	NA	4442899379	22	NA	NA	1074428	NA	1611650	NA	NA	NA	1163755	NA	2567368	NA	NA	NA	1082360	NA	5026744	3067041	1995074	2207115	NA	NA	1719820	1337930
PP_039811	pos	NA	1860869568	NA	NA	NA	NA	NA	NA	NA	NA	1189377891	31	556470	2829184	NA	1076609	597177	1189359	929042	1543316	1162259	1343479	NA	2960979	NA	2303115	913799	581072	1725409	467978	584221	NA	682331	NA	888717	1497036
PP_039941	pos	NA	1869116353	NA	NA	NA	NA	NA	NA	NA	NA	1193644702	38	1501695	890928	1505690	1157698	884681	1137106	1692588	1214126	797270	851157	935935	829652	159528	2356537	1884807	1669493	1694375	887580	1174826	715036	761099	NA	1204929	1598650
PP_040023	pos	NA	1870575156	NA	NA	NA	NA	NA	NA	NA	NA	3706459216	38	357830	5040759	7243183	6814484	7630322	5755796	574676	3899891	4164316	4110476	4447122	3101016	1575432	2556278	2977767	4111689	3003869	4654646	5305915	1047748	3148877	NA	3908192	2535626
PP_040219	pos	NA	1880703648	NA	NA	NA	NA	NA	NA	NA	NA	3383365021	39	5822380	2596120	8812891	3548265	5186773	3425980	2154831	2585672	3308608	2802127	6291974	2575786	1664983	2399452	1804827	2025668	2913147	5202938	2776174	1354447	1905923	4906485	3439240	2648130
PP_040285	pos	NA	1881278851	NA	NA	NA	NA	NA	NA	NA	NA	1273283804	38	152979	184774	178142	238570	414916	171725	568366	121618	76215	143557	137676	116121	NA	464082	1336460	256930	298317	776793	842152	146540	1973616	1229523	468378	654694
PP_040303	pos	NA	1881642505	NA	NA	NA	NA	NA	NA	NA	NA	3627860654	15	NA	NA	NA	NA	NA	NA	NA	NA	NA	NA	95175	NA	NA	87533	215028	46849	179382	145327	119879	NA	817831	NA	88727	255395
PP_040468	pos	NA	1890866367	NA	NA	NA	NA	NA	NA	NA	NA	3220482221	32	1848676	2354742	NA	3514395	4534041	2822244	1919566	2590129	2669169	4305771	NA	2577353	NA	2703215	2425991	2714943	2616443	3761098	3572680	NA	2119555	NA	5154204	2990937
PP_040491	pos	NA	1891229968	NA	NA	NA	NA	NA	NA	NA	NA	882142.91	35	655414	752658	908466	1059440	1250151	898739	718757	1362124	787364	1017054	798374	812919	NA	1157547	604284	752168	731410	987249	1097454	NA	855312	NA	1626920	885875
PP_040705	pos	NA	1901434453	NA	NA	NA	NA	NA	NA	NA	NA	3776972.98	16	NA	NA	100970	NA	NA	NA	NA	NA	NA	NA	305805	NA	NA	70830	128024	NA	51940	69014	104153	NA	458414	NA	64297	202405
PP_040862	pos	NA	1910399773	NA	NA	NA	NA	NA	NA	NA	NA	36715256.53	38	33205286	32285910	34919702	44825211	42362215	35280502	32961837	38336736	29440108	40683742	36155142	31145094	39102526	28255656	33802551	34783002	29612471	36471329	42358376	34720129	32525947	NA	43529526	30230805
PP_040893	pos	NA	1910762998	NA	NA	NA	NA	NA	NA	NA	NA	3076081015	38	2701738	3821615	3361725	4177233	3605812	3784341	3010445	3516480	2766380	3243230	3131289	2863110	3044018	3924526	2864735	2768821	2727402	3675316	3496737	3338875	2681700	NA	3863786	2238327
PP_040998	pos	NA	1911791125	NA	NA	NA	NA	NA	NA	NA	NA	8336941911	33	1838821	1854372	NA	NA	NA	667678	1657358	985825	1000542	409069	NA	743618	359701	1302811	NA	1598040	2155650	532366	565962	614461	675412	356606	171523	1502216
PP_040999	pos	NA	1911791001	NA	NA	NA	NA	NA	NA	NA	NA	12757452.45	39	23553720	31531291	9272311	5331807	3085495	10651958	17617617	16513072	15989324	4083471	3508583	11518114	10462942	18280870	19910601	34453870	33939796	9381866	5460782	9958294	10657072	1930797	1314673	27074957
PP_041000	pos	NA	1911790744	NA	NA	NA	NA	NA	NA	NA	NA	17517248.43	37	30631733	38962899	13212598	6794912	2247252	12678200	21959876	23229682	22202380	5562975	NA	16035246	15652491	23970347	27829476	42623999	37270234	14230895	8521887	13218674	14482352	3241174	2221107	37810161
PP_041051	pos	NA	1920321461	NA	NA	NA	NA	NA	NA	NA	NA	6702292223	34	767520	718454	81376	746082	495738	677403	618254	740255	586558	886849	NA	728069	NA	672492	616026	472922	781014	537176	892486	NA	974675	NA	1039414	701041
PP_041074	pos	NA	1920614694	NA	NA	NA	NA	NA	NA	NA	NA	1130447003	34	NA	1467736	733347	1490814	683550	1411180	936403	1362645	608897	1612916	773457	1229051	1047519	1299734	1163939	NA	1042271	821619	1583021	NA	1290418	NA	1570482	1044111
PP_041115	pos	NA	1921227466	NA	NA	NA	NA	NA	NA	NA	NA	287031304	12	NA	NA	NA	NA	NA	NA	NA	NA	NA	NA	90735	NA	NA	NA	54027	NA	NA	55068	NA	NA	108616	NA	NA	61962
PP_041117	pos	NA	1921226502	NA	NA	NA	NA	NA	NA	NA	NA	5212903094	30	201856	NA	NA	130654	114086	77479	86656	98100	150404	66413	NA	NA	NA	503384	572288	224283	734205	607246	564099	NA	858716	NA	513638	478837
PP_041134	pos	NA	1921591482	NA	NA	NA	NA	NA	NA	NA	NA	2044876397	30	NA	200091	NA	193882	447141	231042	177172	124745	NA	190559	NA	181357	NA	1440125	2145642	1831913	487022	2541084	2891689	NA	3031358	NA	2048433	1388088
PP_041247	pos	NA	1930340674	NA	NA	NA	NA	NA	NA	NA	NA	8404553448	23	987771	NA	NA	825178	927687	708485	770253	829355	666851	NA	NA	822405	NA	NA	626615	776290	869739	888485	NA	NA	NA	NA	1181592	894571
PP_041491	pos	NA	193973372	NA	NA	NA	NA	NA	NA	NA	NA	2106697552	37	1757482	1536728	1522145	2661026	2031209	1883373	2917185	2242911	971405	1878187	1369060	1556816	NA	2587630	3262828	1916860	2682637	1130542	2405548	1099090	1714199	NA	2812769	2510720
PP_041752	pos	NA	1950569358	NA	NA	NA	NA	NA	NA	NA	NA	5633465182	39	937953	284986	1405714	263485	1131344	354358	199286	333725	406388	313386	1352566	293940	166160	307066	480262	441990	433078	1062183	136148	233747	395589	1871447	260990	364489
PP_041847	pos	NA	1951225091	NA	NA	NA	NA	NA	NA	NA	NA	1268560356	38	1291088	258767	10213350	245470	3603855	331427	661195	NA	279255	546201	1196861	824810	491969	265005	647620	329355	588972	4255095	330032	3273315	453211	2686857	684307	316778
PP_041851	pos	NA	1951224742	NA	NA	NA	NA	NA	NA	NA	NA	538413.97	38	767283	981124	571993	325442	310258	499262	632965	584049	481926	263633	272294	433061	415134	701977	849198	988336	1174491	644293	443690	439945	463594	NA	173115	925471
PP_041853	pos	NA	1951224573	NA	NA	NA	NA	NA	NA	NA	NA	3288321568	39	5125211	5148257	1488720	2880299	1766548	5667345	5889520	3661907	5209356	3626939	1886503	3913073	935077	4052782	4158459	4687847	3653671	1695909	1199320	1159723	3967782	2808753	2762160	4950707
PP_042088	pos	NA	1961166915	NA	NA	NA	NA	NA	NA	NA	NA	5837583587	26	NA	1549019	139882	260022	NA	534010	1025373	924547	NA	NA	53365	637117	142974	913093	941020	NA	1473133	159632	389136	173121	NA	NA	118421	1260538
PP_042167	pos	NA	1968648148	NA	NA	NA	NA	NA	NA	NA	NA	11346531.1	37	8631509	11822978	10443925	12711986	13926167	12172158	9542398	12149439	8191555	15241973	10918243	9410119	NA	9160551	11822016	9999331	10268268	11833292	14278106	10539736	11525663	NA	14599138	9821291
PP_042210	pos	NA	1970404948	NA	NA	NA	NA	NA	NA	NA	NA	572013346	39	266990	793781	379979	861375	330511	786076	507161	715341	324502	890602	377076	676114	521678	720173	670588	282785	537673	414953	908422	359265	752021	477842	901137	530138
PP_042277	pos	NA	1971130199	NA	NA	NA	NA	NA	NA	NA	NA	4116724704	32	NA	55604	98026	69683	172226	62690	NA	NA	76937	NA	182090	NA	NA	485797	505070	415010	352222	425518	912691	108047	589784	NA	784467	440435
PP_042346	pos	NA	1976165572	NA	NA	NA	NA	NA	NA	NA	NA	1475816.86	33	1098009	4159405	543439	879367	194231	1772980	2301071	2699813	NA	764169	241512	1794380	593117	2875350	2643790	1359899	3618418	532737	1000016	453654	1907047	NA	NA	3331287
PP_042347	pos	NA	1976165391	NA	NA	NA	NA	NA	NA	NA	NA	996345589	29	987534	NA	503694	969550	228841	NA	NA	2341415	767856	657397	229645	1707778	683362	NA	3018325	NA	NA	489459	988389	493170	NA	163540	289796	NA
PP_042348	pos	NA	1976165627	NA	NA	NA	NA	NA	NA	NA	NA	4074889719	33	184674	930911	125996	209711	NA	403947	388665	760271	174015	158984	NA	398920	181069	582856	667401	353615	853434	140801	205828	144695	517202	NA	NA	853249
PP_042399	pos	NA	198036931	NA	NA	NA	NA	NA	NA	NA	NA	8351601909	32	398534	634698	NA	1642883	496083	1210364	861736	250463	414603	1415385	NA	2087872	NA	328189	313020	865970	1252807	230146	315315	NA	147119	NA	339498	614766
PP_042463	pos	NA	1980972531	NA	NA	NA	NA	NA	NA	NA	NA	1541725812	29	1257812	1442300	NA	1782631	1567566	NA	1144536	1485981	1270976	1845196	1564039	1357901	NA	NA	1502539	1313868	1356834	1622740	1783949	1663178	1538437	2190483	1738818	1203054
PP_042515	pos	NA	1981486793	NA	NA	NA	NA	NA	NA	NA	NA	6813759162	37	121372	91855	152731	131005	199239	147032	142773	107036	79721	184940	87637	90461	NA	370451	1164215	284880	146980	929053	979739	207933	1123835	1591107	340357	482919
PP_042541	pos	NA	198184971	NA	NA	NA	NA	NA	NA	NA	NA	2061134408	39	1196032	517065	1049790	1184949	2039127	1188608	651978	674445	789710	1629859	1032969	499360	399278	1541684	2256753	1088807	523801	3209170	2976055	676618	3270029	3996654	1255601	1600825
PP_042595	pos	NA	1988618272	NA	NA	NA	NA	NA	NA	NA	NA	11037347.83	37	8953034	11541938	10015977	12713546	13731096	11767555	9418035	11315796	7783838	14433871	10740665	9366713	NA	9362985	11546959	9852508	9708660	11315520	13924864	10284330	11421383	NA	14072276	9960893
PP_042598	pos	NA	1989394804	NA	NA	NA	NA	NA	NA	NA	NA	1040605452	39	1725359	508059	1221407	941423	1124409	647788	1050377	672947	814427	655165	1130022	517503	865120	1043258	1254618	1644703	924713	1056443	748256	1512370	583949	1777819	840566	943228
PP_042712	pos	NA	1991163309	NA	NA	NA	NA	NA	NA	NA	NA	655092397	39	573218	1430522	231151	583301	142408	1102113	952507	979132	560177	524830	218639	757038	257029	1159407	1234920	631657	1052150	257635	464070	222280	881074	188779	225394	1168388
PP_042764	pos	NA	1991801283	NA	NA	NA	NA	NA	NA	NA	NA	5500882289	25	NA	85916	NA	102727	NA	135396	114297	NA	187037	NA	NA	NA	NA	351835	382277	170468	205707	NA	424673	NA	864455	NA	397997	535585
PP_042853	pos	NA	2000402542	NA	NA	NA	NA	NA	NA	NA	NA	8998690024	38	834603	760638	846761	1570821	1184755	855903	693835	885011	607643	1047728	820036	622105	1771323	843511	856906	678089	552739	710220	711222	1213702	614939	NA	1021455	740403
PP_042958	pos	NA	2001641933	NA	NA	NA	NA	NA	NA	NA	NA	3368473491	16	NA	NA	NA	NA	NA	NA	NA	NA	NA	NA	121673	NA	NA	143866	286990	67185	80145	130016	129647	NA	1348890	NA	102498	398110
PP_042996	pos	NA	2002006571	NA	NA	NA	NA	NA	NA	NA	NA	2320333153	39	2010580	1634855	2826303	1946007	3240355	1798615	1540391	1568980	1878190	2053579	2025724	2094460	5117776	1842592	2053807	2043904	1851521	2459551	1896108	3231070	1865833	7579017	2135638	1424756
PP_043044	pos	NA	2008587896	NA	NA	NA	NA	NA	NA	NA	NA	3502592573	36	2677290	3652954	3326337	4042156	4468706	3749386	2885992	3680054	2435633	4558426	3268591	2998651	NA	3022044	3569896	3156511	3188695	3759540	4694142	2864687	3480468	NA	4422526	3167275
PP_043052	pos	NA	2009728047	NA	NA	NA	NA	NA	NA	NA	NA	1184453143	39	1288071	977087	1569189	1240595	1389832	1035277	735273	1072550	1436164	1134180	1887369	1014785	1078102	1068325	893860	1517695	893199	1857893	1318714	1260754	1124072	1110437	1113282	807274
PP_043314	pos	NA	2020157154	NA	NA	NA	NA	NA	NA	NA	NA	6804719746	32	1061304	NA	469406	300110	NA	524256	510947	1407255	1145859	301892	273063	654238	748678	1361173	615418	1295794	NA	738665	412460	NA	591856	NA	109865	908368
PP_043315	pos	NA	2020156881	NA	NA	NA	NA	NA	NA	NA	NA	8389396844	37	1156305	2691728	647718	404241	66199	712496	648574	1229847	1251201	331298	369184	1132916	837947	1320398	761903	NA	2401995	772205	575867	1007653	799027	NA	184763	642271
PP_043410	pos	NA	2021435135	NA	NA	NA	NA	NA	NA	NA	NA	3798981491	27	NA	NA	53137	NA	100710	NA	68758	NA	NA	NA	NA	NA	NA	139642	332175	76940	70672	207498	270917	NA	449708	392064	157853	172579
PP_043415	pos	NA	2021434817	NA	NA	NA	NA	NA	NA	NA	NA	1709126466	13	NA	NA	NA	NA	NA	NA	NA	NA	NA	NA	NA	NA	NA	125960	193574	NA	62108	77471	127290	NA	1003699	NA	93642	243634
PP_043451	pos	NA	2021799372	NA	NA	NA	NA	NA	NA	NA	NA	8652891334	11	NA	NA	NA	NA	NA	NA	NA	NA	NA	NA	NA	NA	NA	NA	82756	NA	113638	94853	61484	NA	321905	NA	68910	94888
PP_043453	pos	NA	2021798629	NA	NA	NA	NA	NA	NA	NA	NA	6569991077	28	NA	89421	NA	91318	NA	NA	45584	93325	NA	NA	374414	NA	NA	426922	851194	187858	411520	422350	459889	NA	4052057	175630	282991	1160537
PP_043642	pos	NA	2031386982	NA	NA	NA	NA	NA	NA	NA	NA	7813018585	31	719722	611801	NA	715635	988637	623987	564724	NA	669662	793467	NA	567223	NA	618333	539442	730586	577415	1022644	843288	NA	672104	NA	783146	764919
PP_043667	pos	NA	20315005	NA	NA	NA	NA	NA	NA	NA	NA	7847370164	38	552488	595889	1037671	955630	961369	782793	608213	624458	815568	741612	894792	650976	365372	638772	781358	1095960	658336	988682	873015	512120	747789	NA	783222	643232
PP_043897	pos	NA	2041227572	NA	NA	NA	NA	NA	NA	NA	NA	9290461441	32	5340673	19664388	NA	10049481	6722803	7417135	8565698	20661068	14360400	5675016	NA	17792032	NA	28059203	5552014	6454102	6050268	5642101	3516186	NA	6361348	NA	6513667	8378621
PP_043923	pos	NA	2041381096	NA	NA	NA	NA	NA	NA	NA	NA	7318186038	39	5989309	5712745	7632612	6543835	9478253	5847749	4982122	6236931	5465745	6646365	6955033	4631946	18117168	5916749	6121651	5784550	4817272	7692968	6807891	11108982	5082133	22143262	7016452	4435781
PP_043941	pos	NA	204159167	NA	NA	NA	NA	NA	NA	NA	NA	16585076.39	36	83033	65492	611492	107849	214490	NA	NA	77789	57869	105942	1793274	74630	NA	1187704	2531780	492846	1165032	1707312	1391771	267501	8558331	459810	872724	3161574
PP_044006	pos	NA	2049566955	NA	NA	NA	NA	NA	NA	NA	NA	5515526687	38	4503752	6094036	5068827	7315068	6816123	6660412	4520246	6633694	4663750	7154306	5788551	6197846	823710	4913283	5160309	4576751	5116710	6345679	8181044	2953298	6934854	NA	6855302	4858979
PP_044026	pos	NA	2050152956	NA	NA	NA	NA	NA	NA	NA	NA	5263277372	15	NA	NA	363425	NA	NA	567670	NA	NA	NA	NA	NA	NA	NA	792515	NA	NA	NA	401059	NA	NA	531927	NA	NA	NA
PP_044027	pos	NA	2050152591	NA	NA	NA	NA	NA	NA	NA	NA	7651490843	30	1048793	1296531	506985	482493	NA	885232	595505	1030316	1179706	507859	368761	749696	NA	1439246	729165	880891	1194314	572453	384158	NA	728844	NA	NA	607423
PP_044394	pos	NA	20613836	NA	NA	NA	NA	NA	NA	NA	NA	3131131338	21	63018	NA	NA	NA	NA	NA	NA	NA	NA	NA	NA	NA	NA	102269	226485	88921	102167	87476	148996	NA	546313	NA	136177	332297
PP_044491	pos	NA	2068936503	NA	NA	NA	NA	NA	NA	NA	NA	22302908.14	38	22984486	22053297	20569675	27844152	24385522	23949069	20573723	25584646	17406737	27713887	22031034	21070757	3164303	19699905	22347738	20104838	21541476	22774015	29316636	15736441	24556388	NA	28944277	21363409
PP_044495	pos	NA	2069541967	NA	NA	NA	NA	NA	NA	NA	NA	7859809327	36	606572	762777	715776	930469	941501	893610	648901	921522	642994	973132	836903	843400	NA	697063	709233	635763	610946	853705	1140381	365828	962798	NA	852301	656264
PP_044509	pos	NA	2070138533	NA	NA	NA	NA	NA	NA	NA	NA	1103299272	38	865131	1053545	1078550	1452902	920357	1192855	1170733	1023233	935249	1020108	856211	1332385	989575	1225466	923212	1005949	929657	1097359	1142267	836868	1114084	NA	1135754	892852
PP_044554	pos	NA	207056919	NA	NA	NA	NA	NA	NA	NA	NA	3191011.44	39	777072	2845080	3398731	3046411	3295808	3191028	2498770	3290056	3258085	4602225	3995942	2622885	716343	3073300	3725345	5013901	2280237	4568125	2281610	1431941	2760193	5717767	2380609	2396793
PP_044555	pos	NA	2070568927	NA	NA	NA	NA	NA	NA	NA	NA	8685474276	39	221198	560698	1058004	555795	689603	544361	633535	655236	956447	1504381	1426664	580072	273426	581847	511535	1766130	305351	1589895	1052103	711829	525428	1421048	452291	808676
PP_044839	pos	NA	2080985194	NA	NA	NA	NA	NA	NA	NA	NA	3998807067	36	93767	285415	100017	196405	211934	233760	180423	154410	143898	134960	64597	375920	NA	928849	351353	94852	162254	93105	645368	NA	420594	244121	1387855	292515
PP_044990	pos	NA	2088906552	NA	NA	NA	NA	NA	NA	NA	NA	14738118.66	37	14745769	14165679	13190127	18248337	15527079	15252585	13499130	17010430	11017396	18703997	13919593	13885633	NA	12920065	14992465	12929960	13400421	14661947	18479138	10362549	15851330	NA	18628159	14052259
PP_045036	pos	NA	2090538982	NA	NA	NA	NA	NA	NA	NA	NA	1021091461	39	250078	907695	1109387	957276	1069685	989395	789514	1041178	1045934	1488112	1292368	841404	232443	966805	1201814	1617400	714723	1459366	731814	467247	845935	1873486	767798	742700
PP_045138	pos	NA	2091168766	NA	NA	NA	NA	NA	NA	NA	NA	5143532936	30	54906	NA	52777	NA	69998	NA	45506	NA	50367	NA	62426	NA	NA	643864	259251	277748	NA	360369	656687	135752	256082	491612	1018924	167417
PP_045254	pos	NA	2091896951	NA	NA	NA	NA	NA	NA	NA	NA	2939887841	34	6350289	6122298	1999735	1746228	NA	2360265	5282903	3440942	3612609	1335372	NA	2634819	1411578	4531722	3682803	5575429	6876649	NA	NA	2107869	2410800	1305142	669052	4965269
PP_045255	pos	NA	2091896492	NA	NA	NA	NA	NA	NA	NA	NA	4237515172	36	7410853	9315595	3154447	1458721	747724	2843879	5121468	5669198	5683193	1172340	1134065	3339111	3281493	6348958	5849539	11278289	9964047	3286619	1902914	3237436	3173070	NA	NA	7250411
PP_045256	pos	NA	2091896302	NA	NA	NA	NA	NA	NA	NA	NA	6634850.25	39	11941419	14353264	5162077	3324216	1535647	6582992	7996057	9216664	9764382	2691708	2617204	6695622	5593230	9599154	9786612	14970724	12637155	5739222	3413148	5194049	6161958	1276659	898607	11160085
PP_045257	pos	NA	2091896002	NA	NA	NA	NA	NA	NA	NA	NA	2545130271	39	4545588	4796421	1480947	1695579	776274	3709653	3295091	3222301	4319959	1558887	1125959	2767259	1731277	4173156	3604140	4213832	3232954	1944796	1249986	1442158	2723086	702573	534312	3461629
PP_045352	pos	NA	2100604816	NA	NA	NA	NA	NA	NA	NA	NA	4583728033	32	6347912	2902067	NA	4285032	6752258	3633002	4859647	4406441	3834202	4568374	NA	3429877	NA	3782474	3797597	5685775	3817497	5946161	4963933	NA	2603173	NA	6308583	4665882
PP_045382	pos	NA	210109783	NA	NA	NA	NA	NA	NA	NA	NA	4882747859	28	58122	NA	53326	NA	130412	NA	107175	NA	NA	NA	NA	NA	NA	93144	240284	91004	55086	266764	154224	NA	375314	392727	81076	102115
PP_045489	pos	NA	2108876238	NA	NA	NA	NA	NA	NA	NA	NA	2288184788	37	2436835	2128870	1998662	2887415	2437776	2473715	1988780	2579209	1710939	2956301	2337181	2057879	NA	1847229	2184403	1898044	2170336	2185093	2882781	1516979	2434659	NA	2798576	2218380
PP_045590	pos	NA	2110962026	NA	NA	NA	NA	NA	NA	NA	NA	12250911.47	39	13515372	17902583	13137368	9630113	12773554	13669161	24731801	11980056	15402753	9741764	7137271	12692938	4145295	16587379	17292620	18098028	22915610	12375233	10168356	6878590	10838417	5159642	7873830	17768733
PP_045811	pos	NA	2121043602	NA	NA	NA	NA	NA	NA	NA	NA	4206400361	19	380651	341216	133100	695470	NA	203481	143362	NA	170716	NA	195233	1511091	NA	283507	NA	452285	NA	NA	NA	NA	NA	339033	310744	NA
PP_045877	pos	NA	2121642575	NA	NA	NA	NA	NA	NA	NA	NA	8079531949	38	201539	120072	205351	207309	307692	202204	208441	145674	136595	329295	144421	152485	NA	500796	935629	294915	183018	630255	909401	206482	1587563	1254845	419604	554474
PP_045940	pos	NA	212838581	NA	NA	NA	NA	NA	NA	NA	NA	1043159096	35	684301	1278585	804548	1106886	1079601	1145360	1028462	1081088	896220	1279833	781704	1166463	NA	1164185	1191045	842104	923816	1020335	1150903	NA	1043563	NA	1143790	917216
PP_046054	pos	NA	2131118839	NA	NA	NA	NA	NA	NA	NA	NA	5423606109	24	NA	NA	NA	NA	NA	NA	NA	NA	NA	NA	NA	NA	NA	426809	198334	171767	NA	145147	680357	81480	223236	266497	1220662	110445
PP_046329	pos	NA	2141434985	NA	NA	NA	NA	NA	NA	NA	NA	1898022884	16	NA	NA	58832	NA	NA	NA	NA	NA	NA	NA	114491	NA	NA	94554	188656	44747	53499	72802	112041	NA	914029	NA	NA	231542
PP_046331	pos	NA	2141434764	NA	NA	NA	NA	NA	NA	NA	NA	5531452877	21	NA	NA	NA	NA	NA	NA	NA	NA	NA	NA	165293	NA	NA	269950	536422	134701	155565	232467	310514	NA	3042382	NA	163495	798985
PP_046450	pos	NA	2148356725	NA	NA	NA	NA	NA	NA	NA	NA	1072150188	35	710059	1379086	990872	1211112	848325	1220667	1126129	1061707	886457	1234730	891922	1236463	NA	1224159	1031373	839346	991396	1170497	1128565	NA	979484	NA	1298913	941965
PP_046471	pos	NA	2150158445	NA	NA	NA	NA	NA	NA	NA	NA	8318374.57	32	8331382	6209497	NA	8430526	9248162	7346408	7659371	9701285	6537887	9578720	NA	7957230	NA	5177168	6746184	8997141	7407143	9580384	10975998	NA	5766200	NA	10318184	8605468
PP_046766	pos	NA	21609594	NA	NA	NA	NA	NA	NA	NA	NA	4550408553	21	NA	NA	NA	NA	NA	NA	NA	NA	NA	NA	NA	NA	NA	498114	167033	60289	NA	73219	473189	NA	238675	NA	1685661	68409
PP_046771	pos	NA	2160974979	NA	NA	NA	NA	NA	NA	NA	NA	2012930843	32	885279	3610405	NA	2702065	1451891	2490827	1677734	2639092	1112622	3179122	NA	3829674	NA	3886377	1448172	787162	2602488	1038415	708300	NA	1458339	NA	2227670	2042637
PP_046828	pos	NA	2161592057	NA	NA	NA	NA	NA	NA	NA	NA	1938207161	13	NA	NA	NA	NA	NA	NA	NA	NA	NA	NA	NA	NA	NA	127098	227098	NA	65181	88541	128018	NA	1035700	NA	82978	263328
PP_046830	pos	NA	2161592336	NA	NA	NA	NA	NA	NA	NA	NA	9855384757	38	180296	121312	220862	227333	298529	257096	243212	174232	111574	322840	133106	143086	NA	631445	2097225	395146	236397	1267369	1702494	305717	1844823	2063587	622008	854239
PP_046880	pos	NA	2161955605	NA	NA	NA	NA	NA	NA	NA	NA	5436025544	37	395762	191825	303374	434890	417892	347176	NA	169814	352803	585747	155444	359111	NA	648200	706707	395167	214061	596945	653902	190649	835600	868130	802393	503425
PP_046933	pos	NA	2169224335	NA	NA	NA	NA	NA	NA	NA	NA	66285368.58	38	60136452	70848899	67711061	86646162	84431199	67981353	60370258	70156392	48515599	85926220	64586623	55445157	31067386	66825350	75558082	53685866	52927150	64563818	71821800	77882690	57621903	NA	83570537	51967378
PP_046939	pos	NA	2169503504	NA	NA	NA	NA	NA	NA	NA	NA	12206464.39	39	19405505	5809059	14333346	11170501	13187435	7009324	12183022	8297722	9137266	7773303	13096813	5757359	9260301	12255439	16096754	19272319	11963483	12242049	9066080	17756172	6755879	22193784	9946252	11353546
PP_047052	pos	NA	2171043407	NA	NA	NA	NA	NA	NA	NA	NA	1319575432	37	1291399	186729	12671251	169871	3013364	237118	440207	104345	322733	380717	1346765	583449	564156	180198	414350	313086	NA	4877365	234199	3842310	303219	2563525	410582	198701
PP_047073	pos	NA	2171068621	NA	NA	NA	NA	NA	NA	NA	NA	4518128233	39	888942	421637	398093	585538	711735	582027	394738	147732	562483	603449	558305	439915	159511	301635	261957	658471	304506	480369	391685	304284	454065	692364	495925	377467
PP_047094	pos	NA	2171220416	NA	NA	NA	NA	NA	NA	NA	NA	4214571727	36	145831	574260	68679	562066	69234	1168854	1465330	274799	189777	505140	69948	952914	NA	426578	468885	174538	763116	76218	342704	NA	741784	225895	520888	575043
PP_047097	pos	NA	2171291305	NA	NA	NA	NA	NA	NA	NA	NA	9131083611	32	772891	759953	NA	1008055	1368651	758734	638662	713319	764171	1023001	NA	791540	NA	744919	826564	1027852	609717	1064916	1092000	NA	784582	NA	1113775	910402
PP_047273	pos	NA	2180646367	NA	NA	NA	NA	NA	NA	NA	NA	4726057069	33	141872	1014567	NA	594557	NA	727522	1062174	573995	255393	538276	56473	577922	NA	674769	736456	267434	545826	80120	350033	NA	618653	NA	411200	618102
PP_047382	pos	NA	2181748048	NA	NA	NA	NA	NA	NA	NA	NA	65356260.29	39	507098	697241	2977331	1112297	932986	276971	408448	653887	408617	994916	6653774	669074	334184	11176570	22858460	3655349	6331720	7606385	10971775	1173207	85417179	2694946	7259990	29652905
PP_047386	pos	NA	2181748459	NA	NA	NA	NA	NA	NA	NA	NA	1122522286	14	123709	112240	67516	NA	140959	NA	47643	100903	86381	NA	442592	64181	NA	NA	NA	NA	NA	NA	NA	NA	196833	NA	NA	80350
PP_047467	pos	NA	2189194084	NA	NA	NA	NA	NA	NA	NA	NA	21296299.47	38	19063462	22602052	21758530	27420295	27798625	21848226	19403338	22981032	15755246	27472097	20557404	17993637	8798550	21315489	24449019	17115424	16770681	20982809	23240429	25636731	18959690	NA	26910813	16593249
PP_047470	pos	NA	2189478975	NA	NA	NA	NA	NA	NA	NA	NA	1645947225	39	2725726	797845	1911678	1437614	1728312	943611	1573408	1166892	1234302	1023500	1750635	735734	1224790	1621365	2091860	2671344	1654630	1716964	1207028	2398933	908450	3102280	1303927	1630633
PP_047489	pos	NA	2189833293	NA	NA	NA	NA	NA	NA	NA	NA	10117349.62	38	10391518	9433853	12450505	11063083	10951541	8985881	6104947	9494261	10757224	11127860	14201690	8707487	10941433	8472239	8437562	11127823	7483939	14537487	11632032	10768390	10035812	NA	10201783	7449724
PP_047565	pos	NA	2190824394	NA	NA	NA	NA	NA	NA	NA	NA	9133321012	38	13758009	5475774	12481882	13270592	15504766	8480435	6247847	4687159	10882025	13108914	11989363	4946487	11331191	6341525	5240793	12069059	3603933	14721965	4751537	21593191	4937796	NA	4366431	6444611
PP_047579	pos	NA	2190971231	NA	NA	NA	NA	NA	NA	NA	NA	7650189752	32	863145	713560	NA	966646	970219	910295	872486	666169	730492	884069	NA	960152	NA	578920	566249	654380	748066	843134	1008488	NA	706310	NA	927034	641924
PP_047684	pos	NA	2191740337	NA	NA	NA	NA	NA	NA	NA	NA	6199938099	20	405035	NA	548748	NA	642682	455529	NA	NA	328948	NA	507202	NA	1403922	NA	NA	389361	NA	591421	422599	827441	NA	1542671	NA	NA
PP_047736	pos	NA	2196295618	NA	NA	NA	NA	NA	NA	NA	NA	1165756.17	38	539584	2764387	235882	NA	153326	2188781	2013882	2114338	523932	1056126	165046	1675367	222923	2186198	2464635	600756	2079982	317223	935536	177134	1577041	207255	421005	2432176
PP_047807	pos	NA	2200884815	NA	NA	NA	NA	NA	NA	NA	NA	4498063437	39	124420	257155	613807	277165	389703	239813	286936	303624	515470	766458	763046	279452	176636	285236	248907	989823	146549	908276	519292	382955	236621	815429	231340	409474
PP_047849	pos	NA	2201539191	NA	NA	NA	NA	NA	NA	NA	NA	6285763413	24	52371	NA	NA	79340	NA	NA	NA	55743	NA	72998	NA	NA	NA	176485	479606	152062	92234	129727	265004	NA	1344592	NA	144285	744694
PP_047937	pos	NA	2209342047	NA	NA	NA	NA	NA	NA	NA	NA	11411400.73	37	13158176	7036009	10083895	13190397	15404281	9104688	14938741	10138110	7081733	8993589	8750716	7478074	NA	12813400	16646263	12901305	13077941	8767896	11221179	6974209	8457189	NA	12126193	12184306
PP_047948	pos	NA	2209808122	NA	NA	NA	NA	NA	NA	NA	NA	2714549525	38	2846731	2545445	3426918	3009766	2845772	2397226	1705399	2541716	2875545	3096069	3843473	2322488	2919130	2289775	2213714	3037534	2017522	3953373	3041773	2945078	2668768	NA	2648980	2000046
PP_047981	pos	NA	2210330365	NA	NA	NA	NA	NA	NA	NA	NA	449256062	35	NA	62623	66811	97827	102905	82965	NA	71307	62329	67054	161090	58243	NA	727520	650443	556112	387214	479007	826697	242018	656662	NA	522226	487564
PP_048045	pos	NA	2211104746	NA	NA	NA	NA	NA	NA	NA	NA	2449715237	39	652408	1623617	1750651	2401251	2085148	1852485	1480489	2287595	2270890	4523477	3054248	1905350	713706	2193903	3263521	4714776	1049978	3417355	2928299	2019036	1537949	2205677	1414030	2234476
PP_048451	pos	NA	2228674234	NA	NA	NA	NA	NA	NA	NA	NA	2829655432	37	2563728	3041888	2774130	3598518	2344429	3391746	2973853	3171574	2215504	3202913	2117009	3639734	NA	3626608	2751965	2516142	2499424	2904178	3005865	1362312	2865728	NA	3186579	2616599
PP_048454	pos	NA	2228882099	NA	NA	NA	NA	NA	NA	NA	NA	5532485479	36	579487	463331	496675	627632	420719	494346	740754	598668	306701	334028	374588	411679	NA	1119637	781065	541563	753755	399595	576457	537729	374514	NA	515119	660197
PP_048561	pos	NA	2230917902	NA	NA	NA	NA	NA	NA	NA	NA	1082960782	38	1401187	787447	1709374	1064782	1194935	879798	887144	1102043	1420663	1102260	1737778	739741	468558	751682	952706	1404616	615610	1943224	1485277	954813	1006160	NA	1048580	715638
PP_048730	pos	NA	2239886766	NA	NA	NA	NA	NA	NA	NA	NA	1015475.87	37	970172	1061091	1221971	1104304	952727	944415	651434	1014325	1055890	1243055	1453555	944550	NA	887969	857085	1133507	872682	1412276	1323434	905650	1119697	NA	991179	845401
PP_048899	pos	NA	2240833644	NA	NA	NA	NA	NA	NA	NA	NA	7334989307	39	1479566	7503021	6477055	8207817	6393440	8142262	6211527	8472202	6083194	12279331	7468159	7054518	1456578	7841828	10000101	9822460	6075042	8667948	5740789	2737965	7000303	11148114	6345895	6200237
PP_049069	pos	NA	2248645555	NA	NA	NA	NA	NA	NA	NA	NA	2005123361	36	1635814	2103776	1834394	2414189	1752263	2247136	2020897	2118599	1701219	2208648	1553311	2626948	NA	2515385	1829121	1778824	1814149	2014929	2082699	972270	1829926	NA	2426842	1782922
PP_049393	pos	NA	2260803373	NA	NA	NA	NA	NA	NA	NA	NA	2367125666	39	471434	2456973	2097641	2653812	2054120	2572581	1982161	2733960	1936161	3945689	2438698	2232247	433687	2547080	3194460	3197510	1936927	2803421	1902845	900832	2291209	3551940	2082498	1993385
PP_049506	pos	NA	2261797729	NA	NA	NA	NA	NA	NA	NA	NA	6773152122	39	3759034	1741706	3210103	4385256	5906723	4242913	2243679	2485402	2281855	6473828	3133653	2225776	1205866	5099178	8319189	3699860	1758017	9077314	10731633	2062872	11006288	11933475	4400273	6045396
PP_049620	pos	NA	2269510071	NA	NA	NA	NA	NA	NA	NA	NA	173578831.9	38	130735214	168159620	175210435	189197641	202730041	157286046	120069463	164916312	124920739	195591777	157856258	130525568	462219762	168038045	164982467	133577753	120724137	158089443	168507121	276526900	125426738	NA	195648209	116220856
PP_049786	pos	NA	2271539764	NA	NA	NA	NA	NA	NA	NA	NA	5318185906	36	732746	675175	560716	625845	699189	415987	NA	608215	624044	961056	857609	210740	NA	377347	637792	873006	443187	759872	614426	279511	557516	NA	546205	227718
PP_049817	pos	NA	2271749839	NA	NA	NA	NA	NA	NA	NA	NA	1943600894	37	8282640	1591500	203621	2644540	5217628	2027855	1206163	1736169	2744518	436688	3575265	2604473	NA	994048	NA	1626542	2902485	4776401	518698	530583	2305491	1592765	627056	928209
PP_049890	pos	NA	2279439632	NA	NA	NA	NA	NA	NA	NA	NA	8935464413	37	396919	2003417	557015	1234528	527948	650628	535661	1824005	1025617	813975	739622	1456385	1744556	2844419	926725	363865	595334	398985	551713	NA	524508	NA	785894	862152
PP_049978	pos	NA	2280974152	NA	NA	NA	NA	NA	NA	NA	NA	5947482893	33	506312	474345	113982	695528	617265	543873	555360	582237	531547	556406	NA	582604	NA	615236	616010	628249	456971	454040	676928	NA	646877	NA	751861	443431
PP_050014	pos	NA	2281228305	NA	NA	NA	NA	NA	NA	NA	NA	5971050621	39	653534	901541	601862	438906	544761	730446	1220989	628196	742773	486211	337300	604456	190718	787865	882482	1013381	1084473	591893	484919	313764	543133	184733	384813	916992
PP_050037	pos	NA	2281591599	NA	NA	NA	NA	NA	NA	NA	NA	7072239817	27	NA	NA	94686	NA	NA	NA	NA	NA	NA	NA	408306	NA	NA	511179	1085773	287568	226938	493586	582212	151269	5946904	225689	310732	1457987
PP_050085	pos	NA	2281954351	NA	NA	NA	NA	NA	NA	NA	NA	1032387357	38	1254933	504309	573620	1325403	1051010	1504698	309022	424143	704010	1476721	424102	686117	NA	1040946	949696	711446	277364	899458	679430	301619	1757167	812794	1049482	651666
PP_050402	pos	NA	2299410138	NA	NA	NA	NA	NA	NA	NA	NA	3567499936	26	NA	663205	NA	434382	151328	238464	208644	613439	335199	NA	264225	513769	560906	925889	287257	128746	228641	185448	212690	NA	NA	NA	301930	298005
PP_050484	pos	NA	2300698089	NA	NA	NA	NA	NA	NA	NA	NA	5655923462	35	302032	1144896	340911	324227	219342	603266	1847872	447272	403473	308762	103156	684390	NA	877335	862737	447202	2221343	257575	366849	NA	492917	NA	200288	1179967
PP_050593	pos	NA	2301747984	NA	NA	NA	NA	NA	NA	NA	NA	1403120866	38	322367	235811	324975	393410	490257	344414	393552	279472	227279	640277	216228	289815	NA	884137	1729479	520463	364370	1010709	1709806	323070	2826715	1925781	852782	1094062
PP_050594	pos	NA	2301747147	NA	NA	NA	NA	NA	NA	NA	NA	1447315939	13	NA	NA	NA	NA	NA	NA	NA	NA	NA	NA	NA	NA	NA	139647	159923	53252	NA	107901	105057	NA	625616	NA	75463	204380
PP_050721	pos	NA	2309820925	NA	NA	NA	NA	NA	NA	NA	NA	4811690251	32	96427	546427	NA	643399	518162	502760	251883	579192	237431	771878	NA	323715	NA	620160	522714	213964	408582	272476	623750	NA	312591	NA	707427	301726
PP_050735	pos	NA	2310107858	NA	NA	NA	NA	NA	NA	NA	NA	1041909355	37	1066438	892312	872024	698774	710521	444119	231904	1052904	813478	1536869	973066	470009	626402	362876	512949	1286804	229578	2402676	1775372	1885865	630804	720716	1026873	NA
PP_050825	pos	NA	2310971049	NA	NA	NA	NA	NA	NA	NA	NA	8362756864	32	754018	852282	NA	1006137	860067	825126	790477	928645	679710	998852	NA	909735	NA	694390	705742	760361	653608	898572	1087396	NA	809848	NA	897402	755192
PP_051102	pos	NA	2321541707	NA	NA	NA	NA	NA	NA	NA	NA	2763754007	13	NA	NA	NA	NA	NA	NA	NA	NA	NA	NA	103041	NA	NA	97564	248220	NA	58122	62523	123456	NA	873070	NA	67828	352495
PP_051106	pos	NA	2321541015	NA	NA	NA	NA	NA	NA	NA	NA	1607675323	16	NA	NA	NA	NA	NA	NA	NA	NA	NA	NA	81660	NA	NA	104116	180980	NA	56039	52279	128863	NA	933536	NA	75206	254993
PP_051108	pos	NA	2321540371	NA	NA	NA	NA	NA	NA	NA	NA	3140662109	19	NA	NA	NA	NA	NA	NA	NA	NA	NA	NA	76497	NA	NA	168268	361602	66755	97686	99422	212711	NA	1915961	NA	118126	535738
PP_051145	pos	NA	2321904589	NA	NA	NA	NA	NA	NA	NA	NA	3208409319	19	NA	NA	NA	NA	NA	NA	NA	NA	NA	NA	124760	NA	NA	120005	396098	79996	270655	195134	145353	NA	1579665	NA	120309	507562
PP_051150	pos	NA	2321903196	NA	NA	NA	NA	NA	NA	NA	NA	2494050837	21	60213	NA	NA	91281	68373	NA	NA	NA	NA	NA	184250	NA	NA	136638	379872	76503	170061	156625	147058	NA	1825623	NA	121218	511829
PP_051158	pos	NA	2321904493	NA	NA	NA	NA	NA	NA	NA	NA	10678976.65	38	64837	101199	268994	144375	153202	62386	63210	120992	94868	144093	759635	93446	NA	1262886	2792006	503933	753566	903106	1444845	143128	11500463	351789	848603	3753606
PP_051240	pos	NA	2328962396	NA	NA	NA	NA	NA	NA	NA	NA	6060083317	37	4375096	6800614	6420932	7946979	6618689	6518087	5814491	6065392	4708143	6912764	4644504	6840782	NA	8582940	6804983	4595171	4631858	5725240	4967578	6567353	4823359	NA	6856150	4380633
PP_051243	pos	NA	2329073561	NA	NA	NA	NA	NA	NA	NA	NA	1038221582	36	885257	930442	993577	1388685	946380	1037801	928858	1005264	975423	1180662	727307	960498	NA	886405	1403197	983239	844981	1063523	1579911	1482970	1224967	NA	1220016	1108667
PP_051245	pos	NA	232916835	NA	NA	NA	NA	NA	NA	NA	NA	1700289598	37	1651644	1442322	1662990	1458352	1099891	1717224	2864511	1613679	873905	977445	911419	1516975	NA	3345227	3148433	1848016	2541178	1204599	1993624	772151	1054283	NA	2072015	2353556
PP_051322	pos	NA	2330781147	NA	NA	NA	NA	NA	NA	NA	NA	23461885.55	39	30539281	28513863	31096250	16785335	29458973	22922551	34463894	20692772	31678125	17903256	21123806	20386016	17875793	26339974	26699835	38879537	32729942	31380376	17660416	23600337	17463111	17882455	14794660	27340187
PP_051352	pos	NA	2331127813	NA	NA	NA	NA	NA	NA	NA	NA	1717817435	34	1149571	1675015	1643721	2125264	1440990	1812685	1689126	1917990	1254783	1960342	1496698	1850488	NA	1547487	1656656	1808499	1382263	1653111	2279556	NA	1660689	NA	1685953	1600175
PP_051771	pos	NA	2348934356	NA	NA	NA	NA	NA	NA	NA	NA	2268619274	37	1584472	2934332	2354018	2953172	2415656	2274849	2143986	2271255	1753567	2446886	1761107	2581650	NA	3317835	2624020	1686342	1770955	2102009	1934657	2595076	1769164	NA	2511127	1701497
PP_051802	pos	NA	2349608154	NA	NA	NA	NA	NA	NA	NA	NA	9176807714	39	13699172	4941856	10096742	8759819	9031912	5931469	9356159	6860146	6634424	6526385	8975974	4456112	7557211	9745289	12176899	13019184	9310099	8883213	7241046	12772898	5475923	15818719	8085214	9185561
PP_051987	pos	NA	2351689087	NA	NA	NA	NA	NA	NA	NA	NA	2301440921	39	2168189	2444207	2183007	2013333	2643763	2029738	2060952	1998829	1976042	2129772	1895801	1926076	5647958	1923618	2086224	1959799	1444067	2072023	2068399	2957206	1723485	7369260	2329890	1788600
PP_052311	pos	NA	2369583989	NA	NA	NA	NA	NA	NA	NA	NA	1278072712	39	1982606	631075	1362269	1252617	1256550	868194	1269941	940557	940682	891009	1319108	644692	1079494	1373425	1726192	1762427	1355550	1226975	966273	1759695	757460	2182435	1112031	1226315
PP_052421	pos	NA	2371116862	NA	NA	NA	NA	NA	NA	NA	NA	4507545513	25	NA	NA	NA	NA	NA	NA	NA	NA	47542	NA	47839	NA	NA	479898	200290	205692	NA	250541	492528	115562	195136	384007	787241	143938
PP_052648	pos	NA	2380990092	NA	NA	NA	NA	NA	NA	NA	NA	14352585.37	39	3149144	11490009	14323734	11452915	9518511	10416559	11779902	12800023	12774438	30377468	18994157	11258227	4379506	11243827	9538284	24909055	6071751	21276995	20403295	9999769	9887388	18269109	9162443	16926384
PP_052689	pos	NA	2381410181	NA	NA	NA	NA	NA	NA	NA	NA	262884794	28	50441	NA	63210	NA	75121	NA	46455	NA	NA	NA	NA	NA	NA	97007	318583	116163	NA	376781	224265	86016	251592	539925	95849	110738
PP_052801	pos	NA	2386191657	NA	NA	NA	NA	NA	NA	NA	NA	1425913988	26	NA	NA	NA	NA	NA	NA	NA	NA	47077	NA	NA	NA	NA	3032458	2283897	939361	355523	697284	2326004	557255	2384333	816082	2630055	1005532
PP_052900	pos	NA	2390886967	NA	NA	NA	NA	NA	NA	NA	NA	5652194044	39	1175641	521299	620394	618094	821306	632890	406898	168044	820550	715445	826729	484615	268941	353568	293467	927125	339224	649934	459617	493407	490432	913059	568492	412666
PP_052928	pos	NA	2391209268	NA	NA	NA	NA	NA	NA	NA	NA	4273478389	15	NA	NA	NA	NA	NA	NA	NA	NA	NA	NA	NA	NA	NA	918562	525783	249363	78828	NA	598285	147589	606282	NA	NA	246576
PP_052937	pos	NA	2391273332	NA	NA	NA	NA	NA	NA	NA	NA	4963301959	25	676067	830455	NA	394209	847266	NA	778595	NA	475568	NA	473651	316068	317411	NA	NA	776561	878725	NA	NA	569266	342424	207474	259999	596475
PP_052938	pos	NA	2391273422	NA	NA	NA	NA	NA	NA	NA	NA	6518083165	35	985843	1088454	901615	552143	NA	499986	980720	621398	651649	549018	NA	534639	305369	722714	795186	969348	1360194	770793	713143	NA	557067	224098	374872	970598
PP_052939	pos	NA	2391273323	NA	NA	NA	NA	NA	NA	NA	NA	2935939472	39	4103890	5514352	4424387	2052453	2957482	2123442	4930439	3112656	2413785	1935359	1987529	2296371	1956171	3693425	3775596	5011369	6375414	3879767	3089971	3496988	2385412	940264	1269103	4311242
PP_052993	pos	NA	2391750206	NA	NA	NA	NA	NA	NA	NA	NA	4974547782	20	81422	NA	124574	NA	94152	NA	NA	NA	42323	NA	96383	NA	NA	NA	NA	NA	NA	316225	71976	81626	72616	NA	71107	47535
PP_053083	pos	NA	2399661722	NA	NA	NA	NA	NA	NA	NA	NA	8011216467	39	11928205	4253785	8866371	7506752	7940896	5125147	8194107	6202501	5685661	5817549	7871410	4050440	5834386	8549525	10685102	11270921	8669768	7576201	6573482	10615477	4929743	13259823	7237861	8130681
PP_053115	pos	NA	240053907	NA	NA	NA	NA	NA	NA	NA	NA	224148739	24	NA	52708	NA	69311	NA	NA	59899	NA	NA	NA	46500	NA	NA	136476	172154	NA	174097	127176	163765	NA	356035	NA	149134	156670
PP_053146	pos	NA	2400782039	NA	NA	NA	NA	NA	NA	NA	NA	5723841292	39	8291568	3337458	12479560	3339148	10157333	4211493	2428564	3938496	3766518	4053526	11766770	3659032	1554914	3753433	5799677	4268157	4987302	9711795	1617425	2294294	4453413	17595063	3129462	4674512
PP_053147	pos	NA	2400782169	NA	NA	NA	NA	NA	NA	NA	NA	6603246527	39	856240	478954	827392	588798	819968	632748	403507	648875	605286	573554	909330	497307	150511	557678	881094	388796	858040	1101381	384594	172936	629930	1380986	467582	680292
PP_053149	pos	NA	240078157	NA	NA	NA	NA	NA	NA	NA	NA	8585143659	39	1195002	661468	981344	694980	942295	872178	586805	810972	785669	817201	945123	754858	166618	761568	1152221	749932	1045801	1138809	397925	226078	1002544	1599595	740290	1043057
PP_053151	pos	NA	2400782296	NA	NA	NA	NA	NA	NA	NA	NA	5725155754	38	393418	517025	579163	487287	551327	656146	412367	463464	450831	663879	455866	596400	NA	546821	938625	676378	450736	632643	251348	142753	730265	968969	507302	522186
PP_053179	pos	NA	240095925	NA	NA	NA	NA	NA	NA	NA	NA	4664341289	39	1017659	3755657	4643448	3740528	3068414	3429224	3811784	4165370	4133706	9805063	6206302	3648222	1386199	3649675	3016138	8080030	2025944	6990798	6693545	3197420	3165972	5991020	3011132	5487512
PP_053189	pos	NA	2401086084	NA	NA	NA	NA	NA	NA	NA	NA	8189398598	32	605526	737847	NA	821548	890551	691773	362352	1051117	619820	1049020	NA	652739	NA	658278	716783	867664	621572	1276497	1406964	NA	924256	NA	811820	586056
PP_053448	pos	NA	2411024529	NA	NA	NA	NA	NA	NA	NA	NA	1690187.96	38	2196969	1424321	2387565	1968064	1440473	1449599	1388137	1900680	2181978	1754274	2555074	1316405	599119	1169041	1512347	2212225	1003153	2718414	2498373	1354723	1599653	NA	1689586	1387296
PP_053484	pos	NA	2411541373	NA	NA	NA	NA	NA	NA	NA	NA	6688213517	31	532287	702150	NA	748877	442433	676857	613808	635467	795195	575742	NA	698699	NA	636831	650681	999270	384404	623649	697058	NA	680243	NA	NA	651346
PP_053531	pos	NA	2412033681	NA	NA	NA	NA	NA	NA	NA	NA	3429386513	13	NA	NA	NA	NA	NA	NA	NA	NA	NA	NA	NA	NA	NA	98489	297215	103164	48221	NA	NA	NA	1206828	NA	NA	193973
PP_053609	pos	NA	2419638048	NA	NA	NA	NA	NA	NA	NA	NA	1071408937	39	1645944	510674	1215423	1001046	1104411	650530	1064683	787256	801429	724858	1155434	540691	737415	1105792	1418089	1576217	1149955	983986	945419	1427566	646675	1807579	941666	992882
PP_053617	pos	NA	2419991772	NA	NA	NA	NA	NA	NA	NA	NA	8611174.59	38	7987936	8971676	9916303	9755986	8128679	8639541	5449117	8988245	8594148	10646007	11043111	8029849	9041645	7606993	7252134	8237356	6881757	11515927	10919311	8229132	9272381	NA	9458035	6737473
PP_053671	pos	NA	242075158	NA	NA	NA	NA	NA	NA	NA	NA	1849611649	39	2694969	1097462	4068411	1079717	3303506	1396261	792516	1288256	1231841	1316944	3788251	1178912	483771	1228236	1839618	1389428	1603024	3135188	512584	744876	1452221	5527149	1024288	1498631
PP_053729	pos	NA	2421495293	NA	NA	NA	NA	NA	NA	NA	NA	3899756403	35	144006	1216837	254538	182286	102498	196275	89319	844635	580926	82674	146162	526854	356757	1104222	423457	329854	350987	155346	232359	NA	166278	NA	NA	693521
PP_053739	pos	NA	2421746267	NA	NA	NA	NA	NA	NA	NA	NA	3651221606	14	NA	NA	NA	NA	NA	NA	NA	NA	NA	NA	75626	NA	NA	69031	146732	43241	40366	77214	73209	NA	842558	NA	NA	230147
PP_053749	pos	NA	2421747364	NA	NA	NA	NA	NA	NA	NA	NA	4778752.25	14	NA	NA	NA	NA	NA	NA	NA	NA	NA	NA	72807	NA	NA	117218	247208	54754	56223	96809	129933	NA	1500227	NA	67591	406014
PP_053804	pos	NA	2425615798	NA	NA	NA	NA	NA	NA	NA	NA	1359393882	35	1222567	1265460	1381730	1274223	1260483	1143037	3155642	968483	785514	1446177	1156402	2055062	NA	940781	809649	1192498	1607972	1307150	1378837	NA	1011157	NA	1199439	1350900
PP_053841	pos	NA	2429249705	NA	NA	NA	NA	NA	NA	NA	NA	9478947507	38	5860272	9272325	9820708	8904139	10020289	8417208	6403723	7964836	7262377	8360218	7099274	8413238	37992806	11798108	7848234	6910240	5925391	8041889	7236121	13826190	6073580	NA	9321288	5705498
PP_054093	pos	NA	243996767	NA	NA	NA	NA	NA	NA	NA	NA	2318562	37	2086674	2379660	2635450	2570195	2214049	2309534	1427996	2480276	2236542	2730519	2983403	2196889	2402721	2037052	1982854	2196531	1843704	3142149	2764584	2302684	2552163	NA	2481707	NA
PP_054143	pos	NA	2440923641	NA	NA	NA	NA	NA	NA	NA	NA	2590768596	32	2499041	1879795	NA	2007047	1863981	1696615	2199675	1565296	1481867	2346002	NA	2492543	NA	4692689	986076	2091413	2112722	6448464	4077457	NA	1672122	NA	2553097	1528574
PP_054156	pos	NA	244121543	NA	NA	NA	NA	NA	NA	NA	NA	2820927288	39	2832319	3511435	3553468	3326584	1993112	2970052	2583568	3478456	2795336	3880942	3532106	2302041	1461956	2664562	2879899	2753912	1764964	3282628	4147558	2006386	2727829	1162037	3561366	2602893
PP_054210	pos	NA	2441903798	NA	NA	NA	NA	NA	NA	NA	NA	4545403704	27	46300	NA	NA	NA	76059	NA	NA	NA	NA	NA	123041	NA	NA	511185	1025666	190717	291496	726196	371337	NA	3962885	255542	366966	1340838
PP_054236	pos	NA	2441903568	NA	NA	NA	NA	NA	NA	NA	NA	9133739132	39	4860143	2514181	3964723	5819836	7565974	5992872	3054753	3533714	3129206	9177185	3893527	2774234	1513861	7583247	11710622	4666984	2549237	11428213	15646542	2652004	15651446	15147079	6579342	8301593
PP_054332	pos	NA	2448701111	NA	NA	NA	NA	NA	NA	NA	NA	844445084	36	808993	580259	885476	907361	619457	784211	1223528	900165	501555	607926	602273	620537	NA	1633632	1495961	1143943	1164433	505538	842806	473267	589855	NA	937724	1196295
PP_054338	pos	NA	244923145	NA	NA	NA	NA	NA	NA	NA	NA	6680779378	38	376658	593233	707568	736880	672053	627420	442844	437494	506387	564085	487074	651687	2503045	812463	618787	517545	446919	550479	539856	1143126	496513	NA	643250	425776
PP_054415	pos	NA	2450739452	NA	NA	NA	NA	NA	NA	NA	NA	1365690981	38	911070	834171	1953199	1523014	2922599	1348157	728864	1381924	808725	2737755	2753718	723705	367253	656580	1327968	1173216	722477	2054330	1456421	938131	1488291	NA	2415413	651391
PP_054418	pos	NA	2450763658	NA	NA	NA	NA	NA	NA	NA	NA	1812442148	32	1751891	1395740	NA	1876934	1651853	1334529	1407503	1221319	1165635	1737854	NA	1613207	NA	2539604	1129079	1544828	1531593	4031831	3054612	NA	1241170	NA	1721423	1268633
PP_054491	pos	NA	2451380707	NA	NA	NA	NA	NA	NA	NA	NA	4251525046	39	611146	505439	400178	638384	690356	565429	495531	432625	408518	357030	319754	391657	264252	382556	506168	400861	462911	471426	373919	194630	430993	452171	425925	379205
PP_054649	pos	NA	2460418721	NA	NA	NA	NA	NA	NA	NA	NA	5052890028	35	541624	1135106	247956	430488	NA	720266	512648	924874	612378	386051	185490	647695	219018	1093987	638630	456737	1116215	296065	326712	209150	552268	NA	138440	539654
PP_054767	pos	NA	2461696808	NA	NA	NA	NA	NA	NA	NA	NA	4076125929	22	NA	NA	59945	NA	NA	NA	NA	NA	NA	NA	201388	NA	NA	350653	702170	108457	172468	228945	439096	NA	4075104	NA	226992	1049384
PP_054809	pos	NA	246206038	NA	NA	NA	NA	NA	NA	NA	NA	6531805462	35	153849	115349	71696	239970	174834	72527	70903	133298	NA	130341	505056	63712	NA	527102	1556890	320614	701495	630896	652226	79681	7375418	199264	471948	2106148
PP_054818	pos	NA	2462060473	NA	NA	NA	NA	NA	NA	NA	NA	11093503.56	38	104175	142848	275871	160214	262876	96162	80838	200743	138524	166234	640363	109569	NA	1372799	2681236	447778	760728	865807	1360177	157596	12191527	349912	898222	3596930
PP_054867	pos	NA	2466053333	NA	NA	NA	NA	NA	NA	NA	NA	1194844.71	25	NA	NA	NA	NA	NA	NA	NA	NA	89322	NA	NA	NA	NA	1599692	1131404	1856319	285337	1431954	2029843	1481853	1415937	851959	784687	336273
PP_055071	pos	NA	2471070261	NA	NA	NA	NA	NA	NA	NA	NA	3573333762	20	NA	NA	NA	NA	NA	NA	NA	NA	NA	NA	NA	NA	NA	482548	292174	477680	77988	367068	555566	420066	427749	NA	NA	99596
PP_055095	pos	NA	2471283636	NA	NA	NA	NA	NA	NA	NA	NA	795693253	32	746590	744386	NA	1102321	703075	796321	680789	946179	630643	788466	NA	720322	NA	702359	713471	801081	763584	790062	1021057	NA	740152	NA	826448	746674
PP_055133	pos	NA	2471688097	NA	NA	NA	NA	NA	NA	NA	NA	4315603258	21	NA	NA	NA	NA	NA	NA	NA	NA	NA	NA	NA	NA	NA	240956	78106	104053	NA	123061	224368	NA	107383	235576	875635	60509
PP_055282	pos	NA	2480313849	NA	NA	NA	NA	NA	NA	NA	NA	7398809278	32	830494	787508	NA	926346	720902	651513	527883	621599	724728	791728	NA	609527	NA	1056017	744576	736278	579277	632840	1385756	NA	297264	NA	619030	669838
PP_055327	pos	NA	2481124445	NA	NA	NA	NA	NA	NA	NA	NA	4523192325	35	444476	466506	527260	454837	532858	348686	351435	412295	387603	430074	452328	447217	NA	473321	409245	623726	293378	629971	610790	NA	395441	NA	439639	421213
PP_055403	pos	NA	2481852019	NA	NA	NA	NA	NA	NA	NA	NA	5348696262	28	46300	NA	165448	89684	74878	NA	NA	NA	NA	106928	769973	NA	NA	326100	923611	214915	377961	581972	406248	NA	3897929	NA	328510	1278440
PP_055414	pos	NA	2481852603	NA	NA	NA	NA	NA	NA	NA	NA	7769011382	15	51611	62626	NA	NA	NA	NA	NA	67210	NA	NA	348605	NA	NA	158559	246911	NA	48853	91995	156942	NA	1214485	NA	95013	488144
PP_055417	pos	NA	2481853305	NA	NA	NA	NA	NA	NA	NA	NA	4750913.85	16	107478	108658	NA	63736	81311	NA	43531	99727	NA	NA	355008	NA	NA	110338	167389	NA	NA	56524	124013	NA	968777	NA	NA	346438
PP_055519	pos	NA	2489984644	NA	NA	NA	NA	NA	NA	NA	NA	5063725342	38	4532185	4406064	4893319	6459083	5574702	4993415	4405137	5210439	4008869	5874078	4602800	4406747	5114031	3976731	4459154	4563263	3961402	5056857	6296126	5340129	4734525	NA	5828613	4273416
PP_055625	pos	NA	24910778	NA	NA	NA	NA	NA	NA	NA	NA	4306618229	14	553429	NA	NA	516042	544328	520779	527739	422699	431701	NA	NA	472855	NA	NA	NA	NA	347227	NA	NA	NA	NA	NA	440464	NA
PP_055714	pos	NA	249205537	NA	NA	NA	NA	NA	NA	NA	NA	1134248046	39	1406461	1095176	849633	2014335	1562292	1680839	1936068	720249	1921853	1178599	925531	2728194	339301	707122	586156	1055726	2042132	1409005	1085474	730727	1189515	3053850	1293661	906952
PP_055786	pos	NA	2500374878	NA	NA	NA	NA	NA	NA	NA	NA	3983150.2	32	3934750	3677703	NA	3901948	2766952	3566355	3443271	3904052	3096194	4935474	NA	3737614	NA	3405458	3682268	3283484	4616625	4534403	5861635	NA	3302365	NA	4909715	4202503
PP_055909	pos	NA	2502160633	NA	NA	NA	NA	NA	NA	NA	NA	6077833423	32	916752	1490502	270098	361135	NA	511856	1229376	758510	531249	NA	NA	622688	239525	956833	797017	863590	1592318	271478	402505	298378	492463	224009	NA	1195053
PP_055977	pos	NA	2509954907	NA	NA	NA	NA	NA	NA	NA	NA	1614600323	37	1587636	1516619	1527674	1981970	1798954	1675108	1456848	1701483	1229815	1916840	1478418	1292447	NA	1278326	1401918	1486166	1276838	1579301	1895820	1772795	1529812	NA	1776337	1281492
PP_056350	pos	NA	2521566392	NA	NA	NA	NA	NA	NA	NA	NA	3202130886	35	86204	NA	88906	60617	115223	49966	68535	NA	49795	92817	52624	41364	NA	114645	219258	137784	48883	274600	189022	95439	367305	474693	106290	143801
PP_056620	pos	NA	2531905859	NA	NA	NA	NA	NA	NA	NA	NA	3578172187	23	89325	NA	81045	NA	76174	NA	NA	NA	95215	NA	66462	NA	NA	129655	94531	59247	48760	328762	143032	NA	176814	NA	134399	79076
PP_056643	pos	NA	2532156803	NA	NA	NA	NA	NA	NA	NA	NA	9455096581	37	2027175	2339816	651326	328446	NA	574058	1376407	1297608	1216125	294678	252053	969662	616651	1341111	1215639	2558437	2482166	719052	418629	825997	692778	227931	NA	2072215
PP_056645	pos	NA	2532157176	NA	NA	NA	NA	NA	NA	NA	NA	2849829142	34	5281173	4526968	2268819	1860421	1311416	4348909	2226996	3725269	4437619	1727790	2059646	2563447	2159960	3705047	3897434	NA	NA	2346282	NA	1692664	3283121	732429	554896	4165712
PP_056763	pos	NA	2540696104	NA	NA	NA	NA	NA	NA	NA	NA	3419725167	38	124124	176329	149472	265070	171201	155712	188840	154164	110344	188876	143885	127783	NA	348020	464068	135182	372561	329142	435156	135559	705205	217988	388800	468778
PP_056777	pos	NA	2540938644	NA	NA	NA	NA	NA	NA	NA	NA	9255235569	39	518006	682725	1860369	735768	1732407	830699	553155	781446	1116593	779659	1649544	633965	227804	564969	933200	929703	768590	2027827	395840	413076	868490	2032238	779981	485597
PP_056779	pos	NA	2540938501	NA	NA	NA	NA	NA	NA	NA	NA	6166431822	39	277915	558455	963939	573478	970581	647242	429074	573566	769891	561084	970092	485371	156337	416747	685284	756283	512561	1169061	266543	263912	673500	1343540	508843	361041
PP_056780	pos	NA	2540938487	NA	NA	NA	NA	NA	NA	NA	NA	4301068548	38	224847	331991	675328	341427	645980	421516	290855	320473	533131	421241	599909	349329	NA	298184	449531	566685	327103	769617	199309	155216	426651	815965	376136	275261
PP_056781	pos	NA	2540939035	NA	NA	NA	NA	NA	NA	NA	NA	4558475021	37	55783	462424	551560	599670	854928	199869	NA	550325	207861	885849	508101	176709	NA	215720	420637	562507	203903	807283	569130	455723	415156	722879	298213	187917
PP_056908	pos	NA	2542109237	NA	NA	NA	NA	NA	NA	NA	NA	4169770471	37	447602	164232	239490	366380	360408	460630	245682	225170	254932	574332	223218	229844	NA	361240	356506	286178	154301	441602	391208	NA	743391	624317	255317	404045
PP_056973	pos	NA	2548231907	NA	NA	NA	NA	NA	NA	NA	NA	18031137.52	36	15540387	18267941	18298780	19756498	23724703	18961320	14622633	17675593	13164436	23813824	18202493	13902468	NA	14056252	18345278	17073571	14985251	20389790	21995814	17629899	17241719	NA	22498275	15561408
PP_056979	pos	NA	2548988567	NA	NA	NA	NA	NA	NA	NA	NA	1881922645	37	1766872	1318527	1768413	1487248	970440	1955317	2620726	1767123	1129485	1130012	1315775	1446470	NA	3999695	3027864	2599669	2564779	1151476	2081510	1064256	1182631	NA	2009843	2655595
PP_057105	pos	NA	2551221537	NA	NA	NA	NA	NA	NA	NA	NA	3987921941	24	NA	NA	NA	NA	NA	NA	NA	NA	NA	NA	53755	NA	NA	403043	196178	177416	NA	203762	459278	112494	168739	283438	682945	126659
PP_057318	pos	NA	2560922791	NA	NA	NA	NA	NA	NA	NA	NA	2280949202	34	1648303	2396109	2389879	2664541	2241886	2373224	1844100	2389779	1641517	2914297	2536524	2244739	NA	1849051	2010631	2341160	1813537	3693877	2711545	NA	1917251	NA	2716077	2149213
PP_057387	pos	NA	2561539493	NA	NA	NA	NA	NA	NA	NA	NA	5308242382	15	NA	NA	NA	NA	NA	NA	NA	NA	NA	NA	75536	NA	NA	166524	311718	70315	74151	98316	138563	NA	2131725	NA	98573	505560
PP_057483	pos	NA	2568201726	NA	NA	NA	NA	NA	NA	NA	NA	23307264.13	37	19357734	23403309	23373347	26373356	30186923	25457094	18999786	22999135	17610775	30104220	22944554	18104755	NA	17962922	23937955	22183894	19661246	26470631	28297071	23323366	22588017	NA	29469768	20691761
PP_057684	pos	NA	2579766742	NA	NA	NA	NA	NA	NA	NA	NA	8414242532	39	11486211	4751816	8874651	8643015	7794320	6011378	8906624	6797562	5864599	6381039	7746457	4567176	7011693	9897800	11273633	10390111	8897249	7686486	7239193	10842325	5696254	13526164	8091655	8454688
PP_057766	pos	NA	2581096063	NA	NA	NA	NA	NA	NA	NA	NA	9191686922	38	4750008	19652984	4491528	10854599	2256092	17329218	14126292	8789932	7972559	7797981	3645217	14206076	4515907	13251726	6396598	11394073	16754444	4783967	6424086	3915779	11977914	NA	6666431	11182997
PP_057961	pos	NA	2588172556	NA	NA	NA	NA	NA	NA	NA	NA	11434675.2	37	9667247	11547942	12022980	12462878	15216723	12684096	9339690	11364302	8263332	15266554	11505141	8579196	NA	8953152	11384180	10909284	9572370	13505535	14089733	11375211	10811128	NA	14651887	9815950
PP_058053	pos	NA	2590636323	NA	NA	NA	NA	NA	NA	NA	NA	6154685158	38	533306	737212	735391	854663	600231	762858	607381	727288	612208	696667	531135	572960	533300	862897	622781	512399	499290	630709	671939	603635	638269	NA	733624	474949
PP_058104	pos	NA	2590921429	NA	NA	NA	NA	NA	NA	NA	NA	3737045105	34	338724	300774	147430	2379821	352943	225982	260877	299881	218627	296040	123452	268377	NA	277576	330873	278299	170932	223719	421951	NA	251942	NA	368406	271761
PP_058143	pos	NA	2591324896	NA	NA	NA	NA	NA	NA	NA	NA	1723431732	28	NA	NA	NA	NA	NA	53344	42377	NA	45021	NA	NA	NA	NA	4352765	3453473	711160	491526	497148	3286116	376310	3742434	630940	4205281	1495541
PP_058163	pos	NA	259168806	NA	NA	NA	NA	NA	NA	NA	NA	4371612405	26	NA	NA	NA	NA	NA	NA	NA	NA	46994	NA	NA	NA	NA	585054	468230	683916	87376	295535	307598	147026	700871	290829	710786	260718
PP_058183	pos	NA	2591900146	NA	NA	NA	NA	NA	NA	NA	NA	8830234921	39	896203	1112961	658233	1032882	747970	1321186	1393492	1059653	1013105	1009725	748455	1021907	262284	953111	1050780	1079341	1113381	736316	733797	266083	1046435	872956	891694	1269983
PP_058251	pos	NA	2596342615	NA	NA	NA	NA	NA	NA	NA	NA	566703503	24	NA	NA	NA	NA	NA	NA	NA	NA	NA	NA	NA	NA	NA	1331529	988488	183212	156620	129329	913333	129426	1053028	205286	1153727	422828
PP_058284	pos	NA	2599743596	NA	NA	NA	NA	NA	NA	NA	NA	1155255.62	38	1515159	660242	1184802	1191606	1132766	808453	1326573	916737	841382	860084	1047711	659159	956295	1282387	1594831	1457129	1224671	1032431	929537	1505427	777255	1931228	1087345	1130863
PP_058307	pos	NA	2600097324	NA	NA	NA	NA	NA	NA	NA	NA	784148707	39	706964	722277	864557	773787	993120	742529	482093	770628	776886	840957	1004342	686283	1153755	664990	682588	712360	484319	992460	860427	834697	780945	1357402	876639	595278
PP_058411	pos	NA	2601852869	NA	NA	NA	NA	NA	NA	NA	NA	5199711731	20	NA	NA	NA	98553	NA	NA	NA	NA	NA	NA	143488	NA	NA	175660	448894	78649	117095	135179	230197	NA	2441117	NA	143236	602658
PP_058414	pos	NA	2601852835	NA	NA	NA	NA	NA	NA	NA	NA	5272447512	25	88587	75325	NA	NA	119752	NA	NA	93847	41816	NA	453881	42862	NA	355245	425336	107578	101395	257119	337884	NA	1846853	193779	164981	745550
PP_058426	pos	NA	2601852639	NA	NA	NA	NA	NA	NA	NA	NA	5838713657	20	NA	NA	NA	NA	NA	NA	NA	NA	NA	NA	104456	NA	NA	270194	573670	79067	132219	154238	287771	NA	3550742	NA	164649	843045
PP_058480	pos	NA	260221651	NA	NA	NA	NA	NA	NA	NA	NA	5261287877	27	NA	NA	63370	NA	72977	NA	NA	61873	45686	NA	185817	NA	NA	409701	850452	140599	233985	226766	423426	NA	4067886	NA	252823	1028958
PP_058530	pos	NA	2608142683	NA	NA	NA	NA	NA	NA	NA	NA	2503179671	36	2874794	2241525	2383622	2968184	3058973	3055350	2015294	2375961	1954696	3267438	2461501	1868299	NA	1887750	2590184	2435081	2146594	3112382	2787462	1921479	2353922	NA	2973589	2152742
PP_058569	pos	NA	2610107464	NA	NA	NA	NA	NA	NA	NA	NA	3457608444	26	4985958	3468509	NA	2459960	2839091	5141971	5274794	NA	NA	5285951	4498383	NA	NA	2380448	NA	NA	3381994	NA	NA	1504654	6304488	NA	2527749	4865526
PP_058664	pos	NA	2611092721	NA	NA	NA	NA	NA	NA	NA	NA	6935692536	39	1248402	842866	1116696	389556	1224631	415837	767821	480236	907247	401221	1012899	410166	602569	651335	689507	1565120	947087	1308197	504423	744967	448325	354754	292293	683482
PP_058665	pos	NA	2611093083	NA	NA	NA	NA	NA	NA	NA	NA	1766250456	23	2296121	NA	4189301	861919	3361448	894170	1517251	1219747	1740441	711815	1947609	848440	1794347	1282330	1291854	2888695	NA	3819677	NA	3135073	NA	NA	609723	1454964
PP_058667	pos	NA	2611092632	NA	NA	NA	NA	NA	NA	NA	NA	5321509372	39	9892398	7280567	11393778	2571619	6874568	3114042	6442927	4207601	5525807	2475537	5582587	3127111	6276150	4992177	4953408	11261339	8519156	10414376	4104361	10766424	3353476	2480290	1741806	5311688
PP_058680	pos	NA	2611304968	NA	NA	NA	NA	NA	NA	NA	NA	504668232	38	905273	99644	2761193	98963	825069	168887	151088	76600	263559	114481	712321	206928	340459	84710	238800	141934	214784	1373431	97558	981447	169166	956302	326602	101368
PP_058690	pos	NA	2611439642	NA	NA	NA	NA	NA	NA	NA	NA	9165840689	32	805160	975040	NA	1098207	864555	826817	765038	939625	947060	866029	NA	903089	NA	857502	760117	1026947	756883	961672	1169569	NA	708155	NA	881102	779595
PP_058906	pos	NA	2621280264	NA	NA	NA	NA	NA	NA	NA	NA	5248889143	34	440091	735994	451503	647584	546001	529465	504155	652899	557656	634446	NA	663130	NA	656566	492224	511159	572239	456220	565110	NA	373341	NA	600811	462004
PP_058997	pos	NA	2622008784	NA	NA	NA	NA	NA	NA	NA	NA	18730939.27	38	223377	255710	822182	816323	410699	162056	222827	352045	131672	1242453	2796803	207103	NA	3162442	7230000	1484991	2260484	2547769	3068276	302203	35019976	887906	2460207	10672812
PP_059003	pos	NA	2622008863	NA	NA	NA	NA	NA	NA	NA	NA	10598153.81	26	312507	320839	54946	193405	196156	54001	120600	297405	77817	73906	1101872	80265	NA	455281	630218	141943	111565	238053	448400	NA	3752782	NA	220647	1252646
PP_059093	pos	NA	2630077564	NA	NA	NA	NA	NA	NA	NA	NA	1133073.19	23	2079828	NA	719887	NA	NA	1709734	1748630	NA	NA	1461818	NA	NA	NA	829539	594827	NA	1040226	1497949	1237898	NA	1040473	NA	1468431	1573494
PP_059131	pos	NA	2630731662	NA	NA	NA	NA	NA	NA	NA	NA	3293409273	39	3835222	2828384	4084341	3578274	3918822	3128264	2782344	3180264	3958119	3359640	4290330	2641818	2857770	2237982	2725799	3969300	2090838	4134040	4207037	3994546	2780567	3405690	2874536	2494882
PP_059297	pos	NA	2640296647	NA	NA	NA	NA	NA	NA	NA	NA	1270418309	39	1232470	1158711	1552928	1161280	1477137	1011585	849257	1090543	1132372	1297123	1632017	917670	956889	803223	771760	1259511	2000647	1432084	1166640	990200	982049	5779485	1277177	769622
PP_059405	pos	NA	2641801127	NA	NA	NA	NA	NA	NA	NA	NA	19295367.2	31	57107	72012	NA	74485	93614	NA	NA	87339	NA	59153	543980	NA	NA	787314	1262443	183136	266926	649157	806572	91862	6045271	274293	422531	2370935
PP_059458	pos	NA	2648520636	NA	NA	NA	NA	NA	NA	NA	NA	13209858.53	36	12902388	12254159	12804383	15931045	13518759	13760904	11491209	14838609	9867477	16426441	12702191	12218202	NA	10171094	11892258	12039455	12204777	13306970	17221272	11438259	13853312	NA	16814012	12406565
PP_059494	pos	NA	2650151255	NA	NA	NA	NA	NA	NA	NA	NA	2904635966	38	2323227	3269982	3065123	3463004	2548416	3183303	1911932	3463223	2661590	3796275	3453662	3046350	3032260	2751304	2508330	2317422	2311444	3492618	4013612	2642909	3556829	NA	3465688	2203492
PP_059501	pos	NA	2650225285	NA	NA	NA	NA	NA	NA	NA	NA	7046948851	32	447550	854387	359549	1019631	456623	NA	876190	864019	200280	1003552	318938	630223	1230663	963500	836914	349665	663768	294316	826534	802077	671358	1194629	NA	NA
PP_059639	pos	NA	2651792947	NA	NA	NA	NA	NA	NA	NA	NA	4081741066	29	63329	NA	NA	NA	NA	NA	NA	NA	49937	NA	49888	45183	NA	246561	127538	143872	41188	135357	246660	79905	118673	328595	1077239	80813
PP_059820	pos	NA	2661721872	NA	NA	NA	NA	NA	NA	NA	NA	1890927.96	39	2585456	318814	1002246	786324	1678106	1095253	592617	500704	1802906	1167850	1034528	417575	408162	1165484	1792013	2109674	377974	3152396	1877811	623148	2316346	4378242	912482	1229711
PP_059899	pos	NA	2668490796	NA	NA	NA	NA	NA	NA	NA	NA	12831137.64	36	12601480	12183079	12273071	14825133	12472987	13676571	11299975	14499576	9658828	16486117	12627179	12144573	NA	10350012	11953443	11920410	12339070	12681038	16895480	9629807	12848007	NA	16518719	12263426
PP_059934	pos	NA	2669269475	NA	NA	NA	NA	NA	NA	NA	NA	1604394724	36	1769164	937255	1709470	1730093	2088312	1353683	1756185	1405419	1168836	1263411	1721311	1160286	NA	1381129	1851962	2032304	1929301	1518846	1895327	657064	1338838	NA	1569697	1731128
PP_059966	pos	NA	2670126165	NA	NA	NA	NA	NA	NA	NA	NA	756709885	30	636314	833818	804063	916416	667669	878173	509953	NA	729826	1093553	917474	NA	799987	NA	653799	582880	668989	942988	1025983	735295	905738	NA	NA	619689
PP_059990	pos	NA	2670582769	NA	NA	NA	NA	NA	NA	NA	NA	5491280208	32	497762	286543	NA	453397	807112	323283	246545	407493	442143	588307	NA	279062	NA	302730	406085	715497	321362	1485636	723142	NA	340753	NA	470159	337203
PP_060033	pos	NA	2671011887	NA	NA	NA	NA	NA	NA	NA	NA	2059478291	15	NA	NA	NA	NA	NA	NA	73519	NA	NA	NA	NA	NA	NA	NA	154560	NA	NA	78487	86910	NA	189305	NA	NA	65522
PP_060050	pos	NA	2671221806	NA	NA	NA	NA	NA	NA	NA	NA	7303096429	30	NA	NA	63307	NA	119251	NA	NA	NA	104347	NA	90356	NA	NA	895867	657357	1136398	255189	944844	899059	637257	811278	1146412	1061555	394931
PP_060054	pos	NA	2671221717	NA	NA	NA	NA	NA	NA	NA	NA	7772948134	36	89785	99777	109463	60321	234703	118696	110767	NA	591165	NA	337773	87023	NA	15862028	10058883	15039250	1318570	11839322	8903777	8334463	12925581	12074972	12509275	4430672
PP_060235	pos	NA	2680852138	NA	NA	NA	NA	NA	NA	NA	NA	4038246822	38	288890	339972	260161	441888	361513	333415	417216	344667	218456	385172	279533	267749	NA	381101	484911	218164	383485	327626	493172	196801	747482	340930	420776	428587
PP_060243	pos	NA	2681035146	NA	NA	NA	NA	NA	NA	NA	NA	18330978.32	28	1207254	38921933	NA	16930987	10107263	8754745	17270117	26700639	12228182	NA	NA	19316160	NA	34487911	15105574	11362872	28134187	7060840	10431203	NA	10218303	NA	10052108	37710722
PP_060248	pos	NA	2681035703	NA	NA	NA	NA	NA	NA	NA	NA	7348708112	39	55208	1648822	563280	649161	827914	321356	638997	989667	452645	752623	547407	717047	695291	1293308	521429	394458	1260193	258452	354724	597034	427600	350134	338066	1513313
PP_060381	pos	NA	2688460963	NA	NA	NA	NA	NA	NA	NA	NA	4088891731	36	3928595	3948613	4003447	4705887	3864070	4531166	3514752	4451611	3046239	4866537	3780402	3683979	NA	3175486	3683032	3611151	4063637	4156025	5391834	3033430	4401875	NA	4891486	3855500
PP_060396	pos	NA	2689599385	NA	NA	NA	NA	NA	NA	NA	NA	5870189389	37	493049	632907	647568	769945	650438	722849	385794	595284	665966	777193	787836	761583	NA	432994	366433	485113	454915	752568	994097	209509	890819	NA	636180	474356
PP_060451	pos	NA	2690875237	NA	NA	NA	NA	NA	NA	NA	NA	6642789635	23	NA	NA	NA	8806894	NA	4076310	7746443	11529490	NA	4036320	NA	NA	NA	13666713	2115451	4040051	8922418	NA	4528760	NA	NA	NA	4820684	5791653
PP_060489	pos	NA	2691235539	NA	NA	NA	NA	NA	NA	NA	NA	571032998	31	405680	489015	NA	629511	609761	515641	431409	546405	456039	704955	NA	577946	NA	515808	523211	561891	442525	725334	601046	NA	461570	NA	738388	568426
PP_060700	pos	NA	270117715	NA	NA	NA	NA	NA	NA	NA	NA	4590099586	36	307546	464217	449566	661640	373633	516443	461274	489841	537887	668771	425707	462251	NA	580107	489670	451354	349012	538119	677475	393531	350644	NA	539673	311903
PP_060849	pos	NA	2707970077	NA	NA	NA	NA	NA	NA	NA	NA	2092177181	35	1449544	2180872	2347990	2614388	2130117	2914761	1932543	1855675	1705468	2131754	1661052	2249860	NA	2282704	1993872	1738946	1656331	2266684	2048765	NA	1960494	NA	2523013	1747712
PP_060851	pos	NA	2708431516	NA	NA	NA	NA	NA	NA	NA	NA	4986554678	14	350806	490336	NA	619671	NA	463719	387634	733576	NA	577008	NA	NA	NA	NA	NA	371973	NA	NA	NA	NA	450643	NA	NA	NA
PP_060914	pos	NA	2710393499	NA	NA	NA	NA	NA	NA	NA	NA	5208557873	18	NA	74494	68124	79901	66193	55885	NA	57646	NA	84944	60965	66131	NA	NA	NA	NA	NA	NA	87268	NA	51493	8211612	83786	47202
PP_061039	pos	NA	2711873576	NA	NA	NA	NA	NA	NA	NA	NA	7602248823	39	965889	707871	604447	1425300	990195	1199178	1157358	470365	1343216	817414	653970	1818993	281599	454152	356019	705724	1394174	1029337	729424	513263	736362	2033379	782539	554945
PP_061071	pos	NA	2712261523	NA	NA	NA	NA	NA	NA	NA	NA	6113089665	36	1162240	1386815	416793	198625	115642	382662	1065198	829526	747514	159417	161809	640696	315221	793619	718929	1580108	1709086	470864	340199	566000	440894	NA	NA	1405161
PP_061343	pos	NA	2722214393	NA	NA	NA	NA	NA	NA	NA	NA	3610862078	36	320824	150512	187905	321963	294694	437753	240909	195631	182802	523936	173296	196724	NA	356192	310992	208330	130802	335271	300037	NA	681034	543929	268963	330694
PP_061393	pos	NA	2727940915	NA	NA	NA	NA	NA	NA	NA	NA	2802243404	36	2334984	3048573	2677212	3318411	2649201	3390522	2451337	2521560	2213686	2905615	2297150	2929982	NA	2968491	2748843	2396740	2351346	2964845	2732441	1931549	2842550	NA	3429841	2381960
PP_061429	pos	NA	272943794	NA	NA	NA	NA	NA	NA	NA	NA	8240580.25	38	7482569	8780077	8230492	10550974	10835484	9543583	6616755	9076505	7357620	10789482	8941089	8781617	1292279	6955807	7412937	7331398	7826941	9918572	12148568	4441562	9837010	NA	9940740	7181239
PP_061697	pos	NA	2740916368	NA	NA	NA	NA	NA	NA	NA	NA	2279162987	39	1150610	2122229	2339962	2826578	2632012	2310693	1744442	2342368	2055146	2621758	2636364	1899683	2136661	2070695	2361051	2448219	1942964	2436561	2814141	2688466	2018432	1153280	2548626	1905964
PP_061850	pos	NA	2742372421	NA	NA	NA	NA	NA	NA	NA	NA	3428353347	17	NA	NA	NA	NA	NA	NA	NA	NA	NA	NA	67714	NA	NA	158645	324587	52577	91674	90788	160132	NA	1713328	NA	92919	370711
PP_061901	pos	NA	2747911958	NA	NA	NA	NA	NA	NA	NA	NA	1517406517	35	1079318	1587545	1616605	1913809	2277287	2294080	1878141	1283620	1155588	1588484	1083695	1618441	NA	1569806	1465900	1498059	1203379	1691058	1549340	NA	1398386	NA	1626127	1179211
PP_061905	pos	NA	274880804	NA	NA	NA	NA	NA	NA	NA	NA	14318955.84	37	13882650	14932633	13520474	17875365	15968934	15437203	12085087	15977145	9955776	18077860	13428170	12530147	NA	13054013	15456439	12298715	12778513	14197288	17451844	10836304	13749209	NA	19587968	12306810
PP_061921	pos	NA	2749413645	NA	NA	NA	NA	NA	NA	NA	NA	1128402214	34	957076	1229502	1173334	NA	1404832	1373183	950965	1311094	981729	1442087	1198253	1204805	176399	931402	1027427	NA	1110429	NA	1706433	NA	1454071	NA	1248670	998040
PP_062050	pos	NA	2751611391	NA	NA	NA	NA	NA	NA	NA	NA	3692093845	37	360488	495933	759821	120933	131339	123278	172789	424064	211397	78538	177793	157376	881741	322379	337131	828792	483498	708648	331493	538596	184300	NA	NA	385679
PP_062136	pos	NA	2755667704	NA	NA	NA	NA	NA	NA	NA	NA	3848439338	32	329127	489201	NA	385134	93976	834240	812136	312990	698199	227311	NA	700446	NA	721741	313240	308579	625695	244597	158773	NA	755692	NA	485560	459868
PP_062308	pos	NA	2761436187	NA	NA	NA	NA	NA	NA	NA	NA	4554191959	25	NA	411794	NA	575416	NA	524505	493952	417726	444309	584088	NA	314410	NA	373117	422083	588655	NA	NA	532260	NA	398160	NA	413982	381353
PP_062359	pos	NA	2761801798	NA	NA	NA	NA	NA	NA	NA	NA	10602099.79	25	NA	NA	324569	NA	NA	NA	NA	NA	NA	96765	757701	NA	NA	593699	1590069	220656	399262	458583	608486	NA	5224031	NA	433055	1916134
PP_062366	pos	NA	2761801516	NA	NA	NA	NA	NA	NA	NA	NA	2359472435	17	NA	NA	NA	NA	NA	NA	NA	NA	NA	NA	191263	NA	NA	112847	205524	47481	60334	83342	138839	NA	1214049	NA	85546	324833
PP_062412	pos	NA	276216503	NA	NA	NA	NA	NA	NA	NA	NA	3544782.1	26	NA	NA	70418	81429	NA	NA	NA	NA	NA	151519	264389	NA	NA	321529	904143	194128	224013	259570	321877	NA	4543934	NA	249133	1177806
PP_062472	pos	NA	2768779412	NA	NA	NA	NA	NA	NA	NA	NA	9182306342	37	8827961	9572295	8813004	11715826	10470482	9679572	8455393	10274499	7036200	11547279	8523120	8118655	NA	8627522	9854463	7806901	8023536	9252288	11221169	7415419	9312541	NA	12571473	7907638
PP_062681	pos	NA	2771793589	NA	NA	NA	NA	NA	NA	NA	NA	6243023226	39	492481	536891	1726384	218823	947114	397880	315828	267124	555251	463990	389068	575332	329059	705206	638010	525907	456965	928875	1164154	547107	901745	1053640	1033214	330888
PP_062735	pos	NA	2772157501	NA	NA	NA	NA	NA	NA	NA	NA	7073058273	38	1382663	640646	401626	613974	445245	1365794	1759696	337666	1656766	545797	529081	1258090	NA	478452	514648	1463322	928523	639934	315612	127538	919782	1283898	580753	697905
PP_062926	pos	NA	2781958214	NA	NA	NA	NA	NA	NA	NA	NA	41848692.43	39	275947	464022	133841	422790	330356	75679	200879	451538	91379	518990	1607909	129919	201371	3538564	5219143	888065	857436	1699625	3481524	270326	27733891	949922	1479441	10160523
PP_062997	pos	NA	2788749585	NA	NA	NA	NA	NA	NA	NA	NA	1498384403	33	1378071	1451962	1293482	1805443	1636390	1596524	1418746	1702050	1024480	1815149	1314703	1348168	NA	NA	1755279	1197591	1381358	1408664	1878018	NA	1542967	NA	1811042	1354121
PP_063002	pos	NA	2788927402	NA	NA	NA	NA	NA	NA	NA	NA	4976165776	16	501716	NA	NA	NA	733275	NA	488820	NA	NA	NA	476117	375014	NA	397936	546746	435725	686850	NA	NA	NA	NA	NA	NA	584733
PP_063010	pos	NA	2789223059	NA	NA	NA	NA	NA	NA	NA	NA	957565519	36	881498	633389	706248	945308	377965	885547	1585998	1022425	413657	576355	584463	911938	NA	2054009	1666725	1001958	1495637	618632	962174	356684	584515	NA	1106537	1496172
PP_063047	pos	NA	2790469111	NA	NA	NA	NA	NA	NA	NA	NA	7985065056	38	683552	623840	784806	900352	583852	709134	962052	768339	527464	631714	546551	701436	806802	1538411	1307971	814213	813541	616290	903645	849606	482375	NA	821663	981848
PP_063195	pos	NA	2792313938	NA	NA	NA	NA	NA	NA	NA	NA	1841466.51	39	2929303	289100	3644931	334755	3480238	316967	245377	320920	2567083	376198	3169145	256414	7774855	319478	325334	2875734	213598	3335579	326015	4771815	270001	8266041	426008	256363
PP_063294	pos	NA	2800914807	NA	NA	NA	NA	NA	NA	NA	NA	1254969475	39	1157330	1608668	839856	977810	545450	1679039	1846445	895053	1431094	896415	753926	1691265	890375	1270039	630620	2048206	1995153	841879	637764	714443	2014874	6057403	692380	832319
PP_063413	pos	NA	2808259483	NA	NA	NA	NA	NA	NA	NA	NA	1604919374	35	1443376	1615357	1685838	2130408	1295395	1849857	1536732	1734211	1321404	1302485	1406842	2086968	NA	1629584	1401408	1454789	1474080	1809218	1670400	NA	1602038	NA	1774244	1446479
PP_063417	pos	NA	2808466425	NA	NA	NA	NA	NA	NA	NA	NA	5432325864	36	565948	390799	516347	505785	462045	516941	675019	594228	298005	422247	373467	351646	NA	1121097	937137	575214	758531	348331	501059	520473	376901	NA	462003	741283
PP_063445	pos	NA	280992637	NA	NA	NA	NA	NA	NA	NA	NA	2686218062	39	2916349	1862703	2495279	3037587	2191170	2147682	2944743	2476252	1699571	2260045	2328309	1750735	2187234	3321712	4009051	2732534	2921259	2173697	2637226	3102233	1941670	3843365	2826869	2720948
PP_063697	pos	NA	2821190856	NA	NA	NA	NA	NA	NA	NA	NA	1310977269	32	1431457	1122364	NA	1462590	1764059	1241363	1052846	1297467	1438477	1460539	NA	1286835	NA	1101867	1080189	1479714	1100172	1813333	1479765	NA	994463	NA	1388759	968006
PP_063833	pos	NA	2828230667	NA	NA	NA	NA	NA	NA	NA	NA	1645229.86	34	1382645	1765037	1481749	1968556	1288756	2053502	1679504	1893871	1280078	1602643	1331662	1922806	NA	1703439	1422596	1447399	1612834	1595754	1657838	NA	1682306	NA	1837261	1691651
PP_063843	pos	NA	2829045216	NA	NA	NA	NA	NA	NA	NA	NA	3180247513	37	5172299	1046180	2987343	2860133	4011727	1881019	5243494	2116184	1513037	1559871	2256027	1249977	NA	3570776	5559898	5278664	4472422	1952815	2465506	1769733	1552844	NA	2616960	3943036
PP_063962	pos	NA	2831395176	NA	NA	NA	NA	NA	NA	NA	NA	4803693385	31	477033	402532	NA	628262	498470	408456	394299	442015	385475	533326	NA	503849	NA	423851	423559	447919	337326	554359	485677	NA	579139	NA	688431	564837
PP_064141	pos	NA	284098216	NA	NA	NA	NA	NA	NA	NA	NA	1028729972	30	NA	943010	NA	1251268	299111	364354	1269395	506432	533716	754682	NA	1075937	NA	737235	346249	1019896	1598095	432265	543191	NA	2178456	NA	605638	888206
PP_064363	pos	NA	2849096538	NA	NA	NA	NA	NA	NA	NA	NA	14614664.51	37	11849827	16500450	14554913	18971728	17746676	15093486	12572164	15951683	10291750	18486754	12724942	11832780	NA	15348630	16683318	11024994	10954048	12889005	15507513	20936486	12534154	NA	19646548	10914955
PP_064383	pos	NA	2849375051	NA	NA	NA	NA	NA	NA	NA	NA	1543004939	36	1680149	974058	1612139	1590317	1882890	1330958	1614040	1380578	1136806	1351390	1520415	1130825	NA	1462242	1653476	1807790	1685772	1525930	1862309	702345	1379016	NA	1738233	1512681
PP_064476	pos	NA	2851327327	NA	NA	NA	NA	NA	NA	NA	NA	3144241008	30	NA	NA	NA	NA	72255	NA	50492	NA	186101	NA	104248	NA	NA	5880552	3822477	4584568	467685	3554299	3325018	2493348	4919313	3488842	4469459	1564887
PP_064608	pos	NA	2859024355	NA	NA	NA	NA	NA	NA	NA	NA	8758724329	36	514124	1994177	558762	1173936	606312	602885	579164	1732917	1040660	737300	822231	1450480	NA	2605484	898649	546984	551307	437614	715135	NA	510901	NA	739826	847799
PP_064912	pos	NA	28690666	NA	NA	NA	NA	NA	NA	NA	NA	4573261891	37	3648670	4833350	4306446	6055149	5750947	4848759	3963512	4848099	3371309	5831549	4084621	3493169	NA	4851882	5224504	3299781	3566149	4073018	4834141	6432793	3638674	NA	5816193	3156506
PP_065209	pos	NA	2878993707	NA	NA	NA	NA	NA	NA	NA	NA	618044417	34	260607	1432651	391654	690110	386342	486698	464589	1219770	729940	447733	528320	1029009	NA	1729273	724347	281281	437604	357882	366023	NA	453925	NA	508302	582948
PP_065220	pos	NA	2879794288	NA	NA	NA	NA	NA	NA	NA	NA	4208079609	32	493251	280114	NA	312394	445354	312841	370004	758403	388799	359376	NA	474514	NA	409476	256313	503738	403971	426181	461993	NA	295202	NA	452839	352687
PP_065280	pos	NA	2880741615	NA	NA	NA	NA	NA	NA	NA	NA	4300078072	37	227206	701725	446550	682250	453707	304596	267821	799847	412768	601805	686330	556305	NA	930940	405720	176322	327901	319359	353717	153309	240452	NA	452409	401788
PP_065482	pos	NA	2889211944	NA	NA	NA	NA	NA	NA	NA	NA	21943068.63	38	29337524	12909623	21239832	24540444	32516149	18339178	28437432	19283986	14439519	17519862	18434736	13864862	3470440	23138269	30361241	27920243	25882524	17997735	22416235	13492327	16119792	NA	22978848	23893695
PP_065618	pos	NA	2891366005	NA	NA	NA	NA	NA	NA	NA	NA	3029690663	23	72920	NA	NA	NA	78736	NA	59524	NA	NA	NA	NA	NA	NA	158519	250610	155536	128984	128561	397765	NA	273030	NA	198504	272142
PP_065808	pos	NA	290075202	NA	NA	NA	NA	NA	NA	NA	NA	1315597.64	37	699947	1425930	761995	2135531	519481	1572702	1408407	1601518	637841	1879589	712800	1444563	NA	1518791	2155016	933891	1081716	807908	2310669	791763	1454614	NA	1596296	1624786
PP_065844	pos	NA	2901339482	NA	NA	NA	NA	NA	NA	NA	NA	3935329459	23	390523	445428	NA	376687	220433	918039	849587	276695	448635	289464	NA	615664	NA	471003	307644	292154	475028	234581	NA	NA	281767	NA	403375	377377
PP_065982	pos	NA	2902320928	NA	NA	NA	NA	NA	NA	NA	NA	4037137204	23	NA	NA	NA	71400	NA	NA	NA	NA	NA	123945	186625	NA	NA	304338	766868	156010	194193	228829	290119	NA	4440665	NA	234092	1075169
PP_066032	pos	NA	2908546669	NA	NA	NA	NA	NA	NA	NA	NA	1662483156	27	1281779	1910774	NA	2050542	1574276	1968987	1686868	1809436	1290221	NA	NA	1781247	NA	NA	1775896	1213946	1546961	1496087	1354857	NA	1534842	NA	NA	1487915
PP_066035	pos	NA	2908754276	NA	NA	NA	NA	NA	NA	NA	NA	6997627744	34	756865	558445	567421	752804	448503	605608	1093905	703053	429094	529010	358785	593591	NA	1289067	1248360	646362	821052	367157	748122	NA	450236	NA	633726	971888
PP_066126	pos	NA	2910695064	NA	NA	NA	NA	NA	NA	NA	NA	9980392398	30	NA	1295210	NA	1009723	608659	596494	790978	1543984	1281903	555869	NA	1273512	NA	1154208	394351	706058	2191804	1359435	580299	NA	1465022	NA	656480	653192
PP_066275	pos	NA	2911947576	NA	NA	NA	NA	NA	NA	NA	NA	5241410282	39	670039	545105	446679	538076	459051	930151	1082180	363176	929297	464394	425412	872879	204646	504168	358405	626124	698427	538494	426530	266119	594300	879554	592273	493954
PP_066327	pos	NA	2915846637	NA	NA	NA	NA	NA	NA	NA	NA	835251092	38	514567	1013056	512064	1206648	349145	950288	907700	1099686	500018	1172216	511852	800355	391026	937662	1272905	593712	514513	551670	1359011	715831	880063	NA	1203039	979933
PP_066403	pos	NA	2921022167	NA	NA	NA	NA	NA	NA	NA	NA	1239051864	38	547167	1144140	1327687	1497428	1434882	1233576	875427	1224407	1131100	1408215	1462506	1044041	1132096	1090711	1258238	1360800	970432	1345532	1439605	1451906	1047539	NA	1317154	984140
PP_066508	pos	NA	2922113394	NA	NA	NA	NA	NA	NA	NA	NA	15898370.75	15	NA	NA	NA	NA	NA	NA	NA	NA	NA	62391	139558	NA	NA	384475	551095	102332	98648	175898	384247	NA	3441729	NA	179633	1150794
PP_066564	pos	NA	292851781	NA	NA	NA	NA	NA	NA	NA	NA	1136223887	25	970487	NA	NA	NA	NA	NA	1196788	1287241	960843	NA	NA	1385188	NA	NA	1217491	962832	975146	1091055	1028853	NA	1027833	NA	1428741	989705
PP_066578	pos	NA	2929142198	NA	NA	NA	NA	NA	NA	NA	NA	4593913533	36	545991	262498	474522	470937	666535	344294	544781	376634	319974	334657	426576	276665	NA	483814	592027	494808	573916	386220	428623	276973	321300	NA	466333	503185
PP_066719	pos	NA	2931740828	NA	NA	NA	NA	NA	NA	NA	NA	2530938861	32	49914	NA	84426	NA	127397	57910	NA	NA	108682	NA	160749	43380	NA	2271269	692254	896255	63346	985026	2004152	515965	911551	1800575	8388455	386498
PP_067001	pos	NA	2949383252	NA	NA	NA	NA	NA	NA	NA	NA	44268174.21	38	31557939	43735678	42355596	48842489	47784314	42000818	31468741	46265343	31252436	51835775	38327736	34242258	117763830	45097699	42741532	31204204	31643395	37804977	45230338	69598940	32599445	NA	51229542	31242709
PP_067040	pos	NA	2950484348	NA	NA	NA	NA	NA	NA	NA	NA	1288794117	39	924807	2073710	1039040	1262956	1006895	1641283	2357104	1562180	1004994	1349194	620550	1507854	471808	2018500	2037470	1129334	2266735	952331	1379401	686645	1304284	512447	1164420	1926853
PP_067047	pos	NA	2950589288	NA	NA	NA	NA	NA	NA	NA	NA	1167776666	32	1213727	986423	NA	1231155	1314427	1233552	1155097	1064941	1159107	1237162	NA	1191506	NA	951358	1079822	1004076	1065049	1254250	1390186	NA	1079376	NA	1230825	968007
PP_067173	pos	NA	2951359955	NA	NA	NA	NA	NA	NA	NA	NA	1200668338	26	NA	NA	NA	NA	89107	NA	NA	NA	NA	NA	198849	NA	NA	1314980	1276001	1367843	917116	1105415	2242430	NA	1435836	NA	910205	1033325
PP_067215	pos	NA	2951898058	NA	NA	NA	NA	NA	NA	NA	NA	4942630888	36	114894	97902	121088	112531	303933	109085	90935	94482	154878	NA	125876	182063	NA	685144	236580	208698	66071	248744	613635	121040	346427	400079	1452786	219564
PP_067217	pos	NA	2951899024	NA	NA	NA	NA	NA	NA	NA	NA	4906736058	39	2306879	1911739	2734489	1497941	4618711	2004229	1560651	1094151	3842737	1039821	1587974	2580290	760742	6304496	2708359	2792290	1037653	2714827	5461740	1064558	3143393	5094272	11176567	2174562
PP_067228	pos	NA	2952262123	NA	NA	NA	NA	NA	NA	NA	NA	2951538202	39	4443722	3360320	2383848	3650435	2535359	4176574	4755935	2766092	5784220	2045068	2493163	4891596	1219544	3964645	1900405	2909885	3963433	3046484	2057136	1263345	2775403	8162808	2905199	2614841
PP_067230	pos	NA	2952260965	NA	NA	NA	NA	NA	NA	NA	NA	1738417604	39	2811556	1741914	1570737	1949616	1901671	2318535	2657154	1502675	3477812	1245211	1495002	2849616	788288	1767912	1027310	1829377	2092153	2027884	1220874	875207	1588314	5259048	1605852	1315421
PP_067232	pos	NA	2952260337	NA	NA	NA	NA	NA	NA	NA	NA	4449052054	35	277765	682773	160432	585502	151633	479242	732444	553331	1333365	155342	208608	1012727	165589	1234100	211057	316966	498163	229000	134325	NA	266068	2039569	256333	317913
PP_067234	pos	NA	2952261457	NA	NA	NA	NA	NA	NA	NA	NA	1709130107	39	3126757	1912520	1224338	2071909	1489880	2864234	3002859	1430181	3461691	1208454	1220175	2843887	558508	1822243	1164186	1883079	2460240	1611116	1103320	664081	1778672	3793791	1935091	1559923
PP_067239	pos	NA	2952262851	NA	NA	NA	NA	NA	NA	NA	NA	2311787107	39	3955007	2223158	1216041	2234933	1333048	4793503	6391731	1157562	5220311	1945171	1659279	4559143	229792	1504547	1903496	4457230	3395872	1879852	1223122	433810	3077369	3819607	2038397	2482517
PP_067700	pos	NA	2972418556	NA	NA	NA	NA	NA	NA	NA	NA	8431705203	22	431619	725739	647733	858979	1138599	NA	600633	NA	NA	803207	NA	NA	1312409	NA	730800	450479	511624	609069	NA	777644	NA	2808734	787976	NA
PP_067702	pos	NA	2972418938	NA	NA	NA	NA	NA	NA	NA	NA	5243529856	38	10930980	11488436	4011463	1907717	1146096	3807619	6731957	6803244	7340242	1451312	1546434	4612064	NA	7085695	8726034	15889369	11876541	4474618	2157414	4278556	3934764	793849	440297	10335618
PP_067703	pos	NA	2972418572	NA	NA	NA	NA	NA	NA	NA	NA	4886856047	37	9943715	NA	4349934	1852981	1244158	3835253	6473604	7112263	7279150	1507238	1665752	4397248	4878532	7032233	8324355	15366586	NA	4760189	2441169	4350704	4129047	929487	488564	10694558
PP_067705	pos	NA	2972419425	NA	NA	NA	NA	NA	NA	NA	NA	1105874225	30	1325749	NA	1681656	170141	1742811	160475	NA	NA	1179171	185475	1441486	123451	3905432	145447	197024	1331828	NA	1505865	163430	2245542	142890	4183416	184731	NA
PP_067984	pos	NA	2985694765	NA	NA	NA	NA	NA	NA	NA	NA	4602571837	32	469915	477052	NA	542600	228994	891481	935872	446379	797259	363683	NA	885060	NA	778610	361320	393237	563985	269953	234401	NA	771082	NA	570100	511934
PP_068208	pos	NA	2992575021	NA	NA	NA	NA	NA	NA	NA	NA	3453108301	36	443940	489069	100939	324836	77311	720075	839814	345299	823218	231719	147096	961171	NA	563453	239378	433952	502911	142298	103393	NA	308680	721049	229402	345842
PP_068505	pos	NA	3008835845	NA	NA	NA	NA	NA	NA	NA	NA	1324369873	34	905994	1731248	1320179	1784030	1435136	NA	1408989	1247377	956991	1539761	934488	1486660	NA	2005598	1500982	897191	977316	1169880	1087570	1590072	997989	NA	1729978	902065
PP_068510	pos	NA	3008946813	NA	NA	NA	NA	NA	NA	NA	NA	1404444862	27	1403691	NA	1262063	NA	1350513	NA	1510217	1628318	1358210	1638394	1345416	1334612	168713	NA	2032168	NA	NA	1425996	NA	2569978	1887905	NA	1643551	NA
PP_068517	pos	NA	3009042175	NA	NA	NA	NA	NA	NA	NA	NA	2558323294	36	2294001	1761498	2179273	2609058	1219236	2276103	3929647	2595475	1415875	NA	1386597	2113019	NA	5825879	3831302	2603926	3654723	1815390	2690086	1183145	1866448	NA	2932028	4416678
PP_068519	pos	NA	3009149244	NA	NA	NA	NA	NA	NA	NA	NA	6791397851	32	NA	NA	614772	619680	821425	399665	1119081	476911	331031	369567	461495	269476	NA	708225	1135323	948826	878103	418965	473085	342657	297957	NA	612459	871060
PP_069004	pos	NA	3028807471	NA	NA	NA	NA	NA	NA	NA	NA	4911769505	30	352683	576864	494120	672271	559874	650129	456226	466850	386719	482742	434987	549301	NA	834416	NA	388705	402495	444096	408174	NA	411522	NA	597136	359163
PP_069217	pos	NA	3032158883	NA	NA	NA	NA	NA	NA	NA	NA	3712134224	38	517533	631368	394335	200993	206437	302019	474285	414229	407811	187607	210177	302415	306455	545116	576346	729154	792636	447935	286344	317629	279140	NA	110341	696552
PP_069402	pos	NA	304113371	NA	NA	NA	NA	NA	NA	NA	NA	4996439698	32	459933	443555	NA	605302	543296	434209	352502	488995	430334	567848	NA	398290	NA	401631	461075	441990	422971	685297	680665	NA	332322	NA	563560	337120
PP_069533	pos	NA	3042477481	NA	NA	NA	NA	NA	NA	NA	NA	1886198916	16	NA	NA	NA	NA	NA	NA	NA	NA	NA	NA	73666	NA	NA	110819	275252	71879	67898	86469	103995	NA	1315267	NA	72072	317771
PP_069673	pos	NA	305097373	NA	NA	NA	NA	NA	NA	NA	NA	1047072694	33	609255	1016610	121175	1642820	541641	1559272	1288664	781965	1216452	1648551	51312	2383644	NA	767710	576617	1239701	1711768	482254	1004672	NA	510009	NA	865498	777514
PP_070075	pos	NA	3062269694	NA	NA	NA	NA	NA	NA	NA	NA	14205293.11	14	NA	NA	NA	NA	NA	NA	NA	NA	NA	NA	108526	NA	NA	331290	531521	91157	67380	158368	341252	NA	3211937	NA	135519	888680
PP_070139	pos	NA	3069568872	NA	NA	NA	NA	NA	NA	NA	NA	3166255579	38	2914068	2776786	2854523	3993046	3406338	2992615	3072492	3376469	2608277	3609259	3000558	2604093	3000232	2130010	2760776	2956698	2581969	2955425	3943704	3158025	2746889	NA	3609285	2699127
PP_070203	pos	NA	3070826867	NA	NA	NA	NA	NA	NA	NA	NA	44533676.76	32	35996271	52664565	NA	48656420	17402116	84198729	88569533	42185877	70479157	31825829	NA	96480486	NA	74853382	37086685	34662034	63950643	20518241	22784510	NA	87134877	NA	57184354	54949617
PP_070209	pos	NA	3070828131	NA	NA	NA	NA	NA	NA	NA	NA	7480919994	38	677684	799995	466010	684067	379640	1410096	1493543	611741	1402897	467445	325996	1619526	775738	1246152	565684	705775	1182808	351497	288498	622770	1678405	NA	824138	840826
PP_070358	pos	NA	3075839853	NA	NA	NA	NA	NA	NA	NA	NA	11246305.21	31	8678760	13170774	NA	11950950	4033983	22209957	23330593	9987091	18417863	7579651	NA	25337680	NA	19447100	9055021	8865958	16872067	5083247	5635686	NA	23270004	NA	14626954	13695565
PP_070608	pos	NA	3089539062	NA	NA	NA	NA	NA	NA	NA	NA	2051390912	38	1966096	1714983	1920138	2495193	2157715	1992252	1965888	2263178	1785930	2271518	1957624	1814941	1964561	1373952	1887825	1906223	1606609	1981889	2695683	2152991	2013538	NA	2333112	1635730
PP_070681	pos	NA	3091116357	NA	NA	NA	NA	NA	NA	NA	NA	3482137331	38	157807	353956	146837	431425	182318	326161	415189	343995	132092	380727	152326	280869	NA	406855	498801	118544	352112	197969	487870	93942	679703	228993	441568	415191
PP_070700	pos	NA	3091286611	NA	NA	NA	NA	NA	NA	NA	NA	3682311676	39	5169245	2104394	6508367	5963225	5084312	4182793	2992626	3503225	2120992	7882613	6163985	2450320	1613407	2021373	3232563	2003761	2782432	6001236	4531470	2638253	2646921	928088	6091926	2483188
PP_070747	pos	NA	3091689242	NA	NA	NA	NA	NA	NA	NA	NA	9806601219	34	60003	52872	55474	NA	108548	71602	64287	NA	99273	NA	73008	94952	NA	1516782	383719	357398	50979	381139	944811	148157	482245	728123	3265496	257129
PP_070776	pos	NA	3092052853	NA	NA	NA	NA	NA	NA	NA	NA	4319127324	39	501018	462355	339385	506513	342590	834964	850175	305749	712716	374805	313936	794117	180428	452536	324170	447455	587925	397891	355334	210063	518743	665276	485318	430969
PP_070845	pos	NA	3100128035	NA	NA	NA	NA	NA	NA	NA	NA	7482290818	39	625913	1544944	644601	779015	855685	825728	1037684	705045	555150	690414	347688	921899	247906	1190135	924282	563868	1742238	538655	883980	339063	753140	379121	551448	1013831
PP_071057	pos	NA	3109121462	NA	NA	NA	NA	NA	NA	NA	NA	3147937237	38	1918170	3099621	3196145	3358615	2858790	3026394	2408995	2731519	2388614	2914693	2135441	3009025	12236129	4279777	2663370	2059630	2042360	2531399	2351399	4431926	1974084	NA	3044403	1790813
PP_071079	pos	NA	3109983635	NA	NA	NA	NA	NA	NA	NA	NA	485638163	38	450329	305075	540418	428077	512333	395867	599412	411732	277214	434446	355671	264902	488710	736278	682413	561829	553543	463611	473518	782034	296773	NA	445368	597039
PP_071220	pos	NA	3111844416	NA	NA	NA	NA	NA	NA	NA	NA	424716.35	9	NA	NA	NA	NA	NA	NA	NA	NA	NA	NA	NA	NA	NA	NA	NA	NA	NA	NA	NA	NA	NA	NA	466574	NA
PP_071224	pos	NA	3111845725	NA	NA	NA	NA	NA	NA	NA	NA	1948848531	30	NA	NA	NA	NA	85975	NA	45038	NA	74485	NA	94769	49442	NA	1958060	629090	561144	72538	571459	1719575	306226	799645	1006310	7022737	354761
PP_071225	pos	NA	3111846436	NA	NA	NA	NA	NA	NA	NA	NA	3367637727	39	305077	355586	330888	221655	456030	331041	307150	255113	404738	217650	477070	280679	202133	6416783	2646258	2118988	301868	2538825	7019885	1099809	2630325	3511605	10240973	1708057
PP_071226	pos	NA	3111845622	NA	NA	NA	NA	NA	NA	NA	NA	3471879369	26	84399	NA	99818	NA	100014	NA	NA	NA	86882	NA	62422	NA	NA	119707	83045	188613	NA	221967	129392	83587	131566	357852	247126	49353
PP_071556	pos	NA	3127816317	NA	NA	NA	NA	NA	NA	NA	NA	8393359605	36	7703595	9794820	8589992	11034713	9935709	9042945	7042369	8005951	6507840	10854650	11136288	5994053	NA	6514889	8215430	7772280	6906878	9160777	10036218	6254907	8629871	NA	10377841	7333034
PP_071571	pos	NA	3128573554	NA	NA	NA	NA	NA	NA	NA	NA	8560746221	35	833671	655746	819791	857299	560973	677561	1315276	841841	492408	576606	542818	838785	NA	1619660	1408993	963919	1312280	706049	920769	498713	499882	NA	981615	1010060
PP_071762	pos	NA	3132365535	NA	NA	NA	NA	NA	NA	NA	NA	4260421547	38	587582	530153	281135	541300	298842	660824	806022	410203	730169	301277	294568	816282	NA	611231	281909	377893	659612	362958	330282	144908	423864	954944	420346	426926
PP_071764	pos	NA	3132365002	NA	NA	NA	NA	NA	NA	NA	NA	1218447061	39	1816703	1400061	917600	1479365	1056350	1819820	2211816	1166864	2355783	889668	894251	2259518	428137	1539254	823746	1191107	1726363	1186890	869548	484233	1173050	3251989	1213935	1098286
PP_071768	pos	NA	3132366198	NA	NA	NA	NA	NA	NA	NA	NA	6615613924	39	1128506	769492	434594	858790	492940	1197235	1332115	607322	1293324	501865	424358	1182447	201874	744132	489397	666932	1029363	557057	477280	239727	719821	1246401	769562	657985
PP_071769	pos	NA	3132367184	NA	NA	NA	NA	NA	NA	NA	NA	2434682.16	39	2964628	2793142	968510	2779405	977869	6059414	7537283	1424171	3807481	2476435	1305565	5502417	254890	1959391	2279462	3335806	4032323	1465898	1605094	316227	3644138	2898145	2603841	2994048
PP_072081	pos	NA	3147786604	NA	NA	NA	NA	NA	NA	NA	NA	13492538.47	36	12662341	16408666	14213843	17203263	16824788	14643387	11241456	12787332	10405301	17963092	14405796	10317950	NA	10851532	13910309	12002670	10849455	14913631	16417836	10444519	13195787	NA	16644090	11125591
PP_072197	pos	NA	3151220489	NA	NA	NA	NA	NA	NA	NA	NA	1417775211	37	1513306	2742992	533317	1430314	386980	1964137	3098438	1606369	2465247	1382160	595077	1573325	NA	1636686	2234709	3194284	1388570	646901	893241	160189	1581779	NA	1095930	1880138
PP_072225	pos	NA	3151543456	NA	NA	NA	NA	NA	NA	NA	NA	6026193438	32	340617	250359	NA	301767	209743	246500	254801	215987	284741	182690	NA	211418	NA	499809	667226	369681	592179	441436	1440168	NA	708730	NA	819637	767169
PP_072305	pos	NA	3152523525	NA	NA	NA	NA	NA	NA	NA	NA	5554029447	22	1228986	1730355	NA	275160	147514	545947	NA	NA	843167	223644	178164	685575	NA	NA	NA	NA	NA	NA	329464	NA	668585	NA	63481	NA
PP_072306	pos	NA	3152523228	NA	NA	NA	NA	NA	NA	NA	NA	7559664071	36	1351356	NA	530510	332745	139813	671620	1134782	1254481	1027936	247950	237379	711166	644257	1096321	1353187	1975803	1835141	507570	386051	440119	712240	NA	87894	1832188
PP_072307	pos	NA	3152524637	NA	NA	NA	NA	NA	NA	NA	NA	915516039	39	1404676	188370	1748866	251520	1692720	180051	156662	227422	1224273	232167	1519234	177465	3879718	200157	241069	1341965	146713	1537023	191754	2281169	163285	4069714	278469	126558
PP_072371	pos	NA	3160543349	NA	NA	NA	NA	NA	NA	NA	NA	4048248415	36	149197	732859	281129	427597	248269	212308	228264	731383	462386	327369	374323	553610	1703798	989139	392146	NA	234471	174836	243415	205026	168195	NA	324556	280467
PP_072416	pos	NA	31611101	NA	NA	NA	NA	NA	NA	NA	NA	8847071158	36	NA	884692	1080781	1014070	1355471	893944	NA	757409	900347	1044717	1134267	867974	309899	663892	819165	1020598	779331	1248944	932207	583091	862005	NA	865402	788502
PP_072605	pos	NA	3167757641	NA	NA	NA	NA	NA	NA	NA	NA	8726379479	36	7823497	10291882	10680233	9783057	11336595	9630703	7414812	8419225	6312718	11264176	8590336	6583299	NA	7084099	9019317	7727119	6915628	9885541	11042455	6711772	8500234	NA	11029258	7210951
PP_072648	pos	NA	3169855401	NA	NA	NA	NA	NA	NA	NA	NA	8997565101	38	911651	606614	1034827	1050236	1034652	951858	859467	779546	741446	964511	886404	720748	932485	612212	717232	845838	661036	1038995	993869	1112470	806704	NA	829542	642163
PP_072971	pos	NA	3181191304	NA	NA	NA	NA	NA	NA	NA	NA	8794917726	32	388696	835135	NA	1161452	686504	947125	959937	891762	1518167	993025	NA	1176287	NA	947215	548468	1015602	970432	1111612	878469	NA	232165	NA	1092713	610069
PP_073143	pos	NA	3187727822	NA	NA	NA	NA	NA	NA	NA	NA	2907784547	35	2753192	3338188	2966625	3411048	3494855	3675514	2385312	2820088	1950829	3555555	3500573	2175528	NA	1979655	2882963	2615421	2273425	3300690	3254364	NA	2824876	NA	3688310	2842009
PP_073217	pos	NA	318936718	NA	NA	NA	NA	NA	NA	NA	NA	1147554262	35	862093	1167731	1280728	1448518	1278407	1302637	642963	1294032	1186107	1508951	1541558	1370942	NA	872038	760267	958078	841316	1617366	1871150	NA	1589738	NA	1233846	890111
PP_073222	pos	NA	3189692297	NA	NA	NA	NA	NA	NA	NA	NA	2649673856	36	3137868	2204850	1938202	2630502	3343482	2763269	2926659	2613652	2272678	2905510	2530008	2875132	NA	1397308	2578383	2949951	3509147	2795341	4379814	NA	3483645	NA	2411260	2624112
PP_073330	pos	NA	3191299524	NA	NA	NA	NA	NA	NA	NA	NA	9247417706	36	NA	984243	1392560	888621	1442281	981581	475050	823087	1094120	1058778	1504260	852362	387011	635948	706863	1240533	701406	1308098	NA	600057	755716	NA	909866	667490
PP_073625	pos	NA	3202424552	NA	NA	NA	NA	NA	NA	NA	NA	1589110.11	39	2613847	2600792	1857923	829528	989244	1287663	1997959	1767369	1968301	733936	956304	1292418	1466629	2108792	2347310	3669405	2909253	2175986	1170946	1473124	1217012	366026	468026	2734172
PP_073647	pos	NA	3207697849	NA	NA	NA	NA	NA	NA	NA	NA	4809692439	26	342001	441844	619289	618982	NA	539851	NA	366401	NA	567923	477584	313775	NA	NA	NA	644940	369294	540055	595550	NA	431376	NA	NA	377088
PP_073676	pos	NA	3209662165	NA	NA	NA	NA	NA	NA	NA	NA	1757575998	35	2130342	1279166	1270833	1722113	2174330	1681130	1882266	1562514	1545829	1692632	1726922	1652330	NA	1297240	1863357	1767367	2261806	1758350	2926829	NA	2248575	NA	1499048	1677137
PP_073933	pos	NA	3220762401	NA	NA	NA	NA	NA	NA	NA	NA	7052944976	32	397106	394482	NA	1407317	281839	412426	340414	354221	304602	238519	NA	314188	NA	256161	280265	323471	444114	274911	367130	NA	10943938	NA	588762	413825
PP_074077	pos	NA	3228105787	NA	NA	NA	NA	NA	NA	NA	NA	7190266.64	36	6000625	6580677	6403754	8363035	6403371	6738497	5812993	8222657	5120943	10864061	6918816	6772989	NA	6149090	7013934	6221827	6699310	6771563	9649482	9020795	7261592	NA	8655258	6731331
PP_074093	pos	NA	3228861446	NA	NA	NA	NA	NA	NA	NA	NA	2332723581	37	2545824	1585041	1931276	1920243	1202388	1779936	3414497	2428687	1553857	1727613	1586648	1702361	NA	4416712	3974184	2868261	3297096	1766324	2404588	1340261	1558561	NA	2861657	4114984
PP_074115	pos	NA	3230106689	NA	NA	NA	NA	NA	NA	NA	NA	8376610297	33	788303	NA	820770	754600	822411	753498	1028288	656741	465476	NA	556993	521917	1184043	1008695	NA	717863	1023124	714411	871668	1044644	548964	2709195	793931	NA
PP_074264	pos	NA	323184665	NA	NA	NA	NA	NA	NA	NA	NA	2306120697	28	NA	NA	NA	NA	NA	NA	NA	NA	138336	NA	90333	NA	NA	3720631	2397111	3307586	275266	2700013	1961148	1914563	2968737	2662500	2780236	998854
PP_074324	pos	NA	3239309611	NA	NA	NA	NA	NA	NA	NA	NA	7763169336	35	887215	325883	579874	808786	740136	528417	1332631	576233	317767	480760	404473	391078	NA	938290	1561359	916123	1118270	349026	612530	424424	401000	NA	756218	1083068
PP_074520	pos	NA	3248075904	NA	NA	NA	NA	NA	NA	NA	NA	9240881309	36	8226262	8720234	8153602	10875400	8889200	9143003	7422374	10630610	6897930	11809914	9102726	8946510	NA	8028245	8076757	7863299	8372620	8896119	12428918	11121692	9293100	NA	11355669	8548193
PP_075022	pos	NA	3263775509	NA	NA	NA	NA	NA	NA	NA	NA	2108356087	39	2257279	1186777	3052377	1369585	2839624	1263279	857403	1058276	1905437	1332907	2444148	928739	7991784	1194805	1252169	2191261	954607	2659515	1281504	4357351	1156818	7244178	1275863	884179
PP_075046	pos	NA	3268046005	NA	NA	NA	NA	NA	NA	NA	NA	4553763.62	36	4000439	3797550	4064275	5282753	4105148	4479053	3645840	5131507	3214230	7223196	4437825	4162240	NA	3781957	3934162	3788875	4054934	4304169	6077137	6038337	4689543	NA	5975534	4479338
PP_075127	pos	NA	3270507724	NA	NA	NA	NA	NA	NA	NA	NA	1479735972	38	1390374	1817106	1717159	1987564	1721449	1751014	1443011	1804990	1491183	1655405	1420799	1431891	1480121	1863318	1520434	1304282	1308501	1554585	1706952	1739378	1343022	NA	1749572	833798
PP_075142	pos	NA	3270791568	NA	NA	NA	NA	NA	NA	NA	NA	4661770178	31	473046	345115	NA	523934	420162	600963	402678	305417	622171	780325	NA	746255	NA	171670	248261	702645	638037	438971	371043	NA	193324	NA	342936	271336
PP_075255	pos	NA	3272158308	NA	NA	NA	NA	NA	NA	NA	NA	6178633185	39	606443	770338	413646	766076	421025	1264174	1322635	478265	839193	637633	390046	1269286	214180	668226	501500	579005	919128	475393	575096	261793	785190	794693	751847	683864
PP_075525	pos	NA	3282111405	NA	NA	NA	NA	NA	NA	NA	NA	2160336046	30	NA	NA	NA	NA	73619	NA	49174	NA	102649	NA	137136	65293	NA	1918369	646844	694552	58988	708535	1623428	346542	726403	1246230	7044838	349635
PP_075596	pos	NA	3285095939	NA	NA	NA	NA	NA	NA	NA	NA	5005759359	27	197599	67625	NA	103153	NA	102993	253695	NA	379105	135327	NA	88461	NA	397168	219267	225318	728399	3160007	NA	NA	55835	1160189	84243	364343
PP_075606	pos	NA	3286006287	NA	NA	NA	NA	NA	NA	NA	NA	3485976165	26	183983	319283	NA	286885	NA	1128699	946015	91816	267270	211850	NA	1193157	NA	295546	252009	153940	440522	NA	NA	NA	299700	243709	317192	343585
PP_075614	pos	NA	328755511	NA	NA	NA	NA	NA	NA	NA	NA	1193726545	34	1026024	1342396	1378677	1542936	938768	1418841	1294880	1029175	1061469	1355759	820674	1165197	NA	1585418	1238200	1236522	892521	1439064	1070068	NA	1342991	NA	2009970	823641
PP_075616	pos	NA	3288016169	NA	NA	NA	NA	NA	NA	NA	NA	9786037488	35	833596	944733	1065678	1077001	903875	1098439	802999	1219914	780465	1418914	843829	951628	NA	967823	951135	818907	881819	928065	1346411	NA	1023656	NA	1103807	967903
PP_075624	pos	NA	3288439173	NA	NA	NA	NA	NA	NA	NA	NA	3185437491	21	88001	NA	NA	NA	NA	59766	128208	NA	201934	81486	NA	59776	NA	222972	125499	110387	356261	1643492	NA	NA	NA	560648	NA	181876
PP_075630	pos	NA	3288972305	NA	NA	NA	NA	NA	NA	NA	NA	669983884	39	1353312	214107	920844	555982	744074	335344	654414	356887	512643	297171	726234	216563	431272	560119	875865	1274914	704038	624878	382487	1053825	260500	1411587	471822	583338
PP_076176	pos	NA	330263298	NA	NA	NA	NA	NA	NA	NA	NA	1828793494	39	2917471	1786088	880154	1783514	1047497	3911185	5330296	956331	3660790	1584392	1126765	3871847	192630	1239276	1680248	3301309	2641387	1382986	899153	279819	2525122	2785438	1681496	2106621
PP_076212	pos	NA	3307525888	NA	NA	NA	NA	NA	NA	NA	NA	2032855544	35	2032096	2513602	2274104	2540229	2064988	2816804	1851578	1786778	1557311	1968668	2134371	1972435	NA	2080465	2081977	1810495	1538215	2458919	2044366	NA	1843732	NA	2290191	1697834
PP_076329	pos	NA	3311104988	NA	NA	NA	NA	NA	NA	NA	NA	8882236808	38	1365510	466505	1780799	1295438	1525725	927496	1024088	763185	558151	1707983	1746961	543563	263333	429793	687735	529824	560602	1629272	1059190	590320	578045	NA	1296719	518845
PP_076433	pos	NA	331247149	NA	NA	NA	NA	NA	NA	NA	NA	1557903055	39	1905181	2079641	955969	2224906	1123084	2409405	2791046	1653389	2458275	1256635	1043634	2940025	531093	2300000	1169546	1279999	2342071	1292107	1207955	585444	1644550	3595534	1680901	1568335
PP_076435	pos	NA	3312470679	NA	NA	NA	NA	NA	NA	NA	NA	2141708.56	39	2686921	2620013	1486186	2815548	1785124	3223580	3733292	2195854	3352133	1735097	1576297	4058591	756212	2771118	1667964	1802835	3161267	1863579	1654658	877687	2220031	5467197	2302930	1968826
PP_076437	pos	NA	3312470433	NA	NA	NA	NA	NA	NA	NA	NA	3158311489	24	NA	444206	NA	386323	NA	301800	424891	367831	562425	NA	124194	640285	NA	737358	107339	167063	268393	NA	NA	NA	NA	872306	136135	204539
PP_076440	pos	NA	3312471769	NA	NA	NA	NA	NA	NA	NA	NA	1468401765	39	2157946	1792766	885262	1993238	1086852	2659554	2791792	1423083	2434876	1188700	880710	2747882	425568	1730464	1155920	1410697	2327300	1113074	1116432	503404	1725169	2695764	1824336	1528034
PP_076587	pos	NA	3321486668	NA	NA	NA	NA	NA	NA	NA	NA	1192021354	37	1367800	2149665	466602	1154249	375122	1586592	2558464	1328328	2215283	1169431	542808	1253065	NA	1335331	1930528	2985962	1049095	590908	720550	150482	1301390	NA	924736	1595077
PP_076685	pos	NA	3322789377	NA	NA	NA	NA	NA	NA	NA	NA	21151114.59	27	NA	NA	18607258	NA	5514340	NA	32691381	34139845	29640120	9529150	8077676	NA	21366307	34406465	NA	NA	48503143	19609449	12432226	18128838	20970595	4382091	3081493	51684105
PP_076686	pos	NA	3322789469	NA	NA	NA	NA	NA	NA	NA	NA	2614580681	32	4323819	4741652	1570673	872279	NA	1644540	1964352	3183086	3548463	583354	NA	1877100	NA	2821111	3753737	7160740	3807106	1605794	1043679	1136057	1933554	NA	NA	4163568
PP_076704	pos	NA	3325611055	NA	NA	NA	NA	NA	NA	NA	NA	5573029941	32	580139	717424	NA	677860	256695	1076611	702814	754261	987947	422133	NA	609562	NA	1126114	809495	186454	206058	114580	291132	NA	2072876	NA	750791	901012
PP_076721	pos	NA	332749708	NA	NA	NA	NA	NA	NA	NA	NA	1389556203	34	1199104	1584492	1803228	1834304	1165142	1761294	1162484	1306310	1164014	1659411	1111695	1407816	NA	1555776	1393516	1295848	1151196	1470581	1393928	NA	1231922	NA	1615008	1052889
PP_076728	pos	NA	332839342	NA	NA	NA	NA	NA	NA	NA	NA	9891873888	36	10034218	9766836	9592303	12899919	10532856	10205922	8841071	11342737	7165077	12151174	9535999	9451438	NA	8749944	10624150	8105647	8818928	9866961	12639944	4985685	9577740	NA	12181034	8932219
PP_076874	pos	NA	3331665086	NA	NA	NA	NA	NA	NA	NA	NA	1181414768	25	NA	NA	NA	NA	NA	NA	NA	NA	NA	NA	53583	NA	NA	895118	303803	258401	NA	297015	779367	150773	363550	506457	3291728	168670
PP_076875	pos	NA	3331664933	NA	NA	NA	NA	NA	NA	NA	NA	4861813136	25	NA	NA	NA	NA	NA	NA	NA	NA	46730	NA	49453	NA	NA	537087	237168	182213	NA	223777	664934	95553	236422	388554	979200	154889
PP_077153	pos	NA	3342256826	NA	NA	NA	NA	NA	NA	NA	NA	6648830293	27	367901	2444761	55069	66214	NA	330151	977337	853690	224584	NA	NA	468227	NA	983219	967104	773069	NA	75577	NA	NA	473341	NA	NA	2477848
PP_077154	pos	NA	3342257486	NA	NA	NA	NA	NA	NA	NA	NA	7687763879	28	511456	2220295	60005	121119	NA	423495	1013991	961423	220240	NA	NA	518937	NA	1127793	1603198	949579	2824284	97399	208321	NA	688373	NA	NA	2431639
PP_077207	pos	NA	3347275586	NA	NA	NA	NA	NA	NA	NA	NA	3492269354	20	156888	996014	NA	NA	NA	160209	374689	341758	128354	NA	NA	189246	NA	391139	390900	291951	NA	NA	NA	NA	220863	NA	NA	975202
PP_077208	pos	NA	3347275524	NA	NA	NA	NA	NA	NA	NA	NA	3676897035	24	222528	888452	NA	NA	NA	211100	422463	451806	107925	NA	NA	211673	NA	536477	635590	370894	1113687	NA	80347	NA	233632	NA	NA	980022
PP_077213	pos	NA	3347468286	NA	NA	NA	NA	NA	NA	NA	NA	5082351088	19	NA	586768	476461	NA	NA	709212	471999	NA	343413	NA	NA	456942	NA	NA	NA	378141	312429	638063	412213	NA	432005	NA	537761	577436
PP_077219	pos	NA	3348363636	NA	NA	NA	NA	NA	NA	NA	NA	9614795621	36	9176224	10026753	8991861	12305915	9962935	9980077	8820632	11180289	6917706	12256985	9090732	8761624	NA	8324517	10120377	8408387	8373059	10041467	12539676	4493399	9641414	NA	12769847	8922287
PP_077229	pos	NA	3349141838	NA	NA	NA	NA	NA	NA	NA	NA	3558717.54	37	4076723	2378291	3651461	4012685	4675354	2981547	3812576	3444738	2823410	2906670	3673154	2753888	NA	3414927	4169287	4287075	3869471	3318494	4258565	1568348	3038924	NA	3432866	3682614
PP_077303	pos	NA	3351013599	NA	NA	NA	NA	NA	NA	NA	NA	5835716546	38	804290	794693	786547	350890	388574	478207	504886	661744	749173	729463	402432	385489	569768	687142	748081	994945	649860	741583	568556	504477	396124	NA	155707	722512
PP_077380	pos	NA	3352186073	NA	NA	NA	NA	NA	NA	NA	NA	1563626751	38	2107440	1603104	605026	1563477	861691	3640390	4811616	851257	2750920	1329073	827448	3370024	NA	1040695	1370673	2495146	2237864	921394	834548	186891	2252393	2218506	1433804	1913200
PP_077443	pos	NA	3359766752	NA	NA	NA	NA	NA	NA	NA	NA	6942224717	34	411668	643299	1019220	828662	1093105	651713	455177	726615	590927	776839	871049	673075	NA	675832	447690	561392	617752	670917	856970	NA	421463	NA	960293	483513
PP_077472	pos	NA	3360748519	NA	NA	NA	NA	NA	NA	NA	NA	553316386	37	285095	951482	302525	529551	275583	764176	1129512	711992	295534	621450	176021	676907	NA	878629	923398	321553	1057422	271179	625777	184618	563698	NA	509611	920389
PP_077603	pos	NA	3368333445	NA	NA	NA	NA	NA	NA	NA	NA	3082878266	35	2820419	3038872	2787759	3693935	3199035	3214910	2648199	3527755	2293155	3678902	2958737	2714013	NA	2647525	2978753	2529805	2862230	3277995	4038726	NA	3065229	NA	4067754	2742613
PP_077701	pos	NA	3371039453	NA	NA	NA	NA	NA	NA	NA	NA	9068339361	39	12571660	16584640	5534673	9854232	3303156	12500962	15565210	9541690	19030391	9595193	5609384	10078675	914697	10381289	12885093	21628156	8762041	6345825	6203334	1792134	9481084	450244	7375906	10858917
PP_077706	pos	NA	3371087091	NA	NA	NA	NA	NA	NA	NA	NA	7561674006	37	543492	571112	832593	971545	808227	612101	518628	727379	623461	799230	658069	569937	1005544	494147	512373	651948	470668	784533	802256	738754	486724	NA	781887	NA
PP_077803	pos	NA	3372340636	NA	NA	NA	NA	NA	NA	NA	NA	23363685.01	34	30686161	34177600	22706152	13579373	8375885	23971770	21835233	22874333	22771619	10813970	11635866	23632968	NA	34585202	27675422	37093947	32768758	23195917	13476166	26310635	23315585	NA	NA	31110059
PP_077805	pos	NA	3372341482	NA	NA	NA	NA	NA	NA	NA	NA	5174521665	34	9163367	8598823	4442219	2114780	NA	3374390	3493819	6497037	6920438	1252300	1639027	4366288	NA	5733938	6671819	12870073	7411106	4696611	2363186	3580976	3808861	NA	NA	8400657
PP_077878	pos	NA	3380361783	NA	NA	NA	NA	NA	NA	NA	NA	6696122842	38	298680	1181046	514201	829957	435389	441120	433156	1263073	797981	536219	709543	988337	2352671	1502925	643441	382621	404105	403701	425885	335531	336143	NA	621787	525779
PP_078049	pos	NA	3387845729	NA	NA	NA	NA	NA	NA	NA	NA	1101110793	35	1054165	1093266	1063630	1361594	737814	1110508	1002693	1200271	947280	1121210	783909	1474194	NA	1203058	987398	982002	991595	1053331	1251171	NA	1165249	NA	1253111	939379
PP_078050	pos	NA	3388052181	NA	NA	NA	NA	NA	NA	NA	NA	4720971575	36	501085	378462	447708	455257	479219	358785	544504	486484	280376	350231	343653	290510	NA	977001	769248	450187	568914	372810	483172	620078	290997	NA	444009	578207
PP_078521	pos	NA	3407816389	NA	NA	NA	NA	NA	NA	NA	NA	1519490357	35	1184897	1560056	1919016	1918318	1126269	1656067	1426682	1543041	1344679	1714970	1205347	1923496	NA	1662039	1309960	1189511	1502170	1495375	1716978	NA	1532217	NA	1911439	1369987
PP_078522	pos	NA	3408021462	NA	NA	NA	NA	NA	NA	NA	NA	4581177459	36	437269	285974	527483	383909	455389	292811	575385	380400	221285	384001	336908	326421	NA	802211	782766	462463	572488	439398	371155	615531	297192	NA	473910	591903
PP_078556	pos	NA	3409311723	NA	NA	NA	NA	NA	NA	NA	NA	5098390853	38	4605671	5228904	4988832	6672749	7072989	5557690	4145893	5826702	4655790	6606636	5879580	5511548	694599	4173639	4354165	4575875	4563494	6177897	7556820	2837107	6093376	NA	6122017	4516197
PP_078696	pos	NA	341195273	NA	NA	NA	NA	NA	NA	NA	NA	6160511262	29	NA	NA	NA	NA	74058	NA	NA	NA	58935	NA	51801	NA	NA	854544	664049	741467	206400	588764	935596	415829	793018	802984	1007772	367881
PP_078700	pos	NA	3411951994	NA	NA	NA	NA	NA	NA	NA	NA	5466482692	36	52278	85344	58674	NA	150447	76680	91109	NA	343598	61330	215908	80367	NA	12254233	8314191	8984061	1037810	6956497	7342397	5111485	10168607	7325162	10004424	3454423
PP_078729	pos	NA	3412679934	NA	NA	NA	NA	NA	NA	NA	NA	15744706.07	39	30695286	30444647	10279038	9171475	5584897	19613645	19350462	18662386	26882442	8382730	8190202	15522430	10096578	22544912	22248765	34348379	20895686	11697179	6367680	9540422	16332919	4806924	3021231	24908762
PP_078967	pos	NA	3422633323	NA	NA	NA	NA	NA	NA	NA	NA	1164926894	23	NA	NA	54475	NA	97410	NA	NA	NA	NA	NA	162878	NA	NA	122611	555914	149416	67852	128293	235196	NA	1877203	NA	100104	376305
PP_079002	pos	NA	3427787413	NA	NA	NA	NA	NA	NA	NA	NA	7795845441	34	593785	783946	609553	788978	477033	863313	785267	759673	679895	735216	690498	1047926	NA	811677	730298	754261	732234	807756	747433	NA	774676	NA	843058	849139
PP_079007	pos	NA	3428682451	NA	NA	NA	NA	NA	NA	NA	NA	14605689.43	36	13054474	16833188	14684162	19720698	17421730	14752210	12285860	16181225	10128913	19104771	14090795	11809315	NA	14567202	15854020	11128707	11367509	13561499	15773675	14500550	12781650	NA	19319887	11528478
PP_079244	pos	NA	3438609852	NA	NA	NA	NA	NA	NA	NA	NA	8354667423	32	433818	2031487	516147	992826	550372	573160	493772	1743972	1016604	771298	828015	1439519	NA	2313200	847250	402803	586089	466841	629077	NA	436652	NA	652427	814291
PP_079275	pos	NA	3440579777	NA	NA	NA	NA	NA	NA	NA	NA	2128986577	22	59749	61410	NA	282677	NA	64979	103512	54404	NA	78052	NA	NA	NA	NA	NA	77260	93222	62980	72329	NA	2957280	NA	95759	NA
PP_079417	pos	NA	3442424191	NA	NA	NA	NA	NA	NA	NA	NA	4222419193	39	550845	483479	381545	514818	411350	745248	956560	275537	777689	364638	348699	714383	165730	405349	297421	487165	483819	466652	339057	237341	408485	701682	462677	442476
PP_079418	pos	NA	3442424071	NA	NA	NA	NA	NA	NA	NA	NA	8410400406	39	1022892	847066	674835	937147	758577	1592802	1777890	642067	1466419	665479	674169	1418328	315319	827849	668896	982014	1007973	827525	624322	405460	927998	1348594	977626	891824
PP_079501	pos	NA	3448652146	NA	NA	NA	NA	NA	NA	NA	NA	9337339064	36	8524155	10735883	9515520	12486584	10775508	9212398	8280849	10368615	6480974	11955063	8879784	7774903	NA	9394784	10447334	7228504	7413327	8833320	10079851	9228472	7806183	NA	12194579	7206157
PP_079680	pos	NA	3452739457	NA	NA	NA	NA	NA	NA	NA	NA	2288288229	30	180125	2642887	125788	162787	75372	198326	188767	182736	276508	NA	96372	311917	NA	73285	133050	53500	NA	NA	70739	NA	250283	NA	128568	45762
PP_079731	pos	NA	3458579658	NA	NA	NA	NA	NA	NA	NA	NA	8395231921	33	420967	2065900	527365	1045092	516539	503642	611163	1642404	987182	792885	856163	1352990	NA	2363033	897495	418102	618607	493819	622180	NA	437145	NA	743975	786644
PP_079747	pos	NA	3460087645	NA	NA	NA	NA	NA	NA	NA	NA	1001518961	33	NA	430328	943332	183666	735908	NA	3595539	136066	57017	NA	46130	80403	229769	291453	151873	62475	79336	317156	NA	10553050	56467	10049025	1296605	374758
PP_080009	pos	NA	3468620988	NA	NA	NA	NA	NA	NA	NA	NA	1545128332	28	1359486	NA	1622182	2074292	NA	1567548	1248814	1784678	NA	1841778	1360838	NA	NA	NA	1572442	1194364	968959	1360092	1779300	NA	1236814	NA	2162832	990640
PP_080013	pos	NA	3469079011	NA	NA	NA	NA	NA	NA	NA	NA	1377852179	39	2684850	511281	1661384	1116251	1491505	709365	1486164	776393	1003013	708757	1486123	486342	854186	1313597	1906575	2407056	1367083	1318209	790366	2110521	659390	2487494	1040354	1399704
PP_080272	pos	NA	3478548707	NA	NA	NA	NA	NA	NA	NA	NA	3322545112	23	122968	744812	NA	410229	187389	187389	190099	602612	335473	189822	292811	453451	NA	787207	342751	163825	215474	NA	NA	NA	202175	NA	261452	238253
PP_080297	pos	NA	348069639	NA	NA	NA	NA	NA	NA	NA	NA	21404492.68	32	7812417	60011726	NA	26499988	9978400	37052338	28722598	51458648	40446185	18099980	NA	44113922	NA	62575631	22113878	5942610	13705856	2344143	3347224	NA	40097825	NA	20856942	27763318
PP_080461	pos	NA	3482736584	NA	NA	NA	NA	NA	NA	NA	NA	329043.97	33	935477	216476	1103851	NA	265205	NA	81984	123288	685285	80154	359417	97582	417153	NA	162071	1135295	207201	734848	103176	750661	65406	NA	NA	104162
PP_080492	pos	NA	3488132947	NA	NA	NA	NA	NA	NA	NA	NA	1581215809	28	1372934	1827103	1874124	2062468	1252754	1840597	1512097	1697394	1245820	NA	1226001	1844406	NA	1737452	NA	1312822	1453570	1481816	1790154	NA	1376639	NA	1581190	1687128
PP_080530	pos	NA	3490538766	NA	NA	NA	NA	NA	NA	NA	NA	3377908667	31	1352070	5541323	NA	3273966	1272766	2358795	2743040	7999032	8147961	1600000	NA	7548261	NA	20261860	3614249	617505	1975577	717134	866034	NA	1115450	NA	3314593	2408748
PP_080584	pos	NA	3491210067	NA	NA	NA	NA	NA	NA	NA	NA	2069487278	38	1533165	2136279	2004064	2542681	2314417	2149657	1664861	2356488	1574427	2613574	2037785	1747116	2003876	2351679	1867308	1684150	1530466	1883152	2172875	2516544	1511549	NA	2248290	1666742
PP_080632	pos	NA	3491977159	NA	NA	NA	NA	NA	NA	NA	NA	4521646379	39	551616	465997	368798	497443	384338	869827	931606	341719	740503	387546	336808	789208	160009	434935	332924	479403	562716	378184	356027	205697	512775	756837	506586	483478
PP_080724	pos	NA	3500485615	NA	NA	NA	NA	NA	NA	NA	NA	4433522538	36	325844	904678	273309	482847	290709	417641	344307	795929	547605	418815	471084	811551	537627	1120847	466026	203414	302170	244621	294317	134481	332826	NA	400365	567043
PP_080892	pos	NA	3508103759	NA	NA	NA	NA	NA	NA	NA	NA	1672557918	22	1428241	1701421	NA	NA	NA	1907816	1616841	NA	NA	1500061	NA	1833397	NA	2100975	NA	1302999	1323529	1596878	1606396	NA	1662895	NA	2047259	1442231
PP_080896	pos	NA	3508917671	NA	NA	NA	NA	NA	NA	NA	NA	3814395488	36	5936059	1268147	3375914	3604900	4745466	2229723	5930872	2595296	1922140	1918164	2608986	1485274	NA	4159720	6459382	5730670	4977458	2340960	3019695	2031825	1869963	NA	3214713	4572835
PP_080913	pos	NA	3510324571	NA	NA	NA	NA	NA	NA	NA	NA	6329927517	39	657978	590315	678448	694077	581495	692931	594036	593595	568216	844591	768588	503675	438143	436231	569592	672518	521370	850448	898271	600534	672661	545584	726483	523751
PP_081174	pos	NA	3521231447	NA	NA	NA	NA	NA	NA	NA	NA	842415556	32	807024	700446	NA	1067015	978406	746908	661588	844948	754681	915437	NA	675064	NA	597362	769717	900542	769841	1071848	1147322	NA	766466	NA	993921	652014
PP_081183	pos	NA	3521399632	NA	NA	NA	NA	NA	NA	NA	NA	1182009524	38	980920	1171870	1413130	1264792	1977794	1226216	947100	998798	985563	1257808	1310006	812575	2032289	768640	753048	1129434	854845	1134688	1301219	1290079	937256	NA	1321725	884033
PP_081341	pos	NA	3528969501	NA	NA	NA	NA	NA	NA	NA	NA	21559694.79	38	16594438	23625948	21964891	27965246	28890848	22125656	16862948	22862528	15943332	28391814	20367259	16954213	247212	21971477	23125707	16543723	15669242	20679095	27380716	37252403	17527023	NA	27575415	15603848
PP_081409	pos	NA	3530778764	NA	NA	NA	NA	NA	NA	NA	NA	4998271435	37	612826	1013533	263283	563971	123684	721648	765443	534964	919281	546142	278926	561411	NA	548940	634437	1096964	512837	322015	351996	93785	524433	NA	389353	536879
PP_081541	pos	NA	3532080561	NA	NA	NA	NA	NA	NA	NA	NA	3125388732	32	3980513	4834462	3008080	2033103	861338	3413086	2546179	3043142	3140589	1628290	1619016	3138714	NA	3525993	3548026	4715518	4479842	3252019	NA	3796297	3210196	NA	NA	3785932
PP_081543	pos	NA	3532081212	NA	NA	NA	NA	NA	NA	NA	NA	6460227295	35	1055815	1214885	560617	253116	NA	445509	334040	770902	940757	180556	240262	593374	561806	779597	833602	1519675	977411	606210	288200	533311	479257	NA	NA	930217
PP_081547	pos	NA	3532290519	NA	NA	NA	NA	NA	NA	NA	NA	5296907609	39	839773	582600	381702	662623	458368	771105	1009311	530308	1106912	360251	421803	878657	219283	649074	331252	501249	687433	529346	366938	218183	480331	1576477	490987	525021
PP_081549	pos	NA	3532289444	NA	NA	NA	NA	NA	NA	NA	NA	7175346697	39	1056105	784743	582567	823487	736050	938804	1219557	673109	1431045	516391	573902	1280062	289080	831870	475172	640320	950243	687930	491891	329831	655680	2081755	678164	666460
PP_081553	pos	NA	3532290432	NA	NA	NA	NA	NA	NA	NA	NA	5771538962	39	952732	622449	364284	760366	498308	1007907	1178617	510361	1048791	450260	348292	1056406	183110	625225	444845	534142	815829	468362	391305	196625	615297	1173512	699075	607382
PP_081676	pos	NA	3540514377	NA	NA	NA	NA	NA	NA	NA	NA	5421908134	38	553975	604575	714570	543844	500380	508141	406478	556960	440162	672226	661243	393124	569453	385142	457490	520834	380781	648916	638217	591674	453118	NA	639398	370301
PP_081700	pos	NA	3540764607	NA	NA	NA	NA	NA	NA	NA	NA	706852893	36	NA	541172	963376	633249	822661	720905	220530	593987	893258	743304	1178300	552060	NA	357571	546690	1108026	573302	1078100	824937	541431	667464	NA	676491	574613
PP_081829	pos	NA	3542632593	NA	NA	NA	NA	NA	NA	NA	NA	1460449801	38	1853155	1650645	644191	1549530	610820	3371094	4069724	806858	2451796	1433618	898397	3078635	NA	1052849	1239328	2047245	2393114	951248	877973	221384	2090290	2014174	1512107	1712292
PP_081834	pos	NA	3542842471	NA	NA	NA	NA	NA	NA	NA	NA	7467972237	39	693934	548387	888205	644358	979499	509871	461166	531326	654196	561960	842289	451661	1917005	517204	551023	733162	412306	830589	557555	1341111	437722	2512657	670706	426214
PP_081900	pos	NA	3548938648	NA	NA	NA	NA	NA	NA	NA	NA	7013923379	37	5219714	7327488	7123202	8956321	9027284	6692448	5141681	7519747	4785794	9270275	6541992	5438213	NA	7043227	7058569	6264174	5090160	6626019	8082134	11863177	5836042	NA	8451487	4645983
PP_082062	pos	NA	3551541253	NA	NA	NA	NA	NA	NA	NA	NA	1307038942	37	1377889	579153	1463315	990652	7057401	989556	715613	818174	1169019	1049573	1971603	621536	752380	600178	1073877	1929515	468632	1934706	1122767	1853651	792781	NA	830888	528884
PP_082085	pos	NA	3551784298	NA	NA	NA	NA	NA	NA	NA	NA	4959289867	29	NA	1286727	168467	290928	73726	504991	1047953	NA	NA	202947	91018	606713	214936	769238	640321	517841	1188760	222275	NA	205601	523160	NA	72197	1177868
PP_082356	pos	NA	3562389021	NA	NA	NA	NA	NA	NA	NA	NA	8943951692	29	549853	2302990	NA	223325	NA	726020	1163465	1042466	346929	138211	NA	795057	NA	1100253	1478929	889441	2534637	73599	115223	NA	788721	NA	NA	2637910
PP_082402	pos	NA	3562788425	NA	NA	NA	NA	NA	NA	NA	NA	1396484423	39	2059370	300205	2688234	329666	2440901	279333	264434	303453	1796468	398246	2313480	249768	5638829	314533	328134	2044081	229427	2479857	338720	3597744	281268	6064309	365727	239600
PP_082434	pos	NA	3567402658	NA	NA	NA	NA	NA	NA	NA	NA	4388775552	24	233239	928641	NA	NA	NA	300044	555962	452404	150666	NA	NA	370069	NA	482805	684190	396078	962591	NA	67996	NA	314447	NA	NA	1080526
PP_082461	pos	NA	3569086098	NA	NA	NA	NA	NA	NA	NA	NA	8876092546	38	11114579	5707390	8423436	10250662	12793919	7385014	11263715	8159613	5667896	7071179	7371167	5856992	1387840	9481078	12193845	10848258	10210836	6950513	9540216	5598009	6367320	NA	9808006	10162331
PP_082910	pos	NA	3582944543	NA	NA	NA	NA	NA	NA	NA	NA	4278943402	38	1206575	229160	627579	195492	398803	266138	306618	77380	1785856	203928	852931	367984	142083	102892	107678	1516414	307862	985710	144646	228958	283667	969140	103555	109122
PP_082967	pos	NA	3588421151	NA	NA	NA	NA	NA	NA	NA	NA	1812186197	30	1349156	2226075	1848995	2607815	1710110	1928837	1615021	1921869	1406067	2209842	1411302	1924384	NA	2630096	1970594	NA	1372387	NA	1325263	NA	1263498	NA	NA	1345581
PP_082975	pos	NA	358862661	NA	NA	NA	NA	NA	NA	NA	NA	6171703767	19	569037	NA	468209	560205	324036	NA	686669	470223	NA	NA	312901	NA	NA	1093011	743991	452253	774409	519342	NA	NA	NA	NA	523034	736670
PP_083024	pos	NA	3590906513	NA	NA	NA	NA	NA	NA	NA	NA	1605542.15	38	1360065	1065075	1765523	1967433	1934267	1521584	1235576	1620452	1446842	1659794	1673846	1179890	1959227	768494	1136528	1496079	1032875	1836598	1824069	1669106	1215191	NA	1780097	979956
PP_083187	pos	NA	3592784579	NA	NA	NA	NA	NA	NA	NA	NA	6848142828	38	963692	1520143	435504	441115	201593	744045	920039	899880	1086965	400897	322184	790234	414052	970836	1151728	1069792	960049	457985	300222	366608	789466	181553	127273	1169986
PP_083362	pos	NA	3601797924	NA	NA	NA	NA	NA	NA	NA	NA	4913725581	38	1151016	380929	990362	315428	413640	155178	170842	126221	1782680	315226	1036294	162724	286631	181284	128306	1588836	212149	1335628	168083	339045	152722	NA	111426	107306
PP_083434	pos	NA	3603100248	NA	NA	NA	NA	NA	NA	NA	NA	7333352799	35	15660953	NA	12801042	2038777	2950318	2152038	1860719	2330659	13554385	2398324	8636300	NA	46736988	2700518	2363190	15476188	8119578	11437174	NA	17647831	1709567	5020130	411133	2369971
PP_083436	pos	NA	3603101201	NA	NA	NA	NA	NA	NA	NA	NA	7083834522	37	1461954	395177	1786881	128452	302005	84094	59382	196355	1126265	108811	953075	141126	3067654	195720	139688	1573812	358891	2350346	130584	2096470	124445	NA	NA	118164
PP_083471	pos	NA	360839172	NA	NA	NA	NA	NA	NA	NA	NA	1299385.39	30	903710	1666507	1352712	1702578	NA	NA	1269715	1284285	1128772	1535683	986708	1387754	NA	1707291	1651562	902812	1024114	1225009	1118015	NA	1049258	NA	1700568	864424
PP_083594	pos	NA	3611388135	NA	NA	NA	NA	NA	NA	NA	NA	6910596034	36	491288	823256	191585	754573	467441	1363812	1622545	455461	1231395	1024441	205456	1323574	NA	594083	616089	676230	798077	198812	241799	91359	704991	770028	766643	1317912
PP_083602	pos	NA	3611525583	NA	NA	NA	NA	NA	NA	NA	NA	5999399326	39	362816	1356616	303489	590417	272498	635380	985492	784224	258833	583168	218554	678083	322761	907695	977628	455826	1332507	339897	678633	301519	585249	436324	517324	1146373
PP_083970	pos	NA	3629255265	NA	NA	NA	NA	NA	NA	NA	NA	61439041.69	38	46099718	62277378	60474285	66098068	69452512	56861924	40785899	60076052	43477419	71512760	57038847	44374912	164744006	58506484	55248137	43946442	41764803	54783531	58221539	103015242	43911223	NA	71600287	41095876
PP_084253	pos	NA	364064393	NA	NA	NA	NA	NA	NA	NA	NA	2270599.93	32	1438318	2938099	NA	2225049	621341	5398670	5947085	1850284	4017789	1335187	NA	6401965	NA	4192946	1995102	1562416	3914935	573238	429802	NA	3321355	NA	2408799	3169503
PP_084381	pos	NA	3642685159	NA	NA	NA	NA	NA	NA	NA	NA	6503298065	39	1123224	716444	680547	531107	587405	765805	791174	592046	1072598	608860	636517	476625	500133	674229	631975	1118839	554870	837170	389192	517345	521898	624678	443173	756262
PP_084427	pos	NA	3649154768	NA	NA	NA	NA	NA	NA	NA	NA	3098308.15	37	3341729	2470376	2891565	3769817	3475119	2960377	2851863	3187336	2415573	3542430	2933908	2680006	NA	2029960	2642499	2881444	2335050	3065653	3874417	3501746	2993018	NA	3418093	2520700
PP_084522	pos	NA	3651354003	NA	NA	NA	NA	NA	NA	NA	NA	4253058256	39	877049	922413	219699	333100	125899	623095	667508	487749	841259	372384	194558	364346	191101	470661	545653	1476031	439566	256455	183545	133311	505922	168141	176223	476666
PP_084614	pos	NA	3652892087	NA	NA	NA	NA	NA	NA	NA	NA	4102290061	38	713729	862168	239468	236381	192997	406246	771786	415037	571800	225793	195848	360061	245058	625217	604998	882890	1004301	311176	222405	266168	294928	NA	144210	877058
PP_084826	pos	NA	3669125257	NA	NA	NA	NA	NA	NA	NA	NA	2978791034	37	3132478	2353554	2869804	3534450	3344384	2876633	2842113	2975035	2413123	3358823	2907904	2272875	NA	1957214	2392897	2834490	2343707	2810800	3854208	3268534	2842761	NA	3312705	2432533
PP_085284	pos	NA	3685912936	NA	NA	NA	NA	NA	NA	NA	NA	1899693355	32	1137407	2913506	NA	2288701	NA	5451388	4560317	1079120	1195845	1705633	NA	4529733	NA	2600216	2621327	728050	3129267	72658	98506	NA	2645928	1105833	3105340	3198259
PP_085324	pos	NA	36887102	NA	NA	NA	NA	NA	NA	NA	NA	1882152907	16	NA	2057909	1959035	NA	2336982	2409560	1580174	1653483	1346415	2245599	1558393	1958631	NA	NA	NA	NA	NA	1503615	NA	NA	NA	NA	NA	NA
PP_085351	pos	NA	3689095011	NA	NA	NA	NA	NA	NA	NA	NA	9443296265	32	993857	734096	881456	1091839	1042532	899823	919307	1024790	736655	1166918	923337	700114	NA	NA	817453	NA	709853	904253	1142109	NA	916249	NA	1006003	823868
PP_085407	pos	NA	3690929343	NA	NA	NA	NA	NA	NA	NA	NA	9569828885	28	462788	1265059	NA	943564	NA	2701160	2140756	450069	553011	835315	NA	1935845	NA	1135761	1205040	284352	1280019	NA	NA	NA	1126996	461604	1360122	1369797
PP_085526	pos	NA	3691715431	NA	NA	NA	NA	NA	NA	NA	NA	5120875378	30	1012423	NA	360807	151084	NA	NA	336456	726869	1069801	NA	215208	351156	447671	743574	399838	1436006	1640830	538441	196925	NA	NA	NA	NA	616731
PP_085527	pos	NA	3691717331	NA	NA	NA	NA	NA	NA	NA	NA	558324.92	34	1194188	1764636	452976	188259	NA	391662	426635	728622	1060740	164101	269548	617787	476585	704284	480906	NA	1712242	546071	218022	740452	484633	NA	60617	594623
PP_085664	pos	NA	3699238445	NA	NA	NA	NA	NA	NA	NA	NA	1177145.11	39	2094724	449527	1300546	1019595	1151560	626733	1289701	771389	775314	659757	1135351	461322	750618	1305163	1728057	1841839	1391294	1046106	790579	1671100	586693	1940838	979893	1223343
PP_085748	pos	NA	3701601133	NA	NA	NA	NA	NA	NA	NA	NA	5309698475	32	278139	358132	NA	582464	542173	506444	282639	459663	472826	716232	NA	305837	NA	369455	406305	423393	387558	654663	685158	NA	246502	NA	798013	474762
PP_085871	pos	NA	3707402651	NA	NA	NA	NA	NA	NA	NA	NA	8304829.65	36	7450911	9798068	8485795	11600057	10545118	11478351	6770567	7419890	6198612	10974216	9369857	5509432	NA	5803121	8239120	7570603	6454694	9049307	9996935	6277346	7837334	NA	9822231	7508591
PP_085878	pos	NA	3708680676	NA	NA	NA	NA	NA	NA	NA	NA	7385201697	33	422520	923186	842890	979028	800533	826120	596323	744384	633630	856704	497112	698591	NA	1220709	915465	518932	493871	708830	691007	NA	515351	NA	878683	661616
PP_085948	pos	NA	3711026455	NA	NA	NA	NA	NA	NA	NA	NA	1280646.43	23	NA	818750	1204216	1632791	471271	1329653	NA	NA	1064574	1472548	1378629	982671	NA	NA	NA	NA	1023098	1400505	1740470	NA	1355959	NA	NA	NA
PP_086366	pos	NA	372737266	NA	NA	NA	NA	NA	NA	NA	NA	15810686.76	36	15081401	19299698	16507503	21739608	20104704	16666027	13215310	14587587	11549856	20577549	16842795	10973936	NA	12308205	15039773	14864060	12350450	17883440	18582240	11711477	15105504	NA	20235415	13793868
PP_086678	pos	NA	3741069152	NA	NA	NA	NA	NA	NA	NA	NA	8775570245	32	855494	643534	NA	1015318	932501	795596	639076	922154	800105	1103021	NA	699164	NA	486798	697214	869313	829347	1127198	1385931	NA	456724	NA	1084527	793542
PP_086779	pos	NA	37416316	NA	NA	NA	NA	NA	NA	NA	NA	4380590414	38	126680	481017	432721	370392	449989	429544	309231	268908	135977	451388	124119	617045	NA	564821	757793	164774	403890	293386	1112730	180646	746829	487414	1053647	371402
PP_086913	pos	NA	3747342479	NA	NA	NA	NA	NA	NA	NA	NA	12682521.69	36	11952485	15648236	12913186	17423885	16640220	13675338	10315493	11712852	9385862	16525166	13568121	8668347	NA	9356038	11981377	12163908	9857181	14166720	15755510	10191228	12422029	NA	16044358	11526803
PP_087166	pos	NA	376073287	NA	NA	NA	NA	NA	NA	NA	NA	406859012	28	303750	634297	NA	466928	NA	886608	624452	195699	349376	364383	NA	749022	NA	532979	415409	176679	675410	NA	NA	NA	513387	369666	524204	590850
PP_087261	pos	NA	3762587088	NA	NA	NA	NA	NA	NA	NA	NA	7078206823	35	138726	59186	901943	769217	2011098	110802	73377	1797075	98232	10090361	2044449	117021	581691	337741	144304	76237	130445	138822	344656	274027	8662771	NA	141070	2568310
PP_087288	pos	NA	3763051072	NA	NA	NA	NA	NA	NA	NA	NA	58389748.69	39	109641189	98371567	37500976	34658718	20424293	72548788	65719004	65626395	122877900	30748565	30352458	73244856	48532211	74142975	74398473	120852711	72401081	58497409	23195170	48666551	61876946	17334467	11664435	85658189
PP_087333	pos	NA	3767312813	NA	NA	NA	NA	NA	NA	NA	NA	5484608392	36	4779417	6918280	5624017	7057161	7394806	7740650	4549649	4753299	3959498	6885511	5619202	3814703	NA	4028136	5110159	5053337	4429784	5921522	6285271	4096518	5431810	NA	6964296	4616033
PP_087353	pos	NA	3769277516	NA	NA	NA	NA	NA	NA	NA	NA	1293588976	37	1668101	1296151	938883	1760693	1766674	1394324	1211112	1082596	1173645	1492536	1369821	1033145	NA	703966	1084160	1216701	1757388	1317028	2091751	462671	1811378	NA	1178967	1349660
PP_087354	pos	NA	3769277264	NA	NA	NA	NA	NA	NA	NA	NA	5080598984	30	NA	107297	163513	168282	NA	102536	79482	120657	165143	143303	NA	121473	NA	NA	85942	NA	NA	216617	146340	86193	120922	11570331	152628	73589
PP_087710	pos	NA	3782517417	NA	NA	NA	NA	NA	NA	NA	NA	505139163	28	397369	1146611	NA	124588	NA	652261	816456	575582	295866	109444	NA	434295	NA	653541	889114	381260	808815	NA	102749	NA	452088	NA	NA	1263845
PP_087740	pos	NA	3787283397	NA	NA	NA	NA	NA	NA	NA	NA	1387896345	34	1697131	1171144	1739269	1619087	1325334	1926254	1770468	1159850	998389	1664035	2067663	967483	NA	1031979	1317760	1223166	1122546	1422904	1464747	NA	1271457	NA	1555742	1061108
PP_087757	pos	NA	3788994767	NA	NA	NA	NA	NA	NA	NA	NA	4650317151	38	2773842	4840741	4868769	4627953	4518723	4432477	3046757	3804322	3675678	4319392	3663832	4212039	18226194	5995068	4053060	2866816	2692394	3949129	3229737	6593452	2989544	NA	4811050	2548403
PP_087761	pos	NA	3789246977	NA	NA	NA	NA	NA	NA	NA	NA	1269336284	36	1519009	1365685	1096333	1734588	NA	1404215	1313016	1090921	1042895	1445131	1305383	1060286	NA	705166	998669	1224370	1722565	1396531	2047625	509997	1783770	NA	1174807	1938113
PP_087762	pos	NA	3789248613	NA	NA	NA	NA	NA	NA	NA	NA	4911362615	33	NA	97668	161635	153577	94982	77641	71477	142409	173432	122249	NA	127499	NA	70504	86829	167884	NA	NA	162995	91051	105883	12340479	168674	76200
PP_087901	pos	NA	3792470848	NA	NA	NA	NA	NA	NA	NA	NA	7810257837	25	NA	NA	NA	NA	NA	NA	NA	NA	51895	NA	NA	NA	NA	1125839	747903	996376	87105	729373	599821	586756	942020	821856	861765	308843
PP_087981	pos	NA	3801066559	NA	NA	NA	NA	NA	NA	NA	NA	520425062	38	310781	517938	276030	806633	223986	695543	570163	682409	308064	784402	277560	453230	228881	530382	1041201	327305	379518	299638	973168	299574	590288	NA	786519	641771
PP_088109	pos	NA	3807691357	NA	NA	NA	NA	NA	NA	NA	NA	7311621174	36	6244365	7227218	6387210	8284157	7259352	7189543	5762564	7848151	5290643	9724754	8205784	5981059	NA	6655660	6015606	6169357	6286693	6711837	9404488	10821692	7279101	NA	8125255	6626791
PP_088270	pos	NA	3812601631	NA	NA	NA	NA	NA	NA	NA	NA	27690796.39	39	40890092	50182062	20328582	20916684	12694949	38204349	33385612	34097527	36237400	19206888	17538417	27746372	18233507	38568367	38926224	44384740	36244827	22153444	14674613	18759329	31083830	9283249	6967734	39359174
PP_088492	pos	NA	382766151	NA	NA	NA	NA	NA	NA	NA	NA	11736440.21	36	10010586	12274253	12518565	12659386	11542640	11926235	9546610	12512248	9012461	16632570	11801339	9920723	NA	11071623	9754986	9687618	10480880	10971095	14509448	16839968	11026324	NA	13502064	10695216
PP_088994	pos	NA	384763138	NA	NA	NA	NA	NA	NA	NA	NA	7250359973	36	6282778	8429651	7740604	7793790	7254742	7325334	5887075	8023748	5950132	12113173	7639745	6417871	NA	5759228	6295885	6240474	6721402	6859863	9885911	1160957	7147170	NA	8888295	6451627
PP_089195	pos	NA	385293966	NA	NA	NA	NA	NA	NA	NA	NA	9081804743	39	1818341	1419726	450952	766535	478844	1470239	1444837	944747	1631689	931075	602353	1017242	312210	1034568	1088989	1541517	861030	518504	299664	350045	1060892	870470	686105	1282733
PP_089294	pos	NA	3861341016	NA	NA	NA	NA	NA	NA	NA	NA	5872754412	39	5074675	5885129	6233044	6055037	7100636	5693004	4514834	5712894	5201476	6803651	6271429	4324345	7390461	4931572	5016746	5562290	5719166	5957592	6279860	6098336	4728581	13231686	6244816	4419707
PP_089437	pos	NA	3867140106	NA	NA	NA	NA	NA	NA	NA	NA	1526689885	33	1317389	1427575	1491134	1975632	1302474	2559803	2214608	1223429	1275303	1664520	1588714	1442339	NA	1321092	NA	1135053	1241893	1855068	1401587	NA	1206425	NA	1496911	1328124
PP_089443	pos	NA	3867600316	NA	NA	NA	NA	NA	NA	NA	NA	2312836283	35	2123708	2338759	3544700	2648105	2166749	2484890	1737635	2374782	1807975	3053734	2436001	2064827	NA	1854666	1859826	1961246	2201260	2150264	3043751	NA	2352422	NA	2660144	1976948
PP_089452	pos	NA	3869239396	NA	NA	NA	NA	NA	NA	NA	NA	8035637822	34	639454	818479	840625	890206	923268	978129	449821	917682	809957	1064621	1093900	937843	NA	489532	NA	594813	564423	1133868	1304415	NA	1068800	NA	874212	653357
PP_089730	pos	NA	3881088386	NA	NA	NA	NA	NA	NA	NA	NA	5368600559	35	522778	603567	640238	610158	295599	907799	846693	688353	654221	510189	384893	812213	NA	642948	451751	500765	656541	425148	476693	NA	345049	NA	706533	608987
PP_089896	pos	NA	3887110721	NA	NA	NA	NA	NA	NA	NA	NA	3183976908	35	3022546	3904827	3086994	3815307	2641467	4565801	3313587	2490550	2744845	3146518	3153539	2745136	NA	3144996	2924173	2921336	2337423	3268398	3030357	NA	2746157	NA	3536696	3267115
PP_089966	pos	NA	3891041755	NA	NA	NA	NA	NA	NA	NA	NA	3310136447	23	102883	439574	NA	345139	NA	868971	653042	100621	NA	172436	NA	545604	NA	346015	381266	NA	461856	NA	NA	NA	361052	NA	446026	439404
PP_090040	pos	NA	3891756693	NA	NA	NA	NA	NA	NA	NA	NA	4399887893	34	262925	1001490	133859	NA	NA	602897	737801	723550	162854	229142	61763	463887	142164	754495	869959	317990	911187	120813	262242	134283	609558	NA	68326	1109171
PP_090194	pos	NA	390135322	NA	NA	NA	NA	NA	NA	NA	NA	2851593119	36	148294	97612	207914	75018	78172	112300	69697	97710	267414	64338	120431	178374	NA	340035	147441	206523	95026	179477	258794	117633	174266	227351	558337	73154
PP_090343	pos	NA	3907081951	NA	NA	NA	NA	NA	NA	NA	NA	2632835285	35	2622921	2548019	2698822	3872929	2084725	3786744	2769685	2267875	2190603	2687269	2327209	2438699	NA	2562658	2385724	2406293	2358140	2841614	2516839	NA	3238327	NA	2840989	2782711
PP_090346	pos	NA	3907979024	NA	NA	NA	NA	NA	NA	NA	NA	11673158.53	35	12022538	11766211	11017975	14532090	12214761	12765745	10307863	12506064	8795579	14582660	12386976	10071054	NA	8621426	10822390	10417485	10243315	12672486	14739675	NA	11911281	NA	15202689	10828002
PP_090775	pos	NA	3927053036	NA	NA	NA	NA	NA	NA	NA	NA	1196688788	30	897767	1552190	1683121	1254887	NA	1839425	859246	NA	1089078	1182556	1002244	1075887	NA	1074780	NA	1078315	911662	1447357	1140977	NA	1118588	NA	1276437	1298725
PP_090778	pos	NA	3927949196	NA	NA	NA	NA	NA	NA	NA	NA	15017896.11	36	15414311	14459279	14974298	18868780	16076471	16828603	13435706	16690097	11194242	19425694	14759499	13055035	NA	12181846	14800695	13177564	13316983	16055175	19560179	7444832	15139049	NA	18719974	14584391
PP_090925	pos	NA	393285129	NA	NA	NA	NA	NA	NA	NA	NA	3539334103	32	85392	NA	454235	309890	1022250	66812	NA	814084	51058	4509117	932581	64550	266985	166753	74784	52485	52776	71457	150244	137872	3876288	NA	62243	1245488
PP_091125	pos	NA	3947920835	NA	NA	NA	NA	NA	NA	NA	NA	7068035472	35	7487858	6720465	7029233	8525711	7999701	7784176	5966855	7513772	5446108	8658732	7507624	6229912	NA	5248715	6395150	6549489	6476304	7851052	8950496	NA	7071330	NA	9192049	6746570
PP_091158	pos	NA	3950382813	NA	NA	NA	NA	NA	NA	NA	NA	616005175	39	561743	771252	684601	797432	709747	715665	584224	836064	565947	698365	517672	551571	579411	766001	581662	509447	563048	668171	815546	645760	538079	577479	790092	434159
PP_091543	pos	NA	3967431535	NA	NA	NA	NA	NA	NA	NA	NA	1216360124	34	802287	1280567	2342580	1164522	803250	1301670	1070548	1181816	1121292	1200146	1130127	1384262	NA	1318731	936879	1096827	974493	1153533	1283096	NA	1171179	NA	1446985	914209
PP_091550	pos	NA	3967889301	NA	NA	NA	NA	NA	NA	NA	NA	1501208606	24	1522491	1477209	1410711	1655097	NA	1715391	1265544	1611768	NA	1845602	NA	1289031	NA	1128431	NA	1293505	1304971	1582646	2070298	NA	1546150	NA	1756086	1405759
PP_091555	pos	NA	3968846573	NA	NA	NA	NA	NA	NA	NA	NA	7032952232	35	1017858	NA	632667	596026	856690	365782	922480	434143	389513	404967	663282	NA	NA	680635	848007	973513	863568	546904	641152	436956	404077	1278242	634282	772991
PP_091702	pos	NA	3972342731	NA	NA	NA	NA	NA	NA	NA	NA	3357150412	39	4916699	6095007	2444003	2594566	1186818	4943055	3564110	3951008	4342279	2423674	2252907	3513000	2337543	5163180	4453785	5373409	4583770	2733642	1799126	2502100	4074887	1071751	801524	4268002
PP_091704	pos	NA	397257713	NA	NA	NA	NA	NA	NA	NA	NA	3364755212	30	NA	NA	NA	NA	NA	NA	51517	NA	185114	NA	105094	42358	NA	6613684	4561691	4377951	555526	3338738	3916969	2260113	5780819	3184443	5518467	1901952
PP_091973	pos	NA	3987402466	NA	NA	NA	NA	NA	NA	NA	NA	2063450094	35	1624311	2354736	2222594	2217055	1298865	2343617	1977993	2045586	1763826	2448234	1809550	2170346	NA	2643390	1612655	1765032	1903493	1932895	2334260	NA	2065189	NA	2668658	1823678
PP_092118	pos	NA	3992046068	NA	NA	NA	NA	NA	NA	NA	NA	1406983108	35	1091478	3884438	461963	NA	158306	1580006	2173315	2381545	711807	659126	212092	1540358	502891	2564802	2673531	1430746	3918181	503248	803524	468932	1576908	NA	NA	3281350
PP_092119	pos	NA	3992045873	NA	NA	NA	NA	NA	NA	NA	NA	1069688936	32	928355	NA	493295	846388	166652	1522364	NA	2456609	785190	668074	240592	1696709	670058	NA	2697988	1283896	NA	546812	881416	465203	1689199	NA	218648	NA
PP_092120	pos	NA	3992046353	NA	NA	NA	NA	NA	NA	NA	NA	4430222075	31	290103	977670	115510	181644	NA	412806	383196	732632	174908	168455	NA	383683	NA	651939	700953	445958	889956	125399	217870	NA	541441	NA	NA	964655
PP_092425	pos	NA	4007372864	NA	NA	NA	NA	NA	NA	NA	NA	1421411599	35	1024928	1401016	1692867	1426660	1125258	1827247	1373460	1465002	1242429	1751000	1292157	2040448	NA	1472942	1220913	1110503	1268788	1540038	1204194	NA	1265526	NA	1432875	1215683
PP_092436	pos	NA	4008268275	NA	NA	NA	NA	NA	NA	NA	NA	16280180.93	35	15425094	16063816	16868550	19816244	19724160	16445010	13802295	17521653	12103754	21305096	16387919	13246539	NA	14800055	17771981	13809874	13911843	16480618	18058670	NA	14440040	NA	20600846	13127049
PP_092685	pos	NA	4018194892	NA	NA	NA	NA	NA	NA	NA	NA	7601748054	15	NA	1350776	NA	623002	NA	NA	NA	1166443	725128	426360	504177	997969	NA	1401453	NA	NA	NA	NA	287901	NA	NA	NA	NA	573860
PP_092888	pos	NA	4027345263	NA	NA	NA	NA	NA	NA	NA	NA	5001529957	21	346912	NA	392005	388434	NA	734099	613273	NA	416746	NA	487773	635680	NA	475809	372555	NA	NA	459428	445154	NA	522564	NA	523066	421555
PP_092896	pos	NA	4028238	NA	NA	NA	NA	NA	NA	NA	NA	15651831.28	35	15011928	16089799	16173337	19751396	19108012	15848147	13263000	16876850	12047548	20416654	15706455	12357361	NA	13694218	16945610	12637557	13108621	15998759	17104697	NA	13855486	NA	19833644	12005174
PP_092911	pos	NA	4029015718	NA	NA	NA	NA	NA	NA	NA	NA	2629499.97	37	3325521	1609869	2715562	2988642	3467532	2339090	2870998	2561863	2106504	2254699	2859806	1849222	NA	2567111	3028563	3282521	2745985	2808476	3087517	1134167	2363500	NA	2680521	2602650
PP_093098	pos	NA	4038164801	NA	NA	NA	NA	NA	NA	NA	NA	8777412199	20	NA	1711751	398387	909833	NA	NA	NA	1499388	937861	NA	724047	1027329	NA	1990207	657558	422927	512553	NA	NA	NA	389637	NA	694730	778497
PP_093301	pos	NA	4043361987	NA	NA	NA	NA	NA	NA	NA	NA	9956256484	35	19113612	12490319	15857811	3034314	6975660	3544213	3803169	3167583	18900789	3774004	14994590	5415357	30499705	4942787	NA	18610425	6141754	29345404	NA	20564112	3533892	7520790	NA	3107035
PP_093330	pos	NA	4048207918	NA	NA	NA	NA	NA	NA	NA	NA	4893289084	34	4457767	5009883	4923731	6169693	6219827	5007186	4152145	5416050	3692145	6175305	4848979	3990541	NA	4275450	5337728	4080262	3985534	4760248	5068523	NA	4179370	NA	6590976	3765479
PP_093415	pos	NA	4051481354	NA	NA	NA	NA	NA	NA	NA	NA	4150382566	34	538149	NA	265393	NA	NA	NA	385968	737930	492984	218487	166498	376160	317897	804599	432656	650461	1234085	348479	273506	344265	382567	NA	72367	626866
PP_093416	pos	NA	4051480392	NA	NA	NA	NA	NA	NA	NA	NA	4538182921	35	542001	1235754	270661	236467	NA	402353	382121	674738	496753	187071	155266	654480	NA	706459	555833	NA	1225238	331606	307741	416046	526533	NA	78382	491187
PP_093735	pos	NA	4067718399	NA	NA	NA	NA	NA	NA	NA	NA	1872044153	26	1527946	1823969	NA	2633411	NA	2104086	1788144	2002723	1493340	1690318	1564666	NA	NA	2002437	NA	1330366	1770560	NA	1809387	NA	1845760	NA	2106175	1391700
PP_093850	pos	NA	4071347593	NA	NA	NA	NA	NA	NA	NA	NA	6932130107	26	NA	231646	NA	218892	90612	351108	298197	299512	NA	247442	NA	186072	NA	375030	330188	NA	3058909	70556	248213	NA	233799	334252	356187	238536
PP_094164	pos	NA	4087689167	NA	NA	NA	NA	NA	NA	NA	NA	2536229734	25	2176698	2543267	NA	3136257	NA	2595984	2603662	NA	2234261	2464315	2156133	2883129	NA	2253993	2340410	2169214	2151839	2403773	2512248	NA	2647111	NA	2704289	2252163
PP_094176	pos	NA	4089184746	NA	NA	NA	NA	NA	NA	NA	NA	5097114349	38	5024224	5106021	5675487	6201922	7585298	5449013	3905859	5475619	5046209	6225764	6409735	5322053	827219	4042124	4130206	4748264	4551771	6491415	7220638	2818650	6022539	NA	5812966	4262237
PP_094529	pos	NA	4108555977	NA	NA	NA	NA	NA	NA	NA	NA	19888754.68	36	16848716	21192229	20938080	24713016	26972937	20057844	16831918	20492837	14987198	26751773	19987378	15005932	NA	20021954	21007152	15760007	14792349	19003862	20043887	26334008	16135790	NA	25845366	13643889
PP_094536	pos	NA	4109153085	NA	NA	NA	NA	NA	NA	NA	NA	6739543769	22	NA	631033	NA	NA	NA	NA	527576	723186	658440	791411	764693	599773	NA	423292	NA	NA	553087	871235	957627	NA	740246	NA	NA	NA
PP_094820	pos	NA	4121894848	NA	NA	NA	NA	NA	NA	NA	NA	385741569	37	667215	796718	NA	258655	127851	590188	430628	478006	544560	240582	163471	377777	210443	490692	541648	745186	517532	225876	206625	151636	436659	NA	90745	572386
PP_094935	pos	NA	4128525326	NA	NA	NA	NA	NA	NA	NA	NA	12676568.95	36	10413144	14040040	13852109	15737261	17264445	12793371	10181674	13536375	9537772	17318141	12230324	9532223	NA	12538859	13916899	10163085	9498199	11780346	12888767	16973903	10265825	NA	17087617	9049004
PP_095099	pos	NA	413252499	NA	NA	NA	NA	NA	NA	NA	NA	996165617	38	164094	145577	116435	116788	214521	186627	102762	90108	270376	126793	156281	163382	NA	1157530	577489	867529	161923	547908	478201	356739	779842	920057	3238281	295759
PP_095217	pos	NA	4140446267	NA	NA	NA	NA	NA	NA	NA	NA	5820468416	37	219945	580126	565789	788208	662364	670899	459037	607749	NA	822920	500837	523734	832872	523595	595010	400969	399560	558524	803471	571600	510346	NA	730733	583417
PP_095331	pos	NA	414222019	NA	NA	NA	NA	NA	NA	NA	NA	2205017289	22	265277	NA	NA	71505	NA	69950	121368	NA	122931	85314	NA	49313	NA	158924	124445	90125	220237	832495	NA	NA	NA	339148	NA	156061
PP_095389	pos	NA	414284233	NA	NA	NA	NA	NA	NA	NA	NA	3694795669	30	NA	NA	NA	NA	94316	NA	52102	NA	244955	NA	139038	NA	NA	6558985	4275668	5864851	460525	4584198	3102463	2985670	5383084	4681535	5192767	1871712
PP_095468	pos	NA	4148493597	NA	NA	NA	NA	NA	NA	NA	NA	1887339675	31	1448101	2145870	2125597	2408146	2469718	1946983	1338817	1960979	1391528	2648439	1981185	1586543	NA	2178481	2097012	1422798	1251896	1965548	2012772	NA	1546330	NA	2774820	1423132
PP_095582	pos	NA	4151670796	NA	NA	NA	NA	NA	NA	NA	NA	4270166671	39	119435	227964	238476	100914	84880	160802	95729	131611	271544	134861	244814	106111	315949	730396	406241	526710	277681	666268	1095175	374159	562293	1227335	500408	408982
PP_095585	pos	NA	4151766817	NA	NA	NA	NA	NA	NA	NA	NA	4726616433	24	592049	1474757	348365	NA	NA	NA	NA	596273	627099	NA	150130	611451	408221	594020	NA	NA	1232538	316895	249337	434602	NA	NA	70908	NA
PP_095838	pos	NA	4162310698	NA	NA	NA	NA	NA	NA	NA	NA	4915318193	19	NA	NA	NA	NA	NA	NA	NA	NA	NA	NA	NA	NA	NA	1110662	542368	170575	NA	78054	461721	NA	835148	NA	729076	127585
PP_095951	pos	NA	4167328908	NA	NA	NA	NA	NA	NA	NA	NA	2675763979	17	NA	NA	NA	NA	NA	NA	NA	NA	NA	NA	NA	NA	NA	573813	290084	97015	NA	62716	218885	NA	429588	NA	345166	77133
PP_095957	pos	NA	4168006579	NA	NA	NA	NA	NA	NA	NA	NA	2108216453	21	1892516	NA	NA	NA	NA	NA	2173860	1913800	1723752	NA	NA	2474475	NA	NA	2418116	1664258	1893077	2375450	2123834	NA	1867788	NA	NA	1853522
PP_095959	pos	NA	4168214941	NA	NA	NA	NA	NA	NA	NA	NA	6230561224	18	583396	388320	556896	630246	NA	NA	832688	NA	NA	NA	NA	496409	NA	1059110	NA	513384	713945	NA	504954	NA	256175	NA	NA	840791
PP_096341	pos	NA	4187976901	NA	NA	NA	NA	NA	NA	NA	NA	2196064304	23	1839403	2643219	NA	NA	2181121	NA	2262394	2060067	1832602	NA	1895688	2630621	NA	NA	2072419	1927712	1774835	2328088	1994457	NA	2028928	NA	NA	NA
PP_096350	pos	NA	4188790023	NA	NA	NA	NA	NA	NA	NA	NA	2810649707	36	4647956	981110	2493079	2691944	3800422	1664838	4507636	1812520	1456825	1473488	1939729	1060386	NA	2975746	4724270	4044083	3770772	1699145	1952597	1343114	1395932	NA	2239389	3425064
PP_096471	pos	NA	4192395169	NA	NA	NA	NA	NA	NA	NA	NA	2838953113	27	NA	NA	NA	NA	NA	NA	NA	NA	154448	NA	76765	NA	NA	3821359	2230656	4664208	228301	3370265	1548088	1952654	3049787	2938727	2649735	886348
PP_096679	pos	NA	4203310887	NA	NA	NA	NA	NA	NA	NA	NA	16216704.97	39	36435543	20527090	10314622	12765108	10573293	23668462	22127384	14526136	33596196	14634815	12549813	15370321	6169607	18628297	17384503	33941212	14509358	11084321	4925829	8814244	16972067	18362031	10504809	18592297
PP_096718	pos	NA	4208843246	NA	NA	NA	NA	NA	NA	NA	NA	27718428.9	37	24315855	27194102	27794465	30840234	37306352	25133531	20179790	25720405	20966447	33993458	25999507	23203014	NA	26239911	26564244	24733099	20308032	31625950	32924191	50535952	20688530	NA	35434433	18027190
PP_096883	pos	NA	4213164713	NA	NA	NA	NA	NA	NA	NA	NA	2422219544	19	71430	NA	469859	66699	683799	NA	NA	129377	65079	1202170	1244749	NA	221012	NA	NA	NA	NA	84696	NA	147067	770130	NA	NA	125905
PP_097085	pos	NA	422881156	NA	NA	NA	NA	NA	NA	NA	NA	8465548446	37	6623250	8455364	9139869	11536385	11144487	7760409	6430806	8218334	6549549	10757681	8020793	6042763	3961597	8380573	7934169	6954478	6428918	9304863	NA	15263263	5723981	NA	11031468	5799195
PP_097415	pos	NA	4248709497	NA	NA	NA	NA	NA	NA	NA	NA	2132568826	34	2385674	1717485	2063591	2460625	2517122	2061973	2028477	2241991	1912886	2706922	2004753	1830860	NA	1441086	1782039	2010172	1716161	2170881	NA	2304724	1919725	NA	2227046	1758390
PP_097420	pos	NA	4248959286	NA	NA	NA	NA	NA	NA	NA	NA	9782703934	35	13168693	5624581	9575561	10459032	15185219	7660319	11844079	7971902	6565808	7623440	8606434	NA	NA	9203844	12101100	12264426	11362981	8139724	9000667	6227304	7006004	NA	9761758	10024337
PP_097586	pos	NA	4252863357	NA	NA	NA	NA	NA	NA	NA	NA	2399433038	39	3989648	3856978	1026533	2269110	1224223	4267215	3936358	2575190	4018629	2939679	1524091	2717253	619010	3045530	2897590	3697919	2708242	1365317	959846	894797	2871251	2043069	1790653	3354647
PP_097774	pos	NA	4264828096	NA	NA	NA	NA	NA	NA	NA	NA	729382044	30	135721	379438	NA	2640752	NA	361039	743745	98571	450656	1487476	125461	511181	NA	300040	223509	115584	644559	483838	NA	468704	425750	3587535	117670	410761
PP_097800	pos	NA	4267336069	NA	NA	NA	NA	NA	NA	NA	NA	6499112455	30	107957	302797	NA	2360569	NA	343451	686927	96939	450284	1334930	101625	456319	NA	235375	169415	97875	585220	423706	NA	390771	373201	2995331	116971	335359
PP_097811	pos	NA	4268294669	NA	NA	NA	NA	NA	NA	NA	NA	2108314.73	31	1509373	2668613	2460669	2731846	2541358	2313219	2059847	2096136	1745571	2290968	1665998	1940175	NA	3011339	2483420	1468420	1448098	NA	1695913	NA	1445960	NA	2711387	1290745
PP_097814	pos	NA	4268509776	NA	NA	NA	NA	NA	NA	NA	NA	1113748.1	28	964267	713279	NA	978219	736546	1085773	1292072	1060722	676833	NA	NA	851937	NA	2053236	1603610	1091233	1404215	1189401	NA	NA	724777	NA	1191706	1512893
PP_097817	pos	NA	4268681072	NA	NA	NA	NA	NA	NA	NA	NA	1059674501	30	1220122	NA	1009340	1259909	1296643	1042182	964656	1065850	826582	1078319	1031013	753235	NA	NA	926600	989761	NA	1057329	1211280	NA	1024059	NA	1090078	NA
PP_097828	pos	NA	4269842718	NA	NA	NA	NA	NA	NA	NA	NA	3461317354	28	53995	150257	NA	1188000	NA	150212	333015	63222	214866	662119	56186	241232	NA	123316	96325	75386	299620	202424	NA	200177	186729	1520495	72377	164860
PP_097890	pos	NA	4270946133	NA	NA	NA	NA	NA	NA	NA	NA	1603480606	38	1169343	1547486	1659243	1730998	1837777	1803115	1883135	1703542	2043705	1329214	1512730	2051010	823004	1994383	1312785	1892713	1674710	1594516	1673936	1563294	1346560	NA	1441209	1454862
PP_098131	pos	NA	4280784237	NA	NA	NA	NA	NA	NA	NA	NA	4678585826	28	NA	376108	NA	631683	NA	586284	437382	673589	474803	492225	NA	413780	NA	400032	448038	483829	467373	NA	831688	NA	316262	NA	518274	460654
PP_098281	pos	NA	4286988753	NA	NA	NA	NA	NA	NA	NA	NA	6889377054	35	9981835	8298911	8770940	8933774	8994246	5583393	4319498	5408879	5034698	7957523	7581171	4267245	NA	4547054	6031306	6262584	5382191	7552287	7246928	NA	6338580	NA	11063069	6800498
PP_098289	pos	NA	4288264774	NA	NA	NA	NA	NA	NA	NA	NA	1497940858	26	909949	1731563	1680423	1807482	1888731	1794800	1461303	1495760	NA	1709374	1321460	1411480	NA	NA	NA	NA	1230581	NA	NA	NA	1118428	NA	1862628	950186
PP_098330	pos	NA	4290615555	NA	NA	NA	NA	NA	NA	NA	NA	9697462022	37	911985	597427	826048	944352	1581789	897437	878550	1074935	983011	953681	794902	925867	280766	398794	898785	1271124	768947	1204594	1511202	635339	1435426	NA	1412988	700717
PP_098432	pos	NA	4292474471	NA	NA	NA	NA	NA	NA	NA	NA	5690497441	25	NA	NA	NA	NA	NA	NA	NA	NA	NA	NA	NA	NA	NA	367933	188705	283801	77588	234537	206307	141118	262217	478092	1365339	131725
PP_098434	pos	NA	4292474427	NA	NA	NA	NA	NA	NA	NA	NA	4142603592	25	NA	NA	NA	NA	NA	NA	NA	NA	NA	NA	NA	NA	NA	322012	138348	200871	45064	153868	150782	126794	189407	317273	1024665	93250
PP_098673	pos	NA	4302791339	NA	NA	NA	NA	NA	NA	NA	NA	2766488926	23	44982	NA	NA	NA	NA	NA	NA	NA	69082	NA	NA	NA	NA	206054	95715	169161	NA	102142	75726	NA	113236	NA	574170	64459
PP_098722	pos	NA	4306958371	NA	NA	NA	NA	NA	NA	NA	NA	14758781.2	36	12242598	16607452	15539826	19694832	20680019	15175277	11804512	12242945	11066008	25669477	20295373	9555596	NA	9737085	13126308	14076306	11548091	17417015	16587128	11275529	13977008	NA	17089350	14599498
PP_098738	pos	NA	4309130097	NA	NA	NA	NA	NA	NA	NA	NA	73726639.18	38	58576499	70365008	76872239	75524847	90289928	65089196	48585150	66703739	56777389	82841436	72670629	50314265	204951972	67874168	64129285	55333497	49895545	68432084	66552519	127696463	50336198	NA	80553973	44398588
PP_099125	pos	NA	432692841	NA	NA	NA	NA	NA	NA	NA	NA	14323394.81	36	11666972	15167053	19888439	18361994	19493161	19952317	11025104	11791424	10855792	23886275	15946482	8974542	NA	10031941	12826519	13655882	12903177	16660506	15532652	14450282	12893340	NA	16789738	11192355
PP_099249	pos	NA	4332017908	NA	NA	NA	NA	NA	NA	NA	NA	4662724767	34	255339	947045	68246	370287	126564	740972	853773	641999	NA	308335	70846	531679	NA	651375	1013774	277470	618176	88544	290573	NA	595115	NA	142997	950704
PP_099525	pos	NA	434689891	NA	NA	NA	NA	NA	NA	NA	NA	7673286759	35	7344912	8557981	9640713	9630590	9891174	7678488	5886441	6299046	5908988	9437420	9931134	4632391	NA	4844292	7037196	7341139	5909147	8614673	7924951	NA	7059012	NA	8672100	7940398
PP_099656	pos	NA	4352135602	NA	NA	NA	NA	NA	NA	NA	NA	5898532413	24	NA	NA	NA	NA	NA	NA	NA	NA	NA	NA	NA	NA	NA	863257	465846	901141	56768	629221	288760	375692	690880	430474	485636	177130
PP_099885	pos	NA	436686936	NA	NA	NA	NA	NA	NA	NA	NA	2427741745	34	1811465	2410685	3231231	3065864	2685814	3258645	1494860	2030092	1815371	4372787	3837702	1423213	NA	1711451	1978484	2257531	2276535	2660631	2462783	NA	2183889	NA	2544414	2608693
PP_099906	pos	NA	4368582057	NA	NA	NA	NA	NA	NA	NA	NA	2074600883	18	NA	2464010	2364959	2846585	2444314	2196779	1701576	NA	1312884	NA	NA	2071556	NA	NA	NA	1642533	1296057	1914341	NA	NA	NA	NA	2471144	NA
PP_100223	pos	NA	4387277601	NA	NA	NA	NA	NA	NA	NA	NA	4824912378	35	3839463	4844251	6856016	4941226	4692021	5483940	3570177	4682661	4188271	6486110	6192621	3596728	NA	3174546	3779011	4327938	5004979	4245294	5867833	NA	4312623	NA	5377908	3608631
PP_100231	pos	NA	4388551433	NA	NA	NA	NA	NA	NA	NA	NA	9083051429	22	527946	NA	NA	794152	1150917	NA	NA	682523	690044	NA	NA	875195	NA	1225476	948154	739791	485368	665958	1019729	NA	616424	NA	NA	NA
PP_100518	pos	NA	4407247586	NA	NA	NA	NA	NA	NA	NA	NA	9189201267	35	7531518	9234331	10456135	11505726	8675996	8422492	6761256	9153733	8176682	13192895	12157301	7394322	NA	9378752	7287708	8020148	8686628	8674122	10981704	NA	8019159	NA	9409250	6986901
PP_100877	pos	NA	4423154626	NA	NA	NA	NA	NA	NA	NA	NA	9406811521	26	NA	NA	NA	NA	NA	NA	NA	NA	148084	NA	110054	NA	NA	255011	154798	2456846	41541	2098033	182479	2405312	245392	1481733	138791	NA
PP_100903	pos	NA	4427217634	NA	NA	NA	NA	NA	NA	NA	NA	7336951639	35	5960934	7270767	8746038	9439867	6842237	6343660	5448640	7173759	6100634	10503846	8002957	6002581	NA	6832054	5900385	6476138	6576179	6733449	8849180	NA	6427168	NA	7556313	5759870
PP_101042	pos	NA	4432306121	NA	NA	NA	NA	NA	NA	NA	NA	1078015	38	860670	2398690	276897	875954	166402	1869439	1772676	1786393	717457	836580	224352	1356705	NA	1972432	2080012	833507	1832849	314335	689783	229866	1455177	250865	308014	2132161
PP_101289	pos	NA	4446726896	NA	NA	NA	NA	NA	NA	NA	NA	1248317453	30	841144	1077012	1661100	1211815	NA	1856106	1029209	NA	1088075	1216805	1814215	1095978	NA	1228266	1074966	1124239	890599	1497710	1299601	NA	1045240	NA	1187107	1072783
PP_101291	pos	NA	4447187631	NA	NA	NA	NA	NA	NA	NA	NA	3042546472	35	2548207	3332481	3701141	3117047	2912731	2849004	2418845	2998206	2812019	4726311	4064970	2513814	NA	2555983	2259136	2563393	3009923	2798031	3512043	NA	2799805	NA	3261293	2447302
PP_101357	pos	NA	44508542	NA	NA	NA	NA	NA	NA	NA	NA	8419981523	39	485170	996734	467016	1260195	557201	997542	967406	1021135	366710	1160332	473498	903079	878393	1111387	1188228	444326	796571	434909	1091817	708985	886737	954843	1215052	934035
PP_101680	pos	NA	4466696836	NA	NA	NA	NA	NA	NA	NA	NA	2816738317	34	1809782	2610156	2975828	3367689	2495945	4614901	2008516	1940026	2616313	3804006	3380613	2407172	NA	2811313	2626539	2582533	2184220	3173363	2463230	NA	3451694	NA	2811977	2939233
PP_101682	pos	NA	4467157541	NA	NA	NA	NA	NA	NA	NA	NA	7439002658	31	489851	960472	904113	909199	NA	673312	506439	637722	616363	892325	819844	547886	NA	679876	NA	629370	598003	683522	896314	NA	540377	NA	1158516	547128
PP_101696	pos	NA	4468868634	NA	NA	NA	NA	NA	NA	NA	NA	5185694549	38	3510176	4860570	5226692	5035809	5465552	4689476	3443532	4127272	4488235	4314777	4107636	4387529	20847506	6482964	4194102	3652155	3325340	4683490	3335211	7908882	2916859	NA	4786003	2667736
PP_101982	pos	NA	448362358	NA	NA	NA	NA	NA	NA	NA	NA	2069893964	39	7749352	1297122	3028699	1175668	1420941	825318	687935	706161	9078386	1231798	3191357	751936	2113158	862294	559678	6380811	896480	2942572	279370	2126306	616669	3044515	421903	737492
PP_101995	pos	NA	4486667938	NA	NA	NA	NA	NA	NA	NA	NA	2747073168	34	1849677	2473380	2811946	3224959	2866321	4016234	2711000	2080930	2544495	2939265	2548725	2533530	NA	2646506	NA	2671176	2306398	3410315	2495474	NA	2545016	NA	2914611	2954284
PP_102005	pos	NA	4487565492	NA	NA	NA	NA	NA	NA	NA	NA	6228676217	35	6309861	5828735	5714770	6814442	7011696	6417500	6001726	6736816	5158738	7867810	6485654	5580092	NA	4437146	5934958	5960495	5839496	6765635	8123158	NA	6286303	NA	7343237	5374350
PP_102111	pos	NA	449174213	NA	NA	NA	NA	NA	NA	NA	NA	4684375565	35	540607	803755	272265	327879	NA	647994	693917	780511	612723	305117	205817	523506	221650	949315	611286	469936	837463	270245	246957	204155	518302	NA	122043	542250
PP_102241	pos	NA	4501609766	NA	NA	NA	NA	NA	NA	NA	NA	755237603	27	NA	947535	NA	1067286	NA	567513	692384	1407528	978658	619123	NA	1040533	NA	877134	321368	622844	884119	NA	690405	NA	1004028	NA	652523	652478
PP_102250	pos	NA	4501691014	NA	NA	NA	NA	NA	NA	NA	NA	5904562687	24	NA	NA	NA	NA	NA	NA	NA	NA	NA	NA	NA	NA	NA	845558	571158	620527	84728	496440	550686	321604	719306	609849	768567	236794
PP_102344	pos	NA	4506638876	NA	NA	NA	NA	NA	NA	NA	NA	1522242989	27	1315631	1820350	1514895	1743132	NA	2432262	1042445	NA	1313030	1554929	1464742	1471935	NA	NA	1223845	NA	1174345	1842677	NA	NA	1844954	NA	1532875	1439799
PP_102355	pos	NA	450753575	NA	NA	NA	NA	NA	NA	NA	NA	10136281.89	35	10646511	9168048	9092646	10751911	11415601	10669597	9284989	10818364	8469257	12378402	11108652	9039396	NA	7465572	8979775	9972573	9531656	11081450	12790321	NA	10437473	NA	12750402	8629285
PP_102415	pos	NA	451029031	NA	NA	NA	NA	NA	NA	NA	NA	5134879923	38	59813	323961	426930	513506	428978	331578	234889	593588	403419	334426	416340	279383	823460	503924	602063	547901	357862	448616	384931	696733	539578	NA	665831	518308
PP_102719	pos	NA	4527505931	NA	NA	NA	NA	NA	NA	NA	NA	6366574304	34	6491737	5970099	6634052	6459416	7022009	6718491	5953315	6912219	5401736	7391567	6933525	5532583	NA	4099162	5455423	6115277	5940025	6975895	8199118	NA	6887664	NA	7740315	5978666
PP_102947	pos	NA	4547017906	NA	NA	NA	NA	NA	NA	NA	NA	830796023	25	574451	954714	1332660	967637	NA	873730	605748	NA	NA	688641	NA	964914	NA	NA	NA	710705	683497	NA	797951	NA	743636	NA	743106	685335
PP_102953	pos	NA	4547475816	NA	NA	NA	NA	NA	NA	NA	NA	2048100309	28	2309201	1694109	1758993	2450286	NA	2079461	1758742	NA	1681103	2481476	1963386	1676518	NA	NA	1864472	2029653	2020827	NA	2810536	NA	2047279	NA	NA	1991349
PP_102971	pos	NA	4549112198	NA	NA	NA	NA	NA	NA	NA	NA	6453901982	34	532777	635621	684082	748997	821123	729937	335397	692639	665856	701242	904254	701163	NA	398358	NA	577931	573587	955752	947916	NA	895340	NA	634388	474906
PP_103279	pos	NA	4566986601	NA	NA	NA	NA	NA	NA	NA	NA	1644618704	34	1148270	1869699	1535388	1870923	1204373	1718851	1553208	1448155	1526355	1739867	2465280	1799439	NA	1508625	1386692	1349273	1486898	1603536	1643340	NA	1533892	NA	1388004	1197835
PP_103280	pos	NA	4567191179	NA	NA	NA	NA	NA	NA	NA	NA	4423955997	26	605252	NA	NA	NA	NA	240718	467280	NA	207901	335328	316418	309470	NA	741945	714924	543507	499917	275858	NA	NA	NA	NA	344196	390308
PP_103681	pos	NA	4586957735	NA	NA	NA	NA	NA	NA	NA	NA	1333979121	34	902187	1400665	1582539	1281028	913424	1550807	1100305	1164520	1417632	1302871	1697802	1607665	NA	NA	1000094	1005581	1309145	1345842	1401560	NA	1134588	NA	1727475	1478424
PP_103693	pos	NA	458785294	NA	NA	NA	NA	NA	NA	NA	NA	9116108144	35	8968292	8682801	9301036	10833174	10478811	9029182	8300331	10484106	7568932	11319766	9641776	7539226	NA	7764624	8104126	8079164	8049737	9799057	10709455	NA	8365001	NA	11355412	7539984
PP_103710	pos	NA	4588549691	NA	NA	NA	NA	NA	NA	NA	NA	1023699.82	39	2378807	237704	1157463	718512	1065029	384743	1232572	446543	591624	355442	870658	259115	611909	1076267	1589506	2214779	1051821	762038	452098	1718030	298736	2246196	591972	1069107
PP_103799	pos	NA	4592027007	NA	NA	NA	NA	NA	NA	NA	NA	5001572405	33	773374	979495	323919	307549	NA	558738	433777	819594	955619	284444	230398	NA	314490	921929	520245	651428	1085762	357149	227695	NA	521188	NA	90792	486946
PP_104056	pos	NA	4607823094	NA	NA	NA	NA	NA	NA	NA	NA	11572687.4	33	12157333	11464940	NA	14152475	12818055	11805111	10261756	12459454	8893126	14144901	11945349	9526268	NA	9707307	10671430	10648973	9984160	12702298	13608195	NA	10954099	NA	14490081	9757776
PP_104200	pos	NA	4617754519	NA	NA	NA	NA	NA	NA	NA	NA	7013902544	21	985822	1236606	NA	632470	496644	326669	NA	1223231	835695	453081	NA	904689	NA	1542296	604757	NA	365721	NA	NA	NA	NA	NA	529196	589153
PP_104354	pos	NA	4627793199	NA	NA	NA	NA	NA	NA	NA	NA	5558036563	33	5855790	5402794	5265791	6654557	6669068	5564884	5092652	5852726	4385782	7296752	5599054	4458884	NA	4576988	5060184	4729499	4714898	6458377	6224303	NA	5095178	NA	7039163	4488140
PP_104378	pos	NA	4630255331	NA	NA	NA	NA	NA	NA	NA	NA	7284796808	38	674026	843091	707353	968498	915742	756435	683712	869407	765445	861421	727563	741554	732978	913100	661800	624647	559340	788606	794835	886201	579766	NA	796438	437996
PP_104716	pos	NA	4648720782	NA	NA	NA	NA	NA	NA	NA	NA	9737411136	35	1412038	393090	978946	919746	1318730	530831	1356227	749310	671668	568531	850524	453948	NA	1071672	1205189	1327869	1222207	778037	870057	NA	587563	NA	869739	1078057
PP_104991	pos	NA	4667276318	NA	NA	NA	NA	NA	NA	NA	NA	1726735886	14	1683521	1756363	1492515	1759202	NA	NA	1678886	NA	NA	NA	NA	2018672	NA	NA	1488187	NA	NA	NA	NA	NA	NA	NA	NA	1409589
PP_105320	pos	NA	4688142477	NA	NA	NA	NA	NA	NA	NA	NA	11439923	35	10546366	12240808	12448279	14537563	15265424	10780045	9220463	12088901	8833572	14893053	11451118	8751095	NA	11664019	12512986	9509203	8828292	11452696	11076041	NA	9226840	NA	14784665	8005207
PP_105597	pos	NA	470811234	NA	NA	NA	NA	NA	NA	NA	NA	10873997.04	35	9875116	11335590	11757056	13096372	14592802	10436381	9442658	11427079	8784986	14415267	11272518	8132114	NA	10728870	11821919	9170058	8459963	11134049	10498065	NA	8891094	NA	13429533	7598287
PP_105605	pos	NA	4708889139	NA	NA	NA	NA	NA	NA	NA	NA	1943853877	36	2439784	1125129	1959943	1915583	2775556	1621742	1970659	1517609	1667014	1581436	2005813	1352929	NA	1720213	2246490	2386938	1966496	2018334	2287197	1221775	1633692	NA	1792330	1981922
PP_105972	pos	NA	4728082884	NA	NA	NA	NA	NA	NA	NA	NA	3417945444	32	3196105	3500678	3809548	4184427	4560146	3184725	3051757	3644199	2723409	4393325	3253314	2685803	NA	NA	3985654	2813734	2842156	3410443	3188503	NA	2683321	NA	4210473	2370800
PP_106676	pos	NA	4769058474	NA	NA	NA	NA	NA	NA	NA	NA	3564959231	38	3398051	3376254	3779457	4234173	5558521	3800825	2868753	3687751	3687397	4311874	4325961	3684954	541881	2912306	2983781	3439927	3248287	4649708	4908048	1816924	4058404	NA	4012898	3006567
PP_106917	pos	NA	4788430558	NA	NA	NA	NA	NA	NA	NA	NA	13874136.36	36	11068762	14691993	15331718	16506079	20193990	12904218	10986570	14094103	11383182	18333954	13776906	9849806	NA	15097255	14992175	10412368	9622346	12991807	12606605	19152158	10520240	NA	18097758	8936297
PP_107231	pos	NA	4808399662	NA	NA	NA	NA	NA	NA	NA	NA	8907773278	37	7267339	9487758	9531142	10362078	13295954	8459410	7273925	9502849	6657089	11817618	8489564	6182408	NA	9278926	9103842	6861482	6227174	8420144	8194767	13912662	6788606	NA	11004060	5704335
PP_107293	pos	NA	4811530801	NA	NA	NA	NA	NA	NA	NA	NA	6107512122	24	NA	174315	NA	236134	NA	256611	174838	205728	NA	204554	NA	148526	NA	239629	258217	46441	2929333	NA	239269	NA	147020	NA	192337	145163
PP_107322	pos	NA	4812099674	NA	NA	NA	NA	NA	NA	NA	NA	9723507765	25	NA	NA	NA	NA	NA	NA	NA	NA	NA	NA	NA	NA	NA	1923284	1563592	607942	190512	532453	1229210	340065	1569286	757037	1773428	728065
PP_107495	pos	NA	4828295018	NA	NA	NA	NA	NA	NA	NA	NA	1426482914	24	1714605	NA	1295807	1473912	NA	1351887	1377774	1088855	1129195	NA	1301836	1087040	NA	NA	NA	1294271	992801	1304429	1675962	NA	1391307	NA	NA	997216
PP_107670	pos	NA	4841157095	NA	NA	NA	NA	NA	NA	NA	NA	1715700.39	32	1462859	1582405	NA	1633159	1441631	2070425	3677367	1220207	1831195	1192476	NA	2952811	NA	1771121	1207824	1683238	2019689	1717693	1127370	NA	2070863	NA	1542288	1739017
PP_107766	pos	NA	4848266025	NA	NA	NA	NA	NA	NA	NA	NA	9425236563	31	1096895	704827	787940	1170085	1202591	800134	897693	NA	736877	1011309	963189	823978	NA	547837	NA	939549	627538	952334	1249401	NA	978652	NA	974694	NA
PP_108085	pos	NA	4866573076	NA	NA	NA	NA	NA	NA	NA	NA	3894980542	34	6019366	4763239	4942889	5339880	4338088	6442697	2310012	2902404	3013698	5974602	4851495	2351620	NA	2641645	3372490	3728116	2766186	3998386	3795078	NA	2641370	NA	4251944	4071731
PP_108098	pos	NA	4867852079	NA	NA	NA	NA	NA	NA	NA	NA	1353373604	13	990880	NA	NA	NA	NA	NA	NA	1398326	1301881	NA	NA	1612424	NA	NA	NA	NA	1087643	NA	1222342	NA	982115	NA	NA	NA
PP_108105	pos	NA	4868664256	NA	NA	NA	NA	NA	NA	NA	NA	1866682259	37	3218006	640646	1854351	1622612	2732498	994962	3053292	1088725	969843	861803	1415704	678468	NA	1815402	2990029	2858736	2569020	1280914	1315658	1178610	894311	NA	1560604	2262950
PP_108403	pos	NA	4886543419	NA	NA	NA	NA	NA	NA	NA	NA	9583641.98	35	7534442	10612982	14046452	12769481	13781426	8521595	5700147	7591077	7303897	15224974	14500435	6083198	NA	8135425	8748047	9141443	8349960	11164549	10466032	NA	8742371	NA	9189509	10376898
PP_108412	pos	NA	4888717825	NA	NA	NA	NA	NA	NA	NA	NA	20519027.5	38	19194605	18900204	21357686	22517800	28552663	18580782	14356146	19454118	17442195	22996448	19277968	18734428	9377078	20231115	19842394	19690416	16209481	24817845	19539937	37706630	14746317	NA	28715281	12538181
PP_108690	pos	NA	4906513173	NA	NA	NA	NA	NA	NA	NA	NA	10790405.89	35	9100213	12393263	15592579	14529051	15257760	9234482	6601656	8606216	8034404	17578412	17046908	6480295	NA	7751151	9776471	10470648	8636505	12378869	11705687	NA	9450941	NA	12108902	11473519
PP_108719	pos	NA	490868592	NA	NA	NA	NA	NA	NA	NA	NA	6220755151	38	5305807	5286387	5615412	6025778	9273197	4974126	4153659	6150569	6281021	8439921	5969641	5808704	2989967	6316444	6392322	5921188	4977722	7608072	5542611	12178444	4308992	NA	8637170	3848713
PP_109009	pos	NA	4926483931	NA	NA	NA	NA	NA	NA	NA	NA	7060243921	34	10279572	7233556	7415141	8523818	7533355	10212017	4271654	5213372	5132453	11091452	10768493	4076126	NA	5487533	6263382	6747426	5600516	7694011	7231188	NA	4929008	NA	7215732	4281910
PP_109033	pos	NA	4928444584	NA	NA	NA	NA	NA	NA	NA	NA	7379208995	21	NA	NA	633634	732070	1462644	640761	NA	395469	607577	959173	920325	NA	NA	NA	411385	NA	NA	620126	1197039	NA	NA	NA	NA	859260
PP_109038	pos	NA	4928833011	NA	NA	NA	NA	NA	NA	NA	NA	6611157994	29	8762039	NA	6446937	6437305	10319587	5040984	7895957	NA	NA	4967061	NA	NA	1092294	NA	7961735	8447947	7100561	NA	6135317	3984407	NA	NA	6114639	6780538
PP_109266	pos	NA	4946453868	NA	NA	NA	NA	NA	NA	NA	NA	2752983295	32	2085149	3392163	2787025	3327758	2811793	3645475	1619967	1947943	1830492	4980465	4354503	1604970	NA	1991318	2446480	2526833	2256864	3088798	2917754	NA	3314224	NA	3194107	3134453
PP_109286	pos	NA	4948169477	NA	NA	NA	NA	NA	NA	NA	NA	1404312195	18	799739	1598519	1640674	1644248	NA	1419953	1147379	NA	NA	1626931	1083088	NA	NA	2433205	NA	NA	NA	NA	NA	NA	921898	NA	1655185	779009
PP_109290	pos	NA	4948415876	NA	NA	NA	NA	NA	NA	NA	NA	1289461872	26	1704165	672150	873227	1394054	2351769	1262656	1328430	NA	732023	NA	1312849	690990	NA	NA	NA	979038	NA	1818895	1581378	495240	2117000	NA	1113130	NA
PP_109555	pos	NA	496686195	NA	NA	NA	NA	NA	NA	NA	NA	2770970805	35	1873934	2962342	3795119	2532486	2630179	2201255	1834163	2711980	2895507	4154730	3738324	2109953	NA	2457458	2576223	2348751	2819728	2435353	3588555	NA	2475477	NA	2763084	1880499
PP_109560	pos	NA	4968138799	NA	NA	NA	NA	NA	NA	NA	NA	8884885664	29	561191	978614	1036079	1062014	1191819	934326	786733	885154	785532	1187740	NA	784651	NA	1399825	249398	NA	456379	797213	566813	1299352	728733	NA	NA	491081
PP_109562	pos	NA	4968387948	NA	NA	NA	NA	NA	NA	NA	NA	7773059453	19	1038817	530449	667482	750726	NA	897482	966341	NA	492451	807541	NA	NA	NA	NA	NA	673777	NA	748797	1050987	344199	1152471	NA	NA	NA
PP_109801	pos	NA	4986832106	NA	NA	NA	NA	NA	NA	NA	NA	6190467666	35	4560553	6600807	7967126	7477940	6003181	4948875	4142762	6254564	6454596	9303657	7933409	5361638	NA	5690495	4719640	5296501	6497756	5410657	7269073	NA	5135854	NA	5645323	4309517
PP_109816	pos	NA	4989002271	NA	NA	NA	NA	NA	NA	NA	NA	47766332.21	38	38109704	44818709	50491919	47640245	60756440	40883469	29852536	42256797	37067113	50959168	48242121	33139840	136191892	43737583	42124543	35841874	30099756	44815530	41558253	83389718	32061573	NA	50448304	28148490
PP_109826	pos	NA	4990321408	NA	NA	NA	NA	NA	NA	NA	NA	7593701981	15	1611805	1175176	NA	452470	NA	1218678	1186393	451358	NA	526055	NA	NA	NA	NA	NA	490615	NA	NA	NA	NA	658933	NA	471258	NA
PP_109827	pos	NA	4990323102	NA	NA	NA	NA	NA	NA	NA	NA	6414341818	24	NA	NA	379644	NA	496725	NA	NA	NA	444824	NA	567835	418018	147593	181479	298033	NA	653996	627448	410871	228381	NA	6780846	NA	228346
PP_110066	pos	NA	5006802322	NA	NA	NA	NA	NA	NA	NA	NA	5905411925	35	4376267	5904803	7270045	5463968	5192226	4848904	3806215	6068284	6578221	8103852	8028542	4597670	NA	5787226	4871917	5017190	5660273	5466655	7006380	NA	5064702	NA	5400551	4017251
PP_110277	pos	NA	5018785321	NA	NA	NA	NA	NA	NA	NA	NA	1428896258	36	1486560	1322122	1201412	1903951	1141518	1590672	1112650	1504279	1455124	1623276	1387532	1559575	188177	1121844	1726985	1028057	1005456	1590139	1980013	2555638	1565593	NA	1656505	1518020
PP_110380	pos	NA	5026773381	NA	NA	NA	NA	NA	NA	NA	NA	3051287.83	35	2118645	3079885	4183449	2712772	3116412	2619339	2153831	3207658	2728783	4534312	3884777	2418230	NA	2958856	2556843	2417079	3223384	2810024	3521441	NA	2410798	NA	2882753	2051000
PP_110676	pos	NA	504628127	NA	NA	NA	NA	NA	NA	NA	NA	1918068179	28	1324090	1896002	2857871	2154831	NA	2872267	1307905	NA	1413645	2256509	2186086	1659080	NA	NA	NA	1535193	1510658	2299971	1752746	NA	1299614	NA	NA	1854015
PP_110680	pos	NA	5046742224	NA	NA	NA	NA	NA	NA	NA	NA	8924581251	25	645955	NA	NA	NA	NA	743393	612763	NA	1089671	NA	1039301	742153	NA	NA	694525	851256	743954	767199	1432270	NA	764968	NA	NA	819446
PP_110692	pos	NA	5048626616	NA	NA	NA	NA	NA	NA	NA	NA	2155108866	33	2822247	916124	2014765	1428675	NA	1090844	2924307	2972184	1131820	1054174	962486	850025	NA	4293247	3413037	2049399	3144333	1139779	1307367	3314256	1276727	NA	1021944	3817310
PP_110938	pos	NA	5066254146	NA	NA	NA	NA	NA	NA	NA	NA	2297893.79	29	1562518	2627061	3271382	2286008	NA	2261197	1550629	NA	2003186	3158147	3065611	1996321	NA	2460880	1986378	NA	1666575	2649556	1975996	NA	2418039	NA	2559602	2303579
PP_110949	pos	NA	506715184	NA	NA	NA	NA	NA	NA	NA	NA	3571807.28	27	3552796	3185694	NA	4080492	NA	3858739	3057798	3466401	2763885	NA	3868296	3185919	NA	NA	3025278	3583520	3251022	3668653	4893984	NA	3424788	NA	NA	3125431
PP_111165	pos	NA	5086225728	NA	NA	NA	NA	NA	NA	NA	NA	1463845261	19	NA	1419220	2314207	1759764	NA	1652691	1055075	NA	NA	NA	1811666	1287982	NA	NA	NA	NA	1082288	1407671	1418715	NA	1175308	NA	NA	NA
PP_111171	pos	NA	5087122742	NA	NA	NA	NA	NA	NA	NA	NA	6807408096	33	6592204	5711960	6832125	8075224	7661191	6902218	5907118	7384723	5466189	8496853	7460269	5834363	NA	NA	6010391	7304599	6287925	7528989	8765384	NA	6713692	NA	NA	6204427
PP_111479	pos	NA	51070927	NA	NA	NA	NA	NA	NA	NA	NA	5432427.3	33	5431276	4663756	5452017	6788596	6744594	5472918	4523839	5943715	4423171	6391268	5715074	4903512	NA	NA	4487703	5484779	4601698	4891862	6983212	NA	5177453	NA	6674034	4921192
PP_111705	pos	NA	5121726728	NA	NA	NA	NA	NA	NA	NA	NA	3565634087	21	NA	305935	NA	250880	NA	138669	340838	291750	233380	136123	NA	412623	NA	725758	NA	253262	205380	NA	284762	NA	373017	NA	210426	161378
PP_111759	pos	NA	5127062103	NA	NA	NA	NA	NA	NA	NA	NA	2253500272	19	2222239	NA	NA	2622393	NA	2225323	NA	NA	NA	NA	2416342	2440398	NA	1481037	2318886	2425855	1940167	NA	NA	NA	2045574	NA	NA	2147097
PP_111985	pos	NA	5146574049	NA	NA	NA	NA	NA	NA	NA	NA	1135247267	25	833238	968648	NA	NA	NA	1024931	752027	1278458	1236707	NA	1285330	1238756	NA	NA	NA	941995	1491397	1094099	1195806	NA	928315	NA	NA	869903
PP_111995	pos	NA	5148742269	NA	NA	NA	NA	NA	NA	NA	NA	3065876.9	38	1954964	2607373	3255245	2961134	3076729	2843189	2028332	2415691	2485845	2563532	2514302	2760671	13232865	3852115	2407598	2038753	1819863	2864142	1892825	4437506	1693396	NA	2791782	1512110
PP_112233	pos	NA	5166546391	NA	NA	NA	NA	NA	NA	NA	NA	1156421483	29	743047	1084439	1199505	955329	NA	1665953	955245	1330439	1382991	NA	1506813	1393922	NA	1190632	789748	965684	1066915	1181981	918617	NA	987930	NA	1016075	850404
PP_112240	pos	NA	5167439854	NA	NA	NA	NA	NA	NA	NA	NA	5399516278	27	5797581	4923684	NA	6386010	6761521	5657078	4467105	NA	4337739	6269834	5372333	4330272	NA	4250548	5188370	4956599	4497799	5513982	6248383	NA	4981750	NA	5593035	4474342
PP_112579	pos	NA	5187409842	NA	NA	NA	NA	NA	NA	NA	NA	8484396392	32	8542518	7759659	8432250	10317755	10489605	8532468	7364980	NA	6998947	10482476	8721896	7088509	NA	6510180	8590444	8074570	7145874	9011220	9830830	NA	7654108	NA	9603258	7316883
PP_112804	pos	NA	5207380313	NA	NA	NA	NA	NA	NA	NA	NA	5365619556	30	5342638	4746411	5259917	6263734	6128177	5322834	4651184	5367561	NA	6711948	5505575	4376128	NA	4403605	NA	5541281	4570230	6348544	6478015	NA	4873740	NA	5871770	4814203
PP_113033	pos	NA	5227350207	NA	NA	NA	NA	NA	NA	NA	NA	1662425556	17	1882580	1589318	NA	2066550	NA	1718605	1492914	NA	1404011	2137864	NA	1469206	NA	NA	NA	1591666	NA	NA	2015522	NA	1587663	NA	NA	1355147
PP_113052	pos	NA	522898697	NA	NA	NA	NA	NA	NA	NA	NA	5329822121	35	411777	537188	601760	589507	704100	545929	379146	554557	587360	661552	732416	622260	NA	351422	507039	469144	367103	734042	735011	NA	682873	NA	508213	422609
PP_113600	pos	NA	5267727657	NA	NA	NA	NA	NA	NA	NA	NA	6983484366	32	6848074	NA	7711649	8666062	9529096	6689651	5876487	7362130	5822806	NA	7302475	5469063	NA	NA	7421551	5986119	5325238	7439535	7160739	NA	5676411	NA	8794348	5069082
PP_113612	pos	NA	5268425868	NA	NA	NA	NA	NA	NA	NA	NA	466414579	11	548377	NA	NA	NA	393645	NA	NA	NA	NA	NA	NA	NA	NA	NA	NA	NA	500035	NA	NA	NA	NA	NA	NA	NA
PP_113875	pos	NA	5287698802	NA	NA	NA	NA	NA	NA	NA	NA	9009604891	31	8414260	9611723	9559291	11980159	12148988	8688281	7885800	9298197	7345272	NA	9428399	7171527	NA	NA	9880058	7695007	7235718	9435741	9172992	NA	7408389	NA	10947156	6621865
PP_114015	pos	NA	5298855109	NA	NA	NA	NA	NA	NA	NA	NA	9668561157	29	1195897	662818	871083	1109528	NA	792600	NA	860085	519465	963341	797579	759142	NA	855209	NA	1344501	988465	837584	970675	NA	678487	NA	909799	NA
PP_114083	pos	NA	5307668016	NA	NA	NA	NA	NA	NA	NA	NA	4253922723	26	4087743	NA	NA	NA	6143036	NA	3621502	4523624	3318432	5716554	NA	3379909	NA	NA	4763753	3749361	3358830	4272415	4584290	NA	3828677	NA	NA	3297503
PP_114103	pos	NA	5310127623	NA	NA	NA	NA	NA	NA	NA	NA	8657543181	38	848511	996021	943196	1149693	1179284	989160	798194	1099720	937483	881902	797537	830286	845794	1107182	863680	816156	647345	971784	959540	1005231	740967	NA	1031008	601982
PP_114346	pos	NA	5328598084	NA	NA	NA	NA	NA	NA	NA	NA	7966012458	33	1189707	NA	766463	651831	910414	468841	1005063	492554	565471	358166	742864	NA	NA	641665	976579	1149073	851104	746575	652327	NA	435789	NA	605146	813922
PP_114348	pos	NA	532894102	NA	NA	NA	NA	NA	NA	NA	NA	5009459827	38	3532662	4835367	5263946	5263763	4782596	4214034	3785965	4963121	3286294	6095375	4662351	4108628	13260656	4751691	4469792	3404826	3723047	4280929	5170240	8426693	3674681	NA	6393041	3062298
PP_114496	pos	NA	5333959577	NA	NA	NA	NA	NA	NA	NA	NA	9026465045	37	488729	1004905	798705	930763	806466	1005352	476772	871288	596462	1011498	775200	677376	2382152	921489	801512	745708	NA	728504	827279	1630044	582995	NA	1307279	706066
PP_114894	pos	NA	5358718931	NA	NA	NA	NA	NA	NA	NA	NA	1317582803	37	1146836	1152833	1205619	1772753	1330284	1280824	983142	1328647	1240467	1271926	1229116	1253367	397397	1292780	1588973	1196095	1038731	1552727	1719053	2753958	1542986	NA	1648929	1171812
PP_115018	pos	NA	5368015611	NA	NA	NA	NA	NA	NA	NA	NA	8792728814	34	7489432	9769518	9873203	11465099	12902997	8278488	7762723	9343280	6914332	11378345	9310190	6801650	NA	8598728	9958883	7229798	6388523	8756877	8928300	NA	6804449	NA	11207810	5517154
PP_115244	pos	NA	5387986319	NA	NA	NA	NA	NA	NA	NA	NA	9186261789	37	7302354	9269561	9798895	11688924	13240977	8638563	7189596	9004855	6827746	11888024	9019139	6490546	NA	8911830	9310919	7082018	6307101	8620234	8492618	28463721	6193191	NA	10638991	5587874
PP_115248	pos	NA	5388762327	NA	NA	NA	NA	NA	NA	NA	NA	1583557442	36	1958488	944326	1630756	1724311	2289564	1208947	1676889	1302179	1295000	1277845	1708321	1083115	NA	1363008	1889432	1973576	1612788	1680371	1715415	924170	1311449	NA	1437292	1562729
PP_115501	pos	NA	5407954457	NA	NA	NA	NA	NA	NA	NA	NA	2565420564	37	2092515	2859562	2803296	3555863	3286613	2398521	2296908	2663095	1896930	3008285	2854090	1832344	NA	2454190	2874324	2178233	1683180	2463135	2640078	6530567	1836968	NA	2990405	1454262
PP_115783	pos	NA	5427851422	NA	NA	NA	NA	NA	NA	NA	NA	8453810434	36	1034891	689067	880325	1062284	975906	879548	789921	820594	695223	885308	841232	694460	NA	358547	700093	902377	593443	817729	980762	856240	737329	NA	814780	693431
PP_115917	pos	NA	5438590881	NA	NA	NA	NA	NA	NA	NA	NA	4567830939	12	832501	322287	NA	413291	NA	297308	416515	NA	NA	NA	NA	NA	NA	417019	607106	NA	NA	NA	NA	447504	NA	NA	NA	NA
PP_116034	pos	NA	5448930893	NA	NA	NA	NA	NA	NA	NA	NA	3226387691	38	3246824	3110138	3616829	3917530	4932640	3359086	2651157	3365655	3311815	3716138	3973814	3287967	524126	2494207	2556296	3212426	2899019	4424283	4416028	1954745	3656469	NA	3435547	2579639
PP_116232	pos	NA	5466127796	NA	NA	NA	NA	NA	NA	NA	NA	5933320983	34	4861752	6968795	9891168	6246500	6782423	5055075	3588626	5072945	4603880	9386478	10670302	3571216	NA	3997355	5444615	6230476	4513734	7098266	6729725	NA	4304663	NA	6809092	3975746
PP_116258	pos	NA	5468304339	NA	NA	NA	NA	NA	NA	NA	NA	12589100.1	36	11191176	12516984	12733175	15482399	18606101	13155852	8642512	14188547	7966711	14960115	11440056	8114126	NA	11813922	13041302	9178312	9314163	12189099	14725906	22702398	11562739	NA	14734381	9483163
PP_116361	pos	NA	5473317008	NA	NA	NA	NA	NA	NA	NA	NA	4375248051	39	381928	648761	265792	579195	412236	369458	417501	229042	279037	246074	727876	624150	249084	406436	1039393	344313	204929	286492	397793	155208	1392119	406976	440951	694354
PP_116475	pos	NA	548609888	NA	NA	NA	NA	NA	NA	NA	NA	7844021204	34	6146090	7309971	11380188	11489511	9261204	6544339	4686832	5930413	6170049	13135601	12830559	4823008	NA	5897797	6916225	8045808	6576256	9349499	8150051	NA	5563928	NA	7218439	5072368
PP_116490	pos	NA	5488274665	NA	NA	NA	NA	NA	NA	NA	NA	8057845739	37	7504417	8013114	8421045	10642667	10744138	8332974	7069969	6953556	7114475	9737289	7801233	5383635	NA	7556590	8657239	6149566	4435581	7311659	9162671	14627507	7194607	NA	9086941	6013278
PP_116714	pos	NA	5506068454	NA	NA	NA	NA	NA	NA	NA	NA	5702907.2	34	4687429	6853696	6328866	8544437	6934394	5084309	3491746	4738995	3823354	10913971	8865936	3760829	NA	3813281	5180799	5870186	4148454	7045780	6756028	NA	4276622	NA	5403990	3807793
PP_116736	pos	NA	5508245902	NA	NA	NA	NA	NA	NA	NA	NA	1075564007	36	908258	1068996	1186136	1462726	1669544	1068364	665647	978356	1126702	1392094	1352624	655167	NA	977200	1232346	925912	758123	1130160	1194558	1797000	784509	NA	1173911	725556
PP_117020	pos	NA	5526038762	NA	NA	NA	NA	NA	NA	NA	NA	2628292005	27	2275452	2305912	3232156	3956839	NA	2917898	1646222	NA	1808014	3185892	4544715	1270065	NA	NA	2476191	NA	2182068	2589317	2966322	NA	2051542	NA	2411831	1821187
PP_117275	pos	NA	5546447313	NA	NA	NA	NA	NA	NA	NA	NA	1640324369	33	1278200	1132180	1421098	2032435	1679278	1267106	1080781	1720364	1651799	2407541	1495202	1500864	NA	NA	1135642	1309260	1682430	1546463	2152010	NA	1331236	NA	1544009	1068918
PP_117283	pos	NA	5547724989	NA	NA	NA	NA	NA	NA	NA	NA	1065158898	30	748012	1140234	1305579	1327235	1309480	1064131	725340	1078441	900904	1284006	NA	966587	NA	1588441	1167095	NA	783973	928701	778505	997429	669044	NA	1324547	628106
PP_117305	pos	NA	5548537103	NA	NA	NA	NA	NA	NA	NA	NA	1374505402	35	2453307	416773	1194329	1252402	1970288	752910	2021549	797239	746501	607334	1048000	536170	NA	1162970	2196786	2164752	1717826	834211	1009025	961190	NA	NA	1015809	1611352
PP_117412	pos	NA	5558902442	NA	NA	NA	NA	NA	NA	NA	NA	5453576082	34	503545	524254	459954	714302	722950	529705	NA	589627	390444	663185	649005	538943	NA	413035	NA	512380	481039	514729	758152	314012	570940	NA	685544	478047
PP_117477	pos	NA	5566418195	NA	NA	NA	NA	NA	NA	NA	NA	4165517912	34	2819583	3879333	4431431	3594734	4657691	3170351	2574189	3852256	4654547	5791682	4750281	3541046	NA	NA	3575017	3623150	4562897	4029775	5228204	NA	3105383	NA	3402877	2679625
PP_117496	pos	NA	5568590913	NA	NA	NA	NA	NA	NA	NA	NA	20693830.81	38	21374962	17454257	20636857	21062179	27943538	16722591	12118588	23080405	18402071	21568021	18888895	20106013	8907266	16896495	23494015	15327740	16925895	21347798	24741150	38261770	13804460	NA	23673702	11861859
PP_117537	pos	NA	5571549105	NA	NA	NA	NA	NA	NA	NA	NA	3010143494	20	301413	181586	NA	147708	NA	749764	730455	NA	673069	NA	NA	617785	NA	224537	164740	111519	201513	NA	NA	NA	250575	170205	264334	261708
PP_117684	pos	NA	5586388328	NA	NA	NA	NA	NA	NA	NA	NA	4735878717	35	3331843	4227800	5371729	4256947	6226366	3592576	3039769	5642886	5011179	4791783	5116235	4249905	NA	3308187	5038843	4535759	4893400	4600546	5282977	NA	3541554	NA	3791483	2957870
PP_117706	pos	NA	5588561776	NA	NA	NA	NA	NA	NA	NA	NA	6003879033	37	5998867	5641477	6072954	5969289	9884297	4917900	3524464	6730120	5687578	6382449	6042699	6124043	NA	4373119	6659892	3724008	4814452	4899629	6776572	11577955	4072196	NA	5781150	4145652
PP_117901	pos	NA	5606358472	NA	NA	NA	NA	NA	NA	NA	NA	2909440769	34	2044738	2094543	3135411	2393868	2426742	2207605	1862072	4158651	3200626	4362994	3213055	2824166	NA	NA	2597029	2639503	2899497	2940069	3381166	NA	2517946	NA	2472500	1991186
PP_117914	pos	NA	56087062	NA	NA	NA	NA	NA	NA	NA	NA	6177688036	16	7759514	NA	NA	NA	NA	NA	6381976	NA	NA	NA	NA	NA	988014	5078761	NA	7171731	6139668	NA	NA	NA	NA	NA	NA	5572078
PP_118009	pos	NA	5618735286	NA	NA	NA	NA	NA	NA	NA	NA	6393305185	22	NA	7590841	7998184	7712607	5385351	5995278	NA	4840494	7073019	8165067	4632749	2715545	NA	NA	5024539	NA	NA	3536506	9590212	9169248	4568324	NA	4837028	NA
PP_118068	pos	NA	5626328172	NA	NA	NA	NA	NA	NA	NA	NA	1310419408	24	889640	879889	NA	1231196	1375217	NA	736323	1548241	1241420	NA	1434308	1697577	NA	NA	1303825	1083029	1212873	1470609	1723161	NA	892525	NA	NA	774964
PP_118215	pos	NA	5645837129	NA	NA	NA	NA	NA	NA	NA	NA	1572215347	16	1197646	1743175	NA	2020833	NA	1942543	1247594	NA	NA	2082190	NA	1371858	NA	NA	NA	1759758	1383077	NA	1585490	NA	1495604	NA	NA	1467621
PP_118417	pos	NA	566670641	NA	NA	NA	NA	NA	NA	NA	NA	4701056265	27	4706385	NA	5091078	5923437	5109635	4945582	4080138	4644154	4034176	NA	5015168	4093057	NA	NA	3915296	4537299	4190383	5363813	6081651	NA	4847714	NA	NA	4150120
PP_118442	pos	NA	5668875297	NA	NA	NA	NA	NA	NA	NA	NA	52499843.47	38	39298101	49883544	55220972	53837821	62108245	45610118	31289700	46418185	39724427	59321989	51615857	36465901	160130980	47617180	44136109	38397028	30339954	50279315	46207092	94143409	34485676	NA	56823468	30368554
PP_118512	pos	NA	567389322	NA	NA	NA	NA	NA	NA	NA	NA	2470973123	38	1728427	2518494	2751488	2553501	2900495	2036400	1613680	2405255	1682209	2820658	2259327	1699628	7856266	1849165	1771103	2113683	1237375	2706919	2569503	4254177	1658219	NA	3101602	1337625
PP_118639	pos	NA	5686676545	NA	NA	NA	NA	NA	NA	NA	NA	4445623632	29	4391105	3726176	4570795	5129567	6268729	3866510	3746311	4563370	3781339	NA	4887396	3782480	NA	NA	3782536	4263467	3778017	5186326	6166251	NA	4234782	NA	NA	3423974
PP_118762	pos	NA	569864716	NA	NA	NA	NA	NA	NA	NA	NA	1479091.93	37	1162572	1479608	1204358	1951546	1412448	1272069	945223	1595229	1330863	1522093	1521393	1150621	2391337	1227218	1649263	1188704	1193496	1721737	1841343	3297885	1596324	NA	1687406	1417087
PP_119063	pos	NA	5728456271	NA	NA	NA	NA	NA	NA	NA	NA	1314823748	21	1171815	1232164	NA	1607677	NA	1280991	NA	1194573	1099828	1365220	1248824	1244503	207345	NA	NA	NA	NA	1312174	1675393	2777790	1667362	NA	1337144	NA
PP_119215	pos	NA	5746128691	NA	NA	NA	NA	NA	NA	NA	NA	9340781026	19	627620	NA	NA	NA	NA	874991	600938	1331756	746877	NA	NA	NA	NA	NA	801893	NA	919698	799726	918955	NA	824341	NA	NA	623630
PP_119238	pos	NA	5748743815	NA	NA	NA	NA	NA	NA	NA	NA	2507903915	38	1197767	2813856	2653224	2635176	2566469	2157041	1200469	2375570	1964157	2454947	1897353	2165525	11273947	3357337	1809984	1900200	1292172	2363114	1758559	3564305	1282688	NA	2802060	1329657
PP_119339	pos	NA	5753763898	NA	NA	NA	NA	NA	NA	NA	NA	5405870816	32	NA	587801	492883	414239	491102	690981	NA	355680	320002	478618	457197	438843	2036334	675201	361515	NA	NA	459836	274128	743931	180474	917669	542459	NA
PP_119470	pos	NA	5766994641	NA	NA	NA	NA	NA	NA	NA	NA	5987774475	25	6671343	5413898	NA	7143575	NA	5346072	4694446	NA	NA	7418839	6350300	4914881	NA	3546401	NA	5899813	4806035	6804896	7215530	NA	5515174	NA	6903894	5523928
PP_119679	pos	NA	5776922265	NA	NA	NA	NA	NA	NA	NA	NA	5649018979	21	NA	894920	190075	389945	NA	285592	1889737	654219	497965	194733	2526486	466345	NA	943082	NA	269290	175342	NA	NA	NA	NA	NA	NA	380892
PP_119688	pos	NA	5778522215	NA	NA	NA	NA	NA	NA	NA	NA	5536518914	22	372637	315822	NA	538554	NA	296370	796669	346212	530426	NA	NA	318748	NA	788317	579163	636357	801577	NA	319937	729631	444361	NA	684913	NA
PP_119787	pos	NA	5786963827	NA	NA	NA	NA	NA	NA	NA	NA	4729439216	26	4978087	4052028	5182564	5574757	NA	4022984	4285649	4875727	NA	5469112	5299806	3929818	NA	2804177	NA	NA	3743790	5508951	5932415	NA	4358269	NA	5486479	3790615
PP_120098	pos	NA	582861457	NA	NA	NA	NA	NA	NA	NA	NA	2819557398	34	1573341	2711639	2807863	2550721	2681817	2434186	NA	1916584	2192010	2171230	2195940	2080250	12264005	3308276	2219711	1907246	1347996	2501520	1970950	4121916	1546692	NA	2312798	1307408
PP_120108	pos	NA	5829437254	NA	NA	NA	NA	NA	NA	NA	NA	4464989623	31	330771	557792	689521	587890	577109	573534	377722	405722	376762	608871	403626	422902	406245	502503	316965	239110	NA	511556	389580	479847	317289	NA	557614	NA
PP_120294	pos	NA	5847311521	NA	NA	NA	NA	NA	NA	NA	NA	4185610743	22	4068225	4179375	NA	NA	5534767	NA	3427975	NA	3335708	5206519	NA	3383906	NA	NA	4596871	3819937	3558732	4893859	4659613	NA	3683244	NA	4796909	3257975
PP_120487	pos	NA	5867282317	NA	NA	NA	NA	NA	NA	NA	NA	6930329601	27	7233610	NA	NA	8676532	9236165	6605023	6151681	7160980	5724510	NA	7551144	5466633	NA	NA	7213892	6247341	5384244	8592190	7675969	NA	5664691	NA	8183038	5632638
PP_120498	pos	NA	5868755173	NA	NA	NA	NA	NA	NA	NA	NA	561699809	35	640521	398535	708226	487062	717832	443672	448314	464063	529982	537218	687744	402991	NA	412755	518490	733020	582117	630783	617019	NA	515063	NA	516181	451784
PP_120637	pos	NA	5887251826	NA	NA	NA	NA	NA	NA	NA	NA	4388002284	19	4672527	NA	NA	NA	4847576	3784336	3814786	4181448	3848145	NA	NA	3553958	NA	NA	NA	4187049	3651292	5256912	4750034	NA	3627398	NA	5321959	NA
PP_120644	pos	NA	5888113466	NA	NA	NA	NA	NA	NA	NA	NA	5303174898	15	NA	NA	NA	NA	NA	922581	NA	414628	NA	NA	NA	1143958	NA	NA	361446	1130055	NA	NA	125425	757526	269974	NA	NA	NA
PP_120740	pos	NA	5898838549	NA	NA	NA	NA	NA	NA	NA	NA	1104345117	37	1054389	864393	1227497	1232379	1696247	1114760	679738	1221376	1178615	1210521	1327454	1083235	NA	753153	847235	1159456	809663	1539672	1609730	672749	1176128	NA	1135596	836058
PP_121184	pos	NA	5947599753	NA	NA	NA	NA	NA	NA	NA	NA	5501061938	27	5389937	6685684	NA	NA	8508992	5565288	4085441	5699626	4401500	7659419	5797697	4333274	NA	NA	5984878	NA	4406711	NA	5474322	NA	4521313	NA	NA	3911577
PP_121209	pos	NA	5948639579	NA	NA	NA	NA	NA	NA	NA	NA	7748534587	27	1387162	232535	791086	683750	NA	396126	983115	528973	417149	389965	NA	NA	NA	648680	NA	1142664	886674	557719	NA	NA	NA	NA	NA	856925
PP_121355	pos	NA	5958669032	NA	NA	NA	NA	NA	NA	NA	NA	6802961133	36	7204865	NA	10899316	6899299	156494	7802821	4760604	4073317	2792723	7540168	5890633	NA	5656721	9020893	3399934	8168336	2725018	4739898	11392076	12553672	4029618	NA	14411281	2880204
PP_121447	pos	NA	5967571757	NA	NA	NA	NA	NA	NA	NA	NA	7513551.87	37	7367537	8311860	8860733	9851278	10268071	7187764	6012327	8115733	5364987	10408235	8650865	5479713	NA	7039359	8445661	6333562	5184158	8057322	7459278	5876281	6054090	NA	9711792	5531868
PP_121636	pos	NA	5983740007	NA	NA	NA	NA	NA	NA	NA	NA	5520138926	37	704609	390171	596685	591184	963564	466725	476426	569474	373684	526457	490263	365153	NA	411175	710663	725411	555864	468686	555398	397317	360326	NA	526571	546694
PP_121682	pos	NA	5987538118	NA	NA	NA	NA	NA	NA	NA	NA	3227518401	37	2720684	3433224	3663448	4264985	4903284	3241846	2291610	3150508	2779004	4232798	3754622	2355693	NA	3218725	3617747	2478007	2456924	3205745	3647841	2820342	2690761	NA	4168568	2461628
PP_121716	pos	NA	5990000405	NA	NA	NA	NA	NA	NA	NA	NA	7389399003	38	757949	966945	752365	962446	760909	970302	610998	887435	686135	833062	717703	683703	752434	860963	646778	699478	621468	821600	733185	832108	688624	NA	870923	539807
PP_121826	pos	NA	5996139616	NA	NA	NA	NA	NA	NA	NA	NA	5196599602	36	368480	473753	120295	1018176	175151	1597918	1636462	268786	1164764	271280	104346	1050418	NA	994224	568691	342375	1185826	57545	110190	NA	406113	239866	550277	854686
PP_121866	pos	NA	5999483561	NA	NA	NA	NA	NA	NA	NA	NA	4815619381	35	334723	405125	119305	844836	149672	1431851	1544107	213892	1104415	217456	97182	896091	NA	925444	487294	322805	1111782	NA	106147	NA	360738	268063	544157	783105
PP_121881	pos	NA	6000768626	NA	NA	NA	NA	NA	NA	NA	NA	1686332995	22	1029674	904069	NA	456855	NA	2736422	3199958	243072	3305364	922363	NA	5050930	NA	984933	736191	NA	1583393	NA	NA	NA	1003633	690858	829905	NA
PP_121898	pos	NA	6001561701	NA	NA	NA	NA	NA	NA	NA	NA	1254088899	20	1767601	1337587	NA	760911	NA	NA	NA	489008	NA	402332	NA	NA	NA	959534	1074307	1163042	1686283	NA	NA	NA	1220621	949488	1447284	1721787
PP_121949	pos	NA	6002762229	NA	NA	NA	NA	NA	NA	NA	NA	1470827734	21	2197874	1696896	NA	824709	NA	NA	5132275	NA	2423294	945262	NA	NA	NA	1111803	1241031	1221996	1703897	NA	NA	NA	1303232	1714673	1272618	1316536
PP_121958	pos	NA	6003162375	NA	NA	NA	NA	NA	NA	NA	NA	1534556266	20	1369728	1138600	NA	827204	NA	6640711	NA	206269	NA	643423	NA	NA	NA	NA	1049140	789248	1743428	NA	NA	NA	1379738	709660	809924	1898898
PP_121968	pos	NA	600356581	NA	NA	NA	NA	NA	NA	NA	NA	1039956876	22	NA	791787	NA	452850	NA	NA	4087721	379709	3000314	545231	NA	2861455	NA	586968	539189	NA	1009417	NA	NA	NA	958166	NA	755444	1303817
PP_121973	pos	NA	60039675	NA	NA	NA	NA	NA	NA	NA	NA	8413886941	15	727901	NA	NA	860426	NA	NA	NA	NA	NA	717507	NA	NA	NA	NA	679801	759764	972331	NA	NA	NA	1180362	NA	991211	NA
PP_122031	pos	NA	600743999	NA	NA	NA	NA	NA	NA	NA	NA	7796052872	31	952591	NA	488165	1366088	798494	824197	513517	627854	604575	698559	829917	575306	NA	NA	NA	858675	440215	780915	916562	748924	730712	NA	532753	601824
PP_122051	pos	NA	6008811623	NA	NA	NA	NA	NA	NA	NA	NA	17269007.23	37	12277422	17861039	20208608	17855719	18930847	15194857	10684030	15085383	13666158	22288155	17452809	10967297	54010773	15020131	12851939	12086551	8372601	17055574	16460190	32086983	10488480	NA	20515186	9139724
PP_122125	pos	NA	6013827765	NA	NA	NA	NA	NA	NA	NA	NA	3415573.87	38	2253766	3587914	3673994	3343755	3600040	2811461	1485056	2907908	2489005	4520164	3563243	2189982	10794005	3400271	2306349	2437755	1605094	3719214	3676144	6794394	2446303	NA	3478428	1606558
PP_122250	pos	NA	6027406105	NA	NA	NA	NA	NA	NA	NA	NA	4307320066	21	NA	399280	433954	450122	NA	356700	NA	352122	288142	536123	NA	NA	NA	NA	382957	506744	321575	NA	NA	NA	331681	NA	341996	NA
PP_122326	pos	NA	6038573593	NA	NA	NA	NA	NA	NA	NA	NA	1676196868	38	1409468	1580580	1710584	1924761	2046775	1540931	1057067	1441697	1519838	1509840	1333923	1425125	2682793	1775525	1340724	1229271	885922	1672754	1726835	3271671	1530254	NA	1826986	1213126
PP_122376	pos	NA	6045712811	NA	NA	NA	NA	NA	NA	NA	NA	4836080949	29	3840554	4548865	6178553	5843413	NA	4003600	2872720	3866534	3992531	6324090	6362869	2636207	NA	NA	NA	5042040	3921455	6163505	5407650	NA	3364746	NA	4483883	3219277
PP_122394	pos	NA	6047887655	NA	NA	NA	NA	NA	NA	NA	NA	7070429641	33	7511250	6733802	7244108	8559216	11095751	6590360	5040328	7671796	6855584	9337821	7586355	6324778	NA	6715971	NA	5672645	4669105	7577423	6395945	NA	5198718	NA	9259551	5025164
PP_122592	pos	NA	6065682807	NA	NA	NA	NA	NA	NA	NA	NA	8351458038	31	6057153	10110156	13859317	10899690	8935971	6261403	5284219	5706178	6127604	17089536	15036079	4345072	NA	5049044	NA	8063609	7104488	9946159	8327693	NA	9992064	NA	6789768	5126697
PP_122615	pos	NA	6067859581	NA	NA	NA	NA	NA	NA	NA	NA	7584937995	36	7831754	7370864	7470436	8712168	11584278	6748608	5622426	7211444	6315043	8976068	7654806	6549304	NA	7591607	7733624	5655109	5075189	8118582	6870803	11306514	6175943	NA	9965009	4663035
PP_122632	pos	NA	6068633225	NA	NA	NA	NA	NA	NA	NA	NA	1538296372	35	1930306	819910	1725272	1563221	2177877	1146636	1436267	1150225	1197506	1343284	1724776	1057690	NA	1250092	1860291	1965325	1685636	1659891	1579859	NA	1206651	NA	1455238	1419161
PP_122800	pos	NA	6085652891	NA	NA	NA	NA	NA	NA	NA	NA	7133885896	29	5206590	8528919	8095862	10035819	NA	5214985	4725362	5059409	4768922	12190527	11342389	3502502	NA	NA	NA	4974572	5214459	8362436	6892647	NA	5611370	NA	6276755	4034547
PP_122807	pos	NA	6087827222	NA	NA	NA	NA	NA	NA	NA	NA	1994327445	34	1932998	2160727	2404801	2606897	3266620	1952389	1404364	2170021	1406327	2437616	1860696	1980415	NA	2176775	2221615	1614307	1226603	2570941	2054838	NA	1432992	NA	2530044	1169642
PP_122815	pos	NA	6088681144	NA	NA	NA	NA	NA	NA	NA	NA	3619579497	38	1961947	3591513	3899620	3496006	3794540	4045209	2025409	3027218	2963596	3948419	2935764	3124081	15969188	4334552	2516676	2129342	1712414	3269159	2570252	5855170	2224864	NA	3235697	1848790
PP_122877	pos	NA	6093699034	NA	NA	NA	NA	NA	NA	NA	NA	7961799213	33	404708	822126	877755	679833	688110	686914	NA	577568	533963	665240	727139	542475	2989340	1275608	NA	439973	NA	705608	561146	929907	342144	NA	645700	NA
PP_122962	pos	NA	6105622972	NA	NA	NA	NA	NA	NA	NA	NA	3397169093	21	2877399	4933395	NA	3826367	NA	2771207	1847559	NA	2391108	NA	4409477	1774437	NA	NA	NA	NA	2742548	4320460	3833392	NA	2222867	NA	NA	2236295
PP_122989	pos	NA	6109196535	NA	NA	NA	NA	NA	NA	NA	NA	2400347203	22	NA	52903	NA	143858	NA	97010	158856	NA	77881	125643	NA	85909	NA	95960	76647	83037	114512	1926199	NA	NA	44593	579435	NA	119884
PP_123073	pos	NA	6118460195	NA	NA	NA	NA	NA	NA	NA	NA	4827422796	26	579203	278833	303115	402810	NA	NA	680444	NA	NA	NA	NA	333459	NA	508487	574463	630467	468985	585777	567848	437134	404212	NA	349799	496680
PP_123175	pos	NA	6127305954	NA	NA	NA	NA	NA	NA	NA	NA	1250393616	27	897138	1355262	1384488	1445712	1234693	1146126	913954	NA	NA	1272463	NA	1034243	NA	1631211	NA	950349	754949	1338808	NA	2442352	763474	NA	NA	725058
PP_123185	pos	NA	612880322	NA	NA	NA	NA	NA	NA	NA	NA	3136796005	38	3106674	2975275	3382232	3910854	5176882	3326248	2179793	3285806	3258409	3616060	4083791	3248059	493026	2399676	2354018	3033381	2564097	4309779	4326783	1892668	3583599	NA	3324040	2515148
PP_123212	pos	NA	6131579978	NA	NA	NA	NA	NA	NA	NA	NA	4583609107	32	3915995	4919676	NA	4396235	1988507	8346079	8222492	3356015	8425223	2560644	NA	9094849	NA	6915295	3268324	4373631	6081795	2085691	2040415	NA	10582790	NA	5319279	5936607
PP_123314	pos	NA	6141803709	NA	NA	NA	NA	NA	NA	NA	NA	11611730.74	39	18449282	12331405	131219	8528749	426654	59392830	59008062	2777375	36860527	5037610	257361	53167719	173366	10315703	9416054	9702088	18563004	550662	246084	135604	11576346	8701680	10918474	16264726
PP_123369	pos	NA	6146001872	NA	NA	NA	NA	NA	NA	NA	NA	2918766913	29	1907758	3158762	3266674	3669919	2275126	2018625	1457805	3255981	3118634	NA	3569730	2361120	NA	NA	2547495	2629222	2639625	2552676	3906560	NA	1979920	NA	NA	1742542
PP_123383	pos	NA	6148176402	NA	NA	NA	NA	NA	NA	NA	NA	11366266.98	36	8442761	11262293	14533360	16649022	15376858	12820582	9357343	10418682	7274569	17156629	12280416	9033925	NA	9882063	10282613	11655099	5918743	13466657	14908571	20272707	6808861	NA	13729154	5707924
PP_123417	pos	NA	6151544221	NA	NA	NA	NA	NA	NA	NA	NA	4550529707	32	392383	400719	NA	390293	169389	764677	787263	309509	827005	228687	NA	912850	NA	730528	302717	396090	592529	213492	179850	NA	1053799	NA	624598	568010
PP_123509	pos	NA	6161754445	NA	NA	NA	NA	NA	NA	NA	NA	184313573.5	39	291660509	198503114	1981784	133807752	6846044	952135939	931344458	44145044	579312259	80811073	3959627	850338876	2612068	163938127	153143089	155165088	293833555	9418514	3772322	1905279	181995288	136470116	173006457	261587149
PP_123554	pos	NA	6165971853	NA	NA	NA	NA	NA	NA	NA	NA	3601472.32	34	2477581	3575117	4194306	3026558	3523986	2306626	2096474	4277600	3771339	4082514	3910659	3276913	NA	NA	2300113	3191020	3863712	2716488	4758959	NA	2567331	NA	2929528	3250107
PP_123560	pos	NA	616706072	NA	NA	NA	NA	NA	NA	NA	NA	5630672577	18	485912	NA	NA	NA	523349	NA	261970	377969	205664	NA	NA	268557	NA	NA	263321	NA	NA	292335	NA	NA	314140	NA	947630	NA
PP_123567	pos	NA	6168147956	NA	NA	NA	NA	NA	NA	NA	NA	7338422934	35	5771442	6769391	7961225	11552910	10508705	8822435	6554806	6469922	4944659	10709251	8008852	5634382	NA	6048169	5776657	6847146	3761851	8657495	9391407	13304380	6418022	NA	8921634	4978863
PP_123575	pos	NA	6168549188	NA	NA	NA	NA	NA	NA	NA	NA	4827669565	30	170819	708624	463046	373998	332545	413709	257807	441418	580191	357984	217586	387898	2456805	NA	NA	NA	NA	323820	189219	NA	169145	NA	442905	NA
PP_123578	pos	NA	6169373995	NA	NA	NA	NA	NA	NA	NA	NA	5005726993	33	306327	609730	480392	738677	722679	570853	324180	604889	372136	633291	480674	497329	510564	479092	387476	681280	540000	559705	590736	473564	440822	NA	601706	NA
PP_123678	pos	NA	6178604325	NA	NA	NA	NA	NA	NA	NA	NA	4263873081	17	478761	NA	NA	NA	404447	NA	352461	NA	NA	NA	NA	NA	NA	359814	376830	465783	462543	351260	257215	NA	NA	673951	NA	411547
PP_123761	pos	NA	6185942373	NA	NA	NA	NA	NA	NA	NA	NA	2646874523	30	1934411	NA	NA	3391062	1963937	1660415	1574946	3352107	3352525	NA	2766839	2303939	NA	2416190	2425409	1918712	2978616	2134281	2864535	NA	1977829	NA	2083439	1596441
PP_123777	pos	NA	6188125212	NA	NA	NA	NA	NA	NA	NA	NA	9352251579	28	817158	819526	1184849	1469614	1540320	1157973	617430	NA	629431	1066781	1121835	572459	NA	732565	870527	735927	437738	NA	1155531	1691192	560962	NA	NA	529243
PP_124014	pos	NA	620868776	NA	NA	NA	NA	NA	NA	NA	NA	6852596172	35	809806	419071	765233	619853	1012781	521887	630832	595188	591549	528226	844972	489748	NA	537688	529950	856610	634577	718060	705527	NA	546019	NA	649992	749512
PP_124289	pos	NA	6228408805	NA	NA	NA	NA	NA	NA	NA	NA	1204776.04	34	2082960	382685	1225274	959566	1822677	NA	1745903	741000	568339	440123	847007	397598	NA	1142079	1955265	1953257	1507596	855463	780289	NA	494348	NA	821790	1335772
PP_124437	pos	NA	6238775986	NA	NA	NA	NA	NA	NA	NA	NA	1358165.41	35	1411611	1187531	1737641	1756164	2278891	1270620	870983	1589171	NA	1878228	1735803	1210470	NA	776186	1145860	1274861	1093764	1900555	1723547	795236	1336613	NA	1405514	1008105
PP_124513	pos	NA	6243786494	NA	NA	NA	NA	NA	NA	NA	NA	4818732487	32	448155	493827	486523	480114	658026	541220	231232	518234	511237	600555	641671	395791	NA	631231	283964	361313	309545	708977	571278	NA	443948	NA	488587	NA
PP_124589	pos	NA	6248462234	NA	NA	NA	NA	NA	NA	NA	NA	19673741.22	38	21885025	17498162	18902634	19796315	25456542	15512533	10802390	22478155	14307053	20351323	18784103	16023179	14631673	15410028	21098730	17976247	17002893	25374934	17244797	34988213	13670416	NA	25148618	13552613
PP_124611	pos	NA	6249960026	NA	NA	NA	NA	NA	NA	NA	NA	1471905814	18	2275673	871416	NA	667998	NA	NA	NA	NA	4282992	436120	NA	NA	NA	3057371	830037	811315	1183186	NA	NA	NA	805586	2354831	1538749	1650871
PP_124619	pos	NA	6250375593	NA	NA	NA	NA	NA	NA	NA	NA	1835231387	20	2093067	1620727	NA	894983	NA	NA	NA	282545	NA	864849	NA	NA	NA	811742	916475	899375	1858625	NA	NA	NA	1349601	1027120	1135926	2471325
PP_124629	pos	NA	625079418	NA	NA	NA	NA	NA	NA	NA	NA	1800910618	21	3225598	1758529	NA	1761087	NA	NA	NA	289877	NA	674842	NA	NA	NA	1261690	1734594	1609712	1999014	NA	NA	NA	1944118	1410730	1917145	2400358
PP_124643	pos	NA	625121037	NA	NA	NA	NA	NA	NA	NA	NA	2299458448	19	3212805	2694832	NA	2081928	NA	8438530	NA	NA	NA	1302374	NA	NA	NA	1815005	2072335	1879270	2351186	NA	NA	NA	2112982	2083413	1862527	3077528
PP_124736	pos	NA	625329025	NA	NA	NA	NA	NA	NA	NA	NA	1632113695	21	2126433	1778818	NA	853728	NA	NA	NA	NA	5884702	670194	NA	NA	NA	1270406	1280669	1244947	1979523	NA	NA	NA	1240127	1330343	1090282	1517642
PP_124762	pos	NA	6254123944	NA	NA	NA	NA	NA	NA	NA	NA	861820716	22	1268051	785271	NA	602625	NA	NA	2283730	NA	1149296	542452	NA	NA	NA	707753	634497	946124	1179501	NA	NA	NA	671203	553933	921879	1110726
PP_125001	pos	NA	6268435821	NA	NA	NA	NA	NA	NA	NA	NA	5864416953	34	6469933	4789687	5659806	5701700	NA	4618276	3127271	6480207	5257362	5806126	6234785	5925028	NA	4830852	6341878	5863547	4748987	7367196	4663230	10250173	3615245	NA	7499011	3954803
PP_125198	pos	NA	6288577082	NA	NA	NA	NA	NA	NA	NA	NA	6126692914	17	7428175	NA	NA	NA	8819785	NA	6125940	NA	NA	NA	NA	NA	988456	NA	NA	6956670	5643500	NA	4932439	NA	NA	NA	NA	5310980
PP_125325	pos	NA	6298605905	NA	NA	NA	NA	NA	NA	NA	NA	8835294393	27	NA	8422146	9234320	7932331	15461167	6762544	NA	8768526	7297148	7403466	5232267	7864689	7221265	7340094	2967117	NA	NA	11998028	9870065	13416855	3802581	NA	13566003	NA
PP_125616	pos	NA	632367554	NA	NA	NA	NA	NA	NA	NA	NA	6257034323	36	862736	407947	759509	734819	997459	608183	578653	400624	516578	534423	608833	403303	NA	516841	739080	NA	481309	493288	612917	418173	309575	NA	626107	534910
PP_125805	pos	NA	6346578215	NA	NA	NA	NA	NA	NA	NA	NA	3707585043	20	4161067	3029172	3484702	3778115	NA	3741855	3030291	NA	NA	4449474	3936884	3120640	NA	NA	NA	NA	3082427	NA	4774026	NA	3515300	NA	NA	2981390
PP_125829	pos	NA	6348746464	NA	NA	NA	NA	NA	NA	NA	NA	53717503.41	38	39930127	52596922	59073098	55830465	62235582	46061698	30752822	47758467	41316541	61598465	52921195	34885532	166817210	47733935	43016611	38733692	29887018	52009941	46345728	97382603	39717750	NA	58063817	29846129
PP_125859	pos	NA	6351469206	NA	NA	NA	NA	NA	NA	NA	NA	6273687718	21	235731	431399	NA	195169	NA	2079512	1850701	NA	372876	115030	NA	1864130	NA	373436	318045	139822	580714	NA	NA	NA	394893	NA	414572	689717
PP_125892	pos	NA	6353763402	NA	NA	NA	NA	NA	NA	NA	NA	3535956138	38	2226391	3337103	3728535	3329131	4562892	2996433	1842340	2853403	2746893	4375354	4018502	2105343	11145041	3059837	2930400	2212351	1590359	3985825	3260357	7079257	2624314	NA	3657313	2002520
PP_125905	pos	NA	6356513186	NA	NA	NA	NA	NA	NA	NA	NA	3192460725	13	NA	733131	NA	NA	NA	NA	NA	413776	283103	NA	306322	343385	NA	525164	198853	NA	NA	NA	NA	NA	NA	NA	NA	144965
PP_125908	pos	NA	635648153	NA	NA	NA	NA	NA	NA	NA	NA	5191686407	21	235075	345437	NA	196315	NA	1683394	1465324	NA	367818	134703	NA	1337005	NA	284982	248611	113941	538310	NA	NA	NA	310788	NA	291676	637532
PP_126110	pos	NA	6378508871	NA	NA	NA	NA	NA	NA	NA	NA	1622162148	37	1375984	1603109	1886733	1979010	2344092	1275180	919219	1579480	1455593	1676978	1275639	1404006	3065329	1538014	1565622	1183901	1060438	1790026	1827308	3488332	1504449	NA	1580309	1218105
PP_126362	pos	NA	6408336924	NA	NA	NA	NA	NA	NA	NA	NA	1663130365	35	1338857	1400660	1204187	1774376	982352	1470652	2075242	1378446	1353694	1611851	1524181	1192141	NA	3978971	1898627	1309826	1806011	1396778	1875761	3167269	1738901	NA	1676047	1639961
PP_126528	pos	NA	6428615047	NA	NA	NA	NA	NA	NA	NA	NA	3964907942	38	2186946	4335773	4340326	3429044	3896720	4403897	2026507	2971974	2959770	4311713	3507245	3264748	19529120	4296604	2719791	2230284	1623648	4001984	3116874	6519410	2414920	NA	3828010	1928938
PP_126547	pos	NA	6431315821	NA	NA	NA	NA	NA	NA	NA	NA	3125272554	16	313558	148176	NA	79571	NA	1016214	457418	NA	650645	NA	NA	507041	NA	NA	106313	102445	327066	NA	NA	NA	174823	NA	81746	154279
PP_126599	pos	NA	643363588	NA	NA	NA	NA	NA	NA	NA	NA	9003056486	36	483064	907822	801871	665926	993253	740340	509869	909471	694474	1013452	576072	758863	3949552	1188838	686800	709399	NA	644294	760199	1293021	589841	NA	982738	365101
PP_126709	pos	NA	6446865834	NA	NA	NA	NA	NA	NA	NA	NA	4897067518	17	4815125	NA	5196682	5598929	NA	4843626	4040244	NA	NA	5957571	NA	3539681	NA	NA	NA	4195674	NA	4763130	5566768	NA	3888864	NA	5903129	3866692
PP_126832	pos	NA	6458387764	NA	NA	NA	NA	NA	NA	NA	NA	4844786165	27	389780	796190	442436	442666	NA	335697	544991	NA	396798	382133	452532	426529	NA	520763	459959	591148	538330	NA	NA	562359	304638	NA	520189	903608
PP_127333	pos	NA	6501810783	NA	NA	NA	NA	NA	NA	NA	NA	3046926487	21	381883	173364	NA	100066	NA	911944	814922	NA	620724	100956	NA	907962	NA	100262	115877	201935	255699	NA	NA	NA	145585	NA	209986	224797
PP_127427	pos	NA	6506311964	NA	NA	NA	NA	NA	NA	NA	NA	8131991645	27	690758	801778	910658	901389	NA	577960	608319	1025471	780094	715696	582592	960849	NA	870735	674930	534474	528313	653779	1260002	NA	861295	NA	662325	712486
PP_127444	pos	NA	6508485489	NA	NA	NA	NA	NA	NA	NA	NA	2893218363	36	NA	2584536	3006901	2636616	2826714	2438700	1768033	2176440	2139509	2816440	2104429	2524497	13536666	3607698	1931884	1885046	NA	2604524	1690876	4215690	1483581	NA	2649652	1199291
PP_127557	pos	NA	6515111274	NA	NA	NA	NA	NA	NA	NA	NA	6988821383	15	631553	692901	NA	304120	NA	1584557	925548	NA	1174461	469543	NA	NA	NA	582886	310060	NA	469967	NA	NA	NA	515906	NA	782437	NA
PP_127645	pos	NA	6518451644	NA	NA	NA	NA	NA	NA	NA	NA	7613103316	18	758511	1084019	NA	494754	NA	1475704	1681119	160743	NA	NA	NA	NA	NA	700644	693358	418898	617183	NA	NA	NA	585114	NA	270072	283116
PP_127697	pos	NA	6521258445	NA	NA	NA	NA	NA	NA	NA	NA	1566329746	20	7549010	1123356	NA	747934	NA	NA	4184153	302533	NA	605433	NA	NA	NA	1103465	1174990	712222	1363525	NA	NA	NA	1012683	864373	978170	1237396
PP_127715	pos	NA	6521693933	NA	NA	NA	NA	NA	NA	NA	NA	1551814906	19	2814342	1441181	NA	981293	NA	NA	NA	360352	NA	997099	NA	NA	NA	1476020	1621308	2029510	2788226	NA	NA	NA	2144204	1106372	1304283	2692645
PP_127835	pos	NA	6524295625	NA	NA	NA	NA	NA	NA	NA	NA	2685256142	17	3630154	3163236	NA	1676891	NA	8660574	NA	NA	NA	1353511	NA	NA	NA	1957091	2257910	2478877	3533555	NA	NA	NA	3445883	2209907	2312009	3271805
PP_127887	pos	NA	6526281925	NA	NA	NA	NA	NA	NA	NA	NA	8068713568	20	663391	719030	939317	751864	NA	785091	888059	NA	NA	739821	NA	991255	NA	NA	NA	NA	563864	805545	659136	NA	824216	NA	NA	818334
PP_128134	pos	NA	6547154107	NA	NA	NA	NA	NA	NA	NA	NA	5874552372	36	5825329	6427566	6418188	7342365	8841454	5292401	4249585	5688773	4295604	7626615	6314370	4343512	NA	4847274	6104176	4460879	4476308	6709530	6290148	7638731	4260485	NA	6854012	4195768
PP_128151	pos	NA	6548624164	NA	NA	NA	NA	NA	NA	NA	NA	7215634528	35	868163	353561	853624	782866	977500	653807	653548	697081	596680	574433	957481	576238	NA	546827	703586	859849	682541	940227	793270	NA	631492	NA	656342	676527
PP_128185	pos	NA	6552066102	NA	NA	NA	NA	NA	NA	NA	NA	1723687394	28	1363516	1400035	NA	793795	NA	7863234	7373905	188447	2494495	415630	NA	6472294	NA	1018429	1014411	670345	1962007	NA	NA	NA	1350280	400349	1134066	2034365
PP_128303	pos	NA	6567125026	NA	NA	NA	NA	NA	NA	NA	NA	3537368363	37	3279004	3972216	4082594	4448583	5080440	3442784	2564935	3537590	2438205	4733126	3983288	2409492	NA	2475299	3717805	2967713	2648537	4007303	3369463	4978772	2678707	NA	3884042	2371671
PP_128354	pos	NA	6572017795	NA	NA	NA	NA	NA	NA	NA	NA	21960401.97	35	21989615	21344958	NA	12664134	132163	117290558	117901231	3261751	45054224	6817959	122143	105647831	NA	17187161	15429426	10954155	32774973	309064	174151	NA	20025570	6437627	17418821	31971436
PP_128416	pos	NA	6578709819	NA	NA	NA	NA	NA	NA	NA	NA	1303810442	38	1197950	1123641	1463358	1598256	2006077	1246313	816996	1331001	1448128	1456872	1807708	1253380	266687	1077710	885450	1336307	1107365	1868087	1918641	924822	1318157	NA	1470843	920205
PP_128456	pos	NA	6583724176	NA	NA	NA	NA	NA	NA	NA	NA	4917384164	35	531563	412277	512226	474057	793513	552405	237159	473089	522811	542818	688098	426815	NA	288409	289604	520770	360500	706723	541496	NA	524339	NA	480324	290205
PP_128495	pos	NA	6587082815	NA	NA	NA	NA	NA	NA	NA	NA	768995725	36	749904	732509	1148955	1441891	967934	711612	440123	858016	574053	1240106	630245	522596	NA	707845	934301	629843	561186	800583	627533	614820	470510	NA	662027	603714
PP_128749	pos	NA	6608416065	NA	NA	NA	NA	NA	NA	NA	NA	6992846529	23	NA	NA	605601	712735	NA	617123	NA	570441	359496	1000166	1314608	666017	NA	NA	510237	839983	NA	477726	857623	NA	263181	NA	550479	323666
PP_128766	pos	NA	6611701543	NA	NA	NA	NA	NA	NA	NA	NA	540405457	15	564359	148435	NA	96072	NA	1303166	1319958	NA	1205666	NA	NA	1133861	NA	85236	NA	189816	334134	NA	NA	NA	118158	NA	NA	200633
PP_128841	pos	NA	6628508998	NA	NA	NA	NA	NA	NA	NA	NA	8049809784	20	1274249	277382	818160	NA	993673	NA	778125	NA	419095	NA	NA	NA	NA	NA	963336	1093167	941864	646588	NA	NA	364049	NA	NA	NA
PP_128900	pos	NA	6638539329	NA	NA	NA	NA	NA	NA	NA	NA	7085282364	36	3002147	9189553	6023029	5414318	12288330	NA	3737620	3900481	3621409	6337239	68013	6149937	8356152	7202691	10256813	7793447	2623582	11613696	11486959	11667860	3870875	NA	10856530	2541875
PP_129015	pos	NA	6647442322	NA	NA	NA	NA	NA	NA	NA	NA	5994801947	32	5139826	7032091	6700087	7548141	NA	5685029	4618984	6297116	4818622	8056675	6460166	4986172	NA	5326459	7310360	4693814	4208699	6561463	6351980	NA	4583468	NA	7977375	4018325
PP_129170	pos	NA	6663613185	NA	NA	NA	NA	NA	NA	NA	NA	6105054852	36	775898	339536	NA	694008	1175873	566486	631317	583207	452952	575587	582761	415480	247099	548745	690134	697763	631846	627822	548905	457223	409848	NA	616703	567082
PP_129178	pos	NA	6665236268	NA	NA	NA	NA	NA	NA	NA	NA	4123890609	13	3166677	NA	5025672	4368823	NA	3257697	2133924	NA	NA	NA	7290082	NA	NA	NA	NA	NA	NA	NA	4412266	NA	2776497	NA	NA	2596931
PP_129184	pos	NA	666741431	NA	NA	NA	NA	NA	NA	NA	NA	2450813239	28	2212773	NA	2814066	3475206	NA	NA	2247066	2533753	1905211	NA	3029571	1887577	NA	2053393	2490419	2164412	1829136	2628850	2496529	NA	2134509	NA	3195276	1575653
PP_129196	pos	NA	6669870948	NA	NA	NA	NA	NA	NA	NA	NA	6922915914	38	625847	794930	848174	750706	657422	871024	821146	730371	815430	910363	694060	584959	714440	809367	533332	663802	529988	750645	723548	856055	739205	NA	719748	452958
PP_129308	pos	NA	6688681864	NA	NA	NA	NA	NA	NA	NA	NA	15856349.21	36	10640194	17044393	17714673	15739859	19966914	12500375	7950462	12722979	13345528	18894822	15766368	9462988	51276671	13814436	11002298	NA	7090672	15479424	14270414	31104876	NA	NA	19752382	7439459
PP_129325	pos	NA	6691780621	NA	NA	NA	NA	NA	NA	NA	NA	9222450237	31	1268734	1285748	NA	1134801	87541	1781767	NA	482779	1182647	808488	NA	1676242	NA	1176730	1258885	1025155	1243519	72183	NA	NA	1116914	1426086	1462567	1770330
PP_129346	pos	NA	6693699486	NA	NA	NA	NA	NA	NA	NA	NA	3440034922	38	2215802	3442892	3870493	3281329	3901451	2752579	2118822	2769808	2958783	4417064	3431667	2380958	11648068	3256899	2422632	2386982	1766213	3802094	2479284	7283142	2203912	NA	3450046	1696378
PP_129514	pos	NA	6718443269	NA	NA	NA	NA	NA	NA	NA	NA	1625196597	38	1446870	1382032	1731622	1938013	1854096	1567771	1049834	1346567	1616300	1509975	1426134	1613952	208219	1651579	1351775	1163351	1294991	1728591	1823583	3653083	1604898	NA	1659760	944347
PP_129569	pos	NA	6725585126	NA	NA	NA	NA	NA	NA	NA	NA	2027472724	18	1289055	NA	NA	NA	NA	NA	NA	1573095	2206465	NA	1461925	NA	NA	NA	2324095	1837373	1908216	1875179	2262622	NA	1328085	NA	NA	1009166
PP_129574	pos	NA	672687289	NA	NA	NA	NA	NA	NA	NA	NA	6321211022	27	521059	740951	690061	766522	619873	NA	813838	1252067	594270	611585	NA	536032	NA	621464	603440	507372	620241	561527	493599	NA	376618	NA	840483	NA
PP_129580	pos	NA	6727761561	NA	NA	NA	NA	NA	NA	NA	NA	5623593639	25	5466383	6059630	NA	7343899	9421003	5617932	3948031	7531819	NA	NA	5967693	3343437	NA	4901430	NA	4054635	4847001	5867112	6416719	NA	5372031	NA	6382071	4251582
PP_129702	pos	NA	6745554727	NA	NA	NA	NA	NA	NA	NA	NA	2827090226	22	1827919	NA	NA	NA	3381267	2102172	NA	3423712	3153725	1878926	NA	NA	NA	NA	2619919	2910546	2661593	3368519	3217530	NA	1788823	NA	2173203	1336337
PP_129705	pos	NA	6746628755	NA	NA	NA	NA	NA	NA	NA	NA	4370521825	16	457273	NA	376857	NA	1899366	268213	330998	NA	222510	489029	NA	117142	NA	NA	NA	293994	NA	NA	NA	NA	188283	NA	NA	332058
PP_129712	pos	NA	6747731466	NA	NA	NA	NA	NA	NA	NA	NA	6212452033	28	6657507	6252462	6539696	7809892	9216647	5463325	4426350	NA	NA	7933086	6253696	3546368	NA	4963465	NA	5028991	NA	5358642	6554619	10937469	5889170	NA	6628433	4358337
PP_129720	pos	NA	6748503829	NA	NA	NA	NA	NA	NA	NA	NA	1413384.26	34	1853892	857328	1561164	1484462	2028095	1108450	1342894	1088542	NA	976175	1574958	997398	NA	1263994	1412896	1761983	1492194	1576583	1430305	NA	1197874	NA	1312653	1270019
PP_129757	pos	NA	6752116572	NA	NA	NA	NA	NA	NA	NA	NA	1004720806	27	1175721	755841	NA	439086	NA	3703521	3781143	140784	2061860	299609	NA	3396519	NA	612384	537879	575356	1147069	NA	NA	NA	772068	440012	618373	1043297
PP_129861	pos	NA	6765526891	NA	NA	NA	NA	NA	NA	NA	NA	2304500446	21	1378831	NA	NA	1743983	NA	1228996	1298987	2991182	2922102	NA	2501361	2160269	NA	NA	2245738	2424703	2346608	1817011	2865580	NA	NA	NA	NA	1397636
PP_129877	pos	NA	6767703723	NA	NA	NA	NA	NA	NA	NA	NA	1452622.01	24	1697612	1544954	1768357	1794603	NA	1291680	1004745	NA	1137783	1832347	1374899	928266	NA	NA	NA	NA	1247516	NA	1519525	NA	1296938	NA	NA	906468
PP_129887	pos	NA	6768550076	NA	NA	NA	NA	NA	NA	NA	NA	3884873409	38	2319963	3528342	5346903	3638462	4029242	2884124	1782039	2616788	3530494	3352100	3021126	2799805	18822533	4862096	2828004	2936154	1753562	4302414	2650506	6306194	2201709	NA	3532118	1974217
PP_129970	pos	NA	6773570029	NA	NA	NA	NA	NA	NA	NA	NA	9668132563	31	NA	1123019	870212	1055629	698640	811620	609605	592378	622012	819857	766188	846507	4182870	1079335	NA	457514	NA	775617	NA	1552153	442410	NA	1193355	NA
PP_130410	pos	NA	6798323022	NA	NA	NA	NA	NA	NA	NA	NA	5381489561	23	NA	488113	NA	566670	NA	NA	437615	NA	387159	NA	451116	357846	NA	NA	669047	335948	583413	NA	527848	564157	NA	NA	NA	423599
PP_130414	pos	NA	6798371427	NA	NA	NA	NA	NA	NA	NA	NA	1039535399	17	1940433	1390896	NA	505826	NA	NA	NA	NA	NA	1054312	NA	NA	NA	1320479	1671435	1158381	605614	NA	NA	NA	890193	715174	570541	1060467
PP_130424	pos	NA	6798806828	NA	NA	NA	NA	NA	NA	NA	NA	1270529471	20	NA	933141	NA	1293285	NA	2984358	1403869	NA	3032835	564208	NA	NA	NA	965081	770511	1623796	1226090	NA	NA	NA	3203957	875717	937932	676337
PP_130445	pos	NA	6799680234	NA	NA	NA	NA	NA	NA	NA	NA	1332195753	18	1948772	1750178	NA	1026447	NA	4380805	2336292	NA	1951552	593131	NA	NA	NA	1094326	1103066	NA	NA	NA	NA	NA	NA	1142135	NA	739813
PP_130455	pos	NA	6800110142	NA	NA	NA	NA	NA	NA	NA	NA	1783935255	21	2147677	2019888	NA	834058	NA	3564790	2434774	NA	2239710	586711	NA	5453788	NA	738113	1216630	1096257	1667960	NA	NA	NA	1528641	NA	883555	1227007
PP_130491	pos	NA	6801419754	NA	NA	NA	NA	NA	NA	NA	NA	8491905149	18	1506901	NA	NA	640919	NA	NA	NA	NA	1357887	361136	NA	NA	NA	701175	559048	1267210	1095677	NA	NA	NA	834854	734975	1744340	593556
PP_130506	pos	NA	6801854474	NA	NA	NA	NA	NA	NA	NA	NA	7932798635	23	NA	788958	NA	1365758	NA	2319595	792393	NA	2087263	493663	NA	2247692	NA	528899	308666	781729	713531	NA	NA	NA	833476	NA	393970	293366
PP_130627	pos	NA	6808675107	NA	NA	NA	NA	NA	NA	NA	NA	2869655096	38	2842022	2876312	3265883	3404200	4824521	3034359	1987794	2982053	3117875	3319385	3793791	2924467	382963	2170449	2107639	2765859	2561793	4182253	4128623	1648378	3172336	NA	2934242	2282823
PP_130775	pos	NA	6817671697	NA	NA	NA	NA	NA	NA	NA	NA	2466659565	15	2999163	1724159	NA	1411565	NA	5021243	6376139	NA	NA	891451	NA	NA	NA	1601758	NA	1531673	2498643	NA	NA	NA	1859068	NA	1796216	2098792
PP_130788	pos	NA	6818125265	NA	NA	NA	NA	NA	NA	NA	NA	2224963504	20	4273800	2662412	NA	1974332	NA	NA	NA	532216	NA	1416204	NA	NA	NA	2316107	2322246	2078584	3458601	NA	NA	NA	3096354	2234416	2247293	3318663
PP_130804	pos	NA	6818578637	NA	NA	NA	NA	NA	NA	NA	NA	2619166667	19	5273327	3554797	NA	2009247	NA	NA	NA	NA	NA	1585594	NA	NA	NA	3508090	2956147	3204242	4114853	NA	NA	NA	3486287	2873648	2812475	4942877
PP_130815	pos	NA	6819033138	NA	NA	NA	NA	NA	NA	NA	NA	3814270.37	18	NA	4470339	NA	2951466	NA	12590989	NA	771059	NA	NA	NA	NA	NA	2683839	4052192	3165192	4418716	NA	NA	NA	3959364	3042074	3587935	5297541
PP_130825	pos	NA	6819484658	NA	NA	NA	NA	NA	NA	NA	NA	3961884185	20	5002099	4131655	NA	2775463	NA	NA	NA	NA	12440576	1828085	NA	NA	NA	2735027	3507409	3128004	4656214	NA	NA	NA	4141796	2696271	3013445	3971737
PP_130882	pos	NA	6820846619	NA	NA	NA	NA	NA	NA	NA	NA	2289865821	18	3753914	2672462	NA	1790618	NA	NA	NA	NA	6984598	1244851	NA	NA	NA	2197960	2292568	1766321	2770365	NA	NA	NA	2208378	1618255	1665492	2624593
PP_130901	pos	NA	6821303123	NA	NA	NA	NA	NA	NA	NA	NA	1951832559	20	2273562	2128392	NA	1012931	NA	6460947	NA	NA	NA	717580	NA	NA	NA	1631255	1588883	1981899	2279349	NA	NA	NA	1805588	1196072	1544742	2687193
PP_130993	pos	NA	6825874078	NA	NA	NA	NA	NA	NA	NA	NA	1880739253	25	1743096	NA	1335356	2246794	NA	1904544	1493585	1876904	1330867	1885812	1780005	1467649	NA	NA	1478270	1458730	1593125	1781017	2418086	NA	2157679	NA	1965665	1347601
PP_131020	pos	NA	6828048967	NA	NA	NA	NA	NA	NA	NA	NA	9119000188	25	6698953	NA	13546851	8570948	12564456	NA	7562011	8688421	7935022	13928123	7032422	8511106	NA	NA	8018899	9556597	5381366	12256176	NA	NA	NA	NA	14225258	NA
PP_131209	pos	NA	6841625508	NA	NA	NA	NA	NA	NA	NA	NA	2129220639	32	3968993	2186021	NA	1511667	81927	7142389	6146398	501403	5182477	850982	NA	5698837	NA	1858108	1738564	2541580	3005685	97359	NA	NA	2054615	2103418	2196179	3341366
PP_131282	pos	NA	6848019956	NA	NA	NA	NA	NA	NA	NA	NA	6161371705	23	4782111	NA	8422333	NA	8024266	6882143	4582758	5509126	5223465	NA	NA	NA	NA	NA	4866087	NA	3763511	8233749	9833193	NA	5625419	NA	NA	NA
PP_131288	pos	NA	6848420346	NA	NA	NA	NA	NA	NA	NA	NA	6604774742	21	192948	463559	NA	391371	NA	NA	255293	255268	NA	481037	323800	380593	3330640	NA	NA	NA	212610	511563	NA	645117	NA	NA	NA	NA
PP_131389	pos	NA	6858473339	NA	NA	NA	NA	NA	NA	NA	NA	4182440878	21	650518	NA	419098	NA	378129	159773	352781	NA	253808	NA	NA	NA	NA	234081	442193	548736	449832	NA	352205	NA	204347	772951	290862	442033
PP_131741	pos	NA	6888559872	NA	NA	NA	NA	NA	NA	NA	NA	7012996229	34	817650	356398	955063	650094	1020927	620241	NA	535408	590784	555845	752888	490886	NA	544698	597336	812882	604990	826121	704325	NA	506535	1717923	627603	606060
PP_131966	pos	NA	6908279031	NA	NA	NA	NA	NA	NA	NA	NA	1098095845	36	1882666	385343	1008889	1146628	1599266	527689	1474776	601148	595027	478486	871391	359969	NA	976592	2020790	1833577	1398363	790968	860971	863553	540606	NA	725465	1187859
PP_132072	pos	NA	6918643836	NA	NA	NA	NA	NA	NA	NA	NA	1219910514	36	1145098	1144171	1470940	1312039	1973288	1366321	791866	1316089	1337900	1353376	1740609	1155203	NA	769650	1065052	1287052	1078104	1911523	1633802	724900	1103054	NA	1337548	990072
PP_132121	pos	NA	6923656763	NA	NA	NA	NA	NA	NA	NA	NA	4791886124	31	503420	365539	546419	444043	732736	457357	NA	484542	420084	493352	585156	429846	NA	NA	352969	436820	259433	742327	622406	NA	517676	NA	452322	349572
PP_132154	pos	NA	6928333972	NA	NA	NA	NA	NA	NA	NA	NA	17181558.29	38	13193789	16502022	18584114	17926891	27700414	14946393	11974945	15708230	12477133	18515929	19531335	13913854	15757896	12741193	15308383	12070993	10410205	17268565	15397375	32579180	13122891	NA	19199225	17084045
PP_132283	pos	NA	6936129546	NA	NA	NA	NA	NA	NA	NA	NA	4210763475	19	NA	506287	NA	401069	628903	785185	NA	368442	226338	390611	403627	242376	NA	NA	361018	509208	NA	528754	600577	NA	NA	NA	NA	290073
PP_132381	pos	NA	6948310232	NA	NA	NA	NA	NA	NA	NA	NA	5150188553	31	6277683	4626657	5577589	4980720	6978416	NA	NA	6974431	4018367	4086516	5987356	3308629	NA	4241441	4618675	2223871	2957909	5245694	3420568	9835277	3971057	NA	NA	4565171
PP_132586	pos	NA	696844783	NA	NA	NA	NA	NA	NA	NA	NA	5363345985	25	7128067	NA	NA	5260550	8517574	3644758	5402847	NA	NA	NA	NA	NA	884957	4361632	5734323	6566239	5335020	NA	4679511	NA	NA	NA	4752172	5109840
PP_132654	pos	NA	6978477141	NA	NA	NA	NA	NA	NA	NA	NA	6866603221	25	NA	5015425	6374057	NA	11956341	5186156	NA	3434117	5747835	6263267	4859212	5783904	6540697	5246640	NA	NA	NA	10173913	6724562	10058843	2657815	NA	9325749	NA
PP_132796	pos	NA	7001272675	NA	NA	NA	NA	NA	NA	NA	NA	9814160748	29	858413	1126849	NA	841875	NA	2825962	2483400	293144	1005171	529140	NA	2560156	NA	1012121	1045467	643453	1490061	NA	NA	NA	1096188	816799	1165723	1549078
PP_132847	pos	NA	7003548693	NA	NA	NA	NA	NA	NA	NA	NA	5773200191	38	795821	356657	503460	681730	1060438	445601	543592	428643	476170	476352	755343	365831	254156	637459	661879	755444	672707	488205	609709	395751	362711	NA	747220	439657
PP_133026	pos	NA	702861819	NA	NA	NA	NA	NA	NA	NA	NA	50870890.08	38	37315354	54800399	57176819	51573863	59718313	44276439	28910972	44760077	38708769	56608846	50453491	32884443	162181147	43714729	40471511	35350906	27744658	49254245	43681008	95144581	37051635	NA	55661446	27768831
PP_133060	pos	NA	7033633511	NA	NA	NA	NA	NA	NA	NA	NA	3152731816	38	2066633	3488346	3583027	2992189	3898658	2157513	1408533	2490462	2550885	3848367	3146282	1954678	10288443	2269699	2870533	2260486	1342665	3467811	3079135	5910504	1849334	NA	3173090	2054308
PP_133225	pos	NA	7058380214	NA	NA	NA	NA	NA	NA	NA	NA	1563184468	38	1022765	1248443	1826334	1455946	1671354	1260865	785463	1272928	1191364	1693359	1445242	1404851	2685846	1523656	1132900	1195233	951344	2070749	1711302	3531563	1228684	NA	1686247	947981
PP_133505	pos	NA	7088210906	NA	NA	NA	NA	NA	NA	NA	NA	1787535438	36	1613745	1494438	1574392	2199343	1228391	1618125	2173611	1568552	1343920	1616189	1570210	1459099	NA	3472312	2549928	1370419	1928498	1428257	2040516	2786039	1623002	NA	1716177	2414496
PP_133789	pos	NA	7106472141	NA	NA	NA	NA	NA	NA	NA	NA	9760363903	24	1608225	942036	NA	621680	NA	2775413	1434559	762013	1297097	633571	NA	3339061	NA	NA	572645	NA	1086548	NA	NA	NA	816621	829770	672625	1180666
PP_133851	pos	NA	7108486801	NA	NA	NA	NA	NA	NA	NA	NA	3415801849	38	1867310	4130753	3978086	3299901	3551576	3342472	1882414	2485077	2888829	2796718	2873082	2331765	16078725	3621057	2236849	2896016	1367249	3344835	1991545	5995745	2121099	NA	3801566	1373302
PP_133902	pos	NA	7110568924	NA	NA	NA	NA	NA	NA	NA	NA	9169653124	17	1103087	999447	NA	NA	NA	NA	NA	NA	1433952	307224	NA	2516908	NA	NA	464647	584831	1254077	NA	NA	NA	681903	1050596	371871	898925
PP_133992	pos	NA	7113503978	NA	NA	NA	NA	NA	NA	NA	NA	887888186	32	511763	669164	934947	847347	812168	813724	NA	660048	480145	974479	590628	579160	3591479	874714	543249	NA	NA	891995	418309	1261770	469307	NA	758609	NA
PP_134223	pos	NA	712673804	NA	NA	NA	NA	NA	NA	NA	NA	4272647945	35	4275380	NA	3783272	5441335	5551223	3472037	3145569	4112747	3072609	5495876	4682223	2846532	NA	2562272	4453126	3616078	3201515	4690745	4708114	3649905	3538692	NA	5190861	2775521
PP_134454	pos	NA	7141359294	NA	NA	NA	NA	NA	NA	NA	NA	1527453456	21	1996702	1244898	NA	852854	NA	4716308	NA	NA	3622140	498364	NA	NA	NA	995194	978123	2281301	1424257	NA	NA	NA	1091723	1464208	881162	1391297
PP_134494	pos	NA	7142313596	NA	NA	NA	NA	NA	NA	NA	NA	2544298797	19	4698964	3227027	NA	1731250	NA	NA	NA	557882	9405107	1054731	NA	NA	NA	2599677	2159585	2367002	3180989	NA	NA	NA	2587045	2266862	2030577	3454174
PP_134514	pos	NA	7142788389	NA	NA	NA	NA	NA	NA	NA	NA	2553763066	14	NA	3747019	NA	2438684	NA	NA	NA	NA	NA	1906459	NA	NA	NA	2054430	3117685	2631485	3945687	NA	NA	NA	3210912	2595797	2539309	4117950
PP_134655	pos	NA	714612231	NA	NA	NA	NA	NA	NA	NA	NA	1248064273	20	1622950	1340805	NA	NA	NA	NA	3469155	NA	NA	830462	NA	NA	NA	NA	1069993	1216912	1126450	NA	NA	NA	1045815	1471136	901883	1322239
PP_134668	pos	NA	7146600211	NA	NA	NA	NA	NA	NA	NA	NA	1242968688	16	NA	924547	NA	796231	NA	NA	NA	NA	3706970	NA	NA	NA	NA	788863	736774	617589	3911033	NA	NA	NA	908842	NA	674412	782899
PP_134673	pos	NA	714671006	NA	NA	NA	NA	NA	NA	NA	NA	3439378204	36	3403996	2754822	2956596	4491327	4456307	2970486	2588384	3574950	2754879	3684716	5303189	2210097	NA	2284464	3077446	2501281	2647908	3465378	3555914	2050032	2834011	NA	3995716	2030018
PP_134681	pos	NA	7147079789	NA	NA	NA	NA	NA	NA	NA	NA	9987766271	21	NA	970481	NA	598206	NA	1926264	2149601	141298	4655855	270534	NA	2146372	NA	559607	438544	598000	818548	NA	NA	NA	515581	865451	397144	1177857
PP_134862	pos	NA	7160984518	NA	NA	NA	NA	NA	NA	NA	NA	4390624164	28	1111371	267064	NA	253004	NA	1306741	780624	90961	1587402	125375	NA	810267	NA	307473	283020	611764	699645	67733	NA	NA	360228	470444	259818	324502
PP_134963	pos	NA	7166668013	NA	NA	NA	NA	NA	NA	NA	NA	1016798706	35	871451	705932	733464	1654469	1317421	1541493	736517	1018655	935143	1089385	1984672	752414	NA	574021	1380275	884293	649699	1043638	1051697	NA	728027	NA	1137349	598088
PP_135113	pos	NA	7182427099	NA	NA	NA	NA	NA	NA	NA	NA	2977904741	24	630015	254873	NA	128422	NA	1091078	832425	51818	827462	115833	NA	885677	NA	190927	128574	172245	245527	NA	NA	NA	174767	NA	125329	187034
PP_135191	pos	NA	7188357884	NA	NA	NA	NA	NA	NA	NA	NA	2871669.27	36	NA	2476852	2995498	2547215	2765736	2625568	1822733	2039099	2317763	2732340	2282341	2214735	14083098	3603763	1948850	1821514	1251917	2569265	1603529	4258293	1737103	NA	2563383	NA
PP_135587	pos	NA	7227025694	NA	NA	NA	NA	NA	NA	NA	NA	4102176227	19	4781328	NA	NA	6300352	NA	NA	3408406	4675911	3462184	NA	NA	2949135	NA	NA	5204758	NA	2905489	NA	4410763	NA	3746181	NA	NA	2905500
PP_135600	pos	NA	7228493769	NA	NA	NA	NA	NA	NA	NA	NA	6245640233	32	823691	327651	667219	694932	1051152	461241	568000	NA	553347	531330	718197	447262	NA	NA	526468	742191	556684	823594	709637	NA	489044	NA	460401	573419
PP_135737	pos	NA	7247000962	NA	NA	NA	NA	NA	NA	NA	NA	2551742337	25	2764770	3022093	NA	NA	3620312	2621859	2203956	2944714	1949857	NA	NA	1811228	NA	2311522	3086375	2301061	2135057	NA	2740920	NA	2386729	NA	NA	NA
PP_135847	pos	NA	7258580443	NA	NA	NA	NA	NA	NA	NA	NA	1087215585	38	1094502	1058351	1267847	1250938	1862454	895677	658317	1195709	1218470	1355687	1340249	1024649	161873	709383	766010	1109975	828074	1584700	1503948	767804	1039181	NA	1178310	787183
PP_136066	pos	NA	728829811	NA	NA	NA	NA	NA	NA	NA	NA	5093970535	22	NA	525934	NA	678318	1017543	405994	NA	306385	NA	NA	NA	231615	NA	NA	304876	515208	613800	469691	599744	NA	310973	NA	553155	NA
PP_136207	pos	NA	7306452207	NA	NA	NA	NA	NA	NA	NA	NA	6108852834	26	482436	NA	NA	NA	578749	798876	532656	660049	686084	723901	500140	696826	NA	712220	NA	NA	528432	632585	606071	NA	423243	NA	NA	410079
PP_136226	pos	NA	7308376191	NA	NA	NA	NA	NA	NA	NA	NA	6115228296	24	973545	NA	640234	NA	NA	NA	666233	353736	386839	295614	571536	265342	NA	508617	NA	842350	NA	479844	NA	NA	343145	NA	NA	NA
PP_136288	pos	NA	7318410411	NA	NA	NA	NA	NA	NA	NA	NA	4857304538	31	5054069	NA	7407173	7351654	207057	3331027	2125782	2900093	NA	3694610	3277751	6215440	266791	NA	2910424	4901697	4146472	NA	7967103	8766929	1830889	NA	8990279	2125852
PP_136332	pos	NA	7327314269	NA	NA	NA	NA	NA	NA	NA	NA	4564582318	22	4295196	5376397	5316869	5481333	NA	4178256	2914371	NA	3580248	6920092	4435407	NA	NA	NA	NA	3779377	NA	NA	5115207	NA	3581413	NA	5819034	2907939
PP_136447	pos	NA	7343484496	NA	NA	NA	NA	NA	NA	NA	NA	5440806949	35	819714	300537	498341	616392	967197	408158	552405	379619	384476	433194	538903	338978	NA	475540	457365	NA	475061	448296	463879	423047	392735	NA	561217	398614
PP_136459	pos	NA	7345109625	NA	NA	NA	NA	NA	NA	NA	NA	2045012488	18	NA	NA	1501472	NA	NA	NA	1162461	2613687	2242175	NA	1633207	1898129	NA	NA	2180457	2087303	2061910	2917050	2730463	NA	1586070	NA	NA	1184890
PP_136465	pos	NA	7347291838	NA	NA	NA	NA	NA	NA	NA	NA	1951904871	22	2095782	2439862	2201319	2391111	NA	1742617	1324084	2214710	1502701	2862913	2029428	1405626	NA	NA	NA	NA	1404921	NA	2014334	NA	1742504	NA	NA	1243936
PP_136479	pos	NA	7349744873	NA	NA	NA	NA	NA	NA	NA	NA	6259979074	38	584301	930988	735176	766427	779749	779142	519196	757689	560326	826998	617373	510297	661899	793994	742129	619888	420340	593380	631585	705237	463207	NA	697454	361536
PP_136613	pos	NA	736855391	NA	NA	NA	NA	NA	NA	NA	NA	11744937.79	36	NA	12896751	14277521	10744609	12810988	10157690	5262184	10555636	10031461	13027495	11556863	7052035	39047525	NA	7888485	8549987	5029536	13105965	11113025	24006075	7242256	NA	13824375	5205036
PP_136641	pos	NA	7373571484	NA	NA	NA	NA	NA	NA	NA	NA	2832482747	38	1949833	3083798	3602223	2549795	3677341	2653020	1312420	2321332	2128233	3412204	2582423	1741786	8397770	2098363	2040068	2182515	1318191	2934982	2757135	6060250	1892503	NA	3051820	1242671
PP_136819	pos	NA	7398315894	NA	NA	NA	NA	NA	NA	NA	NA	1356543934	38	1214368	1348667	1698074	1386349	1377462	1069551	1018313	1029929	1243264	1190794	1360474	1149338	189903	1317864	1382852	1010262	881093	1420630	1530030	2928930	1026278	NA	1414882	912800
PP_137073	pos	NA	7427602921	NA	NA	NA	NA	NA	NA	NA	NA	5381579069	16	4965492	NA	NA	7629343	6455071	5823681	4402466	NA	2938695	7490773	NA	3413157	NA	NA	NA	3870666	NA	4779492	6059469	NA	NA	NA	7065142	NA
PP_137080	pos	NA	7428377132	NA	NA	NA	NA	NA	NA	NA	NA	1178763562	34	1650092	NA	1369038	1226555	NA	982174	1159300	940446	961576	949373	1231888	827347	NA	964176	1440233	1428000	1102510	1405338	1391846	NA	1046314	NA	1034856	1192394
PP_137289	pos	NA	7445348238	NA	NA	NA	NA	NA	NA	NA	NA	1838431017	21	4604044	1747167	NA	801611	NA	4151379	4536365	577409	3064392	646016	NA	NA	NA	863954	994500	1244619	1715888	NA	NA	NA	1460475	1488851	927305	NA
PP_137301	pos	NA	7445824838	NA	NA	NA	NA	NA	NA	NA	NA	2220792146	21	3187990	1880489	NA	761067	NA	6142096	NA	608952	8701690	848987	NA	8091862	NA	1209421	1173289	NA	1852341	NA	NA	NA	1550981	NA	1121014	812317
PP_137307	pos	NA	7446299536	NA	NA	NA	NA	NA	NA	NA	NA	2189752452	12	2498835	2156829	NA	1011206	NA	4927736	2803790	NA	3446289	NA	NA	NA	NA	1343313	NA	NA	2048538	NA	NA	NA	1679547	NA	NA	749423
PP_137333	pos	NA	744725074	NA	NA	NA	NA	NA	NA	NA	NA	1700923.94	18	2347587	1934413	NA	754563	NA	5090785	2199178	NA	NA	851267	NA	NA	NA	921123	1153727	1320144	1767307	NA	NA	NA	1663293	NA	997101	NA
PP_137353	pos	NA	7448422335	NA	NA	NA	NA	NA	NA	NA	NA	3098162341	38	2084166	3254879	3709495	2677678	3325467	2976228	1404122	2359101	2662693	3033690	2574670	2475912	15310961	3762754	1884037	1869299	1152126	3416625	2116106	5129594	1533058	NA	3210096	1616191
PP_137368	pos	NA	7449161667	NA	NA	NA	NA	NA	NA	NA	NA	9285164302	17	1482464	657406	NA	502904	NA	NA	1068649	NA	2284594	NA	NA	NA	NA	417129	470869	1555882	1625335	NA	NA	NA	529871	443918	892639	522014
PP_137435	pos	NA	7453441359	NA	NA	NA	NA	NA	NA	NA	NA	8777787618	30	NA	600937	1005421	745231	757998	574599	NA	NA	691254	675123	686499	644928	4295286	927882	487449	286998	189795	828680	419717	1597917	NA	NA	1057476	NA
PP_137802	pos	NA	7478200488	NA	NA	NA	NA	NA	NA	NA	NA	5170111421	15	453173	522962	375269	479868	NA	567164	517818	NA	313964	NA	NA	NA	NA	497286	1329500	381845	NA	NA	NA	556734	NA	NA	NA	356842
PP_137943	pos	NA	7488544857	NA	NA	NA	NA	NA	NA	NA	NA	2468277453	38	2446243	2341773	2901342	2973693	3884502	2606479	1688673	2675850	2619273	3053424	3243202	2496423	322688	1788388	1794570	2492393	2138394	3732162	3573871	1325134	2636775	NA	2432169	1980982
PP_138142	pos	NA	7499920085	NA	NA	NA	NA	NA	NA	NA	NA	3013485399	18	5711938	3125821	NA	2376102	NA	NA	NA	792128	NA	1746883	NA	NA	NA	2523589	2992923	3063283	4080373	NA	NA	NA	3588322	2636160	2648250	4260360
PP_138248	pos	NA	7503424058	NA	NA	NA	NA	NA	NA	NA	NA	8514250152	18	2321643	541244	NA	511393	NA	NA	NA	211611	NA	349843	NA	NA	NA	529630	578842	1015519	1228599	NA	NA	NA	995050	621650	748396	934669
PP_138321	pos	NA	7507917464	NA	NA	NA	NA	NA	NA	NA	NA	7100679.3	24	6265445	NA	6319081	NA	10387014	NA	3995005	7332862	8428150	NA	8582111	NA	NA	NA	6708191	8696244	5838699	10371471	NA	NA	NA	NA	NA	4815534
PP_138327	pos	NA	7508312032	NA	NA	NA	NA	NA	NA	NA	NA	1229506078	19	NA	679180	1183542	786067	NA	546206	976668	NA	NA	NA	NA	531247	NA	1377703	767178	567853	NA	NA	NA	NA	600868	NA	547613	1327064
PP_138992	pos	NA	756843156	NA	NA	NA	NA	NA	NA	NA	NA	5377709279	29	622205	NA	593526	509992	866171	372938	424010	461486	444050	454747	NA	344725	NA	NA	NA	645045	437852	NA	577584	NA	407608	NA	468711	513184
PP_139182	pos	NA	7588149222	NA	NA	NA	NA	NA	NA	NA	NA	9801559624	32	1752245	321868	962966	NA	1450116	520954	1343396	559285	539434	552530	NA	350651	NA	733125	1764665	1492841	1185539	NA	778345	NA	437302	NA	663325	1133364
PP_139299	pos	NA	7598517223	NA	NA	NA	NA	NA	NA	NA	NA	9431309096	35	1341217	987576	1051070	900073	1484533	858227	475652	1088537	1078484	1155915	1089002	830880	NA	642565	587838	864534	644172	1446016	1229135	709820	1129076	NA	1192212	551553
PP_139365	pos	NA	7608203989	NA	NA	NA	NA	NA	NA	NA	NA	14349062.86	38	10552462	9756695	14590409	22831718	16872133	17055499	9275215	12744687	10852485	14960596	19842616	8549892	13355324	10649163	11302930	17897448	8100160	13398700	9555255	27563241	11277040	NA	30336529	11300566
PP_139470	pos	NA	7628183718	NA	NA	NA	NA	NA	NA	NA	NA	4727578697	27	3299148	5515961	NA	6076615	5044384	3995925	4445188	5541301	2317343	NA	5730112	2787831	NA	2665396	4182880	NA	NA	NA	3198960	7993989	4227892	NA	3872069	NA
PP_139601	pos	NA	7648319194	NA	NA	NA	NA	NA	NA	NA	NA	4492568739	25	5866949	NA	4472347	NA	7479186	NA	4630209	NA	2981157	3404017	NA	NA	872834	3850454	4670713	5420330	4342121	NA	4004084	NA	NA	NA	3990619	4075111
PP_139688	pos	NA	7658349014	NA	NA	NA	NA	NA	NA	NA	NA	4544995285	21	NA	3726126	NA	2804598	7738320	2884049	NA	2584455	4475365	4444125	2850271	3503405	4349317	NA	NA	NA	NA	6671394	4081634	5867122	2276641	NA	6288574	NA
PP_139824	pos	NA	7683417614	NA	NA	NA	NA	NA	NA	NA	NA	4729198874	37	620815	257916	481197	444268	830528	320718	422826	469091	411148	386261	403928	282230	NA	393633	425499	607463	474412	569523	523016	460282	423550	NA	493234	478705
PP_139969	pos	NA	7708488392	NA	NA	NA	NA	NA	NA	NA	NA	40908380.03	38	29648789	43513529	45273874	39669828	47117049	36768947	23444015	36480206	30879871	48512232	40327456	26166514	132740708	35274968	32112726	29437073	21247480	39681613	36061279	75633602	28848724	NA	45512656	21355781
PP_139997	pos	NA	7713506148	NA	NA	NA	NA	NA	NA	NA	NA	2584471.12	37	1809344	2501702	2844953	2761479	2943283	2341618	1105253	2099896	2128501	3230019	2355549	1353711	8616907	1998985	1633608	2111164	863878	2990881	2496193	5299870	1752438	NA	3063210	1111673
PP_140054	pos	NA	7726295168	NA	NA	NA	NA	NA	NA	NA	NA	2619321387	34	3160524	2136514	2568359	3210150	3529081	2440469	2204398	2865642	NA	2806498	2656110	1932472	NA	2205781	2843961	2448734	2103458	2969898	3179308	1646173	2139332	NA	2964575	1975261
PP_140125	pos	NA	7738250448	NA	NA	NA	NA	NA	NA	NA	NA	1292356.48	36	999702	1143469	1611002	1343140	1585951	1021043	771750	1018534	984297	1113618	1422067	1165978	NA	1029505	1042113	810709	635102	1284649	1048961	2683992	945412	NA	1244269	939665
PP_140177	pos	NA	774626468	NA	NA	NA	NA	NA	NA	NA	NA	1189581261	35	1040430	968190	1051739	1267225	1387994	1278336	1122640	1200766	834149	2164328	1091999	844380	NA	855864	1213571	841739	1395150	1324129	1247578	NA	1013309	NA	1029041	1434649
PP_140316	pos	NA	7768071618	NA	NA	NA	NA	NA	NA	NA	NA	1677995491	36	1473912	1954737	1945580	1995084	1340624	1631570	2004962	1636507	1325859	1546340	1511663	1401842	NA	2215129	2096157	1582249	1429564	1568667	1988318	2808641	1870356	NA	1754548	1828885
PP_140431	pos	NA	7788361599	NA	NA	NA	NA	NA	NA	NA	NA	2637244272	38	1674426	2903146	3497062	2270219	2759835	2129852	1069357	2000086	1889915	2356115	1886553	2092535	12890901	2740567	1628740	1579921	1035286	2430026	1516075	4968456	1397307	NA	3282480	870568
PP_140481	pos	NA	7793374642	NA	NA	NA	NA	NA	NA	NA	NA	8078472802	29	400143	1017231	857436	682591	748249	599987	NA	626075	521401	710727	668303	531517	3414332	658743	NA	472116	NA	600688	435065	1501622	562899	NA	NA	NA
PP_140790	pos	NA	7820112903	NA	NA	NA	NA	NA	NA	NA	NA	1104887774	18	NA	1172766	NA	NA	NA	NA	2698941	262472	2756711	2866689	NA	NA	NA	907267	NA	1218519	1368902	NA	NA	NA	833451	1234980	NA	543862
PP_140796	pos	NA	7820609832	NA	NA	NA	NA	NA	NA	NA	NA	1397457.73	14	2106516	3872694	NA	1183796	NA	1836200	1443857	NA	1673494	539802	NA	1995527	NA	NA	468142	NA	713531	NA	NA	NA	602764	NA	NA	NA
PP_140842	pos	NA	7824404572	NA	NA	NA	NA	NA	NA	NA	NA	5958748544	20	5163825	NA	7491577	4568751	NA	4754314	4132813	4597001	4645235	NA	7731758	NA	NA	NA	NA	NA	4204948	NA	6301873	NA	4873677	NA	NA	3915402
PP_141340	pos	NA	7868229228	NA	NA	NA	NA	NA	NA	NA	NA	2586663.07	36	1466717	2703708	2624351	2375017	2170220	2511141	1564425	1821639	1850604	2181281	2174232	2178218	13144206	3191042	1826397	1395342	NA	2150506	1726296	3792074	1533913	NA	2518239	1308093
PP_141733	pos	NA	7894123559	NA	NA	NA	NA	NA	NA	NA	NA	2501809998	16	4124434	3084928	NA	2357208	NA	NA	NA	671242	NA	NA	NA	NA	NA	2367574	2683606	2921826	3706859	NA	NA	NA	3230081	2476229	2794419	4675743
PP_141762	pos	NA	7894646876	NA	NA	NA	NA	NA	NA	NA	NA	2858600942	20	4965564	3299711	NA	1958469	NA	NA	NA	NA	NA	1542447	NA	NA	NA	2626557	2412102	3156277	4133014	NA	NA	NA	3119418	2694277	2207351	3938396
PP_141790	pos	NA	7895699037	NA	NA	NA	NA	NA	NA	NA	NA	2199286956	16	3605512	2216838	NA	1521402	NA	NA	NA	NA	NA	1244406	NA	NA	NA	1717368	1877351	1901736	3109432	NA	NA	NA	2603364	1860790	2509615	2848078
PP_141802	pos	NA	7896229715	NA	NA	NA	NA	NA	NA	NA	NA	2126774.51	21	2674238	1962798	NA	1488637	NA	6483816	8621631	NA	NA	882047	NA	NA	NA	1342319	1465260	1566100	2536145	NA	NA	NA	2453033	1679805	1317301	2053441
PP_142013	pos	NA	7908363449	NA	NA	NA	NA	NA	NA	NA	NA	5068948874	34	852970	242730	600243	482562	844469	388006	404761	501254	509825	415207	592706	322017	NA	NA	378956	538593	517680	648644	567061	NA	341575	NA	384512	430841
PP_142234	pos	NA	7938453199	NA	NA	NA	NA	NA	NA	NA	NA	8547874494	38	1000220	898270	1118591	1059848	1442311	925303	423439	838205	1028389	961257	1143988	906638	243357	553791	594765	800559	514411	1328721	1111139	529346	914218	NA	857484	552290
PP_142738	pos	NA	7988248829	NA	NA	NA	NA	NA	NA	NA	NA	4498924125	21	745359	NA	NA	NA	691146	276006	495422	NA	297993	212701	424832	242385	NA	NA	NA	702248	NA	417585	NA	NA	262924	NA	307595	NA
PP_142797	pos	NA	7998285466	NA	NA	NA	NA	NA	NA	NA	NA	3252351903	27	1967536	NA	126499	NA	6794533	2152046	1114409	NA	2536945	2973191	NA	3903073	272700	2007760	3722100	3950243	2364723	5466138	NA	NA	2314714	NA	3397038	1229876
PP_142868	pos	NA	8018338802	NA	NA	NA	NA	NA	NA	NA	NA	1457316833	15	2385145	838122	2010074	1529496	NA	NA	1592319	1122553	NA	NA	1682118	NA	383514	NA	NA	NA	NA	NA	1411119	1117916	NA	NA	NA	NA
PP_142907	pos	NA	8029612788	NA	NA	NA	NA	NA	NA	NA	NA	5332675584	37	480864	737285	694447	785749	662044	606967	413082	879690	595601	591808	630915	403436	485424	575522	369147	444872	477664	608097	471711	567873	411945	NA	494416	339363
PP_143032	pos	NA	8048426081	NA	NA	NA	NA	NA	NA	NA	NA	8423164917	38	5693518	9184410	10317030	7234511	9049685	6794324	3814181	6639659	6845883	9598458	8759761	5320185	28983709	5946436	5333549	5960696	3905012	9333311	7952401	18521918	5841234	NA	10019502	3539400
PP_143084	pos	NA	8053443291	NA	NA	NA	NA	NA	NA	NA	NA	2336605554	36	1447071	2259176	2610823	2493170	2872620	1765572	953820	1990121	1552229	2965638	2321649	1162771	7969565	1471472	1505693	1294539	NA	2478008	1965906	4640804	1724177	NA	2717169	988079
PP_143217	pos	NA	8078185701	NA	NA	NA	NA	NA	NA	NA	NA	1033393555	38	1056158	760258	1157809	1087858	1615140	712301	605391	961613	891024	1109835	859853	815514	241490	913751	972439	656459	630605	1203528	995898	2868265	1008977	NA	1139309	750716
PP_143300	pos	NA	8108249534	NA	NA	NA	NA	NA	NA	NA	NA	1012752948	35	1343793	534839	1229592	1261695	1482731	784799	876130	915120	775967	796879	1034356	715472	NA	736479	973320	1279346	1019119	1113800	1181038	NA	804269	NA	844697	1005315
PP_143407	pos	NA	8128293568	NA	NA	NA	NA	NA	NA	NA	NA	2449732927	34	NA	2231020	3007003	2046824	2651830	1705993	1272197	1654088	1472759	2259964	1692699	1368148	11121473	2573978	1725753	1443097	1100865	2598712	1358377	4131441	1492571	NA	2461479	NA
PP_143458	pos	NA	8133310209	NA	NA	NA	NA	NA	NA	NA	NA	7915742031	25	NA	709875	719332	517206	521672	440935	NA	685091	634697	492093	628270	430263	2997682	715459	486315	405267	NA	620111	NA	1335435	NA	NA	1026591	NA
PP_143645	pos	NA	8168417868	NA	NA	NA	NA	NA	NA	NA	NA	2068123606	38	2165339	1849686	2363441	2447826	3444630	2463953	1423462	2044570	2210078	2534756	2738566	2133514	289386	1517574	1460800	2115574	1716332	3025433	2878567	1096467	2344210	NA	2315394	1640433
PP_143717	pos	NA	818816808	NA	NA	NA	NA	NA	NA	NA	NA	966465779	16	731573	NA	NA	NA	NA	NA	NA	1003229	NA	NA	709782	NA	NA	3294586	1010482	NA	520531	NA	NA	NA	NA	NA	NA	NA
PP_144046	pos	NA	8226943379	NA	NA	NA	NA	NA	NA	NA	NA	1046708491	19	NA	854483	NA	581673	NA	NA	NA	NA	2541355	423110	NA	NA	NA	475022	462566	731168	1275382	NA	NA	NA	3695668	873254	708498	1247367
PP_144062	pos	NA	8227837041	NA	NA	NA	NA	NA	NA	NA	NA	5046418862	17	1883158	505649	NA	280291	677854	398534	174017	500217	NA	NA	NA	288839	NA	NA	NA	NA	NA	NA	352105	NA	NA	NA	NA	NA
PP_144088	pos	NA	8229051746	NA	NA	NA	NA	NA	NA	NA	NA	1581918403	21	3294329	1762602	NA	912455	NA	5543543	1818867	NA	NA	893517	NA	NA	NA	885452	1014042	1645993	1563776	NA	NA	NA	1907916	1202020	1202694	1090308
PP_144412	pos	NA	8268019974	NA	NA	NA	NA	NA	NA	NA	NA	7544759816	34	1331059	201573	546180	608660	1284932	527296	1090920	437441	424428	410210	576733	264643	NA	734477	1175864	1195375	870520	540087	530530	NA	372287	NA	478487	855867
PP_144505	pos	NA	8278390259	NA	NA	NA	NA	NA	NA	NA	NA	7632845289	34	756285	630322	1015926	879654	1190661	724185	NA	749644	939510	960749	998421	691218	NA	431314	441182	856036	544292	1120784	848906	505465	670275	NA	815368	NA
PP_144586	pos	NA	8288076571	NA	NA	NA	NA	NA	NA	NA	NA	11253587.21	38	7448606	10717381	19782739	17816819	13055646	9617511	9346285	9519398	7532723	16002571	14637805	4877055	10988227	13113091	8316162	5154771	9829468	7146411	7457256	21173614	6731845	NA	8642293	6540614
PP_144828	pos	NA	8308057068	NA	NA	NA	NA	NA	NA	NA	NA	3662164673	30	5718858	4042053	4098335	4979270	3443212	4535735	2744159	2605339	2438734	6157904	3924983	1524975	NA	2208536	NA	1820502	2986320	2620824	NA	6513319	3504665	NA	2962971	2811529
PP_145045	pos	NA	8323791421	NA	NA	NA	NA	NA	NA	NA	NA	7919700212	10	686522	243442	NA	184938	NA	2665576	1989801	NA	NA	NA	NA	NA	NA	227250	509144	NA	516437	NA	NA	NA	389040	NA	NA	507550
PP_145089	pos	NA	8328190669	NA	NA	NA	NA	NA	NA	NA	NA	3509775122	23	NA	NA	NA	NA	5823714	NA	3752646	2712267	2604946	NA	NA	2020539	717082	3048844	3705503	4209925	3435939	3171587	NA	NA	NA	NA	3074213	3158252
PP_145163	pos	NA	8332679369	NA	NA	NA	NA	NA	NA	NA	NA	2312357154	18	4612711	2245162	NA	1638490	NA	NA	7669660	504718	NA	1093529	NA	NA	NA	1915168	1828220	2234727	2691947	NA	NA	NA	2539429	1952450	2141353	3055368
PP_145225	pos	NA	8334904009	NA	NA	NA	NA	NA	NA	NA	NA	1221808777	19	1617422	1425401	NA	785831	NA	NA	3478515	270346	NA	448208	NA	NA	NA	960367	929672	1166071	1332955	NA	NA	NA	939698	839749	889629	1168910
PP_145267	pos	NA	8338218135	NA	NA	NA	NA	NA	NA	NA	NA	3166792845	21	1850059	2011197	4528571	2191061	NA	2026066	NA	4135196	3552199	3053544	2694176	2234094	3423123	NA	NA	NA	NA	4169608	3068691	4372214	1128269	NA	5221026	NA
PP_145639	pos	NA	8388361078	NA	NA	NA	NA	NA	NA	NA	NA	34819520.82	38	26052779	37919860	38842205	35376580	40219403	30521915	21503182	32543450	27551959	38916314	34397474	21640109	115582030	30196107	26962425	23565268	18018732	32742134	32697054	67210864	22684314	NA	38342477	16932121
PP_145707	pos	NA	8393380973	NA	NA	NA	NA	NA	NA	NA	NA	2191948133	35	1356020	2150954	2858152	1919525	2548394	1704101	1139477	1652374	1600363	2818368	2016967	1499246	6763893	1599799	1989430	1530042	NA	2130003	2211253	4485147	1191805	NA	2408962	1147505
PP_145907	pos	NA	8418117712	NA	NA	NA	NA	NA	NA	NA	NA	9050677299	35	827692	661947	1012645	1084321	928946	913321	481859	724831	NA	798727	718160	657602	NA	773710	1044239	719264	396619	1033329	879255	2653308	852123	NA	827099	568354
PP_145986	pos	NA	8426127294	NA	NA	NA	NA	NA	NA	NA	NA	8229334345	21	746814	718975	652916	NA	1254617	506927	641972	NA	NA	860620	806038	421858	NA	NA	956373	NA	425176	NA	970151	NA	570940	NA	1170938	678060
PP_146080	pos	NA	8447931567	NA	NA	NA	NA	NA	NA	NA	NA	1373749126	36	1311914	1220437	1297349	1686303	1217206	1434486	1629391	1378989	1201304	1288002	1095452	1017625	NA	1663611	1748902	1099276	1301055	1236186	1806326	2557004	1605985	NA	1436965	1418830
PP_146184	pos	NA	8468237841	NA	NA	NA	NA	NA	NA	NA	NA	1922451234	38	1060308	2074197	2177955	1558734	1970776	1517022	939328	1346078	1397437	1436947	1671549	1632767	10040104	2271918	1173277	1292334	647367	1867900	1286373	3784018	1061173	NA	1838211	651446
PP_146218	pos	NA	8473249826	NA	NA	NA	NA	NA	NA	NA	NA	7026476433	24	NA	578219	721638	454188	698708	468999	326960	527226	718253	499251	552868	NA	2735244	583163	NA	NA	NA	380301	361980	1016586	NA	NA	360793	NA
PP_146591	pos	NA	8548100556	NA	NA	NA	NA	NA	NA	NA	NA	2113278525	38	1197419	1829404	2694155	1984209	2015446	1723249	1488661	1527245	1822013	1733158	1728516	1827269	11361012	2609522	1380195	1246018	1055299	1736454	1120505	3006322	1061268	NA	2095769	1088192
PP_146931	pos	NA	8618331522	NA	NA	NA	NA	NA	NA	NA	NA	7168360765	35	719367	599204	973410	672251	1182198	725477	554287	678924	788943	923799	987661	739240	NA	420965	NA	685345	545525	975463	945560	412194	605379	NA	634154	435995
PP_147353	pos	NA	8685105927	NA	NA	NA	NA	NA	NA	NA	NA	1343937536	20	2411283	1458782	NA	937146	NA	3690139	2072042	NA	2650827	472805	NA	NA	NA	950627	885124	980468	1182323	NA	NA	NA	1243309	NA	772205	820576
PP_147387	pos	NA	8687330635	NA	NA	NA	NA	NA	NA	NA	NA	1287662388	19	2007479	1118496	NA	533085	NA	2537557	2480249	NA	3322040	489643	NA	NA	NA	660698	747062	NA	1209527	NA	NA	NA	NA	NA	1448636	681281
PP_147395	pos	NA	8687884861	NA	NA	NA	NA	NA	NA	NA	NA	7493448343	14	NA	801015	NA	428438	NA	NA	1616066	NA	1281297	NA	NA	NA	NA	NA	652066	1143173	1713584	NA	NA	NA	804326	663862	417314	434616
PP_147746	pos	NA	8728301053	NA	NA	NA	NA	NA	NA	NA	NA	6582305283	38	4466071	6428808	7506805	6079655	6265540	5400988	2618122	5944311	5230447	7812219	6970741	3743244	23551360	5153482	4532390	3569934	2510025	5683043	4714372	15476746	3964387	NA	6633514	2499449
PP_147821	pos	NA	8733318376	NA	NA	NA	NA	NA	NA	NA	NA	2040277364	35	1336532	1723273	2498162	1469206	2536768	1576682	1012366	1533360	1605195	2069212	1896614	876832	7224661	1390930	1351575	1299439	NA	2617642	1394870	4363095	1477576	NA	2127596	629707
PP_147972	pos	NA	8758058584	NA	NA	NA	NA	NA	NA	NA	NA	8200102073	34	760105	NA	1176552	856571	785401	716741	481613	678102	846397	753814	814005	NA	NA	875886	802414	565749	684231	856130	778698	1939125	562237	NA	794373	408824
PP_148182	pos	NA	8788122389	NA	NA	NA	NA	NA	NA	NA	NA	8013434262	35	1069827	456592	923923	887765	1229319	605786	764959	624022	646544	645887	828789	490562	NA	649674	802518	1063706	822907	942716	860267	NA	693275	NA	688352	769655
PP_148380	pos	NA	8808167787	NA	NA	NA	NA	NA	NA	NA	NA	1948700449	31	NA	1455583	2551164	1304617	1754149	1360635	NA	1181217	1527546	1653423	1326961	1365973	8883658	1565216	1094921	NA	NA	1959048	NA	3630399	948605	NA	1934493	NA
PP_148429	pos	NA	8813183387	NA	NA	NA	NA	NA	NA	NA	NA	7074283078	20	NA	1113290	947920	NA	398173	431370	NA	268558	351243	319885	496985	357702	2660242	508586	NA	NA	NA	594460	NA	964945	242615	NA	NA	NA
PP_148511	pos	NA	8821067504	NA	NA	NA	NA	NA	NA	NA	NA	1624821343	18	NA	1787456	NA	962061	NA	NA	NA	737826	6771910	NA	NA	NA	NA	1602716	1287439	1378461	2067079	NA	NA	NA	1493401	1260444	1351702	1880641
PP_148533	pos	NA	8822242964	NA	NA	NA	NA	NA	NA	NA	NA	2227369204	17	3143101	1649429	NA	1780803	NA	5316821	6847513	NA	NA	915981	NA	NA	NA	1236812	1398002	NA	1740503	NA	NA	NA	2217641	NA	1401854	2079263
PP_148569	pos	NA	8824010597	NA	NA	NA	NA	NA	NA	NA	NA	1122123454	20	1821677	1233482	NA	722622	NA	NA	NA	NA	3960550	552316	NA	NA	NA	856812	982913	1026450	1818316	NA	NA	NA	895707	950518	1051694	1520756
PP_148804	pos	NA	8848290624	NA	NA	NA	NA	NA	NA	NA	NA	1677509889	38	1806506	1595938	2.00E+06	1883618	2752561	1999528	1190784	1763898	1810093	2047203	2306108	1671443	236806	1172224	1320822	1547004	1337777	2388988	2459195	938467	1953278	NA	1820057	1189509
PP_149042	pos	NA	8885463728	NA	NA	NA	NA	NA	NA	NA	NA	1671482449	23	1946196	NA	1644545	1859643	1983676	1645405	1284038	NA	1300445	NA	NA	1265806	NA	NA	NA	NA	1164445	1801653	1618225	NA	NA	NA	NA	1795393
PP_149150	pos	NA	8905435912	NA	NA	NA	NA	NA	NA	NA	NA	1113696173	30	1033528	NA	1203911	1696169	1018672	915327	694166	901477	947933	1470430	906375	752272	NA	NA	2137674	984327	864009	1242462	1102919	NA	988292	NA	1654649	896292
PP_149315	pos	NA	8947890635	NA	NA	NA	NA	NA	NA	NA	NA	5303304362	34	1006082	NA	435623	462160	885948	325345	705941	301074	248884	231953	381522	174084	NA	479761	946445	882505	623834	412538	436759	NA	231454	NA	323484	472581
PP_149339	pos	NA	8958272603	NA	NA	NA	NA	NA	NA	NA	NA	6406317364	32	883052	441064	1029020	661891	1008786	581258	NA	662716	725122	623201	863618	535018	NA	257459	NA	625566	365665	1005894	784860	377375	700283	NA	622661	344932
PP_149365	pos	NA	8967950235	NA	NA	NA	NA	NA	NA	NA	NA	7530485158	26	8608347	8625981	8093019	10442145	8588260	7438271	NA	4887637	12221496	NA	NA	2960157	7863593	4475015	NA	3034277	3880787	5009512	NA	14134289	NA	NA	NA	5148351
PP_149439	pos	NA	8987933901	NA	NA	NA	NA	NA	NA	NA	NA	2364002116	20	NA	NA	NA	3824950	NA	2172482	2111248	1554266	3085657	NA	NA	2716598	NA	NA	1577535	NA	NA	NA	3464661	4313700	1482806	NA	NA	1946593
PP_149520	pos	NA	9008065672	NA	NA	NA	NA	NA	NA	NA	NA	2383410119	27	3548080	1245075	2632438	NA	NA	NA	2695684	1886141	NA	1770582	2119175	NA	540579	2132693	2769962	3162066	2636841	2203209	NA	NA	1593961	NA	2205057	2169431
PP_149560	pos	NA	9018091625	NA	NA	NA	NA	NA	NA	NA	NA	2583928479	18	NA	1459536	NA	1369825	4203082	1167575	NA	3191761	2683393	1988060	NA	1258525	3244528	NA	NA	NA	NA	2894141	2360287	4291812	NA	NA	3351168	NA
PP_149785	pos	NA	9068236033	NA	NA	NA	NA	NA	NA	NA	NA	21217693.43	38	16994477	22559827	24888479	19717885	23481724	18205544	11714198	21310057	17055692	26804726	20385507	13142130	73878134	17839445	15542990	14093963	9933040	21285951	19297753	41491994	14869812	NA	22690050	9281902
PP_149806	pos	NA	9073253546	NA	NA	NA	NA	NA	NA	NA	NA	2026828395	31	NA	1862258	1935591	1555433	1941689	1196044	808688	1185860	1608952	2497037	1756171	912722	7252660	1288601	NA	1135417	NA	2127821	1939423	5088022	955005	NA	2268436	NA
PP_149866	pos	NA	9097986424	NA	NA	NA	NA	NA	NA	NA	NA	7396463349	29	533344	781534	656243	950878	903818	507633	463070	NA	644798	659750	NA	NA	NA	538692	627936	480021	315325	923381	823400	1793678	699790	NA	741754	NA
PP_150022	pos	NA	9127796156	NA	NA	NA	NA	NA	NA	NA	NA	9905752159	36	1015074	885026	1080702	1078607	924572	1080158	901095	1009294	857283	922125	692315	812062	NA	1106893	1225897	961055	812982	1040345	1211984	1900493	996919	NA	1034483	994497
PP_150081	pos	NA	9148113829	NA	NA	NA	NA	NA	NA	NA	NA	1576989268	35	810443	1191509	2147575	1327514	1054037	1050794	NA	1275619	1436812	1384474	1142833	968741	9184689	1241273	NA	1291902	527265	1652328	1232852	2664474	868263	NA	1357261	650408
PP_150097	pos	NA	9153122518	NA	NA	NA	NA	NA	NA	NA	NA	643986881	19	NA	385770	609414	NA	425756	NA	NA	NA	367745	428755	412702	363477	2718181	584365	NA	190180	NA	564794	NA	918938	NA	NA	NA	NA
PP_150412	pos	NA	9197167941	NA	NA	NA	NA	NA	NA	NA	NA	9533321705	14	NA	1560831	NA	NA	NA	NA	2317897	NA	NA	658239	NA	NA	NA	NA	828627	810666	995251	NA	NA	NA	1155677	1153727	727546	390882
PP_150588	pos	NA	922797872	NA	NA	NA	NA	NA	NA	NA	NA	1519658678	37	NA	1611885	1673646	1458256	1318618	1316953	1116052	1141191	1265312	1300561	1035166	1355696	7771507	1784866	1050196	1133518	601271	1207845	797198	2395932	922343	NA	1419216	668932
PP_150999	pos	NA	9298204717	NA	NA	NA	NA	NA	NA	NA	NA	6441489853	33	539243	529544	916879	737860	1059199	675375	NA	602975	725890	721418	800046	539144	433544	446537	469141	590248	360310	783217	729176	612690	708062	NA	554003	NA
PP_151437	pos	NA	9374260715	NA	NA	NA	NA	NA	NA	NA	NA	8093908411	18	1952288	1203954	NA	506248	NA	NA	NA	279813	NA	527980	NA	NA	NA	500385	773173	897953	843511	NA	NA	NA	946938	789531	978010	1842771
PP_151512	pos	NA	9378091675	NA	NA	NA	NA	NA	NA	NA	NA	9328887942	23	NA	NA	NA	905138	1673092	673602	917024	744108	NA	701586	NA	NA	NA	NA	NA	NA	NA	1093164	1029786	NA	645792	NA	822067	767811
PP_151638	pos	NA	9408178007	NA	NA	NA	NA	NA	NA	NA	NA	5347152618	38	3382648	4822724	6337986	4443674	6300957	3765311	2410874	4749925	4786534	7506887	5115715	3151043	20845811	4161095	3620001	3377356	2429522	5191240	3999452	12304840	3354200	NA	4676909	1985125
PP_151657	pos	NA	9413191043	NA	NA	NA	NA	NA	NA	NA	NA	1835728348	31	NA	1676051	1920621	1488886	1705896	1159877	NA	1438369	1318575	1730261	1784453	801427	6522965	1479968	NA	1474348	NA	1702942	1339199	3939536	911601	NA	2030762	682130
PP_151786	pos	NA	9437935634	NA	NA	NA	NA	NA	NA	NA	NA	7177909514	33	865086	553837	551746	627739	NA	563822	347805	601874	562405	663896	571692	NA	NA	450820	688536	734350	311165	NA	742140	2350181	786787	NA	679036	513423
PP_151855	pos	NA	9465048238	NA	NA	NA	NA	NA	NA	NA	NA	1233977269	20	NA	NA	1126521	1092827	1175904	1041882	712758	845265	NA	1472390	1164866	NA	NA	NA	NA	731531	782830	NA	1461208	NA	1099201	NA	NA	1268069
PP_151867	pos	NA	9467996045	NA	NA	NA	NA	NA	NA	NA	NA	5911552452	34	710651	345663	658479	613646	933602	451094	593309	501142	452118	405626	706254	436034	NA	525355	637552	696422	NA	663406	617893	NA	462532	NA	516268	483848
PP_151938	pos	NA	948431066	NA	NA	NA	NA	NA	NA	NA	NA	5236324183	26	442601	433085	NA	303872	NA	1784872	1435383	82078	934332	188021	NA	1525047	NA	325105	377719	244074	526662	NA	NA	NA	413879	501965	446714	505009
PP_151941	pos	NA	9485021604	NA	NA	NA	NA	NA	NA	NA	NA	1053590821	31	1004407	841009	1228118	1110881	879735	NA	579386	1236116	640803	1084355	1311663	612771	NA	NA	646007	1833779	1076647	1148111	3137209	NA	852211	NA	857206	807386
PP_151946	pos	NA	9488046315	NA	NA	NA	NA	NA	NA	NA	NA	1524994735	33	799421	1255627	1701183	1000737	1051801	1205152	NA	841091	1526639	1767771	1167086	986955	7746794	1329579	1087306	NA	599421	1346219	882889	2733892	812980	NA	999570	NA
PP_152001	pos	NA	950497799	NA	NA	NA	NA	NA	NA	NA	NA	5105877788	31	495076	359297	344418	1914877	513878	482531	234287	459252	402883	533949	350925	NA	NA	NA	768215	354771	349419	NA	855076	NA	257457	NA	778995	330437
PP_152079	pos	NA	9528167984	NA	NA	NA	NA	NA	NA	NA	NA	1162842119	38	1155074	1171108	1321302	1244298	1819499	1228714	885442	1314630	1388178	1369880	1615915	1133481	512273	926461	833704	1054963	931207	1678481	1591780	675052	1292998	NA	1128700	851748
PP_152433	pos	NA	9638152935	NA	NA	NA	NA	NA	NA	NA	NA	5528612595	28	494922	491301	657909	501365	839004	590255	NA	569192	544341	511603	787142	301560	NA	393477	NA	NA	NA	726399	531635	429392	463783	NA	514514	NA
PP_152452	pos	NA	9647914185	NA	NA	NA	NA	NA	NA	NA	NA	2623509903	14	NA	2312527	3597372	NA	NA	3826120	NA	896752	1213192	NA	4104444	NA	NA	NA	NA	2241200	NA	NA	NA	NA	NA	NA	NA	NA
PP_152560	pos	NA	9687938627	NA	NA	NA	NA	NA	NA	NA	NA	1549720407	25	2287100	945219	NA	NA	2777637	NA	1744293	1153157	NA	NA	1359120	NA	322604	1400591	1752298	2100137	1627650	1509197	NA	NA	NA	NA	1500037	1350371
PP_152585	pos	NA	9697970396	NA	NA	NA	NA	NA	NA	NA	NA	1893627254	22	NA	1186127	1964677	1033178	NA	828685	NA	1860277	1943714	1603380	NA	1228269	2631959	NA	1953874	NA	NA	1811898	1724465	4676061	1242050	NA	2947586	NA
PP_152685	pos	NA	974811168	NA	NA	NA	NA	NA	NA	NA	NA	14414061.26	38	11731596	14022154	16788333	13166986	18291480	11141247	8021782	14729346	11428706	16567243	14488772	8150191	52868792	12443325	12075410	9889326	6412600	13238838	11086364	29383721	8761472	NA	14737111	6364611
PP_152716	pos	NA	9753129308	NA	NA	NA	NA	NA	NA	NA	NA	1824058423	31	NA	1559946	1949542	1522385	1772188	1320070	NA	1812214	1319844	1850484	1563434	973012	6171918	938244	1157199	NA	NA	1488374	1374025	4323070	922684	NA	2013365	NA
PP_152812	pos	NA	9768853329	NA	NA	NA	NA	NA	NA	NA	NA	7804941014	17	1753758	703787	NA	NA	NA	NA	845033	NA	NA	236589	NA	NA	NA	685766	514713	696668	1153727	NA	NA	NA	1188756	825645	533922	853110
PP_152840	pos	NA	9770735971	NA	NA	NA	NA	NA	NA	NA	NA	2946338239	18	3194354	823725	NA	443489	NA	37994161	1430355	NA	NA	849419	NA	NA	NA	879296	689534	800334	767800	NA	NA	NA	922661	835915	709596	NA
PP_152855	pos	NA	9771984881	NA	NA	NA	NA	NA	NA	NA	NA	9911145609	18	1343743	685642	NA	312342	NA	2085162	1147439	NA	1904460	290506	NA	2333755	NA	615719	707724	1079008	711301	NA	NA	NA	NA	NA	NA	394112
PP_152880	pos	NA	977387401	NA	NA	NA	NA	NA	NA	NA	NA	7179964605	12	534464	400671	NA	259941	NA	2459189	594019	NA	1131036	NA	NA	NA	NA	NA	303393	NA	NA	NA	NA	NA	NA	NA	NA	197401
PP_152918	pos	NA	9777865485	NA	NA	NA	NA	NA	NA	NA	NA	610712953	20	521135	591475	678121	NA	NA	484108	381030	498526	NA	732513	670947	431228	NA	586649	674059	NA	434700	840016	NA	1313373	NA	NA	NA	NA
PP_153001	pos	NA	9807612779	NA	NA	NA	NA	NA	NA	NA	NA	4810702023	21	NA	NA	NA	454837	650765	NA	NA	NA	302965	NA	366286	412455	NA	646569	437228	467425	NA	548215	NA	930622	NA	NA	490976	NA
PP_153083	pos	NA	9827988624	NA	NA	NA	NA	NA	NA	NA	NA	1366058934	31	NA	1237271	1551441	952569	1377137	1043685	NA	1305211	1158410	1310725	972149	775448	7215391	1372677	NA	589052	NA	1107062	707616	2322688	548079	NA	828437	NA
PP_153346	pos	NA	9907853351	NA	NA	NA	NA	NA	NA	NA	NA	1111101643	37	461162	925466	1267972	1038351	1266794	1148559	758785	618996	1060915	843870	857804	1058724	5976044	1473354	748161	828979	545892	1054397	625169	1760227	659995	NA	1061020	533632
PP_153563	pos	NA	9978086585	NA	NA	NA	NA	NA	NA	NA	NA	6425114627	35	700723	590044	764427	611352	853471	561126	294081	667899	781620	671852	736380	437117	1243047	346875	NA	592133	477375	774978	792330	856288	452093	NA	630578	313083
PP_153633	pos	NA	9996535387	NA	NA	NA	NA	NA	NA	NA	NA	8462605364	19	NA	598466	NA	516788	NA	3523394	NA	159827	NA	283214	NA	NA	NA	481498	579262	814203	1355112	NA	NA	NA	1243530	603536	718821	1076796
PP_153830	pos	NA	1005796403	NA	NA	NA	NA	NA	NA	NA	NA	7464826186	29	1118211	402106	936460	796851	1429502	591070	607084	556551	NA	677774	786983	574786	NA	669973	753467	NA	718250	800521	694361	NA	431109	NA	624338	603824
PP_153904	pos	NA	1008805181	NA	NA	NA	NA	NA	NA	NA	NA	4445231619	38	3079889	4512784	5394409	3777930	4936486	3094539	1715241	4078252	4221600	5334904	4456251	2000088	17110000	3073229	3681785	2944641	2317785	4495926	3430689	10471725	2639316	NA	5214137	1371360
PP_153913	pos	NA	1009306773	NA	NA	NA	NA	NA	NA	NA	NA	1649395.79	28	NA	1190611	1905341	NA	1431413	1043082	NA	1218596	1073976	1813587	1824769	607326	6202403	969974	NA	720644	NA	1351370	1100783	3297651	NA	NA	1851676	NA
PP_153956	pos	NA	1011781218	NA	NA	NA	NA	NA	NA	NA	NA	5732123975	29	NA	585443	721662	606788	646762	538450	318483	505409	567997	549573	604314	572993	NA	471225	NA	810612	NA	554737	646718	1457404	524794	NA	482768	477109
PP_154089	pos	NA	101679211	NA	NA	NA	NA	NA	NA	NA	NA	1269506806	35	926174	1405675	1479171	915440	1138096	850017	642049	720149	1188528	1256278	1053176	720062	7030490	1194944	622626	623102	NA	1221547	775664	2039968	626348	NA	781749	NA
PP_154235	pos	NA	1020804516	NA	NA	NA	NA	NA	NA	NA	NA	7984606638	38	822440	666926	893789	883179	1248436	844096	548871	835406	877985	840422	1099272	786705	606328	642656	479368	809628	607996	1149681	1016248	597981	718085	NA	833058	441024
PP_154472	pos	NA	1031802828	NA	NA	NA	NA	NA	NA	NA	NA	4609580009	27	609909	310204	590374	437948	563159	371918	NA	442017	458675	541438	613977	359609	NA	NA	NA	259630	299490	669500	562430	308746	470027	NA	570357	NA
PP_154586	pos	NA	1036781233	NA	NA	NA	NA	NA	NA	NA	NA	8619191911	29	1413159	441043	946860	1000546	NA	NA	993191	655642	NA	618486	863648	552273	NA	804394	906407	NA	985437	NA	864767	474207	570502	NA	749008	753283
PP_154600	pos	NA	1037784677	NA	NA	NA	NA	NA	NA	NA	NA	1946753439	26	NA	837983	1094771	NA	2635555	523518	NA	2344291	2125615	797892	2300470	1985667	NA	808859	2006581	2665404	NA	1387563	1489666	6993169	NA	NA	2091938	NA
PP_154707	pos	NA	1042144178	NA	NA	NA	NA	NA	NA	NA	NA	5162490255	19	1131296	691340	NA	388842	NA	NA	NA	NA	NA	398962	NA	NA	NA	NA	350882	719907	622945	NA	NA	NA	453106	464027	NA	324040
PP_154718	pos	NA	1042278319	NA	NA	NA	NA	NA	NA	NA	NA	6371001736	22	672910	772824	NA	320222	NA	1053273	1787289	217111	1342137	281044	NA	NA	NA	247552	221101	1868303	NA	NA	NA	NA	349187	948559	270302	344267
PP_154722	pos	NA	1042344964	NA	NA	NA	NA	NA	NA	NA	NA	1238631323	15	619032	450411	NA	324156	NA	1227374	8824721	NA	1296662	180401	NA	NA	NA	NA	605478	NA	760634	NA	NA	NA	NA	NA	NA	421809
PP_154755	pos	NA	1042798713	NA	NA	NA	NA	NA	NA	NA	NA	8954147569	38	7319665	9386825	11130414	7728094	11514940	6842212	4714844	7169079	8555271	9897540	8749248	4459305	35308512	7844960	6278407	5271945	4371560	8766241	7468632	19354065	5074950	NA	8483574	3140077
PP_154774	pos	NA	1043300312	NA	NA	NA	NA	NA	NA	NA	NA	1676481543	25	1031424	1793126	1530546	1206091	1365746	NA	NA	1438654	1100889	1908418	1411027	740108	5608516	1001701	NA	NA	NA	1356803	951828	3578042	NA	NA	1400266	NA
PP_155030	pos	NA	1050786317	NA	NA	NA	NA	NA	NA	NA	NA	1205777.63	25	NA	985420	1155998	696648	850335	796944	NA	985931	562359	796174	815875	565407	5960021	921842	NA	457969	NA	886452	864682	1764708	NA	NA	838563	NA
PP_155282	pos	NA	1058772437	NA	NA	NA	NA	NA	NA	NA	NA	7792317997	34	247219	764203	906263	635329	731142	733370	474101	566637	670270	780916	469006	680216	4580939	806715	716427	368879	NA	542269	546978	1217999	303988	NA	636243	NA
PP_155427	pos	NA	1064419618	NA	NA	NA	NA	NA	NA	NA	NA	650378547	29	571171	411194	449707	477555	1645558	504745	379806	677830	418161	NA	611229	957063	NA	NA	480503	535213	570318	874607	568970	NA	481877	NA	NA	862015
PP_155470	pos	NA	1065796125	NA	NA	NA	NA	NA	NA	NA	NA	6463343281	29	NA	659373	778918	565767	834958	598390	NA	526799	568509	654650	674694	523107	1230016	343333	NA	NA	NA	621895	491788	863663	558811	NA	608696	NA
PP_155478	pos	NA	1066416058	NA	NA	NA	NA	NA	NA	NA	NA	5532202331	24	318680	NA	198867	1987418	776284	624118	234078	656408	284743	372965	324815	368326	NA	NA	NA	1459760	400890	885232	369619	NA	434604	NA	605483	NA
PP_155621	pos	NA	1070843292	NA	NA	NA	NA	NA	NA	NA	NA	8680857146	21	1100674	776341	NA	353341	NA	NA	2164299	165055	6555213	188113	NA	NA	NA	549461	677704	693086	NA	NA	NA	NA	449132	NA	462588	NA
PP_155638	pos	NA	107105886	NA	NA	NA	NA	NA	NA	NA	NA	1508540588	14	1480519	695487	NA	437387	NA	1671007	2678970	NA	2794512	NA	NA	3141821	NA	NA	NA	1222606	1214107	NA	NA	NA	NA	NA	NA	1304959
PP_155770	pos	NA	10737844	NA	NA	NA	NA	NA	NA	NA	NA	7169449621	28	NA	362120	858042	595019	1379722	386412	NA	NA	537034	562492	NA	404227	NA	472626	627054	902869	522575	NA	666744	NA	416914	NA	561728	835045
PP_155828	pos	NA	1076793087	NA	NA	NA	NA	NA	NA	NA	NA	3744857.06	34	2429804	2916162	4512370	3303443	4462007	2361940	1512148	2621761	2641096	3681183	3296616	2464550	15557408	2823455	2456905	1994072	NA	3270573	2601209	8851459	2248340	NA	3671413	1299410
PP_155843	pos	NA	1077294345	NA	NA	NA	NA	NA	NA	NA	NA	1559505442	25	NA	1103725	1495274	998760	1207108	814701	NA	NA	966008	1316763	1370937	638952	5627479	1009590	NA	NA	NA	1149409	1229423	2953313	NA	NA	1574226	NA
PP_155919	pos	NA	1079768864	NA	NA	NA	NA	NA	NA	NA	NA	5054037366	25	420689	495932	657970	394896	NA	533672	423669	NA	NA	434919	449287	NA	NA	363338	365778	NA	346809	NA	422182	1499769	426040	NA	NA	331576
PP_156092	pos	NA	1084780595	NA	NA	NA	NA	NA	NA	NA	NA	1058139117	35	694566	1123740	1245570	790158	856658	570255	417699	930819	803322	1014368	808553	585107	6425714	1030093	467982	827221	NA	924099	711879	1738017	463163	NA	822872	NA
PP_156211	pos	NA	1088792533	NA	NA	NA	NA	NA	NA	NA	NA	5060797569	34	454495	468540	591550	442932	743562	390903	NA	393619	523518	545106	649219	417531	912788	NA	341364	485853	377785	NA	718271	538695	420662	NA	506819	336952
PP_156497	pos	NA	1104768553	NA	NA	NA	NA	NA	NA	NA	NA	494131.92	33	878644	270089	727479	414898	NA	386501	574194	NA	377074	337904	470433	298954	418221	376197	571072	696944	533576	434074	476565	336834	268152	NA	509807	NA
PP_156514	pos	NA	1105773057	NA	NA	NA	NA	NA	NA	NA	NA	1238959679	29	1214923	NA	970449	1000192	2575577	NA	NA	1609481	1065845	NA	NA	473354	1930610	707514	2089315	1378670	962495	2525459	886329	NA	457634	NA	1651933	1350043
PP_156598	pos	NA	1110786305	NA	NA	NA	NA	NA	NA	NA	NA	5627025362	38	3259251	4846479	6655595	5217172	7182283	4739017	2488562	5543396	5000138	6336804	5582625	2971843	22921865	4558278	3569723	4130729	2130908	5840611	4995068	12856389	3708355	NA	5240720	2316249
PP_156605	pos	NA	1111288214	NA	NA	NA	NA	NA	NA	NA	NA	1372393096	27	1269060	835588	1284447	1222288	1324677	737153	NA	1159700	870604	1658830	962931	611231	4676773	748822	NA	596306	NA	969189	934237	3282133	NA	NA	955292	NA
PP_156737	pos	NA	1116297253	NA	NA	NA	NA	NA	NA	NA	NA	5127664491	15	735209	371236	NA	526514	NA	1679007	NA	NA	NA	194889	NA	NA	NA	NA	274569	506247	569858	NA	NA	NA	486724	413859	487877	335284
PP_156875	pos	NA	1118773819	NA	NA	NA	NA	NA	NA	NA	NA	1266119138	19	NA	940823	1014013	NA	1094758	493414	NA	NA	852254	857233	NA	623249	5166813	NA	NA	NA	NA	667626	NA	1986629	NA	NA	666856	NA
PP_157015	pos	NA	1126759974	NA	NA	NA	NA	NA	NA	NA	NA	5287738783	24	196770	536429	412332	282907	256530	356244	NA	398670	433356	249394	326183	277773	2584145	NA	455584	235399	NA	345936	NA	923840	NA	NA	326389	NA
PP_157147	pos	NA	11337834	NA	NA	NA	NA	NA	NA	NA	NA	6058593208	28	NA	394286	616410	388617	684779	565894	NA	429507	519484	579806	597502	290725	1164313	349519	NA	419545	NA	668342	664888	892237	NA	NA	525021	NA
PP_157320	pos	NA	1141771806	NA	NA	NA	NA	NA	NA	NA	NA	5402329181	29	785238	400582	653136	667876	NA	407178	432618	381019	NA	435467	657303	349953	NA	468702	506029	526431	704366	641911	528582	512531	528564	NA	NA	330514
PP_157375	pos	NA	1144781105	NA	NA	NA	NA	NA	NA	NA	NA	2888068071	36	1512647	2796028	3083251	2233911	2805773	2048190	NA	2333156	2758067	3107770	2828575	1243072	11723969	1869254	2886314	1471921	1180937	2801256	1998947	7265387	1557547	NA	2686164	NA
PP_157387	pos	NA	1145282256	NA	NA	NA	NA	NA	NA	NA	NA	1311789961	20	NA	1099493	1295480	NA	993860	NA	NA	832755	NA	1207172	1046228	606815	4236614	710977	NA	NA	NA	797370	709778	2790998	NA	NA	1003817	NA
PP_157413	pos	NA	1147757394	NA	NA	NA	NA	NA	NA	NA	NA	4616201505	20	384194	506626	645966	659756	NA	NA	363825	NA	NA	506913	NA	NA	NA	229697	NA	NA	352357	409421	586599	1286895	NA	NA	NA	259460
PP_157481	pos	NA	115276709	NA	NA	NA	NA	NA	NA	NA	NA	9184330286	30	536941	800129	889358	626069	733077	625284	384526	909966	694178	1160941	789256	554771	4483912	819008	NA	614873	NA	784595	NA	2057954	320703	NA	701504	NA
PP_157518	pos	NA	1153370639	NA	NA	NA	NA	NA	NA	NA	NA	5910990641	17	1289054	722577	NA	279469	NA	NA	NA	NA	NA	412921	NA	NA	NA	NA	467770	521221	645169	NA	NA	NA	837565	1394851	541174	886749
PP_157825	pos	NA	1173760627	NA	NA	NA	NA	NA	NA	NA	NA	1146487182	20	729812	NA	NA	NA	2018510	327007	NA	NA	NA	392891	1540587	1111593	NA	NA	1578749	NA	569363	1847347	503319	NA	NA	NA	NA	905512
PP_157839	pos	NA	1175765835	NA	NA	NA	NA	NA	NA	NA	NA	4661367011	18	767062	380123	484593	535330	NA	398452	NA	359465	NA	399127	NA	NA	NA	438341	NA	674552	NA	NA	592240	420840	309788	NA	400646	NA
PP_157869	pos	NA	1178774179	NA	NA	NA	NA	NA	NA	NA	NA	3780172569	37	2636462	3718673	4394690	3073921	4423673	3135999	1435386	3435689	3555331	4074141	3813457	2025346	15351395	2495652	3501630	2392074	NA	3855679	2980035	8929400	2103301	NA	3901154	1595507
PP_157878	pos	NA	1179275848	NA	NA	NA	NA	NA	NA	NA	NA	1373659744	20	NA	NA	1105713	NA	762794	NA	NA	1057950	1012164	1112955	1374488	603554	4310246	NA	NA	NA	NA	1056873	651483	2392415	NA	NA	818984	NA
PP_158011	pos	NA	1186760842	NA	NA	NA	NA	NA	NA	NA	NA	9367506868	20	NA	474095	890466	553729	723688	623462	NA	654960	604247	810680	NA	388119	3858826	NA	NA	NA	NA	765328	NA	1526631	NA	NA	NA	NA
PP_158378	pos	NA	1209759359	NA	NA	NA	NA	NA	NA	NA	NA	472866553	28	586114	NA	NA	454178	783281	354357	NA	327536	420853	321669	548402	352529	NA	324854	356138	546225	395049	325304	392351	NA	197553	NA	477828	NA
PP_158409	pos	NA	1212767844	NA	NA	NA	NA	NA	NA	NA	NA	2335537.25	32	NA	2127676	2732515	1803169	2089807	1499993	NA	1986215	1717482	2913620	2090112	981175	8181684	1488384	NA	1366134	NA	2162068	1407487	5385525	867785	NA	2130396	NA
PP_158414	pos	NA	1213269632	NA	NA	NA	NA	NA	NA	NA	NA	1083646262	21	NA	918315	1060786	873104	766850	759253	NA	661685	747880	1129304	907418	410257	4549689	760333	NA	NA	NA	776945	700349	1762804	NA	NA	920511	NA
PP_158503	pos	NA	1220754723	NA	NA	NA	NA	NA	NA	NA	NA	8441693334	30	462132	817598	1022853	678726	562778	416190	NA	358052	605897	1159405	657500	677570	4220507	738052	455898	256826	NA	487528	431146	1133878	389230	NA	597430	NA
PP_158645	pos	NA	1231343721	NA	NA	NA	NA	NA	NA	NA	NA	7450746814	25	5711605	1287582	NA	550851	NA	36915405	40440202	68762	24092057	221962	NA	35074516	NA	1010930	880555	1923112	3948351	NA	NA	NA	1363737	509016	1026115	2954381
PP_158830	pos	NA	1246762185	NA	NA	NA	NA	NA	NA	NA	NA	2671437401	34	1744901	2477877	3013223	2196951	2466910	2024498	968573	2448761	2242117	2532375	2280421	1286604	10842469	1737815	1890870	1295270	NA	2400805	1821870	6017045	1216450	NA	2080225	NA
PP_158891	pos	NA	124935485	NA	NA	NA	NA	NA	NA	NA	NA	1732051531	18	1199677	254088	NA	121362	NA	5886848	6216890	NA	4556047	NA	NA	5525124	NA	181141	223376	438319	682153	NA	NA	NA	305399	NA	163439	549403
PP_159270	pos	NA	1277349172	NA	NA	NA	NA	NA	NA	NA	NA	3143787137	21	1681548	492803	NA	245330	NA	12924066	15372247	NA	7523245	87082	NA	12763769	NA	362314	318570	585135	1293101	NA	NA	NA	542716	NA	350989	1208615
PP_159312	pos	NA	1280755971	NA	NA	NA	NA	NA	NA	NA	NA	1847931097	28	1339280	1800705	1946378	NA	1591937	883244	NA	1195791	1332210	1590514	1596113	771209	6415959	1356834	1253686	1274263	NA	1644285	1091026	4033149	NA	NA	1351280	NA
PP_159556	pos	NA	1314749629	NA	NA	NA	NA	NA	NA	NA	NA	2073232426	27	NA	1565833	1796603	2242396	1764968	1249647	NA	1670245	1496124	1733812	1989842	750974	7942899	1235253	1054866	995200	NA	1429886	1377775	4339344	NA	NA	1975987	NA
PP_159881	pos	NA	1348742906	NA	NA	NA	NA	NA	NA	NA	NA	1320022592	26	NA	866615	1405886	NA	1313759	586821	452290	1079494	1258824	1443254	NA	601824	4501911	999960	NA	839255	NA	1131575	NA	2590131	545439	NA	818133	NA
PP_160188	pos	NA	1382737222	NA	NA	NA	NA	NA	NA	NA	NA	1373135095	26	639394	1146123	1577805	943695	1262551	NA	NA	1261813	989821	1086051	1375551	NA	5004780	888840	NA	723681	NA	833794	604778	3128210	NA	NA	NA	NA
PP_160474	pos	NA	1450723911	NA	NA	NA	NA	NA	NA	NA	NA	1061477249	15	NA	1015897	822288	NA	NA	543977	NA	705399	848910	722724	853276	318293	3086415	NA	NA	NA	NA	NA	NA	2185319	NA	NA	664807	NA
PN_001041	neg	[(3aS,4S,5S,6E,10E,11aR)-6-formyl-5-methoxy-10-methyl-3-methylidene-2-oxo-3a,4,5,8,9,11a-hexahydrocyclodeca[b]furan-4-yl] 2-methylpropanoate	3611635359	C20H26O6	3621729386	[M-H]-	-0.7881	0.0058	23843946	95155032	NA	1100374617	39	798615	1055466	2014767	591479	935350	956620	834038	601954	1045099	740081	591165	1791775	756114	1100192	1428757	923887	1221288	1229113	1996539	381824	1662222	1737408	1978864	805767
PN_004261	neg	Methyl 3-[(3aS,8R,8aR)-8-hydroxy-6,8-dimethyl-3-methylene-2-oxo-3,3a,4,5,8,8a-hexahydro-2H-cyclohepta[b]furan-7-yl]propanoate	2511288879	C16H22O5	2941467238	[M-C2H2O-H]-	0.0269	-0.0143	NA	NA	NA	1307659452	14	NA	NA	NA	NA	NA	NA	NA	NA	NA	NA	NA	NA	NA	120603	88132	77264	NA	76547	140843	NA	93063	NA	156988	NA
PN_008565	neg	6-Phosphogluconic acid	2750172412	C6H13O10P	276024638	[M-H]-	0.1786	-0.0406	91493	3638	NA	1702731326	13	NA	NA	105525	NA	NA	NA	131348	NA	259961	NA	NA	NA	NA	297123	193437	186096	116162	NA	NA	NA	NA	NA	NA	172424
PN_008667	neg	Allantoin	157035451	C4H6N4O3	1580439899	[M-H]-	-0.1393	-0.0164	204	4709	97-59-6	9887530635	39	535850	842412	900842	1034584	592547	950256	758249	1142747	1183632	894793	1197958	1165363	1010924	1010862	1107787	1202505	1323695	927096	1325531	558246	1045395	767366	871481	1068985
PN_008781	neg	Azelaic acid	1870966845	C9H16O4	1881048603	[M-H]-	-0.0729	-1.00E-04	2266	10460	123-99-9	7966091081	39	3494002	3024527	2586138	3937273	2264836	3204904	4312927	3106201	3158183	2774378	3200556	3076713	3091434	3726723	5214772	2914171	4305911	3911254	3983948	926497	10037606	3329658	3451786	5191626
PN_008817	neg	beta-Hydroxypyruvic acid	2070138506	C3H4O4	1040109601	[2M-H]-	-12197	0.0174	NA	NA	NA	1953236829	39	6561152	1866494	1294434	1287691	1030174	1132983	964470	2584131	1869477	2610978	1719357	1311871	1926991	1121973	1162006	2082643	774890	3027221	2908021	1113551	1500827	4973600	1696449	344968
PN_009027	neg	D-Glucuronic acid | D-Galacturonic acid | 2-Keto-L-gulonic acid | 5-Aminoimidazole-4-carboxamide	1930343099	C6H10O7	194042655	[M-H]-	-0.7958 | -1.4024 | -1.0056 | -1.9994	-0.0107 | -0.0257 | -0.0397 | -0.0635	94715	3491	20792	6174461463	39	945073	557669	668165	586312	638865	508675	475808	582510	1013427	500296	942619	512610	723500	421435	460969	1149454	530680	804621	549993	516351	492952	707764	453351	502470
PN_009033	neg	Glyceraldehyde 3-phosphate	1689895659	C3H7O6P	1699980258	[M-H]-	-0.3005	-0.022	439168	3418	591-57-1	1093364207	6	NA	74098	NA	NA	NA	63892	NA	NA	118297	NA	NA	215594	NA	NA	NA	NA	NA	NA	NA	NA	NA	NA	NA	NA
PN_009105	neg	Dexamethasone	4371984583	C22H29FO5	392199903	[M+HCOOH-H]-	0.3815	8.00E-04	5743	46508930	NA	272582032	37	208796	171701	170241	219103	268214	111684	105044	113198	215110	156056	341300	122659	209850	98049	310689	309421	1756569	213653	133485	NA	1350883	NA	100921	292397
PN_009129	neg	D-Gluconic acid | D-Galactonic acid	1950500042	C6H12O7	196058305	[M-H]-	-0.7834 | -0.6968	-0.0286 | -0.0106	10690	3556	526-95-4	4285420757	39	6134489	4949021	4286570	4964449	3518193	4044890	4249141	4928980	5339348	3949271	4826243	4879398	4149163	4452464	4654390	4961880	4076684	4521031	4815093	2547768	4432972	2689095	3246839	4503406
PN_009165	neg	D-Ribose 1-phosphate | D-Ribose 5-phosphate | D-Ribulose 5-phosphate | alpha-D-Xylose 1-phosphate	2290109291	C5H11O8P	230019158	[M-H]-	-1.0607 | -1.5751 | -2.1571 | -1.1712	-0.0538 | -0.0209 | 0.0061 | -0.0029	439236	3894	NA	7323947457	39	919775	1359201	558360	805965	314213	1177241	1003399	924788	1328243	465395	557061	1622116	737019	1661512	733196	907006	978550	469562	308820	215604	358591	801376	699111	963202
PN_009183	neg	D-Saccharic acid	2090296329	C6H10O8	21003757	[M-H]-	0.6758	-0.0331	33037	4076	87-73-0	1716589556	39	2180896	2105566	1042711	1973465	1138523	1101492	859411	1621768	1675074	2162645	1100027	1506861	1863173	2089404	1580666	1676224	1792182	1569955	1652639	1287276	1491876	3471468	1612856	2129307
PN_009219	neg	Ethylenediaminetetraacetic acid	2910833914	C10H16N2O8	2920906677	[M-H]-	-0.34	-0.0512	6049	3579	60-00-4	502273358.5	29	1545271276	904215	2645820	254905	751432	NA	668838163	201844	NA	NA	NA	107115	521128	665604	339044	NA	227786	442931	NA	157830001	180996	12169160735	5064131	1719759
PN_009470	neg	Iminodiacetic acid	1320287869	C4H7NO4	1330375088	[M-H]-	-23955	-0.0211	8897	135626377	NA	3476423399	33	NA	255282	242499	755597	172033	325572	328067	246569	262916	283896	137732	785165	269360	337632	216043	266206	532084	NA	119748	144237	280324	373724	176716	243655
PN_009500	neg	Inosine	2670737289	C10H12N4O5	26808077	[M-H]-	12728	-0.0109	6021	3588	58-63-9	6472953163	39	290263	832464	898236	517074	325603	297697	617854	816209	702273	212339	386928	1103330	1125327	902382	155990	426398	795716	578296	215597	105786	1189932	1286705	254013	466357
PN_009506	neg	Inosine 5prime-monophosphate	3470402129	C10H13N4O8P	3480471007	[M-H]-	11266	0.005	8582	3430	131-99-7	1260565005	13	NA	83486	NA	NA	NA	NA	61651	124607	207104	NA	NA	167684	107597	309114	67439	NA	NA	NA	NA	NA	NA	NA	NA	NA
PN_009649	neg	L-Cysteinesulfinic acid	1520010631	C3H7NO4S	1530095795	[M-H]-	-0.3989	0.0424	1549098	3881	1115-65-7	1104995939	32	NA	143355	79121	152045	NA	205070	196159	104493	80362	66138	89233	92967	147885	137768	107958	84973	90678	68041	61130	NA	81940	NA	53663	90653
PN_009853	neg	myo-Inositol | allo-Inositol | muco-Inositol | D-chiro-Inositol	2250606962	C6H12O6	1800633903	[M+HCOOH-H]-	-1.3134 | -1.1232 | -1.3925 | -0.9797	0.034 | 0.029 | 0.018 | 0.037	892	3437	87-89-8	3554856962	39	4072525	3604760	3127513	4012263	1993276	3918248	3436105	4198833	3743557	4048432	3503655	3655544	1911325	3710125	4430066	3959218	3787727	3728365	4719772	1878587	4040360	4622333	3564231	4007476
PN_009979	neg	N-Acetylneuraminic acid	3080986537	C11H19NO9	3091059841	[M-H]-	-0.6114	-0.0404	439197	3568	131-48-6	6887907692	39	4288659	6973498	6821449	7723891	5837684	7912958	6645759	8004822	8024751	7166417	8567663	7349388	6796721	6338086	7359048	8291780	7828596	6463605	7370057	3393617	7678379	6019112	6586878	6958355
PN_010063	neg	N-Methyl-L-glutamic acid	1600603918	C6H11NO4	1610688089	[M-H]-	0.5264	0.0312	439377	4288	NA	1026462988	23	NA	138510	45982	84250	NA	168775	NA	56587	134100	NA	NA	162996	62474	108766	61043	92603	195691	NA	NA	NA	71115	NA	70779	102128
PN_010135	neg	Panose | D-Raffinose | Maltotriose | D-Melezitose	5491674537	C18H32O16	5041690407	[M+HCOOH-H]-	-0.1434 | -0.8966 | 0.4571 | 0.3289	-0.0373 | -0.0744 | -0.0173 | -0.0263	44630447	3979	33401-87-5	2733201329	38	190977	384057	254275	384626	297317	332831	276683	458539	576772	144387	171855	332784	277389	626221	236962	821413	357834	162986	117393	146223	239608	NA	226977	298924
PN_010165	neg	Phosphoenolpyruvic acid	1669738688	C3H5O6P	167982378	[M-H]-	-0.2687	-0.0619	1005	3374	138-08-9	4391838407	16	386128	227786	NA	NA	NA	173846	955728	243028	295054	NA	NA	464644	NA	1536046	238411	NA	347656	NA	NA	NA	NA	NA	NA	575102
PN_010369	neg	Glycerol-3-phosphate | beta-Glycerophosphate	1710052115	C3H9O6P	172013678	[M-H]-	-1.2101 | -0.2517	-0.0367 | -0.0477	754	6068	57-03-4	5214741834	39	404412	891933	500905	589861	431685	424965	434556	689119	766470	449457	456038	504519	591670	1329181	524776	445272	545134	410428	422005	416769	368570	613095	429926	510483
PN_010387	neg	Stachyose | Maltotetraose	7112213222	C24H42O21	6662218659	[M+HCOOH-H]-	1.3273 | 0.6927	-0.0171 | -0.0517	439531	4765	10094-58-3|470-55-3	1866251117	38	280164	262037	230252	121418	97333	427330	282214	261880	504485	61042	150614	177929	286058	271807	176781	91589	288031	253206	105226	168726	171848	NA	83410	188690
PN_010393	neg	Suberic acid	173080989	C8H14O4	1740892103	[M-H]-	11107	0.0117	10457	10476	505-48-6	5397306186	39	853003	806244	740224	1247451	556827	851744	1021902	875756	847679	898383	942857	769115	743160	1957677	2599791	992121	2236838	1947376	2090983	332863	6748401	1203341	1714274	2993599
PN_010411	neg	L-Tartaric acid	1490078555	C4H6O6	1500164402	[M-H]-	-0.6175	-0.0346	444305	4154	87-69-4	1302208417	28	748286	154404	NA	132840	111791	101792	252167	67645	81513	NA	81098	96569	91947	84703	101518	81672	95400	78962	71925	NA	257203	NA	65197	96847
PN_010663	neg	Uridine 5prime-monophosphate	323028534	C9H13N2O9P	324035867	[M-H]-	-0.8586	-0.0401	6030	3405	58-97-9	1273854409	35	434652	2092046	290405	959260	249197	1425223	2231310	1498489	1812666	620372	495528	3809696	1043760	3062245	713753	956239	2176637	415510	342320	NA	6900079	NA	652309	1291235
PN_010777	neg	Heptanedioic acid	1590652486	C7H12O4	160073559	[M-H]-	0.0506	-0.0083	385	5629	111-16-0	1257741632	39	181338	171782	161556	251511	93296	178151	203725	167687	174802	163598	195971	169700	183922	492145	613765	213123	641784	578657	525826	68950	1459379	283852	432102	675514
PN_011661	neg	Dodecanedioic acid	2291442656	C12H22O4	230151809	[M-H]-	0.6279	-0.0127	12736	5648	693-23-2	4353857567	39	314814	247662	239988	277327	203513	251245	275955	271896	335911	236582	250379	229718	285483	256350	320927	266213	267452	243140	248655	99830	517678	424807	248268	308329
PN_011701	neg	Decanedioic acid	2011126475	C10H18O4	202120509	[M-H]-	0.4986	-0.0052	5192	10475	111-20-6	1426853383	39	527614	284639	311159	365204	280558	300708	591891	288049	323609	352072	288332	277388	331463	429424	642706	433661	399022	413160	440795	108642	1819152	474177	348345	659420
PN_011932	neg	L-Glutamyl-L-aspartic acid	2610726892	C9H14N2O7	262080109	[M-H]-	-0.1871	0.0527	NA	NA	NA	1182077782	35	4307473	71553	87287	61879	NA	71992	1054465	57794	76278	60677	93266	79575	88641	NA	69417	86914	73024	77846	56903	221348	68571	33525421	79271	59851
PN_012000	neg	L-Glutamyl-L-Serine	2330771376	C8H14N2O6	23408519	[M-H]-	-15154	0.0429	NA	NA	NA	1554296283	16	1414391	69049	64505	88577	NA	86560	NA	57764	NA	NA	NA	NA	NA	NA	NA	46946	78222	78676	NA	NA	88005	NA	NA	NA
PN_013080	neg	L-Seryl-L-glutamic acid	233077521	C8H14N2O6	23408519	[M-H]-	0.0561	0.0357	NA	NA	NA	3291130698	38	1414391	77972	82500	104921	82334	93347	435437	105231	118162	70310	111496	96103	83000	76926	96717	89556	93306	91875	89047	130942	110844	7418838	79990	77807
PN_008581	neg	NA	1849846051	NA	NA	NA	NA	NA	NA	NA	NA	358199729	28	213646	414348	81116	170809	NA	267571	740019	373835	424998	117887	60558	597827	NA	1962111	419363	79907	286943	NA	151014	NA	164817	NA	174690	590059
PN_012904	neg	NA	2741044915	NA	NA	NA	NA	NA	NA	NA	NA	2335270664	38	563528	1590186	2581419	2388799	2266332	2644817	1947579	2053388	2327395	2290623	2385899	2052238	3129281	1170762	1754687	2877605	2450314	2839281	2341724	1276567	2184056	NA	2270670	2562933
PN_010179	neg	NA	275053659	NA	NA	NA	NA	NA	NA	NA	NA	1250830877	38	1299195	1167123	1194230	1536827	1105099	1551772	1400633	1307072	1553887	1204172	1444795	1465202	1149332	1018473	1187354	1438991	1183707	1422727	1515375	634860	1395674	NA	1010888	1144652
PN_013606	neg	NA	1029552921	NA	NA	NA	NA	NA	NA	NA	NA	6836526822	38	6570668	6702664	7600334	8081051	7932463	6316606	6203112	6738942	6550447	7242406	7148938	6239775	7615870	6644755	7628662	6850132	7119825	6963083	6035525	5800070	6481808	NA	7143786	6265867
PN_013634	neg	NA	1049523236	NA	NA	NA	NA	NA	NA	NA	NA	2849673867	38	2757111	2972153	2965829	2859938	3128907	2829186	2545048	3094364	2656997	3111967	2953495	2572717	3067679	2721263	3262965	2952697	2911123	2850323	2485180	2306107	2699893	NA	3066348	2471416
PN_013639	neg	NA	1050178131	NA	NA	NA	NA	NA	NA	NA	NA	1232633725	38	1422680	1354879	2076432	1344035	607649	1478934	1441395	1055348	1381911	964859	1113918	1684563	990356	1176211	1185472	1053524	1750590	1011947	1086429	431515	1411150	NA	1324454	2368985
PN_013753	neg	NA	1110072305	NA	NA	NA	NA	NA	NA	NA	NA	1224077575	28	1571505	1121503	NA	1041304	NA	1187715	1461295	1359533	1375840	877929	NA	1696057	NA	1129027	909634	1439766	1588910	NA	1243272	NA	1182764	NA	1129885	1492749
PN_013770	neg	NA	1110801592	NA	NA	NA	NA	NA	NA	NA	NA	4703641088	26	57720	NA	46161	59033	NA	NA	47863	NA	53245	NA	69627	NA	NA	78966	117638	65380	98723	135280	92185	NA	317744	NA	85078	142750
PN_013783	neg	NA	1129840381	NA	NA	NA	NA	NA	NA	NA	NA	33624443.39	38	29328058	34327252	32075746	34867821	38615521	32812811	29154911	37011687	28755567	34621223	32871929	31608095	32731590	34560757	36596349	30233264	32219274	31092982	30071238	43290712	30038894	NA	34793553	31382455
PN_013788	neg	NA	1129842135	NA	NA	NA	NA	NA	NA	NA	NA	1713669391	28	1965918	1590681	NA	1609941	NA	1744948	1710973	2196924	1926549	1735476	NA	1849702	NA	992774	1899111	2121923	1959589	NA	1693104	NA	1860933	NA	1536629	2287859
PN_013915	neg	NA	1170179788	NA	NA	NA	NA	NA	NA	NA	NA	7455210845	20	NA	NA	NA	NA	NA	554328	774717	586525	NA	385579	NA	1009216	NA	NA	602428	705966	844161	NA	571012	NA	782078	NA	515490	698683
PN_013942	neg	NA	1170543433	NA	NA	NA	NA	NA	NA	NA	NA	2209196192	39	2193383	2075112	2942181	2734349	1362317	1756696	1711327	1924331	2403472	2636751	3882615	2082179	2782110	1840558	2055332	1939129	2208212	3558794	1923748	583748	2479065	2673195	2121298	2369434
PN_013989	neg	NA	1190335368	NA	NA	NA	NA	NA	NA	NA	NA	9568745726	27	NA	723925	NA	818647	NA	999087	896947	1070745	915893	904655	NA	960780	NA	849432	950759	1013161	1320151	NA	958605	NA	1073796	NA	775946	1156031
PN_014095	neg	NA	1240058752	NA	NA	NA	NA	NA	NA	NA	NA	7613555437	38	3106457	17131603	5039741	8831467	4495886	4725724	4931150	15517883	10324805	5129648	7215078	13203193	15072352	25248192	8401256	3895469	6049720	3671139	3777215	2694572	3978224	NA	5534981	8768102
PN_014118	neg	NA	1249898747	NA	NA	NA	NA	NA	NA	NA	NA	25028391.15	38	36179011	26614444	27841450	28673579	18312645	24445068	23980074	26873545	27441137	24565775	29590884	26668097	21919864	25537819	28541560	29971956	22633547	27832357	30190584	11534079	28038626	NA	22594142	26220254
PN_014121	neg	NA	124989925	NA	NA	NA	NA	NA	NA	NA	NA	4990310915	25	105822	82804	NA	308283	NA	68457	152270	NA	112790	88927	NA	204892	NA	2869218	1767630	434810	335903	NA	706866	NA	1274143	NA	107005	887731
PN_014156	neg	NA	1260016537	NA	NA	NA	NA	NA	NA	NA	NA	3734367245	37	172306	812153	266375	469560	162488	213977	219151	734367	464237	224681	328503	635660	722551	1163918	384243	218163	295405	207963	194810	116228	222199	NA	277024	395975
PN_014170	neg	NA	1269856747	NA	NA	NA	NA	NA	NA	NA	NA	1150864302	38	1664467	1266677	1307238	1348247	735343	1037721	1024706	1193685	1244804	1073998	1320511	1143205	881574	1148715	1319093	1508537	1045692	1392318	1447121	598907	1276193	NA	1046775	1244493
PN_014184	neg	NA	1270498036	NA	NA	NA	NA	NA	NA	NA	NA	1438132468	38	1083239	1317711	1564469	1522345	1369202	1382717	1325124	1538156	1386325	1362759	1522205	1336986	1790186	1305256	1366282	1549202	1240752	1422252	1336228	1290859	1340084	NA	1370554	1262325
PN_014258	neg	NA	1290178284	NA	NA	NA	NA	NA	NA	NA	NA	1346298296	36	2108253	1354389	863508	1356063	910792	1103762	769493	1246825	1848941	1245350	1080450	1646239	1412995	1272694	1271358	1710690	1571963	1408078	1340916	NA	1311283	NA	1480340	1648225
PN_014263	neg	NA	1290178613	NA	NA	NA	NA	NA	NA	NA	NA	5311083673	28	723150	425973	NA	446811	NA	481364	556422	549057	657162	430174	NA	545500	NA	465782	441843	711657	592045	NA	561611	NA	572356	NA	499167	651803
PN_014318	neg	NA	1309822065	NA	NA	NA	NA	NA	NA	NA	NA	7801438827	39	759025	762075	886773	774287	740971	752780	555136	825436	920635	754152	1007143	742633	810529	718112	721951	830759	715237	947728	714267	641256	791963	1498726	718669	707125
PN_014537	neg	NA	1350285009	NA	NA	NA	NA	NA	NA	NA	NA	24275971.29	38	34020419	25450126	39272357	22302028	19251924	26081640	30828300	22798620	28438893	25824544	27507545	26955500	24035473	20216733	20159077	23621417	25431508	24966744	30590568	9093092	29900320	NA	22713304	30947927
PN_014541	neg	NA	1350299575	NA	NA	NA	NA	NA	NA	NA	NA	1420498248	28	694652	1708286	NA	1511669	NA	1281063	1937382	1334194	1984957	869788	NA	2738807	NA	2601768	665657	1217807	1818857	NA	643122	NA	819754	NA	1130411	1101829
PN_014676	neg	NA	1389692447	NA	NA	NA	NA	NA	NA	NA	NA	4216835172	38	7561072	4129203	5079307	5230213	2945306	3214639	3823493	4368577	5021898	4076469	6072596	5103469	3663611	3668718	4800196	5680314	3406438	4995200	6160482	1185069	5460677	NA	3713870	4521739
PN_014774	neg	NA	1429795185	NA	NA	NA	NA	NA	NA	NA	NA	3490704327	27	225910	536057	NA	136794	NA	176630	333982	239838	230693	117237	NA	905887	NA	194426	402940	360327	NA	NA	110590	NA	397794	NA	195423	159951
PN_014885	neg	NA	1450129348	NA	NA	NA	NA	NA	NA	NA	NA	3527762881	28	1728379	2717692	NA	4156406	NA	1859227	1471938	5016666	3521611	4012388	NA	2255605	NA	2862649	3181537	5210573	4195865	NA	4781185	NA	4049397	NA	3140943	2591314
PN_014915	neg	NA	1450494895	NA	NA	NA	NA	NA	NA	NA	NA	5040865916	39	396600	265205	466855	418094	257350	249714	293889	233943	403910	265751	546235	259975	537772	325811	392139	227457	363165	687916	267542	103727	411083	390220	323833	352120
PN_014941	neg	NA	1460445665	NA	NA	NA	NA	NA	NA	NA	NA	1395480483	34	1314728	1166474	952094	1488148	NA	1211439	1043707	1105011	1419553	1117095	1104201	1258546	1127260	1024461	1195645	1309597	1338445	876743	1257980	NA	1507734	NA	1250431	1492287
PN_015001	neg	NA	1469817806	NA	NA	NA	NA	NA	NA	NA	NA	7040633289	34	778684	593391	579595	668634	NA	766592	639678	741529	822648	820171	634255	601782	464959	538737	649528	1025180	687440	555045	819778	NA	715709	NA	667841	759134
PN_015145	neg	NA	1508853315	NA	NA	NA	NA	NA	NA	NA	NA	10327812.72	38	9056190	10443576	10202628	11205830	8924554	11383334	9941913	12523014	10513622	11662324	10591640	10635784	9539645	9403108	10941477	10508607	11825128	10253717	11390273	6110329	11390943	NA	11244927	11411355
PN_015164	neg	NA	1510248644	NA	NA	NA	NA	NA	NA	NA	NA	3165440728	28	2391809	3359544	NA	2913935	NA	4012261	4291811	2734137	5005863	1766800	NA	6755525	NA	4586323	1955622	2742645	4266635	NA	2539474	NA	2519557	NA	3045838	2934663
PN_015199	neg	NA	1528823767	NA	NA	NA	NA	NA	NA	NA	NA	10541170.56	38	9555686	10770371	9986704	11063489	9051385	11477477	10352507	12627756	10627112	11424981	10884355	10311866	9831137	9436600	11620486	10331037	12362796	10684672	11126077	6110150	11622271	NA	11480546	12220834
PN_015215	neg	NA	1529944845	NA	NA	NA	NA	NA	NA	NA	NA	6044128681	38	723735	737550	558979	701680	352864	704525	668486	622915	706072	623510	578531	747863	476288	585573	495688	609343	753561	545402	761134	348034	688300	NA	655743	780189
PN_015251	neg	NA	1548794292	NA	NA	NA	NA	NA	NA	NA	NA	3654560015	37	3369272	3482484	3482320	3687652	3299646	3779810	3594153	4463273	3857475	4022829	3664050	3440776	3383399	3231509	3827292	3628282	3884858	3472819	4029624	2269459	4073759	NA	4152842	3746180
PN_015265	neg	NA	1549268686	NA	NA	NA	NA	NA	NA	NA	NA	1643228697	36	2202394	1178557	1821790	1315561	1458809	1236399	1951964	1394437	1393294	941248	1389912	1058346	2024036	2548492	2346116	2460133	2298853	1442749	1386909	NA	1106086	NA	1118702	1970875
PN_015361	neg	NA	1569239871	NA	NA	NA	NA	NA	NA	NA	NA	5844325182	29	674875	NA	621790	NA	NA	409733	636118	462272	472727	NA	478974	426907	704876	845052	770102	712183	761220	501134	494216	NA	NA	NA	NA	645056
PN_015445	neg	NA	158977301	NA	NA	NA	NA	NA	NA	NA	NA	11285642	39	11040707	10709282	11975143	12021775	9514604	11191818	8806700	12416841	12800269	11293859	13621162	11025807	11172239	10762191	11157694	11926008	10907331	13144204	10631975	9387543	11964010	19941127	10785144	10626401
PN_015550	neg	NA	1609142386	NA	NA	NA	NA	NA	NA	NA	NA	1753453381	37	1894739	1809409	1499603	1911219	1448378	2002070	1852405	2054781	1743747	1824007	1887775	1942335	1759524	1603327	1942242	1829328	1868306	1841352	1875225	869398	1825739	NA	1751025	1851220
PN_015555	neg	NA	1609748467	NA	NA	NA	NA	NA	NA	NA	NA	1619266643	39	1585908	1548311	1712574	1715513	1344488	1577233	1250079	1751082	1851302	1637958	2015362	1586211	1638609	1572287	1567642	1684266	1577753	1877979	1514884	1341956	1715640	2856347	1533904	1574207
PN_015662	neg	NA	1629112997	NA	NA	NA	NA	NA	NA	NA	NA	1183870742	38	1293039	1178894	1095515	1306798	986065	1421361	1200774	1477195	1307811	1243373	1331833	1224557	1108178	1166313	1214166	1140126	1230156	1066784	1329254	530571	1303074	NA	1339109	1197206
PN_015673	neg	NA	1630234961	NA	NA	NA	NA	NA	NA	NA	NA	4373315856	38	480547	291013	703095	376149	317691	336563	444935	300821	568235	429726	474432	381490	473626	324503	231823	427923	319201	535552	802050	262257	416809	NA	316193	581178
PN_015748	neg	NA	1640375175	NA	NA	NA	NA	NA	NA	NA	NA	5227032301	34	795999	257932	774548	475363	NA	630310	382386	692260	747206	571221	718235	402574	558340	371131	661319	528458	407608	326370	244782	NA	455236	NA	666757	397042
PN_015795	neg	NA	1649462796	NA	NA	NA	NA	NA	NA	NA	NA	1362623832	38	1394895	1236896	871842	1645082	409077	1557579	1608314	1610193	1204084	1367398	1106989	1681165	1334961	1345427	2391258	1256453	1860565	1072256	1778792	66677	2099702	NA	1403168	2166013
PN_015808	neg	NA	1649558288	NA	NA	NA	NA	NA	NA	NA	NA	1822041421	35	2012188	1499622	1280827	1560800	470577	1332134	2538257	1798062	1116040	882759	947810	1487549	1326228	3669958	3074587	2458130	2889073	950956	1545913	NA	1373216	NA	1585879	2948604
PN_015828	neg	NA	1650391794	NA	NA	NA	NA	NA	NA	NA	NA	3154779604	38	4866783	3980249	3261844	3493976	2453611	3138932	2850881	3052061	3875881	2674029	3556534	3530256	3465530	3060225	3050326	3746286	3233621	3214940	3400586	1428302	3215227	NA	2459833	3412175
PN_015870	neg	NA	1660168767	NA	NA	NA	NA	NA	NA	NA	NA	9953669955	35	1423238	885415	1029244	905257	565022	NA	916670	806695	1072552	858747	1116527	879825	989197	2143923	838798	1008286	951534	1031191	896153	NA	1099290	517710	1320466	1545412
PN_015905	neg	NA	1670198943	NA	NA	NA	NA	NA	NA	NA	NA	4821865967	28	4351370	3418121	NA	4837290	NA	5018998	3737817	4125205	6127548	4775280	NA	5528282	NA	4335692	4214167	5920118	4979848	NA	6950030	NA	4994096	NA	4620637	4048310
PN_015927	neg	NA	167106753	NA	NA	NA	NA	NA	NA	NA	NA	4968451418	23	NA	NA	NA	NA	NA	NA	NA	NA	NA	NA	NA	NA	NA	341328	173844	232255	NA	155853	461306	NA	208197	235494	837431	120911
PN_015999	neg	NA	1690165194	NA	NA	NA	NA	NA	NA	NA	NA	4202378375	38	727230	406768	450502	429554	313193	422130	657875	416326	445129	409709	476028	448272	349048	342436	428609	517485	424525	477393	469722	319843	462678	NA	412586	416211
PN_016091	neg	NA	1709431369	NA	NA	NA	NA	NA	NA	NA	NA	2195250797	38	2059648	2285743	2409858	2361142	3009078	1965473	1735562	2359840	1955682	2282668	2375833	1908627	2346787	2086398	2295815	2135292	1993875	2263627	1989176	2127814	1940319	NA	2295941	2012107
PN_016120	neg	NA	1710419416	NA	NA	NA	NA	NA	NA	NA	NA	1260643673	34	NA	90392	211110	98577	192516	95449	168591	72820	196241	NA	424226	71052	199996	1652663	1689095	2338663	1247011	1492501	2180560	NA	2086136	NA	1858796	1539159
PN_016175	neg	NA	1720970309	NA	NA	NA	NA	NA	NA	NA	NA	6677538517	21	NA	NA	NA	NA	NA	NA	NA	NA	NA	NA	NA	NA	NA	74667	207960	46447	53873	173223	99716	NA	385974	NA	67830	142195
PN_016206	neg	NA	1729402147	NA	NA	NA	NA	NA	NA	NA	NA	7157083364	37	571081	785460	622506	889318	1072670	614020	572200	628768	620233	711472	762201	649752	776487	650022	819951	553855	681322	688036	786409	830590	671180	NA	827855	668439
PN_016214	neg	NA	1730080459	NA	NA	NA	NA	NA	NA	NA	NA	2831623776	28	6086997	2529463	NA	2455151	NA	2918502	1723424	2670825	4688048	1785578	NA	2726207	NA	3951221	2330869	3612556	3174233	NA	2687246	NA	2290617	NA	3436595	2098003
PN_016229	neg	NA	1730389836	NA	NA	NA	NA	NA	NA	NA	NA	5172231091	28	NA	NA	78085	NA	69050	NA	NA	NA	70263	NA	136839	NA	66265	542834	586867	817631	444515	497916	730264	NA	686857	NA	662838	499352
PN_016293	neg	NA	1740396774	NA	NA	NA	NA	NA	NA	NA	NA	5009651979	28	2881846	3982187	NA	9150165	NA	7196168	6173248	1400632	3117192	4992391	NA	15021558	NA	2823375	1901601	5498089	10370385	NA	1396644	NA	1083661	NA	1405913	4134058
PN_016350	neg	NA	1750236673	NA	NA	NA	NA	NA	NA	NA	NA	14059533.04	26	1085738	2357936	NA	8680833	NA	332405	351363	32542251	3425061	18687199	NA	184794	NA	3262730	6301080	24734773	NA	NA	32778599	NA	7266007	NA	4197656	229063
PN_016434	neg	NA	1770393463	NA	NA	NA	NA	NA	NA	NA	NA	4819495172	38	780284	366156	550015	565878	463344	382287	301889	496179	718090	423081	667816	407554	491869	271227	406659	787679	419707	707608	630598	451758	394490	NA	367543	373831
PN_016536	neg	NA	1790340318	NA	NA	NA	NA	NA	NA	NA	NA	3533768038	39	2254662	4583139	1282685	3625275	760117	8974496	12837979	3247796	6040325	2144867	1481316	12963130	1392494	5290436	3284276	2681275	8791367	1258156	1883892	327258	4126118	2172458	5010351	6108264
PN_016636	neg	NA	1809718693	NA	NA	NA	NA	NA	NA	NA	NA	10872263.14	38	9536618	11522548	10259257	11397772	12365961	10851212	9173437	11780943	9245085	11173201	10468902	10217266	11413546	11146861	11698047	9977615	10364130	10105754	9455431	14181679	9979899	NA	11299547	9822185
PN_016656	neg	NA	1810374235	NA	NA	NA	NA	NA	NA	NA	NA	1248057149	38	1055713	1258344	1082783	1486870	903766	1317358	1069837	1498173	1180248	1266858	1138854	1373321	1401157	1279787	1170757	1130352	1225413	1039640	1143707	946400	1176316	NA	1160967	1146670
PN_016661	neg	NA	181049749	NA	NA	NA	NA	NA	NA	NA	NA	1010969177	37	1138047	1002742	1417292	688225	591320	660396	NA	808076	1190295	884751	1970785	683989	2524075	751508	786922	751877	929322	2045560	753467	186341	711667	1343892	837241	864598
PN_016674	neg	NA	1810707833	NA	NA	NA	NA	NA	NA	NA	NA	1791116703	35	NA	141123	284352	164994	261668	134380	260771	110068	220301	71949	478652	110150	234282	2714351	2833056	2908095	1625363	1890155	3300395	NA	3023824	NA	3391307	2192776
PN_016688	neg	NA	1819648765	NA	NA	NA	NA	NA	NA	NA	NA	2324310869	38	1201411	5039908	1832408	2505923	1239100	1500258	1569805	4496023	3716100	1599864	2568679	4146749	4394094	6579500	2525066	1466202	1922700	1371552	1138989	814339	1239337	NA	1745556	2668426
PN_016738	neg	NA	1829488965	NA	NA	NA	NA	NA	NA	NA	NA	1273036275	38	1355967	1187741	1443042	1304067	765785	1210828	1146347	1247220	1569098	1362589	1584605	1338874	1010736	947632	1306712	1643190	1520279	1649840	1362289	751614	1403783	NA	1227835	1279719
PN_016748	neg	NA	1829958831	NA	NA	NA	NA	NA	NA	NA	NA	3774780748	24	213014	NA	184615	367562	NA	NA	358221	NA	204247	197226	93527	417453	116019	161971	654513	266330	NA	168653	144263	NA	NA	NA	233539	NA
PN_016758	neg	NA	1830344866	NA	NA	NA	NA	NA	NA	NA	NA	448206609	38	360744	419365	338136	497550	333032	405477	395024	525536	408899	426516	361023	481729	499180	538991	450027	507238	390822	398203	448444	349514	388294	NA	458040	443083
PN_016786	neg	NA	1839618888	NA	NA	NA	NA	NA	NA	NA	NA	7996163115	38	438621	1698538	611580	917453	388807	457360	515795	1504506	1219181	518531	922772	1425126	1489513	2311371	894335	458376	678529	477973	368231	242446	482686	NA	616243	863054
PN_016917	neg	NA	186112763	NA	NA	NA	NA	NA	NA	NA	NA	2291993948	39	295394	220833	282452	295584	357184	230044	791439	156017	170924	165291	238179	192140	301124	591507	1826599	551604	435218	1268355	952109	118248	2812896	1862394	501663	937491
PN_016932	neg	NA	1869283704	NA	NA	NA	NA	NA	NA	NA	NA	2658572514	38	2757354	2641377	2002398	3278712	1103520	2904606	3237416	3112475	2446652	2509045	2494507	3240126	2634996	2621257	4291979	2705203	3394652	2221501	3303986	170216	3840228	NA	3180707	3893511
PN_016975	neg	NA	1870715258	NA	NA	NA	NA	NA	NA	NA	NA	1422775887	34	1478133	1226568	1372633	1304839	NA	1368036	1072372	1196704	1528907	1251838	1366716	1255388	2140417	1299623	1183876	1364059	1286945	1301493	1170042	NA	1358237	NA	1732128	1621003
PN_017018	neg	NA	1880199051	NA	NA	NA	NA	NA	NA	NA	NA	6431821708	37	NA	1279904	541230	804999	180912	451834	154287	1358106	1070236	589678	766442	1320115	800257	1393538	594805	498835	674018	461656	399822	87653	1090647	NA	501588	814135
PN_017082	neg	NA	1890395808	NA	NA	NA	NA	NA	NA	NA	NA	5619832116	33	695529	617988	76147	721994	NA	746362	570829	576454	751943	622746	85116	566023	79858	459474	670788	772147	704681	74243	607421	NA	647915	NA	625248	628456
PN_017211	neg	NA	1910186693	NA	NA	NA	NA	NA	NA	NA	NA	2065656969	38	3091458	2084381	1142649	2189919	1558559	1557665	1137752	1842642	2881577	2210633	1541454	2348013	2566407	1981143	1883263	2385383	2144110	2144635	2070134	1574185	2051389	NA	2102096	2395737
PN_017217	neg	NA	1910187266	NA	NA	NA	NA	NA	NA	NA	NA	50069179.04	28	70503082	42587453	NA	44301097	NA	48694354	60629554	54416930	58764002	34744716	NA	66866774	NA	47046570	35122143	57712547	66685173	NA	42857476	NA	49413324	NA	47017112	61888358
PN_017388	neg	NA	1949846853	NA	NA	NA	NA	NA	NA	NA	NA	825405761	38	333577	835515	1404157	784466	536542	1001231	736859	820431	1103691	926406	1027330	950773	751406	600953	755580	985432	1054302	927307	986301	328917	1095751	NA	855732	1189904
PN_017436	neg	NA	195810046	NA	NA	NA	NA	NA	NA	NA	NA	7771284492	24	NA	3443737	5948306	4515425	8017633	NA	NA	7120301	8730577	4048590	9302951	4351642	9775275	NA	NA	8475826	3511860	7459149	NA	13608873	NA	28919258	5137280	4304154
PN_017612	neg	NA	1990371243	NA	NA	NA	NA	NA	NA	NA	NA	1886878899	38	558756	3029635	3163822	3337369	2510632	3203805	1533098	2075127	2326330	1604617	2108737	1866800	1693742	1450427	1475114	2131490	1870872	1928587	2305322	910616	2047041	NA	1866802	1625274
PN_017685	neg	NA	2001286133	NA	NA	NA	NA	NA	NA	NA	NA	6885608409	28	46010	NA	62342	NA	72563	NA	87116	NA	NA	NA	NA	NA	NA	153647	443104	152992	98296	312779	283068	NA	664871	512497	140149	261387
PN_017686	neg	NA	2001284707	NA	NA	NA	NA	NA	NA	NA	NA	3608471531	16	NA	NA	NA	NA	NA	NA	NA	NA	NA	NA	NA	NA	NA	202804	333476	72184	110955	174464	176678	NA	1746258	NA	107780	437359
PN_017712	neg	NA	2010341268	NA	NA	NA	NA	NA	NA	NA	NA	6249779403	37	NA	991414	1022755	1109413	812295	1064831	638513	679851	735815	524875	669561	610999	554150	449053	458740	678659	603667	606588	748421	311385	635404	NA	594676	548281
PN_017717	neg	NA	201037237	NA	NA	NA	NA	NA	NA	NA	NA	4472904987	34	5028872	4122022	5204918	4608393	NA	4316892	4070838	4154187	4401366	4961212	5737191	3565344	4461440	4381758	3832839	4968839	4371696	4779513	5370012	NA	3408630	NA	4663479	4378690
PN_017744	neg	NA	2018011508	NA	NA	NA	NA	NA	NA	NA	NA	1166525426	20	NA	NA	832546	NA	1117345	NA	NA	NA	1223572	550409	1265100	NA	1302195	573904	NA	1105904	518630	1060902	NA	1925095	NA	4286572	748699	626765
PN_017804	neg	NA	2030195712	NA	NA	NA	NA	NA	NA	NA	NA	5659257917	39	5369637	5092568	5971618	6493052	4822391	5323502	4870595	5930210	6289429	5550401	5982112	5386141	6924230	4634739	5174788	6533551	5296584	6039367	5320698	4111648	5045899	4939153	5283800	5025887
PN_017858	neg	NA	2040035665	NA	NA	NA	NA	NA	NA	NA	NA	3295187899	25	151407	346389	163818	470417	NA	233487	308949	215088	295124	251340	75622	963463	NA	160576	164468	281053	397289	NA	NA	NA	376223	NA	NA	254154
PN_017909	neg	NA	2050166559	NA	NA	NA	NA	NA	NA	NA	NA	1874383845	38	1806085	1659507	1957222	2000871	1656991	1697108	1628675	1999776	2257043	1771681	2075680	1731808	2166992	1524955	1753718	2058311	1681447	1816028	1904260	1399142	1725690	NA	1800373	1756761
PN_017995	neg	NA	207011502	NA	NA	NA	NA	NA	NA	NA	NA	3663713681	39	2480520	8103592	2193637	2699406	2056001	2135618	3711595	3415439	2389891	1823950	2516074	6408483	2551808	3188961	5993582	3993952	1331316	2186670	1511970	391094	4284622	3144230	2716992	2275979
PN_018083	neg	NA	2088444589	NA	NA	NA	NA	NA	NA	NA	NA	8368860788	37	7946257	8492920	8437984	8925126	7151512	8744213	7937849	10083994	8141945	8597733	8602833	8092346	8048956	7182267	8615585	8909099	8871083	8739303	8805032	NA	9025878	NA	8685401	8977680
PN_018157	neg	NA	2090659845	NA	NA	NA	NA	NA	NA	NA	NA	2731382148	38	1626415	4558551	4137675	5137502	3427020	4873227	3180140	3138559	2895618	2494985	2634283	2669175	2210124	2319965	2450153	2682475	2574128	2429687	3159900	1387423	2818746	NA	2812036	2325661
PN_018204	neg	NA	2108415205	NA	NA	NA	NA	NA	NA	NA	NA	11389638.27	36	10297192	10807425	11301975	11543602	10314496	11851711	10949415	12974444	11499025	11497963	11798268	10745677	10701253	9828662	12026293	11435543	12507937	11701994	11763623	NA	11930014	NA	11747991	11910419
PN_018222	neg	NA	2110008034	NA	NA	NA	NA	NA	NA	NA	NA	1121924116	39	1375847	1090456	1093250	1382535	747693	1318155	1187256	1341519	1399140	1077089	1322877	1255524	964272	1268347	1188820	1257859	1242343	1090044	1157267	524667	1202157	1048445	1052658	1139477
PN_018300	neg	NA	2128385727	NA	NA	NA	NA	NA	NA	NA	NA	5594464935	36	5006038	5426769	5469520	5861665	4792576	5657033	5020295	6541739	5933812	5639971	5586185	5441184	5173908	4867430	5952828	5806766	6098399	5811729	6086710	NA	5938248	NA	5785866	6045178
PN_018310	neg	NA	2128861509	NA	NA	NA	NA	NA	NA	NA	NA	4824672894	38	545511	295962	480475	383734	405746	403858	596935	383822	274516	252355	460642	295271	713030	1041183	748205	560016	694276	335102	355329	411523	334914	NA	365038	662888
PN_018322	neg	NA	213016551	NA	NA	NA	NA	NA	NA	NA	NA	3169598383	38	4722636	2833160	3421244	3524138	2890434	2638529	2248300	3386929	4522123	3059125	4100782	2787794	3023740	2389539	2554865	4960314	2972696	4474673	3255772	2101399	3117328	NA	2882239	2811863
PN_018396	neg	NA	2141443882	NA	NA	NA	NA	NA	NA	NA	NA	1352292445	39	293308	146326	303921	221629	231668	288804	274777	212006	197499	288591	209629	180082	269734	675923	2203691	691599	302448	1587183	1398051	224613	2231680	2627373	526898	996091
PN_018400	neg	NA	2148356367	NA	NA	NA	NA	NA	NA	NA	NA	1196904371	38	1059175	1095959	1258491	1302727	958965	1262273	1203146	1356199	1450146	1347330	1271305	1178521	1105956	1012380	1366640	1347295	1369968	1322080	1293644	708542	1204970	NA	1280271	1350502
PN_018447	neg	NA	215032036	NA	NA	NA	NA	NA	NA	NA	NA	391947993.3	38	399328656	382970954	373946975	451337618	322109642	412326092	389163958	435257610	432561113	409626144	418049652	414218404	327277832	361972009	453011159	442862576	421244404	427498734	460404407	239611283	425071209	NA	370196409	446407765
PN_018519	neg	NA	2161599926	NA	NA	NA	NA	NA	NA	NA	NA	6330075397	20	NA	NA	78033	NA	NA	NA	NA	NA	NA	NA	206897	NA	NA	221755	752193	134644	127618	215889	170704	NA	1784707	NA	115740	640338
PN_018592	neg	NA	2170289178	NA	NA	NA	NA	NA	NA	NA	NA	129516941.8	38	132012406	125862145	123434492	148602917	108606815	136100762	128900470	143661238	142263487	134900082	139047760	136073688	107720332	118990188	149207404	145956415	137859539	142206448	151454828	80254022	138947346	NA	122920721	146113442
PN_018607	neg	NA	2170469874	NA	NA	NA	NA	NA	NA	NA	NA	3685130679	28	4672116	4229671	NA	5493460	NA	4296403	1721858	725295	NA	4261422	4134116	4347780	NA	3639857	NA	5481003	NA	99852	5161612	2660432	980968	4874274	4058583	4635872
PN_018675	neg	NA	2181029467	NA	NA	NA	NA	NA	NA	NA	NA	9490206198	24	536212	300783	2352237	NA	654602	NA	NA	NA	NA	NA	2922915	372689	2051245	327182	NA	693018	335644	3211472	534137	NA	317181	NA	NA	NA
PN_018688	neg	NA	2188733993	NA	NA	NA	NA	NA	NA	NA	NA	5683970173	38	6216501	5458804	5612393	6491233	4267571	6349269	5675795	6350542	5757374	6125874	5983364	5822265	6117542	4823916	6174208	6421388	6377373	5893741	6011657	2656611	6479008	NA	6108738	6234695
PN_018715	neg	NA	2190301725	NA	NA	NA	NA	NA	NA	NA	NA	5874850882	37	641260	1163297	372393	374896	103379	459274	851197	836836	397810	311762	237347	598116	689345	796311	815293	727796	1512481	349626	638797	161307	655374	NA	98598	1241450
PN_018718	neg	NA	2190445138	NA	NA	NA	NA	NA	NA	NA	NA	1531501993	38	1757961	1326136	1557458	2058921	1322742	1423770	1475359	1698578	1567446	1571074	1680389	1450738	1358671	1304059	1644861	1818257	1652743	1481068	1796661	941352	1548347	NA	1351722	1648401
PN_018753	neg	NA	2200067136	NA	NA	NA	NA	NA	NA	NA	NA	7672181917	37	NA	303082	1269648	584000	291934	1717860	985279	526989	494330	709022	680390	423019	240122	542405	994148	1203355	458976	709713	295379	253409	495211	NA	492970	858852
PN_018775	neg	NA	2201462968	NA	NA	NA	NA	NA	NA	NA	NA	5115191803	39	434620	427289	1254252	241147	455546	389579	362356	218401	578044	276709	295770	751173	396580	431622	588549	545502	523808	663772	838789	198479	714015	899058	855968	310692
PN_018781	neg	NA	2208704722	NA	NA	NA	NA	NA	NA	NA	NA	5605804.39	38	6261066	5229451	5479730	6394291	4517197	5839475	5806044	6534737	5874539	5900813	5969412	5849128	5840982	4862345	6223889	6293128	6089915	5979265	6061156	2721489	6461290	NA	5621984	6082122
PN_018857	neg	NA	221154187	NA	NA	NA	NA	NA	NA	NA	NA	2081533488	39	1841449	1613696	5712143	975801	1974782	1531720	1335138	900017	2357182	1130372	1257849	3078966	1790732	1696659	2242567	2215102	2058073	2883877	3308436	866421	2782309	3582590	3311902	1215904
PN_018863	neg	NA	2211905903	NA	NA	NA	NA	NA	NA	NA	NA	3722823872	19	NA	NA	NA	NA	NA	NA	NA	NA	NA	NA	NA	NA	NA	178639	57545	130002	NA	110657	133755	NA	80092	209906	581710	NA
PN_018915	neg	NA	2228675428	NA	NA	NA	NA	NA	NA	NA	NA	1837612092	38	1982037	1827779	1698744	2026398	1431192	1891217	1798066	2210315	2015276	2113898	1898075	1939404	1767405	1717138	1842086	1949598	2062864	1970375	1849028	877875	1926717	NA	1893472	2035320
PN_018921	neg	NA	2229150873	NA	NA	NA	NA	NA	NA	NA	NA	5013005279	22	459986	258018	NA	NA	NA	344746	498648	NA	NA	NA	NA	325685	333729	942112	578990	544741	810468	209100	NA	NA	472949	NA	304233	751437
PN_018946	neg	NA	2230449897	NA	NA	NA	NA	NA	NA	NA	NA	3832820041	39	5805690	3169626	4182492	3691581	5702475	2800149	2582964	3672434	5585966	3128095	4960113	3567802	5637469	2767020	2993930	6536459	2803090	5003594	3874901	2589334	3290466	5729995	3153773	2905532
PN_018993	neg	NA	2239540133	NA	NA	NA	NA	NA	NA	NA	NA	5003982663	28	NA	NA	151652	NA	72179	NA	NA	NA	96110	NA	218617	NA	76472	480472	480224	1212774	212077	938386	465847	NA	577838	NA	391111	349047
PN_019150	neg	NA	2268156238	NA	NA	NA	NA	NA	NA	NA	NA	5223069683	37	415327	555062	432247	581118	294621	666478	503612	567902	579217	481424	475109	689054	531870	663615	582798	571990	591938	584621	431240	219374	610871	NA	477473	559378
PN_019170	neg	NA	2269653236	NA	NA	NA	NA	NA	NA	NA	NA	4018762071	38	4580856	3688990	4563497	4254642	3350615	4073738	3437174	4438167	4877789	3809670	5298692	3878004	4470495	3642205	4128081	5060027	4409391	5522579	4045388	2061854	4323233	NA	3608659	4100620
PN_019267	neg	NA	2289023666	NA	NA	NA	NA	NA	NA	NA	NA	6456160689	38	5931754	6192552	6890640	7236420	7882575	5985671	5595312	6158788	6627067	7329603	7204881	5612213	7665689	6071611	6573730	6984734	5912502	7273741	5306815	5051451	5796352	NA	7162095	5551206
PN_019274	neg	NA	2289629322	NA	NA	NA	NA	NA	NA	NA	NA	5636651328	38	656566	493994	639138	598307	452453	617681	505415	624123	698822	600065	737025	546527	559745	545779	627575	660552	629227	714229	548519	288739	626872	NA	509145	566606
PN_019360	neg	NA	230139481	NA	NA	NA	NA	NA	NA	NA	NA	5531431271	20	NA	NA	NA	NA	NA	NA	NA	NA	NA	NA	108217	NA	NA	236718	494991	108968	166417	136906	241246	NA	2798470	NA	125824	826835
PN_019382	neg	NA	2308994335	NA	NA	NA	NA	NA	NA	NA	NA	4240452936	38	4071674	4184025	4656499	4946218	5119888	3803661	3469612	4312591	4336521	4780540	4754503	3750014	5415793	3979711	4386825	4524261	3774679	4761225	3894262	4101999	3709215	NA	4485243	3432791
PN_019404	neg	NA	2309966229	NA	NA	NA	NA	NA	NA	NA	NA	5486857569	37	452772	452978	159815	397720	90234	1148350	1271609	323042	874914	321832	175948	1249820	277884	622784	447033	645959	1509558	159992	165696	NA	755772	336864	705914	1208688
PN_019533	neg	NA	2328965281	NA	NA	NA	NA	NA	NA	NA	NA	6760242535	29	602663	NA	NA	781464	920906	585463	622781	748319	682384	NA	821709	607602	830576	633311	572684	585136	638592	NA	480705	NA	652976	NA	657981	522924
PN_019541	neg	NA	2329343643	NA	NA	NA	NA	NA	NA	NA	NA	579174309	34	537848	509832	273998	660728	NA	624395	703075	614585	504539	668929	406487	583221	528565	555902	871077	508681	642388	468133	630769	NA	792218	NA	555812	892455
PN_019547	neg	NA	2329438926	NA	NA	NA	NA	NA	NA	NA	NA	1388672743	23	1209502	NA	671909	NA	NA	780054	1503317	1118630	503137	NA	586557	1375401	NA	2158705	2007975	NA	1873615	754896	1229604	NA	NA	NA	1205981	1695192
PN_019653	neg	NA	234868292	NA	NA	NA	NA	NA	NA	NA	NA	6488701053	26	634614	443318	NA	505351	NA	477390	1048146	673261	NA	350040	492831	564738	532116	1229194	1048683	NA	NA	312408	NA	NA	439543	NA	599159	1192757
PN_019786	neg	NA	2361050687	NA	NA	NA	NA	NA	NA	NA	NA	3247175945	39	2780849	2650330	8444329	1537803	3079954	2421857	2128940	1418948	3630022	1798141	1975632	4761425	2591143	2696429	3708836	3348397	3185877	4404122	5374495	1303612	4380683	5373046	5314867	1868701
PN_019801	neg	NA	236865372	NA	NA	NA	NA	NA	NA	NA	NA	5083942347	22	497005	NA	294210	313021	230332	319366	670883	501933	NA	NA	NA	NA	386251	883002	689594	467821	857599	NA	NA	242655	NA	NA	424713	627467
PN_019891	neg	NA	2389312828	NA	NA	NA	NA	NA	NA	NA	NA	11105177.98	38	10241258	11926918	11028143	12399509	15643488	9540748	9493274	11092970	10064386	13786153	11109059	10958877	13815141	9568157	10053085	10170901	8293730	11864214	8105721	13636637	9982766	NA	11738429	9800909
PN_019943	neg	NA	2391286722	NA	NA	NA	NA	NA	NA	NA	NA	5233232652	39	492043	658913	447867	338779	261876	485396	424797	601496	432162	417603	262478	678255	518846	551489	746432	618661	797975	432810	509715	217627	681390	546044	395325	807194
PN_019955	neg	NA	239924063	NA	NA	NA	NA	NA	NA	NA	NA	7541101021	38	334858	1714204	527830	850172	391737	470636	553236	1469127	1163615	501295	793100	1438931	1362674	2173239	857970	506802	606506	514794	413251	263732	473643	NA	532216	790910
PN_019991	neg	NA	240928364	NA	NA	NA	NA	NA	NA	NA	NA	3619228307	38	3213245	3411084	3687901	3669642	5167556	3087552	3069476	4177416	3088431	3743818	3366324	3433975	4363413	3176797	4182524	3435783	2718440	3817499	3130365	4426944	3137555	NA	3955254	3599537
PN_020039	neg	NA	2411443713	NA	NA	NA	NA	NA	NA	NA	NA	3520757884	11	NA	NA	NA	NA	NA	NA	NA	NA	NA	NA	NA	NA	NA	NA	NA	57613	NA	NA	59537	NA	NA	NA	586971	NA
PN_020052	neg	NA	2419210627	NA	NA	NA	NA	NA	NA	NA	NA	5385242301	34	322550	1168032	346655	549403	251449	335705	325755	957623	789821	NA	523843	880559	900724	1490406	542813	353762	383970	262664	334391	NA	308471	NA	414144	536834
PN_020068	neg	NA	2420512808	NA	NA	NA	NA	NA	NA	NA	NA	2600799635	38	1459975	717839	2140724	1908617	1420738	5463510	3808636	2065834	1440364	2000698	2457915	1279906	707220	1631190	3662746	4330183	1508015	2095661	760533	799755	1577977	NA	1371850	1885790
PN_020075	neg	NA	242079453	NA	NA	NA	NA	NA	NA	NA	NA	6503832258	36	479138	1008766	332786	601399	153332	1014853	1114412	416002	659058	413790	367359	937285	582621	814616	314198	857831	1345799	368767	NA	169053	1321101	NA	385099	670711
PN_020101	neg	NA	2421759216	NA	NA	NA	NA	NA	NA	NA	NA	11866043.54	39	8999442	2564043	4454520	5537408	4997918	6891528	4079101	3520431	6168318	7779060	5164158	3955304	5595914	8070603	13566063	9360938	3820126	13627277	11571515	1638197	20141992	19776278	5806609	10533960
PN_020110	neg	NA	2429430899	NA	NA	NA	NA	NA	NA	NA	NA	4529769092	32	6292663	NA	4299762	3918732	3674737	3514799	5625080	3581418	3628688	NA	3949341	NA	3596471	4680827	6779207	6183583	6079817	3649887	NA	2782400	NA	NA	3586573	5439418
PN_020149	neg	NA	2430618585	NA	NA	NA	NA	NA	NA	NA	NA	1831791235	33	1963428	1542535	2618128	1751666	NA	1749579	1622810	1574691	1835699	1511594	1943984	1846552	1791394	2184401	1614920	1874800	1811323	NA	2054727	NA	1754368	NA	1532668	1694032
PN_020186	neg	NA	243965843	NA	NA	NA	NA	NA	NA	NA	NA	4115320411	19	NA	416332	223911	NA	104201	NA	NA	426649	370164	NA	247277	332219	662357	1348881	403846	NA	210567	NA	NA	NA	NA	NA	NA	380684
PN_020223	neg	NA	2441552254	NA	NA	NA	NA	NA	NA	NA	NA	6942869761	25	NA	NA	67679	NA	NA	NA	NA	NA	NA	NA	331293	NA	NA	544995	1094736	252022	337022	337695	506277	NA	6596121	NA	290362	1699340
PN_020237	neg	NA	244887861	NA	NA	NA	NA	NA	NA	NA	NA	7627272087	16	998550	NA	NA	NA	357618	656514	NA	672235	NA	NA	695632	NA	NA	NA	931808	805925	1205628	649433	NA	NA	NA	NA	NA	NA
PN_020239	neg	NA	2448972583	NA	NA	NA	NA	NA	NA	NA	NA	1231929886	25	1415691	682871	840149	NA	NA	824253	1886204	1123048	619381	NA	663563	1035877	NA	1962413	NA	1190514	1673198	NA	1173153	NA	850504	NA	1078085	2282461
[truncated: 1,694 more rows]
