# Supplementary material for: Lactobacillus rhamnosus Sex-Specifically Attenuates Depressive-like Behavior and Mitigates Metabolic Consequences in Obesity
Source: Biol Psychiatry Glob Open Sci. 2023 Mar 15;3(4):651–62. doi: 10.1016/j.bpsgos.2023.02.011 (PMC10593880; doi:10.1016/j.bpsgos.2023.02.011)
Supplement: Supplementary Data [file mmc1.zip › LFD-vehicle-VS-HFD-vehicle.DEseq2_Method.GeneDiffExp.xls]

GeneID	Length	LFD-vehicle-Expression	HFD-vehicle-Expression	log2FoldChange(HFD-vehicle/LFD-vehicle)	Padj	Up/Down-Regulation	Pvalue	Symbol	Cellular Component	Molecular Function	Biological Process	Kegg Orthology	Nr Description	Desc
93688	4087	281.8887475	237.1262811	-0.249470322	0.975881712	*	0.255271368	Klhl1	GO:0030425//dendrite;GO:0005856//cytoskeleton;GO:0005737//cytoplasm;GO:0043025//neuronal cell body	GO:0003779//actin binding	GO:0007626//locomotory behavior;GO:0021680//cerebellar Purkinje cell layer development;GO:0016358//dendrite development;GO:0007628//adult walking behavior	K10442//kelch-like protein 1/4/5	BAD90449.1//mKIAA1490 protein, partial [Mus musculus]	2
219150	8495	4880.672403	4757.039783	-0.037015829	0.989114938	*	0.567118356	Hmbox1	GO:0016605//PML body;GO:0005634//nucleus;GO:0005654//nucleoplasm;GO:0000784//nuclear chromosome, telomeric region;GO:0005813//centrosome;GO:0005737//cytoplasm;GO:0005829//cytosol;GO:0016604//nuclear body;GO:0015030//Cajal body	GO:0003691//double-stranded telomeric DNA binding;GO:0042162//telomeric DNA binding;GO:0042802//identical protein binding;GO:0043565//sequence-specific DNA binding;GO:0044877//protein-containing complex binding;GO:0001227//DNA-binding transcription repressor activity, RNA polymerase II-specific	GO:0045892//negative regulation of transcription, DNA-templated;GO:0000122//negative regulation of transcription by RNA polymerase II;GO:0032212//positive regulation of telomere maintenance via telomerase;GO:0035563//positive regulation of chromatin binding;GO:0051973//positive regulation of telomerase activity;GO:0051972//regulation of telomerase activity;GO:0045893//positive regulation of trans…	K08034//transcription factor 2, hepatocyte nuclear factor 1-beta;K08647//pappalysin-2 [EC:3.4.24.-];K08036//transcription factor 1, hepatocyte nuclear factor 1-alpha	XP_008826336.1//homeobox-containing protein 1 isoform X1 [Nannospalax galili];XP_011243335.1//homeobox-containing protein 1 isoform X5 [Mus musculus];XP_011243337.1//homeobox-containing protein 1 isoform X9 [Mus musculus];XP_029416979.1//homeobox-containing protein 1 isoform X8 [Nannospalax galili];XP_017652403.1//homeobox-containing protein 1 isoform X4 [Nannospalax galili];EDL36040.1//homeobox …	5
13666	4519	595.6718471	593.376993	-0.005568785	0.998023224	*	0.924817392	Eif2ak3	GO:0005783//endoplasmic reticulum;GO:0016021//integral component of membrane;GO:0005789//endoplasmic reticulum membrane;GO:0005737//cytoplasm;GO:0048471//perinuclear region of cytoplasm	GO:0005524//ATP binding;GO:0042802//identical protein binding;GO:0019903//protein phosphatase binding;GO:0004694//eukaryotic translation initiation factor 2alpha kinase activity;GO:0003743//translation initiation factor activity;GO:0051879//Hsp90 protein binding;GO:0071074//eukaryotic initiation factor eIF2 binding;GO:0004674//protein serine/threonine kinase activity;GO:0004672//protein kinase ac…	GO:0034198//cellular response to amino acid starvation;GO:0034976//response to endoplasmic reticulum stress;GO:0070417//cellular response to cold;GO:0032933//SREBP signaling pathway;GO:0032092//positive regulation of protein binding;GO:0017148//negative regulation of translation;GO:0030968//endoplasmic reticulum unfolded protein response;GO:1902237//positive regulation of endoplasmic reticulum st…	K08860//eukaryotic translation initiation factor 2-alpha kinase 3 [EC:2.7.11.1]	NP_034251.2//eukaryotic translation initiation factor 2-alpha kinase 3 isoform 1 precursor [Mus musculus];NP_001300847.1//eukaryotic translation initiation factor 2-alpha kinase 3 isoform 2 precursor [Mus musculus]	1;3
BGI_novel_G001638	468	18.61203568	23.71948822	0.349837024	0.953955221	*	0.221049095	NA	NA	NA	NA	K12900//FUS-interacting serine-arginine-rich protein 1;K12488//Arf-GAP with SH3 domain, ANK repeat and PH domain-containing protein;K08665//hepsin [EC:3.4.21.106];K14702//solute carrier family 26 (sodium-independent chloride/iodide transporter), member 4;K14480//apolipoprotein L	XP_021005158.1//LOW QUALITY PROTEIN: uncharacterized protein LOC110283944 [Mus caroli]	NA
142688	2403	960.4318146	951.0669767	-0.014136251	0.989114938	*	0.816807561	Asb13	NA	NA	GO:0016567//protein ubiquitination;GO:0035556//intracellular signal transduction	K10335//ankyrin repeat and SOCS box protein 13	NP_840068.1//ankyrin repeat and SOCS box protein 13 isoform 1 [Mus musculus];XP_008000345.1//PREDICTED: ankyrin repeat and SOCS box protein 13 isoform X1 [Chlorocebus sabaeus]	1;4
BGI_novel_G000957	1276	82.69503345	76.2102256	-0.1178161	0.989114938	*	0.495354051	NA	NA	NA	NA	K20174//oxysterol-binding protein-related protein 1/2;K06691//26S proteasome regulatory subunit N13	XP_028741176.1//proteasomal ubiquitin receptor ADRM1 isoform X2 [Peromyscus leucopus]	NA
52028	5892	1613.571117	1716.445063	0.089166517	0.850415715	*	0.112910746	Bbs1	GO:0005929//cilium;GO:0060170//ciliary membrane;GO:0036064//ciliary basal body;GO:0031514//motile cilium;GO:0005813//centrosome;GO:0034464//BBSome;GO:0034451//centriolar satellite;GO:0005930//axoneme	GO:0005119//smoothened binding;GO:0005113//patched binding;GO:0001103//RNA polymerase II repressing transcription factor binding;GO:0005102//signaling receptor binding;GO:0051219//phosphoprotein binding	GO:0042445//hormone metabolic process;GO:0016358//dendrite development;GO:0021766//hippocampus development;GO:0007601//visual perception;GO:0061512//protein localization to cilium;GO:0051216//cartilage development;GO:0060296//regulation of cilium beat frequency involved in ciliary motility;GO:0035721//intraciliary retrograde transport;GO:0060271//cilium assembly;GO:0044255//cellular lipid metabol…	K16746//Bardet-Biedl syndrome 1 protein	XP_021007452.1//Bardet-Biedl syndrome 1 protein [Mus caroli];EDL33078.1//mCG8379 [Mus musculus];XP_006531851.1//Bardet-Biedl syndrome 1 protein homolog isoform X1 [Mus musculus]	3
246293	3148	468.9762253	540.3656515	0.204421185	0.292649952	*	0.002098764	Klhl8	GO:0005654//nucleoplasm;GO:0031463//Cul3-RING ubiquitin ligase complex	NA	GO:0006511//ubiquitin-dependent protein catabolic process;GO:0016567//protein ubiquitination	K10446//kelch-like protein 8	NP_001346915.1//kelch-like protein 8 [Mus musculus]	3
217207	4344	1008.598076	1075.392542	0.092511992	0.91824432	*	0.175100515	Dhx8	GO:0071007//U2-type catalytic step 2 spliceosome;GO:0005654//nucleoplasm;GO:0005634//nucleus;GO:0016604//nuclear body;GO:0071013//catalytic step 2 spliceosome	GO:0003723//RNA binding;GO:0005524//ATP binding;GO:0003724//RNA helicase activity;GO:0042802//identical protein binding;GO:0004386//helicase activity;GO:0003676//nucleic acid binding	GO:0000398//mRNA splicing, via spliceosome;GO:0000390//spliceosomal complex disassembly	K12818//ATP-dependent RNA helicase DHX8/PRP22 [EC:3.6.4.13]	BAD90286.1//mKIAA4096 protein, partial [Mus musculus]	2
67525	3216	1895.898738	1980.352718	0.062875499	0.989114938	*	0.345147864	Trim62	NA	NA	NA	K12030//tripartite motif-containing protein 62 [EC:2.3.2.27]	XP_011761616.2//E3 ubiquitin-protein ligase TRIM62 [Macaca nemestrina]	2
14308	1749	0.356569847	0.656987044	0.881680215	0.989114938	*	0.71524772	Fshb	GO:0005615//extracellular space;GO:0016914//follicle-stimulating hormone complex;GO:0005737//cytoplasm	GO:0016913//follicle-stimulating hormone activity	GO:0007186//G protein-coupled receptor signaling pathway;GO:0060011//Sertoli cell proliferation;GO:0010628//positive regulation of gene expression;GO:0001541//ovarian follicle development;GO:0045780//positive regulation of bone resorption;GO:0007179//transforming growth factor beta receptor signaling pathway;GO:0042699//follicle-stimulating hormone signaling pathway;GO:0010893//positive regulatio…	K05250//follitropin subunit beta	NP_032071.1//follitropin subunit beta precursor [Mus musculus]	3
54638	2409	576.3217481	582.5662687	0.015547708	0.989114938	*	0.833327282	Ccdc22	GO:0005768//endosome	GO:0097602//cullin family protein binding	GO:0097006//regulation of plasma lipoprotein particle levels;GO:0006878//cellular copper ion homeostasis;GO:0007253//cytoplasmic sequestering of NF-kappaB;GO:0006893//Golgi to plasma membrane transport;GO:0043123//positive regulation of I-kappaB kinase/NF-kappaB signaling;GO:1990126//retrograde transport, endosome to plasma membrane;GO:2000060//positive regulation of ubiquitin-dependent protein c…	K23343//coiled-coil domain-containing protein 22	EDL33902.1//coiled-coil domain containing 22, isoform CRA_b, partial [Mus musculus]	3
434215	3817	187.9413419	186.2037191	-0.013400567	0.999708887	*	0.936112794	Lrrc32	GO:0031012//extracellular matrix;GO:0005654//nucleoplasm;GO:0005615//extracellular space;GO:0009986//cell surface;GO:0016021//integral component of membrane;GO:0005886//plasma membrane	GO:0050431//transforming growth factor beta binding	GO:0007179//transforming growth factor beta receptor signaling pathway;GO:0046007//negative regulation of activated T cell proliferation;GO:1901398//regulation of transforming growth factor beta3 activation;GO:0062009//secondary palate development;GO:0010628//positive regulation of gene expression;GO:0050710//negative regulation of cytokine secretion;GO:1901388//regulation of transforming growth …	K17256//insulin-like growth factor-binding protein complex acid labile subunit	NP_001106850.1//transforming growth factor beta activator LRRC32 precursor [Mus musculus]	1
74376	8280	87.28798636	85.2088938	-0.034779085	0.989114938	*	0.85688812	Myo18b	GO:0030018//Z disc;GO:0016461//unconventional myosin complex;GO:0031941//filamentous actin	GO:0003779//actin binding;GO:0005524//ATP binding;GO:0003774//motor activity	GO:0048739//cardiac muscle fiber development;GO:0001701//in utero embryonic development;GO:0001570//vasculogenesis	K10362//myosin XVIII	NP_083177.2//unconventional myosin-XVIIIb [Mus musculus]	2
108888	3205	881.2791038	899.3329811	0.02925638	0.989114938	*	0.642483849	Atad3a	GO:0042645//mitochondrial nucleoid;GO:0005743//mitochondrial inner membrane;GO:0016021//integral component of membrane;GO:0005739//mitochondrion	GO:0005524//ATP binding;GO:0008270//zinc ion binding	GO:0001558//regulation of cell growth;GO:0043066//negative regulation of apoptotic process;GO:0007005//mitochondrion organization	K17681//ATPase family AAA domain-containing protein 3A/B	NP_849534.2//ATPase family AAA domain-containing protein 3 [Mus musculus];BAD32419.1//mKIAA1273 protein, partial [Mus musculus]	3
228592	1925	1.165955564	0.800170289	-0.543133841	0.989114938	*	0.717937608	F830045P16Rik	GO:0016021//integral component of membrane;GO:0005886//plasma membrane	NA	NA	K06551//signal-regulatory protein alpha/beta1/gamma	NP_808321.1//uncharacterized protein LOC228592 isoform 1 [Mus musculus]	3
17773	1503	1.187946299	1.143168395	-0.055431685	0.999968907	*	0.966446094	Mtnr1a	GO:0005887//integral component of plasma membrane;GO:0005886//plasma membrane;GO:0043025//neuronal cell body;GO:0043235//receptor complex	GO:0097159//organic cyclic compound binding;GO:0008502//melatonin receptor activity;GO:0042562//hormone binding;GO:0004930//G protein-coupled receptor activity	GO:0007186//G protein-coupled receptor signaling pathway;GO:0007623//circadian rhythm;GO:0007193//adenylate cyclase-inhibiting G protein-coupled receptor signaling pathway;GO:0046676//negative regulation of insulin secretion	K04285//melatonin receptor type 1A	NP_032665.1//melatonin receptor type 1A [Mus musculus]	2
12798	1800	106.2061237	92.79002986	-0.194825248	0.989114938	*	0.517389731	Cnn2	GO:0005856//cytoskeleton;GO:0001725//stress fiber	GO:0003779//actin binding;GO:0005516//calmodulin binding	GO:0031032//actomyosin structure organization;GO:0071260//cellular response to mechanical stimulus;GO:0042060//wound healing;GO:0042127//regulation of cell population proliferation;GO:0030336//negative regulation of cell migration;GO:0010628//positive regulation of gene expression;GO:0032970//regulation of actin filament-based process;GO:0050765//negative regulation of phagocytosis;GO:0030097//he…	K06712//butyrophilin;K20526//transgelin	NP_031751.1//calponin-2 [Mus musculus]	2
66271	766	172.4471534	181.4736925	0.073606108	0.989114938	*	0.539593033	Tmem126a	GO:0005743//mitochondrial inner membrane;GO:0016021//integral component of membrane;GO:0005739//mitochondrion	NA	GO:0021554//optic nerve development	K18157//transmembrane protein 126A	NP_079736.1//transmembrane protein 126A [Mus musculus]	2
66454	2686	161.2164007	159.2449662	-0.017750749	0.989114938	*	0.868002334	Nmnat1	GO:0005634//nucleus;GO:0005654//nucleoplasm;GO:0000151//ubiquitin ligase complex;GO:0016604//nuclear body;GO:0005737//cytoplasm	GO:0000309//nicotinamide-nucleotide adenylyltransferase activity;GO:0061630//ubiquitin protein ligase activity;GO:0005524//ATP binding;GO:0042802//identical protein binding;GO:0051117//ATPase binding;GO:0034450//ubiquitin-ubiquitin ligase activity;GO:0051082//unfolded protein binding;GO:0004515//nicotinate-nucleotide adenylyltransferase activity;GO:0019899//enzyme binding	GO:0003222//ventricular trabecula myocardium morphogenesis;GO:1901215//negative regulation of neuron death;GO:0044257//cellular protein catabolic process;GO:0034976//response to endoplasmic reticulum stress;GO:0016567//protein ubiquitination;GO:0008626//granzyme-mediated apoptotic signaling pathway;GO:0006511//ubiquitin-dependent protein catabolic process;GO:1990966//ATP generation from poly-ADP-…	K06210//nicotinamide mononucleotide adenylyltransferase [EC:2.7.7.1 2.7.7.18]	AAG17286.1//D4COLE1E, partial [Mus musculus]	1
16590	5115	1198.397149	1155.329761	-0.052801403	0.989114938	*	0.412574189	Kit	GO:0009986//cell surface;GO:0005911//cell-cell junction;GO:0001669//acrosomal vesicle;GO:0005737//cytoplasm	GO:0046872//metal ion binding;GO:0019955//cytokine binding;GO:0005524//ATP binding;GO:0019838//growth factor binding	GO:0031532//actin cytoskeleton reorganization;GO:0000187//activation of MAPK activity;GO:0060326//cell chemotaxis;GO:0030183//B cell differentiation	K05091//proto-oncogene tyrosine-protein kinase Kit [EC:2.7.10.1]	NP_066922.2//mast/stem cell growth factor receptor Kit isoform 2 precursor [Mus musculus];NP_001116205.1//mast/stem cell growth factor receptor Kit isoform 1 precursor [Mus musculus];XP_017176176.1//mast/stem cell growth factor receptor Kit isoform X2 [Mus musculus]	1;3
213452	6385	1514.247603	1547.277734	0.031131053	0.989114938	*	0.515936878	Dstyk	GO:0016323//basolateral plasma membrane;GO:0016324//apical plasma membrane;GO:0030054//cell junction;GO:0005737//cytoplasm	GO:0004713//protein tyrosine kinase activity;GO:0004712//protein serine/threonine/tyrosine kinase activity;GO:0004674//protein serine/threonine kinase activity;GO:0005524//ATP binding	GO:0045743//positive regulation of fibroblast growth factor receptor signaling pathway;GO:0033674//positive regulation of kinase activity;GO:0070374//positive regulation of ERK1 and ERK2 cascade;GO:0043066//negative regulation of apoptotic process;GO:0044344//cellular response to fibroblast growth factor stimulus	K16288//dual serine/threonine and tyrosine protein kinase [EC:2.7.12.1]	NP_766104.2//dual serine/threonine and tyrosine protein kinase [Mus musculus]	4
19092	4696	210.9214002	254.5947153	0.271496993	0.321528587	*	0.002762733	Prkg2	GO:0031965//nuclear membrane	GO:0005524//ATP binding;GO:0042802//identical protein binding;GO:0004692//cGMP-dependent protein kinase activity;GO:0030553//cGMP binding	GO:0036289//peptidyl-serine autophosphorylation;GO:0072659//protein localization to plasma membrane;GO:2001226//negative regulation of chloride transport	K19477//cGMP-dependent protein kinase 2 [EC:2.7.11.12]	NP_032952.3//cGMP-dependent protein kinase 2 [Mus musculus]	4
229898	3021	28.54473986	30.263495	0.084353693	0.989114938	*	0.751316487	Gbp5	GO:0005794//Golgi apparatus;GO:0031410//cytoplasmic vesicle;GO:0005737//cytoplasm;GO:0048471//perinuclear region of cytoplasm	GO:0042802//identical protein binding;GO:0005525//GTP binding;GO:0042803//protein homodimerization activity;GO:0003924//GTPase activity	GO:0050702//interleukin-1 beta secretion;GO:0034067//protein localization to Golgi apparatus;GO:0051289//protein homotetramerization;GO:0072616//interleukin-18 secretion;GO:0045089//positive regulation of innate immune response;GO:0071346//cellular response to interferon-gamma;GO:1900227//positive regulation of NLRP3 inflammasome complex assembly;GO:0009617//response to bacterium;GO:1900017//posi…	K20898//guanylate-binding protein 5	XP_034356234.1//guanylate-binding protein 5-like [Arvicanthis niloticus]	2
72946	3395	1489.925955	1530.995176	0.039229102	0.989114938	*	0.51625772	Lrrc47	NA	GO:0003723//RNA binding;GO:0004826//phenylalanine-tRNA ligase activity	NA	K10955//mucin-2;K01890//phenylalanyl-tRNA synthetase beta chain [EC:6.1.1.20]	NP_957678.1//leucine-rich repeat-containing protein 47 [Mus musculus]	1
19720	4225	485.1789088	484.1903185	-0.002942604	0.999968907	*	0.966574509	Trim27	GO:0030904//retromer complex;GO:0016605//PML body;GO:0005634//nucleus;GO:0005654//nucleoplasm;GO:0031965//nuclear membrane;GO:0005737//cytoplasm;GO:0005768//endosome;GO:0005730//nucleolus;GO:0005829//cytosol;GO:0001650//fibrillar center	GO:0061630//ubiquitin protein ligase activity;GO:0003677//DNA binding;GO:0042802//identical protein binding;GO:0008270//zinc ion binding;GO:0004842//ubiquitin-protein transferase activity	GO:0070534//protein K63-linked ubiquitination;GO:0090281//negative regulation of calcium ion import;GO:0002820//negative regulation of adaptive immune response;GO:0034314//Arp2/3 complex-mediated actin nucleation;GO:0042147//retrograde transport, endosome to Golgi;GO:1902187//negative regulation of viral release from host cell;GO:0032720//negative regulation of tumor necrosis factor production;GO…	K12009//tripartite motif-containing protein 27 [EC:2.3.2.27]	AAH69924.1//Tripartite motif-containing 27, partial [Mus musculus]	3
66212	552	184.7248384	165.5929887	-0.157736277	0.92775769	*	0.185758336	Sec61b	NA	NA	NA	K09481//protein transport protein SEC61 subunit beta	EDL00848.1//mCG114989, partial [Mus musculus]	2
238276	6685	3571.071788	3725.128042	0.06093288	0.989114938	*	0.565141177	Akap5	GO:0030425//dendrite;GO:0016323//basolateral plasma membrane;GO:0060076//excitatory synapse;GO:0098837//postsynaptic recycling endosome;GO:0005737//cytoplasm;GO:0043025//neuronal cell body;GO:0032991//protein-containing complex;GO:0009898//cytoplasmic side of plasma membrane;GO:0099092//postsynaptic density, intracellular component;GO:0043197//dendritic spine;GO:0032279//asymmetric synapse;GO:003…	GO:0034237//protein kinase A regulatory subunit binding;GO:0044877//protein-containing complex binding;GO:0019901//protein kinase binding;GO:0097110//scaffold protein binding;GO:0031698//beta-2 adrenergic receptor binding;GO:0019900//kinase binding;GO:0017124//SH3 domain binding;GO:0005516//calmodulin binding;GO:0035254//glutamate receptor binding;GO:0050811//GABA receptor binding;GO:0008179//ade…	GO:0043267//negative regulation of potassium ion transport;GO:0043271//negative regulation of ion transport;GO:0036394//amylase secretion;GO:0070073//clustering of voltage-gated calcium channels;GO:0045163//clustering of voltage-gated potassium channels;GO:0007194//negative regulation of adenylate cyclase activity;GO:0001934//positive regulation of protein phosphorylation;GO:1903078//positive reg…	K16522//A-kinase anchor protein 5	XP_006515905.1//A-kinase anchor protein 5 isoform X1 [Mus musculus]	1
BGI_novel_G000632	4754	160.7196746	156.1172438	-0.04191665	0.989114938	*	0.826501625	NA	GO:0005737//cytoplasm	NA	GO:0016567//protein ubiquitination	K19600//tubby-related protein 1	NP_001096651.1//tubby-related protein 4 isoform b [Mus musculus]	NA
BGI_novel_G000336	262	2.742191259	2.803699321	0.03200244	0.999968907	*	0.974169394	NA	GO:0016021//integral component of membrane	NA	NA	NA	EDL03845.1//mCG147086 [Mus musculus]	NA
93670	1248	2.380767551	1.001941982	-1.248627798	0.980915954	*	0.278728081	Tac4	GO:0005615//extracellular space;GO:0042629//mast cell granule	GO:0031835//substance P receptor binding;GO:0031837//substance K receptor binding;GO:0048018//receptor ligand activity;GO:0005102//signaling receptor binding	GO:0008217//regulation of blood pressure;GO:0007217//tachykinin receptor signaling pathway;GO:1904058//positive regulation of sensory perception of pain;GO:0006954//inflammatory response;GO:0043303//mast cell degranulation;GO:0046878//positive regulation of saliva secretion;GO:0007204//positive regulation of cytosolic calcium ion concentration;GO:0050965//detection of temperature stimulus involve…	K05241//tachykinin 4	NP_444323.1//tachykinin-4 preproprotein [Mus musculus]	1
73230	3806	185.0740386	174.789693	-0.08248242	0.989114938	*	0.625531925	Bmper	GO:0005615//extracellular space;GO:0062023//collagen-containing extracellular matrix;GO:0005576//extracellular region	NA	GO:0030514//negative regulation of BMP signaling pathway;GO:0060393//regulation of pathway-restricted SMAD protein phosphorylation;GO:1903672//positive regulation of sprouting angiogenesis;GO:0002043//blood vessel endothelial cell proliferation involved in sprouting angiogenesis;GO:0042118//endothelial cell activation;GO:0048839//inner ear development;GO:0001657//ureteric bud development;GO:00703…	K19398//Bardet-Biedl syndrome 9 protein	NP_082748.1//BMP-binding endothelial regulator protein precursor [Mus musculus]	2
22305	3102	0.102481402	0.0724567	-0.500171114	0.989114938	*	0.872495688	Vmn2r37	NA	NA	NA	K04613//vomeronasal 2 receptor	XP_017177381.1//vomeronasal 2, receptor 36 isoform X1 [Mus musculus]	2
57390	850	6.101350899	8.030659977	0.396389852	0.989114938	*	0.459787211	Psors1c2	GO:0005576//extracellular region	NA	NA	K16760//coiled-coil alpha-helical rod protein 1;K19721//collagen, type V/XI/XXIV/XXVII, alpha;K01194//alpha,alpha-trehalase [EC:3.2.1.28];K07604//type I keratin, acidic	NP_065601.2//psoriasis susceptibility 1 candidate gene 2 protein homolog precursor [Mus musculus]	2
74477	4456	1110.263404	1230.710215	0.148589114	0.88510609	*	0.140453973	4933427D14Rik	GO:0005829//cytosol;GO:0005813//centrosome;GO:0034451//centriolar satellite	NA	GO:0071539//protein localization to centrosome;GO:0007099//centriole replication	K21765//protein moonraker	EDL12663.1//RIKEN cDNA 4933427D14, isoform CRA_c, partial [Mus musculus];EDL12662.1//RIKEN cDNA 4933427D14, isoform CRA_b, partial [Mus musculus]	2
14729	2215	21.41000299	20.15100586	-0.087433143	0.989114938	*	0.802256146	Gp5	GO:0009986//cell surface;GO:0016021//integral component of membrane	GO:0005518//collagen binding	GO:0007160//cell-matrix adhesion;GO:0010544//negative regulation of platelet activation;GO:0007596//blood coagulation	K06260//platelet glycoprotein V	NP_032174.2//platelet glycoprotein V precursor [Mus musculus]	4
66586	1910	281.4834459	308.8484115	0.133848831	0.832975171	*	0.100816189	Crls1	GO:0005743//mitochondrial inner membrane;GO:0016021//integral component of membrane;GO:0005739//mitochondrion;GO:0031966//mitochondrial membrane	GO:0008808//cardiolipin synthase activity	GO:1905711//response to phosphatidylethanolamine;GO:0032049//cardiolipin biosynthetic process;GO:0097068//response to thyroxine;GO:0046474//glycerophospholipid biosynthetic process	K08744//cardiolipin synthase (CMP-forming) [EC:2.7.8.41]	EDL28364.1//mCG19481, isoform CRA_b, partial [Mus musculus];NP_001019556.1//cardiolipin synthase (CMP-forming) isoform 1 [Mus musculus]	1;3
16410	7168	1493.423269	1657.461263	0.150352038	0.844548618	*	0.109348932	Itgav	GO:0008305//integrin complex;GO:0035867//alphav-beta3 integrin-IGF-1-IGF1R complex;GO:0009986//cell surface;GO:0035868//alphav-beta3 integrin-HMGB1 complex	GO:1990430//extracellular matrix protein binding;GO:0019960//C-X3-C chemokine binding;GO:0017134//fibroblast growth factor binding;GO:0050840//extracellular matrix binding	GO:0007155//cell adhesion;GO:0038027//apolipoprotein A-I-mediated signaling pathway;GO:0001525//angiogenesis;GO:0007229//integrin-mediated signaling pathway;GO:0001568//blood vessel development;GO:0043277//apoptotic cell clearance	K06487//integrin alpha V	P43406.2//RecName: Full=Integrin alpha-V; AltName: Full=Vitronectin receptor subunit alpha; AltName: CD_antigen=CD51; Contains: RecName: Full=Integrin alpha-V heavy chain; Contains: RecName: Full=Integrin alpha-V light chain; Flags: Precursor [Mus musculus];XP_006498870.1//integrin alpha-V isoform X1 [Mus musculus]	3
224530	1991	61.9203174	64.7138046	0.063660631	0.989114938	*	0.724102534	Acat3	GO:0005654//nucleoplasm;GO:0005730//nucleolus;GO:0005829//cytosol;GO:0005739//mitochondrion;GO:0005737//cytoplasm	GO:0003988//acetyl-CoA C-acyltransferase activity;GO:0003985//acetyl-CoA C-acetyltransferase activity	GO:0006635//fatty acid beta-oxidation;GO:0045797//positive regulation of intestinal cholesterol absorption	K00626//acetyl-CoA C-acetyltransferase [EC:2.3.1.9]	NP_694791.2//acetyl-Coenzyme A acetyltransferase 3 [Mus musculus]	3
11648	1680	0.173232849	0.17093349	-0.019277438	0.999968907	*	0.995064695	Akp3	GO:0009897//external side of plasma membrane;GO:0005903//brush border;GO:0005886//plasma membrane;GO:0031225//anchored component of membrane	GO:0002020//protease binding;GO:0000287//magnesium ion binding;GO:0008270//zinc ion binding;GO:0004035//alkaline phosphatase activity	GO:0022008//neurogenesis;GO:0021915//neural tube development;GO:0006793//phosphorus metabolic process;GO:0016311//dephosphorylation;GO:0036342//post-anal tail morphogenesis;GO:0035264//multicellular organism growth	K01077//alkaline phosphatase [EC:3.1.3.1]	P24822.1//RecName: Full=Intestinal-type alkaline phosphatase; Short=IAP; Short=Intestinal alkaline phosphatase; AltName: Full=Alkaline phosphatase 3; Flags: Precursor [Mus musculus]	2
239083	1508	0.48413094	0.340634885	-0.507171103	0.989114938	*	0.839629312	Ccnb1ip1	GO:0000794//condensed nuclear chromosome;GO:0000795//synaptonemal complex	GO:0061630//ubiquitin protein ligase activity;GO:0046872//metal ion binding;GO:0042802//identical protein binding;GO:0004842//ubiquitin-protein transferase activity	GO:0007131//reciprocal meiotic recombination;GO:0016567//protein ubiquitination;GO:0007286//spermatid development;GO:0051026//chiasma assembly;GO:0001825//blastocyst formation	K10639//E3 ubiquitin-protein ligase CCNP1IP1 [EC:2.3.2.27]	NP_001104589.1//E3 ubiquitin-protein ligase CCNB1IP1 [Mus musculus]	1
14610	1518	0.569935247	0.228588772	-1.318043478	0.989114938	*	0.666595949	Gja10	GO:0005921//gap junction;GO:0005922//connexin complex;GO:0016021//integral component of membrane	GO:0005243//gap junction channel activity	GO:0007416//synapse assembly;GO:0050908//detection of light stimulus involved in visual perception;GO:0009416//response to light stimulus;GO:0007154//cell communication;GO:0007276//gamete generation	K07631//gap junction alpha-10 protein	NP_034419.2//gap junction alpha-10 protein precursor [Mus musculus]	2
100043772	6546	110.1707172	118.2155116	0.101678537	0.989114938	*	0.430981018	Zfp850	NA	NA	NA	K09228//KRAB domain-containing zinc finger protein	XP_028710911.1//zinc finger protein 780A [Peromyscus leucopus]	1
626848	5948	649.6838123	638.0767059	-0.026007892	0.989114938	*	0.744490249	Etohi1	GO:0005634//nucleus	GO:0046872//metal ion binding;GO:0043565//sequence-specific DNA binding;GO:0003700//DNA-binding transcription factor activity;GO:0003676//nucleic acid binding	GO:0006355//regulation of transcription, DNA-templated	K09228//KRAB domain-containing zinc finger protein	XP_035309443.1//zinc finger protein 431-like [Cricetulus griseus];NP_001170877.1//KRAB box and zinc finger C2H2 type domain containing protein isoform 1 [Mus musculus];XP_030101746.1//predicted gene 14295 isoform X1 [Mus musculus]	1
52055	5266	2870.876349	2545.218443	-0.173701713	0.593660703	*	0.024796992	Rab11fip5	GO:0030658//transport vesicle membrane;GO:0043231//intracellular membrane-bounded organelle;GO:0005741//mitochondrial outer membrane;GO:0034451//centriolar satellite;GO:0000139//Golgi membrane;GO:0045335//phagocytic vesicle;GO:0030141//secretory granule;GO:0055038//recycling endosome membrane;GO:0031901//early endosome membrane;GO:0005794//Golgi apparatus;GO:0005739//mitochondrion;GO:0055037//rec…	GO:0043015//gamma-tubulin binding;GO:0017137//Rab GTPase binding	GO:2000008//regulation of protein localization to cell surface;GO:0035773//insulin secretion involved in cellular response to glucose stimulus;GO:0071346//cellular response to interferon-gamma;GO:0045055//regulated exocytosis;GO:0070164//negative regulation of adiponectin secretion;GO:0071468//cellular response to acidic pH	K12484//Rab11 family-interacting protein 1/2/5	XP_006506429.1//rab11 family-interacting protein 5 isoform X1 [Mus musculus];NP_803417.3//rab11 family-interacting protein 5 isoform 2 [Mus musculus];BAC98040.1//mKIAA0857 protein, partial [Mus musculus]	4;2
18647	5033	2395.252423	2400.755627	0.003310857	0.999968907	*	0.977069801	Cdk14	GO:0005634//nucleus;GO:0005654//nucleoplasm;GO:0005829//cytosol;GO:0005886//plasma membrane;GO:0000308//cytoplasmic cyclin-dependent protein kinase holoenzyme complex;GO:0005737//cytoplasm	GO:0004693//cyclin-dependent protein serine/threonine kinase activity;GO:0004674//protein serine/threonine kinase activity;GO:0005524//ATP binding;GO:0004672//protein kinase activity;GO:0030332//cyclin binding	GO:0060828//regulation of canonical Wnt signaling pathway;GO:0051301//cell division;GO:0016055//Wnt signaling pathway;GO:0006468//protein phosphorylation;GO:0000086//G2/M transition of mitotic cell cycle	K08821//cyclin-dependent kinase 14 [EC:2.7.11.22]	NP_035204.2//cyclin-dependent kinase 14 isoform 1 [Mus musculus]	1;3
20962	1132	2.172767401	0.662792176	-1.712905262	0.914757476	*	0.171885186	Sycp3	GO:0000793//condensed chromosome;GO:0005634//nucleus;GO:0005654//nucleoplasm;GO:0000780//condensed nuclear chromosome, centromeric region;GO:0005694//chromosome;GO:0000800//lateral element;GO:0000775//chromosome, centromeric region;GO:0001673//male germ cell nucleus;GO:0000794//condensed nuclear chromosome;GO:0000795//synaptonemal complex;GO:0000802//transverse filament	GO:0003677//DNA binding	GO:0000278//mitotic cell cycle;GO:0007283//spermatogenesis;GO:0035092//sperm chromatin condensation;GO:0051321//meiotic cell cycle;GO:0051026//chiasma assembly;GO:0007129//synapsis;GO:0016321//female meiosis chromosome segregation;GO:0051309//female meiosis chromosome separation;GO:0007066//female meiosis sister chromatid cohesion;GO:0007286//spermatid development;GO:0007130//synaptonemal complex…	K19528//synaptonemal complex protein 3	NP_035647.2//synaptonemal complex protein 3 [Mus musculus]	2
72486	3456	229.4276817	238.3230689	0.054879136	0.989114938	*	0.597930868	Rnf219	GO:0000785//chromatin	GO:0003682//chromatin binding;GO:0004842//ubiquitin-protein transferase activity	GO:0006513//protein monoubiquitination;GO:0006275//regulation of DNA replication;GO:0051865//protein autoubiquitination	K22282//fatty acid hydroxylase domain-containing protein 2;K06791//immunoglobulin superfamily, member 11;K21958//extracellular serine/threonine protein kinase FAM20C [EC:2.7.11.1]	NP_080323.3//ORC ubiquitin ligase 1 [Mus musculus]	4
99982	3049	1084.805391	1196.093535	0.14089396	0.587136985	*	0.023013748	Kdm1a	GO:0032991//protein-containing complex;GO:0005634//nucleus;GO:0005654//nucleoplasm;GO:0000784//nuclear chromosome, telomeric region;GO:1990391//DNA repair complex;GO:0000790//nuclear chromatin	GO:0032453//histone demethylase activity (H3-K4 specific);GO:0003677//DNA binding;GO:0034648//histone demethylase activity (H3-dimethyl-K4 specific);GO:0050660//flavin adenine dinucleotide binding;GO:0050681//androgen receptor binding;GO:0003682//chromatin binding;GO:1990841//promoter-specific chromatin binding;GO:0032451//demethylase activity;GO:0016491//oxidoreductase activity;GO:0000978//RNA p…	GO:0055001//muscle cell development;GO:0120162//positive regulation of cold-induced thermogenesis;GO:0043433//negative regulation of DNA-binding transcription factor activity;GO:0034720//histone H3-K4 demethylation;GO:0010569//regulation of double-strand break repair via homologous recombination;GO:0034644//cellular response to UV;GO:2000648//positive regulation of stem cell proliferation;GO:0010…	K11450//[histone H3]-N6,N6-dimethyl-L-lysine4 FAD-dependent demethylase [EC:1.14.99.66]	BAC97980.1//mKIAA0601 protein, partial [Mus musculus];XP_006539392.1//lysine-specific histone demethylase 1A isoform X1 [Mus musculus];KAF5924659.1//hypothetical protein HPG69_004531 [Diceros bicornis minor]	2
27275	3974	282.8742341	291.4739122	0.043205991	0.989114938	*	0.61564707	Nufip1	GO:0048786//presynaptic active zone;GO:0005634//nucleus;GO:0005654//nucleoplasm;GO:0016363//nuclear matrix;GO:0032991//protein-containing complex;GO:0008023//transcription elongation factor complex;GO:0005730//nucleolus;GO:0001650//fibrillar center;GO:0045202//synapse;GO:0005726//perichromatin fibrils;GO:0022626//cytosolic ribosome;GO:0070761//pre-snoRNP complex	GO:0030515//snoRNA binding;GO:0003723//RNA binding;GO:0046872//metal ion binding;GO:0030674//protein-macromolecule adaptor activity;GO:0042802//identical protein binding;GO:0051117//ATPase binding	GO:0045944//positive regulation of transcription by RNA polymerase II;GO:0000492//box C/D snoRNP assembly	K23308//nuclear fragile X mental retardation-interacting protein 1	NP_038773.1//nuclear fragile X mental retardation-interacting protein 1 [Mus musculus]	5
231050	993	1035.925922	1024.409068	-0.016128913	0.989114938	*	0.786921542	Galnt11	GO:0005794//Golgi apparatus;GO:0016021//integral component of membrane;GO:0000139//Golgi membrane	GO:0003964//RNA-directed DNA polymerase activity;GO:0004653//polypeptide N-acetylgalactosaminyltransferase activity;GO:0046872//metal ion binding;GO:0030246//carbohydrate binding;GO:0005112//Notch binding;GO:0004519//endonuclease activity	GO:0008593//regulation of Notch signaling pathway;GO:0060271//cilium assembly;GO:0007368//determination of left/right symmetry;GO:0007220//Notch receptor processing;GO:0061314//Notch signaling involved in heart development;GO:0018243//protein O-linked glycosylation via threonine	K12900//FUS-interacting serine-arginine-rich protein 1;K12488//Arf-GAP with SH3 domain, ANK repeat and PH domain-containing protein;K14702//solute carrier family 26 (sodium-independent chloride/iodide transporter), member 4;K00710//polypeptide N-acetylgalactosaminyltransferase [EC:2.4.1.41]	XP_017174448.2//uncharacterized protein Gm46290 [Mus musculus];NP_001346819.1//polypeptide N-acetylgalactosaminyltransferase 11 [Mus musculus]	3
626391	2572	43.51912063	48.92734139	0.168991487	0.989114938	*	0.518967086	Zfp951	NA	NA	NA	K09228//KRAB domain-containing zinc finger protein	XP_011247917.1//zinc finger protein 431-like [Mus musculus];XP_027254488.2//LOW QUALITY PROTEIN: zinc finger protein 431 isoform X5 [Cricetulus griseus]	3
BGI_novel_G000738	209	0.144288466	0.514860466	1.835225514	0.989114938	*	0.552410195	NA	NA	GO:0003746//translation elongation factor activity;GO:0005525//GTP binding;GO:0003924//GTPase activity	NA	K03231//elongation factor 1-alpha	EGW06596.1//Elongation factor 1-alpha 1 [Cricetulus griseus]	NA
245305	5132	6193.645098	6492.056367	0.067886809	0.989114938	*	0.386444366	B230307C23Rik	GO:0016021//integral component of membrane	GO:0003964//RNA-directed DNA polymerase activity;GO:0046872//metal ion binding;GO:0004523//RNA-DNA hybrid ribonuclease activity;GO:0008270//zinc ion binding;GO:0005198//structural molecule activity;GO:0003676//nucleic acid binding	GO:0015074//DNA integration;GO:0006355//regulation of transcription, DNA-templated;GO:0016032//viral process	K09228//KRAB domain-containing zinc finger protein;K04257//olfactory receptor	NP_001371167.1//predicted gene 9595 [Mus musculus];BAC79172.1//pol [Mus musculus];XP_029410459.1//uncharacterized protein LOC115067164 [Nannospalax galili]	1
235132	9175	401.7268944	442.7911959	0.140411488	0.61851879	*	0.027908846	Zbtb44	GO:0005634//nucleus	GO:0046872//metal ion binding;GO:0003677//DNA binding;GO:0003676//nucleic acid binding	NA	K10515//zinc finger and BTB domain-containing protein 44	NP_001108602.1//zinc finger and BTB domain-containing protein 44 isoform a [Mus musculus];EDL25335.1//BTB (POZ) domain containing 15, isoform CRA_a, partial [Mus musculus];XP_029399126.1//zinc finger and BTB domain-containing protein 44 isoform X1 [Mus pahari]	1;3
BGI_novel_G001318	1157	0.507372954	0.833769201	0.716601464	0.989114938	*	0.652501342	NA	NA	GO:0004843//thiol-dependent ubiquitin-specific protease activity	GO:0016579//protein deubiquitination	K15235//josephin [EC:3.4.19.12]	XP_006155429.1//josephin-1 [Tupaia chinensis]	NA
54201	6893	822.9728571	833.4868578	0.018314602	0.989114938	*	0.811355605	Zfp316	NA	NA	NA	K09228//KRAB domain-containing zinc finger protein	XP_032742213.1//zinc finger protein 316 isoform X1 [Rattus rattus]	3
382252	2857	169.9672079	183.5834335	0.111179445	0.989114938	*	0.320666403	A830080D01Rik	GO:0005739//mitochondrion	NA	NA	K13087//bcl2 associated transcription factor 1;K13112//thyroid hormone receptor-associated protein 3	NP_001028644.2//BCLAF1 and THRAP3 family member 3 isoform 1 [Mus musculus];XP_034341365.1//BCLAF1 and THRAP3 family member 3 isoform X2 [Arvicanthis niloticus];NP_001345869.1//BCLAF1 and THRAP3 family member 3 isoform 3 [Mus musculus]	2
238393	2042	2.025304308	2.508106612	0.30845998	0.989114938	*	0.756822129	Serpina3f	GO:0005634//nucleus;GO:0005615//extracellular space;GO:0005737//cytoplasm	GO:0004867//serine-type endopeptidase inhibitor activity;GO:0004869//cysteine-type endopeptidase inhibitor activity	GO:0010951//negative regulation of endopeptidase activity;GO:0043434//response to peptide hormone;GO:0034097//response to cytokine;GO:0009617//response to bacterium;GO:0006915//apoptotic process;GO:0002250//adaptive immune response	K04525//serpin A	XP_021011015.1//serine protease inhibitor A3F-like [Mus caroli];EDL18797.1//mCG117402 [Mus musculus]	1;3
11798	6352	1911.647513	1960.875648	0.036681517	0.989114938	*	0.481039171	Xiap	GO:0032991//protein-containing complex;GO:0005634//nucleus;GO:0005829//cytosol;GO:0016021//integral component of membrane;GO:0005737//cytoplasm;GO:0048471//perinuclear region of cytoplasm	GO:0002020//protease binding;GO:0061630//ubiquitin protein ligase activity;GO:0043027//cysteine-type endopeptidase inhibitor activity involved in apoptotic process;GO:0042802//identical protein binding;GO:0004930//G protein-coupled receptor activity;GO:0016874//ligase activity;GO:0004842//ubiquitin-protein transferase activity;GO:0097110//scaffold protein binding;GO:0046872//metal ion binding	GO:0007399//nervous system development;GO:0043154//negative regulation of cysteine-type endopeptidase activity involved in apoptotic process;GO:0051402//neuron apoptotic process;GO:0031398//positive regulation of protein ubiquitination;GO:0043524//negative regulation of neuron apoptotic process;GO:0043066//negative regulation of apoptotic process;GO:0090263//positive regulation of canonical Wnt s…	K18626//trichohyalin;K04725//E3 ubiquitin-protein ligase XIAP [EC:2.3.2.27]	XP_005076881.1//E3 ubiquitin-protein ligase XIAP [Mesocricetus auratus];XP_011249278.1//E3 ubiquitin-protein ligase XIAP isoform X1 [Mus musculus];TWW66591.1//RIMS-binding protein 2 [Takifugu flavidus];AAC52594.1//MIHA [Mus musculus]	1;3
230753	4378	3080.021078	3145.541777	0.030368299	0.989114938	*	0.586183957	Thrap3	GO:0005634//nucleus;GO:0005654//nucleoplasm;GO:0016592//mediator complex;GO:0016607//nuclear speck;GO:0035145//exon-exon junction complex	GO:0000978//RNA polymerase II cis-regulatory region sequence-specific DNA binding;GO:0003713//transcription coactivator activity;GO:0046966//thyroid hormone receptor binding;GO:0005524//ATP binding;GO:0003712//transcription coregulator activity;GO:0030374//nuclear receptor transcription coactivator activity;GO:0051219//phosphoprotein binding	GO:0006397//mRNA processing;GO:0007623//circadian rhythm;GO:0000381//regulation of alternative mRNA splicing, via spliceosome;GO:0048511//rhythmic process;GO:0006366//transcription by RNA polymerase II;GO:0045893//positive regulation of transcription, DNA-templated;GO:0048026//positive regulation of mRNA splicing, via spliceosome;GO:0007275//multicellular organism development;GO:0045944//positive…	K13112//thyroid hormone receptor-associated protein 3	NP_001343384.1//thyroid hormone receptor-associated protein 3 [Mus musculus]	3
20873	3234	87.5227719	93.7267969	0.09880315	0.989114938	*	0.441613906	Plk4	GO:0000922//spindle pole;GO:0005634//nucleus;GO:0005813//centrosome;GO:0001741//XY body;GO:0098536//deuterosome;GO:0005737//cytoplasm;GO:0005814//centriole;GO:0032154//cleavage furrow;GO:0005730//nucleolus;GO:0005829//cytosol	GO:0004674//protein serine/threonine kinase activity;GO:0005524//ATP binding;GO:0042802//identical protein binding	GO:0000278//mitotic cell cycle;GO:0046601//positive regulation of centriole replication;GO:0006468//protein phosphorylation;GO:0007099//centriole replication;GO:0032465//regulation of cytokinesis;GO:0098535//de novo centriole assembly involved in multi-ciliated epithelial cell differentiation;GO:0060707//trophoblast giant cell differentiation	K08863//polo-like kinase 4 [EC:2.7.11.21]	NP_035625.2//serine/threonine-protein kinase PLK4 isoform 1 [Mus musculus];EDL35144.1//mCG142332, isoform CRA_d, partial [Mus musculus];XP_006500831.1//serine/threonine-protein kinase PLK4 isoform X1 [Mus musculus]	1;2
109254	2440	1.791478319	1.785446004	-0.00486608	0.999968907	*	0.996158612	Adtrp	GO:0016020//membrane;GO:0009986//cell surface;GO:0005901//caveola;GO:0016021//integral component of membrane	GO:0016787//hydrolase activity	GO:0002686//negative regulation of leukocyte migration;GO:0030195//negative regulation of blood coagulation;GO:0050709//negative regulation of protein secretion;GO:0140052//cellular response to oxidised low-density lipoprotein particle stimulus;GO:0043491//protein kinase B signaling;GO:0010628//positive regulation of gene expression;GO:1903038//negative regulation of leukocyte cell-cell adhesion;…	K13336//peroxin-3	NP_780626.1//androgen-dependent TFPI-regulating protein isoform 1 [Mus musculus];XP_006516898.1//androgen-dependent TFPI-regulating protein isoform X1 [Mus musculus]	1;4
70162	655	26.5859879	20.32824981	-0.387180066	0.926528897	*	0.184300098	Hk1os	NA	NA	NA	NA	NA	1
70549	12140	4994.602786	5137.227295	0.04061996	0.989114938	*	0.513827414	Tln2	GO:0001726//ruffle;GO:0005856//cytoskeleton;GO:0005925//focal adhesion;GO:0015629//actin cytoskeleton;GO:0045202//synapse;GO:0005886//plasma membrane;GO:0005737//cytoplasm	GO:0003779//actin binding;GO:0051015//actin filament binding;GO:0005198//structural molecule activity;GO:0005200//structural constituent of cytoskeleton	GO:0007043//cell-cell junction assembly;GO:0007155//cell adhesion	K06271//talin	XP_012298562.1//talin-2 isoform X1 [Aotus nancymaae];XP_002753246.2//talin-2 isoform X2 [Callithrix jacchus];XP_009003244.2//talin-2 isoform X1 [Callithrix jacchus]	2
383619	2541	33.82899097	38.7008396	0.194104719	0.989114938	*	0.383015195	Aim2	GO:0005654//nucleoplasm;GO:0005829//cytosol;GO:0005739//mitochondrion;GO:0005737//cytoplasm;GO:0097169//AIM2 inflammasome complex	GO:0042802//identical protein binding;GO:0003690//double-stranded DNA binding	GO:0050702//interleukin-1 beta secretion;GO:0035690//cellular response to drug;GO:0002218//activation of innate immune response;GO:2001056//positive regulation of cysteine-type endopeptidase activity;GO:0035458//cellular response to interferon-beta;GO:1904270//pyroptosome complex assembly;GO:0033209//tumor necrosis factor-mediated signaling pathway;GO:0045087//innate immune response;GO:0032088//n…	K12966//absent in melanoma 2	NP_001013801.2//interferon-inducible protein AIM2 [Mus musculus]	2
333452	432	0.065385501	0.090041161	0.461613902	0.989114938	*	0.882250079	Gm5132	GO:0000790//nuclear chromatin;GO:0000786//nucleosome	GO:0003677//DNA binding;GO:0046982//protein heterodimerization activity	GO:0006342//chromatin silencing;GO:0006325//chromatin organization	K11251//histone H2A	NP_001078986.1//uncharacterized protein LOC333452 [Mus musculus]	2
216971	3908	2491.023881	2440.709861	-0.029438047	0.989114938	*	0.6546801	Fam222b	GO:0005654//nucleoplasm	NA	NA	K09312//homeobox protein CDX1/4;K13191//RNA-binding protein 16;K19721//collagen, type V/XI/XXIV/XXVII, alpha	NP_001351039.1//protein FAM222B isoform 1 [Mus musculus]	2
66241	1460	1277.712174	1255.602373	-0.025183221	0.989114938	*	0.774945238	Tmem9	GO:0016021//integral component of membrane	NA	NA	K09067//achaete-scute complex protein;K06013//STE24 endopeptidase [EC:3.4.24.84]	XP_021492310.1//transmembrane protein 9 isoform X1 [Meriones unguiculatus]	1;3
72948	5108	8957.150917	8830.905825	-0.020478485	0.989114938	*	0.673468911	Tppp	GO:0072686//mitotic spindle;GO:0005634//nucleus;GO:0005874//microtubule;GO:0043209//myelin sheath;GO:0097427//microtubule bundle;GO:0005737//cytoplasm;GO:0048471//perinuclear region of cytoplasm;GO:0150051//postsynaptic Golgi apparatus;GO:0005829//cytosol;GO:0005739//mitochondrion	GO:0015631//tubulin binding;GO:0000287//magnesium ion binding;GO:0042803//protein homodimerization activity;GO:0008017//microtubule binding;GO:0003924//GTPase activity	GO:0051418//microtubule nucleation by microtubule organizing center;GO:0070507//regulation of microtubule cytoskeleton organization;GO:0032273//positive regulation of protein polymerization;GO:0048709//oligodendrocyte differentiation;GO:0032288//myelin assembly;GO:0031334//positive regulation of protein-containing complex assembly;GO:1904428//negative regulation of tubulin deacetylation;GO:005130…	K16532//centrosomal protein CEP72	NP_878259.1//tubulin polymerization-promoting protein [Mus musculus]	2
21881	3242	5269.387736	4896.486227	-0.105888515	0.905165027	*	0.152736189	Tkt	GO:0016607//nuclear speck	GO:0046872//metal ion binding;GO:0003824//catalytic activity;GO:0004802//transketolase activity;GO:0042803//protein homodimerization activity	GO:0040008//regulation of growth;GO:0046166//glyceraldehyde-3-phosphate biosynthetic process	K00615//transketolase [EC:2.2.1.1]	Q60HC7.1//RecName: Full=Transketolase; Short=TK [Macaca fascicularis];XP_011802678.1//PREDICTED: transketolase [Colobus angolensis palliatus];EDL88991.1//transketolase, isoform CRA_a [Rattus norvegicus]	6
381399	2115	0.670950197	1.351475263	1.010257518	0.989114938	*	0.468367924	Bpifb4	GO:0005576//extracellular region;GO:0005737//cytoplasm	GO:0008289//lipid binding	NA	K03006//DNA-directed RNA polymerase II subunit RPB1 [EC:2.7.7.6];K21125//mucin-5AC	NP_001030047.2//BPI fold-containing family B member 4 precursor [Mus musculus]	3
257632	2719	88.62553979	81.29894481	-0.124485882	0.989114938	*	0.557500022	Nod2	NA	GO:0005524//ATP binding	GO:0042981//regulation of apoptotic process	K10165//nucleotide-binding oligomerization domain-containing protein 2	XP_008055204.1//nucleotide-binding oligomerization domain-containing protein 2 [Carlito syrichta];XP_028611404.1//nucleotide-binding oligomerization domain-containing protein 2 [Grammomys surdaster]	2
66230	720	61.23710962	72.34761788	0.240539326	0.907728729	*	0.16488555	Mrps28	GO:0005763//mitochondrial small ribosomal subunit;GO:0005739//mitochondrion	NA	NA	K17407//small subunit ribosomal protein S28	AAH28530.1//Mitochondrial ribosomal protein S28 [Mus musculus];NP_079710.3//28S ribosomal protein S28, mitochondrial [Mus musculus]	3
11651	2706	5179.712039	5144.24258	-0.00991322	0.989114938	*	0.823385164	Akt1	GO:0036064//ciliary basal body;GO:0005829//cytosol;GO:0005911//cell-cell junction;GO:0005737//cytoplasm	GO:0071889//14-3-3 protein binding;GO:0005524//ATP binding;GO:0005516//calmodulin binding;GO:0019899//enzyme binding	GO:0008643//carbohydrate transport;GO:0008637//apoptotic mitochondrial changes;GO:0006924//activation-induced cell death of T cells;GO:0007568//aging	K04456//RAC serine/threonine-protein kinase [EC:2.7.11.1]	EDL18587.1//thymoma viral proto-oncogene 1, isoform CRA_b, partial [Mus musculus]	1;3
19727	3662	686.5730373	624.1121305	-0.137607949	0.613655315	*	0.026881059	Rfxank	GO:0045171//intercellular bridge;GO:0005634//nucleus;GO:0005654//nucleoplasm;GO:0005829//cytosol;GO:0005737//cytoplasm	GO:0003677//DNA binding;GO:0042826//histone deacetylase binding	GO:0006357//regulation of transcription by RNA polymerase II;GO:0045944//positive regulation of transcription by RNA polymerase II;GO:0007265//Ras protein signal transduction	K08062//regulatory factor X-associated ankyrin-containing protein	EDL28786.1//regulatory factor X-associated ankyrin-containing protein, isoform CRA_b, partial [Mus musculus]	1;2
192156	1761	312.5436969	311.3529074	-0.005507157	0.999968907	*	0.95168691	Mvd	GO:0005829//cytosol;GO:0005782//peroxisomal matrix;GO:0005777//peroxisome	GO:0005524//ATP binding;GO:0030544//Hsp70 protein binding;GO:0042803//protein homodimerization activity;GO:0004163//diphosphomevalonate decarboxylase activity	GO:0008299//isoprenoid biosynthetic process;GO:0019287//isopentenyl diphosphate biosynthetic process, mevalonate pathway;GO:0006695//cholesterol biosynthetic process;GO:0008284//positive regulation of cell population proliferation	K01597//diphosphomevalonate decarboxylase [EC:4.1.1.33]	NP_619597.2//diphosphomevalonate decarboxylase [Mus musculus]	1;2
74011	4150	1632.091516	1768.17831	0.115541814	0.901468184	*	0.148794561	Slc25a27	GO:0005634//nucleus;GO:0005925//focal adhesion;GO:0016021//integral component of membrane;GO:0005694//chromosome;GO:0005739//mitochondrion;GO:0031966//mitochondrial membrane;GO:0045177//apical part of cell;GO:0005737//cytoplasm;GO:0043025//neuronal cell body	GO:0005178//integrin binding;GO:0005524//ATP binding;GO:0009378//four-way junction helicase activity;GO:0043138//3'-5' DNA helicase activity;GO:0003676//nucleic acid binding	GO:0016477//cell migration;GO:0035356//cellular triglyceride homeostasis;GO:0006268//DNA unwinding involved in DNA replication;GO:0070997//neuron death;GO:0033627//cell adhesion mediated by integrin;GO:0032508//DNA duplex unwinding;GO:0010917//negative regulation of mitochondrial membrane potential;GO:0007229//integrin-mediated signaling pathway;GO:0048839//inner ear development;GO:0051562//negat…	K15112//solute carrier family 25 (mitochondrial uncoupling protein), member 27	NP_082987.1//mitochondrial uncoupling protein 4 isoform 1 [Mus musculus];XP_030105959.1//mitochondrial uncoupling protein 4 isoform X11 [Mus musculus];XP_006519518.1//kidney mitochondrial carrier protein 1 isoform X1 [Mus musculus];XP_032756580.1//mitochondrial uncoupling protein 4 isoform X2 [Rattus rattus]	3
432555	2971	5.890276874	7.28015627	0.305633969	0.989114938	*	0.546667425	Gm5431	GO:0016020//membrane;GO:0005789//endoplasmic reticulum membrane	GO:0005525//GTP binding;GO:0003924//GTPase activity	GO:0035458//cellular response to interferon-beta;GO:0006952//defense response	K17072//interferon gamma inducible protein 47	AGY29630.1//immunity-related GTPase Irgb9-b8 tandem [Mus musculus molossinus]	2
64051	3970	16187.25242	15092.98841	-0.10097964	0.918216196	*	0.174726705	Sv2a	GO:0030425//dendrite;GO:0048786//presynaptic active zone;GO:0005783//endoplasmic reticulum;GO:0098982//GABA-ergic synapse;GO:0008021//synaptic vesicle;GO:0031594//neuromuscular junction;GO:0043195//terminal bouton;GO:0043025//neuronal cell body;GO:0043005//neuron projection;GO:0030672//synaptic vesicle membrane;GO:0005911//cell-cell junction;GO:0098978//glutamatergic synapse;GO:0030285//integral …	GO:0022857//transmembrane transporter activity;GO:0019901//protein kinase binding	GO:0014052//regulation of gamma-aminobutyric acid secretion;GO:0007268//chemical synaptic transmission;GO:0006836//neurotransmitter transport;GO:0006874//cellular calcium ion homeostasis;GO:0016082//synaptic vesicle priming	K06258//MFS transporter, VNT family, synaptic vesicle glycoprotein 2	NP_476558.2//synaptic vesicle glycoprotein 2A [Rattus norvegicus];XP_002930265.1//synaptic vesicle glycoprotein 2A isoform X1 [Ailuropoda melanoleuca];XP_004461690.1//synaptic vesicle glycoprotein 2A isoform X1 [Dasypus novemcinctus]	3
27274	1938	86.02284919	92.4494733	0.103945184	0.989114938	*	0.463169568	Zfp354b	NA	NA	NA	K09228//KRAB domain-containing zinc finger protein	XP_026635972.1//zinc finger protein 354B isoform X4 [Microtus ochrogaster];XP_030101904.1//zinc finger protein 354B isoform X1 [Mus musculus]	3
320624	2663	3.205269996	3.130804632	-0.033912403	0.999968907	*	0.964646557	4930474G06Rik	NA	NA	NA	NA	EDL23914.1//mCG1289 [Mus musculus]	1
327987	11787	1769.629787	1837.31063	0.054147985	0.989114938	*	0.617485815	Med13	GO:0005634//nucleus;GO:0005654//nucleoplasm;GO:0016592//mediator complex	GO:0003713//transcription coactivator activity;GO:0046966//thyroid hormone receptor binding;GO:0003712//transcription coregulator activity	GO:0006357//regulation of transcription by RNA polymerase II;GO:0070328//triglyceride homeostasis;GO:0045944//positive regulation of transcription by RNA polymerase II;GO:0043433//negative regulation of DNA-binding transcription factor activity;GO:0042632//cholesterol homeostasis;GO:0006367//transcription initiation from RNA polymerase II promoter;GO:0045893//positive regulation of transcription,…	K15164//mediator of RNA polymerase II transcription subunit 13	NP_001074400.1//mediator of RNA polymerase II transcription subunit 13 [Mus musculus]	1
239691	1375	44.8038676	35.85044153	-0.321632388	0.948881914	*	0.20974104	AU021092	GO:0016020//membrane;GO:0005829//cytosol;GO:0005576//extracellular region	GO:0042803//protein homodimerization activity	NA	K01125//N-acetylglucosamine-1-phosphodiester alpha-N-acetylglucosaminidase [EC:3.1.4.45];K17598//synaptotagmin-like protein	NP_001028392.2//UPF0764 protein C16orf89 homolog precursor [Mus musculus]	3
19165	2131	392.9781482	341.7399081	-0.201550359	0.63761938	*	0.030426555	Psen2	GO:0030424//axon;GO:0005938//cell cortex;GO:0016324//apical plasma membrane;GO:0008021//synaptic vesicle;GO:0005813//centrosome;GO:0000139//Golgi membrane;GO:0032991//protein-containing complex;GO:0016021//integral component of membrane;GO:0005637//nuclear inner membrane;GO:0099056//integral component of presynaptic membrane;GO:0000776//kinetochore;GO:0005789//endoplasmic reticulum membrane;GO:00…	GO:0004175//endopeptidase activity;GO:0042500//aspartic endopeptidase activity, intramembrane cleaving	GO:1990456//mitochondrion-endoplasmic reticulum membrane tethering;GO:0006509//membrane protein ectodomain proteolysis;GO:0042987//amyloid precursor protein catabolic process;GO:0048854//brain morphogenesis;GO:0035556//intracellular signal transduction;GO:0006816//calcium ion transport;GO:0001666//response to hypoxia;GO:0050435//amyloid-beta metabolic process;GO:0016485//protein processing;GO:011…	K04522//presenilin 2 [EC:3.4.23.-]	NP_001122077.1//presenilin-2 [Mus musculus]	1;3
634650	2712	25.58456191	20.90391547	-0.291500334	0.989114938	*	0.328566844	Gbp11	GO:0031410//cytoplasmic vesicle;GO:0020005//symbiont-containing vacuole membrane	GO:0005525//GTP binding;GO:0003924//GTPase activity	GO:0031397//negative regulation of protein ubiquitination;GO:0050688//regulation of defense response to virus;GO:0042832//defense response to protozoan;GO:0071222//cellular response to lipopolysaccharide;GO:0071346//cellular response to interferon-gamma;GO:0000122//negative regulation of transcription by RNA polymerase II;GO:0044406//adhesion of symbiont to host;GO:0035458//cellular response to i…	K20908//guanylate-binding protein 6	XP_011247687.1//guanylate binding protein 6 isoform X1 [Mus musculus]	1;3
71367	1369	4.015232151	7.220783445	0.846671973	0.884224608	*	0.138162983	Chst9	GO:0016021//integral component of membrane;GO:0000139//Golgi membrane	GO:0001537//N-acetylgalactosamine 4-O-sulfotransferase activity;GO:0008146//sulfotransferase activity	GO:0006790//sulfur compound metabolic process;GO:0030166//proteoglycan biosynthetic process;GO:0016051//carbohydrate biosynthetic process	K09673//carbohydrate 4-sulfotransferase 9 [EC:2.8.2.-]	EDL01605.1//carbohydrate (N-acetylgalactosamine 4-0) sulfotransferase 9, isoform CRA_b, partial [Mus musculus]	2
14419	768	183.1699378	67.76584072	-1.434552615	0.832975171	*	0.09787951	Gal	GO:0030141//secretory granule;GO:0005615//extracellular space;GO:0005794//Golgi apparatus;GO:0005576//extracellular region;GO:0005737//cytoplasm;GO:0043025//neuronal cell body	GO:0031765//type 2 galanin receptor binding;GO:0031764//type 1 galanin receptor binding;GO:0031763//galanin receptor binding;GO:0031766//type 3 galanin receptor binding;GO:0005184//neuropeptide hormone activity;GO:0004966//galanin receptor activity;GO:0005179//hormone activity	GO:0007399//nervous system development;GO:0042493//response to drug;GO:0050672//negative regulation of lymphocyte proliferation;GO:0010737//protein kinase A signaling;GO:0032868//response to insulin;GO:0031943//regulation of glucocorticoid metabolic process;GO:0043627//response to estrogen;GO:0051464//positive regulation of cortisol secretion;GO:0035902//response to immobilization stress;GO:00069…	K05244//galanin	NP_001316596.1//galanin peptides isoform 2 precursor [Mus musculus];NP_034383.1//galanin peptides isoform 1 preproprotein [Mus musculus]	3
12028	1202	527.605392	554.5222194	0.071785961	0.989114938	*	0.376666657	Bax	GO:0097136//Bcl-2 family protein complex;GO:0005635//nuclear envelope;GO:0071944//cell periphery;GO:0097145//BAK complex;GO:0005741//mitochondrial outer membrane;GO:0005757//mitochondrial permeability transition pore complex;GO:0097144//BAX complex;GO:0005829//cytosol;GO:0016021//integral component of membrane;GO:0005789//endoplasmic reticulum membrane	GO:0051434//BH3 domain binding;GO:0047115//trans-1,2-dihydrobenzene-1,2-diol dehydrogenase activity;GO:0046982//protein heterodimerization activity;GO:0051400//BH domain binding;GO:0051087//chaperone binding;GO:0042803//protein homodimerization activity;GO:0008289//lipid binding;GO:0015267//channel activity	GO:0008637//apoptotic mitochondrial changes;GO:0009636//response to toxic substance;GO:1902512//positive regulation of apoptotic DNA fragmentation;GO:0043065//positive regulation of apoptotic process;GO:0032091//negative regulation of protein binding;GO:0010917//negative regulation of mitochondrial membrane potential;GO:1900103//positive regulation of endoplasmic reticulum unfolded protein respon…	K02159//apoptosis regulator BAX	NP_031553.1//apoptosis regulator BAX [Mus musculus];XP_028714999.1//apoptosis regulator BAX isoform X1 [Peromyscus leucopus]	3
239420	12901	945.5829102	1005.273922	0.088312801	0.976190877	*	0.257414932	Csmd3	GO:0016021//integral component of membrane	NA	NA	K17495//CUB and sushi domain-containing protein	XP_030104400.1//CUB and sushi domain-containing protein 3 isoform X5 [Mus musculus];XP_013974062.1//CUB and sushi domain-containing protein 3 isoform X3 [Canis lupus familiaris];XP_015842197.1//PREDICTED: CUB and sushi domain-containing protein 3 isoform X2 [Peromyscus maniculatus bairdii];XP_019323380.1//PREDICTED: CUB and sushi domain-containing protein 3 isoform X1 [Panthera pardus];XP_0162873…	2
72123	4155	305.2260484	321.3839732	0.074419897	0.989114938	*	0.535510718	Ccdc71l	NA	NA	NA	K16628//collagen, type VII, alpha	NP_001156375.1//coiled-coil domain-containing protein 71L [Mus musculus]	1
384198	1322	0.167405502	0.165183491	-0.019277438	0.999968907	*	0.995064695	Fam47e	GO:0005737//cytoplasm	NA	NA	K22267//starch-binding domain-containing protein 1	NP_001028650.2//protein FAM47E isoform 1 [Mus musculus];EDL05247.1//mCG15626, isoform CRA_c, partial [Mus musculus]	1;2
216616	1987	163.1251359	179.1633781	0.13529667	0.989114938	*	0.743267934	Efemp1	GO:0005615//extracellular space;GO:0062023//collagen-containing extracellular matrix;GO:0005737//cytoplasm;GO:0005604//basement membrane	GO:0008083//growth factor activity;GO:0005006//epidermal growth factor-activated receptor activity;GO:0005509//calcium ion binding;GO:0005154//epidermal growth factor receptor binding	GO:1903975//regulation of glial cell migration;GO:0043010//camera-type eye development;GO:0006355//regulation of transcription, DNA-templated;GO:0031346//positive regulation of cell projection organization;GO:0032331//negative regulation of chondrocyte differentiation;GO:0010977//negative regulation of neuron projection development;GO:0048050//post-embryonic eye morphogenesis;GO:0048048//embryoni…	K18262//EGF-containing fibulin-like extracellular matrix protein 1	XP_030101659.1//EGF-containing fibulin-like extracellular matrix protein 1 isoform X3 [Mus musculus];NP_666127.2//EGF-containing fibulin-like extracellular matrix protein 1 precursor [Mus musculus]	2
210009	3859	214.658381	223.7841699	0.060065484	0.989114938	*	0.627263985	Mtrr	GO:0005829//cytosol	GO:0016709//oxidoreductase activity, acting on paired donors, with incorporation or reduction of molecular oxygen, NAD(P)H as one donor, and incorporation of one atom of oxygen;GO:0003958//NADPH-hemoprotein reductase activity;GO:0050660//flavin adenine dinucleotide binding;GO:0047138//aquacobalamin reductase activity;GO:0070402//NADPH binding;GO:0050444//aquacobalamin reductase (NADPH) activity;G…	GO:0043418//homocysteine catabolic process;GO:0055114//oxidation-reduction process;GO:0006306//DNA methylation;GO:0033353//S-adenosylmethionine cycle;GO:0050667//homocysteine metabolic process;GO:1904042//negative regulation of cystathionine beta-synthase activity;GO:0050821//protein stabilization;GO:0046655//folic acid metabolic process;GO:0009086//methionine biosynthetic process	K00597//methionine synthase reductase [EC:1.16.1.8]	XP_021035945.1//methionine synthase reductase [Mus caroli];NP_001295404.1//methionine synthase reductase [Mus musculus]	1;3
434223	8675	11.07238511	11.72539582	0.082670598	0.989114938	*	0.84878357	Gm1966	NA	NA	NA	K12797//caspase recruitment domain-containing protein 6	XP_021010505.1//interferon-induced very large GTPase 1-like [Mus caroli]	1
57753	3977	252.3451151	291.2977843	0.207096569	0.537395172	*	0.016353354	Noc3l	GO:0005634//nucleus;GO:0005654//nucleoplasm;GO:0005730//nucleolus;GO:0016607//nuclear speck;GO:0005739//mitochondrion	GO:0003682//chromatin binding	GO:0045444//fat cell differentiation	K14834//nucleolar complex protein 3	NP_067290.2//nucleolar complex protein 3 homolog [Mus musculus]	2
319973	957	1.507996813	0.353903206	-2.091206644	0.941984027	*	0.201591476	A630077J23Rik	NA	NA	NA	NA	EDL02444.1//mCG144529, partial [Mus musculus]	1
20983	3901	4730.893138	4504.729615	-0.070672059	0.989114938	*	0.353540891	Syt4	GO:0030425//dendrite;GO:0031982//vesicle;GO:0098675//intrinsic component of neuronal dense core vesicle membrane;GO:0043025//neuronal cell body;GO:0099066//integral component of neuronal dense core vesicle membrane;GO:0016021//integral component of membrane;GO:0031045//dense core granule;GO:0045202//synapse;GO:0005886//plasma membrane;GO:0097449//astrocyte projection;GO:0030424//axon;GO:0070382//…	GO:0030348//syntaxin-3 binding;GO:0017075//syntaxin-1 binding;GO:0000149//SNARE binding;GO:0005544//calcium-dependent phospholipid binding;GO:0030276//clathrin binding;GO:0046982//protein heterodimerization activity;GO:0042803//protein homodimerization activity;GO:0005509//calcium ion binding;GO:0019905//syntaxin binding;GO:0001786//phosphatidylserine binding	GO:0061782//vesicle fusion with vesicle;GO:0033604//negative regulation of catecholamine secretion;GO:0045955//negative regulation of calcium ion-dependent exocytosis;GO:0048489//synaptic vesicle transport;GO:0050709//negative regulation of protein secretion;GO:0030100//regulation of endocytosis;GO:2000301//negative regulation of synaptic vesicle exocytosis;GO:0014059//regulation of dopamine secr…	K19904//synaptotagmin-4	BAD90189.1//mKIAA1342 protein, partial [Mus musculus]	3
13661	4387	2.610489502	0.982203041	-1.410227163	0.918351377	*	0.1782463	Ehf	GO:0042025//host cell nucleus;GO:0005634//nucleus;GO:0005654//nucleoplasm;GO:0005794//Golgi apparatus	GO:0000978//RNA polymerase II cis-regulatory region sequence-specific DNA binding;GO:0000981//DNA-binding transcription factor activity, RNA polymerase II-specific;GO:0001228//DNA-binding transcription activator activity, RNA polymerase II-specific;GO:0003677//DNA binding;GO:0003700//DNA-binding transcription factor activity	GO:0050673//epithelial cell proliferation;GO:0006357//regulation of transcription by RNA polymerase II;GO:0030154//cell differentiation;GO:0045944//positive regulation of transcription by RNA polymerase II;GO:0006366//transcription by RNA polymerase II;GO:0045893//positive regulation of transcription, DNA-templated;GO:0030855//epithelial cell differentiation	K17102//ETS homologous factor	EDL27690.1//ets homologous factor, isoform CRA_d, partial [Mus musculus]	3
269682	6061	1142.17698	1186.082038	0.054417588	0.989114938	*	0.493112503	Golga3	GO:0005654//nucleoplasm;GO:0032580//Golgi cisterna membrane;GO:0005793//endoplasmic reticulum-Golgi intermediate compartment;GO:0005737//cytoplasm;GO:0000139//Golgi membrane;GO:0005730//nucleolus;GO:0005829//cytosol;GO:0005794//Golgi apparatus;GO:0017119//Golgi transport complex;GO:0090498//extrinsic component of Golgi membrane	NA	GO:0030154//cell differentiation;GO:0007275//multicellular organism development;GO:0007283//spermatogenesis	K20478//golgin subfamily B member 1	XP_021500580.1//golgin subfamily A member 3 isoform X1 [Meriones unguiculatus];EDL20034.1//golgi autoantigen, golgin subfamily a, 3, isoform CRA_b, partial [Mus musculus]	3
22355	3403	25.47162653	25.29479875	-0.010050327	0.999968907	*	0.970619473	Vipr2	GO:0005929//cilium;GO:0016021//integral component of membrane;GO:0005886//plasma membrane	GO:0008528//G protein-coupled peptide receptor activity;GO:0017046//peptide hormone binding;GO:0004999//vasoactive intestinal polypeptide receptor activity	GO:0048662//negative regulation of smooth muscle cell proliferation;GO:0007190//activation of adenylate cyclase activity;GO:0007166//cell surface receptor signaling pathway	K04590//vasoactive intestinal peptide receptor 2	XP_031212533.1//vasoactive intestinal polypeptide receptor 2 [Mastomys coucha]	2
BGI_novel_G000004	418	2.684406965	1.808925458	-0.569470447	0.989114938	*	0.462693759	NA	NA	NA	NA	K17493//calmodulin-regulated spectrin-associated protein	XP_029328885.1//calmodulin-regulated spectrin-associated protein 1 isoform X2 [Mus caroli]	NA
20716	2085	541.8256442	401.8768255	-0.431075291	0.643037672	*	0.031938441	Serpina3n	GO:0005615//extracellular space	NA	NA	K04525//serpin A	XP_028620332.1//serine protease inhibitor A3N [Grammomys surdaster]	2
320802	1334	579.4020146	515.5947805	-0.168327042	0.961528739	*	0.226781787	Ifitm10	GO:0016021//integral component of membrane;GO:0005886//plasma membrane	NA	NA	K06566//interferon induced transmembrane protein	EDL18141.1//RIKEN cDNA 6330512M04, partial [Mus musculus];XP_032747553.1//interferon-induced transmembrane protein 10 [Rattus rattus]	4
71131	3637	328.5093856	318.7003444	-0.043734011	0.989114938	*	0.608066341	Zfp689	GO:0005665//RNA polymerase II, core complex	GO:0003677//DNA binding;GO:0003676//nucleic acid binding	GO:0006366//transcription by RNA polymerase II	K09228//KRAB domain-containing zinc finger protein	TKC50545.1//hypothetical protein EI555_019179, partial [Monodon monoceros]	3
70503	2835	178.803115	158.8029292	-0.171134347	0.989114938	*	0.308391195	Ddo	GO:0005829//cytosol;GO:0005777//peroxisome	GO:0008445//D-aspartate oxidase activity;GO:0003884//D-amino-acid oxidase activity;GO:0071949//FAD binding	GO:0019478//D-amino acid catabolic process;GO:0007320//insemination;GO:0042445//hormone metabolic process;GO:0006531//aspartate metabolic process;GO:0046416//D-amino acid metabolic process;GO:0007625//grooming behavior;GO:0006533//aspartate catabolic process	K00272//D-aspartate oxidase [EC:1.4.3.1]	EDL04958.1//D-aspartate oxidase, isoform CRA_b, partial [Mus musculus];BAE38141.1//unnamed protein product [Mus musculus];NP_081718.2//D-aspartate oxidase isoform 1 precursor [Mus musculus];EDL04957.1//D-aspartate oxidase, isoform CRA_a, partial [Mus musculus];EDL04959.1//D-aspartate oxidase, isoform CRA_c, partial [Mus musculus]	1;5
214951	2346	1653.735719	1648.246958	-0.004796279	0.999968907	*	0.946681659	Rhbdl1	NA	NA	NA	K02857//rhomboid-related protein 1/2/3 [EC:3.4.21.105];K09561//STIP1 homology and U-box containing protein 1 [EC:2.3.2.27]	EDL22464.1//rhomboid, veinlet-like 1 (Drosophila), isoform CRA_b, partial [Mus musculus];XP_021005061.1//rhomboid-related protein 1 isoform X2 [Mus caroli];XP_029326796.1//rhomboid-related protein 1 isoform X1 [Mus caroli]	1
66129	2526	230.6449072	239.4908452	0.054297071	0.989114938	*	0.612193428	Aaed1	NA	GO:0016209//antioxidant activity	GO:0045821//positive regulation of glycolytic process;GO:0070374//positive regulation of ERK1 and ERK2 cascade;GO:0055114//oxidation-reduction process	K11969//ariadne-2 [EC:2.3.2.31];K15717//prostamide/prostaglandin F2alpha synthase [EC:1.11.1.20];K06639//cell division cycle 14 [EC:3.1.3.16 3.1.3.48]	XP_029324471.1//peroxiredoxin-like 2C isoform X2 [Mus caroli];NP_079646.1//peroxiredoxin-like 2C [Mus musculus]	2
73191	2308	23.46590355	12.2587459	-0.936754617	0.662042929	*	0.0357551	Fezf1	GO:0005634//nucleus;GO:0005654//nucleoplasm;GO:0005829//cytosol	GO:0000978//RNA polymerase II cis-regulatory region sequence-specific DNA binding;GO:0001227//DNA-binding transcription repressor activity, RNA polymerase II-specific	GO:0010468//regulation of gene expression;GO:0045666//positive regulation of neuron differentiation;GO:0021772//olfactory bulb development;GO:0045893//positive regulation of transcription, DNA-templated;GO:0043697//cell dedifferentiation;GO:0021797//forebrain anterior/posterior pattern specification;GO:0001764//neuron migration;GO:0007411//axon guidance;GO:0008285//negative regulation of cell pop…	K09228//KRAB domain-containing zinc finger protein	XP_008512644.1//PREDICTED: fez family zinc finger protein 1 isoform X1 [Equus przewalskii]	1
76293	1513	20.06160341	18.92266344	-0.084321749	0.989114938	*	0.871093089	Mfap4	GO:0071953//elastic fiber;GO:0062023//collagen-containing extracellular matrix;GO:0001527//microfibril;GO:0005576//extracellular region	NA	GO:0009650//UV protection;GO:0007155//cell adhesion;GO:0097435//supramolecular fiber organization;GO:0010712//regulation of collagen metabolic process;GO:0048251//elastic fiber assembly;GO:0071493//cellular response to UV-B	K10104//ficolin	NP_083844.1//microfibril-associated glycoprotein 4 isoform 2 precursor [Mus musculus]	2
75016	2730	75.60998308	66.14381702	-0.192970429	0.989114938	*	0.308703409	4930480K23Rik	NA	GO:0004523//RNA-DNA hybrid ribonuclease activity;GO:0003676//nucleic acid binding;GO:0004190//aspartic-type endopeptidase activity	GO:0015074//DNA integration	K17277//epidermal growth factor receptor kinase substrate 8;K06225//patched 1;K18995//ATP-dependent RNA helicase DHX29 [EC:3.6.4.13]	EDL35936.1//mCG1037570, partial [Mus musculus];XP_012997796.1//LOW QUALITY PROTEIN: uncharacterized protein LOC101788591 [Cavia porcellus]	1
195646	2270	267.3973402	384.3865988	0.523572924	0.905165027	*	0.154450293	Hs3st2	GO:0016021//integral component of membrane;GO:0000139//Golgi membrane	GO:0033871//[heparan sulfate]-glucosamine 3-sulfotransferase 2 activity;GO:0008467//[heparan sulfate]-glucosamine 3-sulfotransferase 1 activity	GO:0007623//circadian rhythm	K07808//[heparan sulfate]-glucosamine 3-sulfotransferase 2 [EC:2.8.2.29]	NP_001074796.1//heparan sulfate glucosamine 3-O-sulfotransferase 2 [Mus musculus]	1
16527	3810	804.7864472	761.7536122	-0.079281574	0.989114938	*	0.525545216	Kcnk3	GO:0005887//integral component of plasma membrane;GO:0005886//plasma membrane	GO:0005252//open rectifier potassium channel activity;GO:0044548//S100 protein binding;GO:0008022//protein C-terminus binding;GO:0005216//ion channel activity;GO:0022841//potassium ion leak channel activity	GO:0071456//cellular response to hypoxia;GO:0042493//response to drug;GO:0006813//potassium ion transport;GO:0034220//ion transmembrane transport;GO:0071294//cellular response to zinc ion;GO:0030322//stabilization of membrane potential;GO:0007420//brain development;GO:0051481//negative regulation of cytosolic calcium ion concentration;GO:0090102//cochlea development;GO:0071805//potassium ion tran…	K04914//potassium channel subfamily K member 3	XP_034370513.1//potassium channel subfamily K member 3 [Arvicanthis niloticus]	2
12262	1063	1166.77233	1068.981136	-0.126286684	0.874825819	*	0.13078981	C1qc	GO:0005581//collagen trimer	GO:0004867//serine-type endopeptidase inhibitor activity	NA	K06237//collagen, type IV, alpha	XP_020369783.1//LOW QUALITY PROTEIN: uncharacterized protein LOC109914588 [Rhincodon typus]	2
22227	1644	0.820501489	1.330674239	0.697579573	0.989114938	*	0.596564607	Ucp1	GO:0005740//mitochondrial envelope;GO:0005743//mitochondrial inner membrane;GO:0016021//integral component of membrane;GO:0005739//mitochondrion	GO:0017077//oxidative phosphorylation uncoupler activity;GO:0036041//long-chain fatty acid binding;GO:1901612//cardiolipin binding;GO:0032555//purine ribonucleotide binding;GO:0019003//GDP binding;GO:0005525//GTP binding;GO:0022857//transmembrane transporter activity	GO:0034614//cellular response to reactive oxygen species;GO:0120162//positive regulation of cold-induced thermogenesis;GO:0070417//cellular response to cold;GO:1903426//regulation of reactive oxygen species biosynthetic process;GO:0006839//mitochondrial transport;GO:0071398//cellular response to fatty acid;GO:0006357//regulation of transcription by RNA polymerase II;GO:1990845//adaptive thermogen…	K08769//solute carrier family 25 (mitochondrial uncoupling protein), member 7	NP_033489.1//mitochondrial brown fat uncoupling protein 1 [Mus musculus]	3
19252	1952	1195.177577	1394.12069	0.222130475	0.989114938	*	0.336217798	Dusp1	GO:0005634//nucleus;GO:0005737//cytoplasm	GO:0008330//protein tyrosine/threonine phosphatase activity;GO:0017017//MAP kinase tyrosine/serine/threonine phosphatase activity;GO:0051019//mitogen-activated protein kinase binding;GO:0008138//protein tyrosine/serine/threonine phosphatase activity;GO:0004725//protein tyrosine phosphatase activity;GO:0019838//growth factor binding;GO:0004722//protein serine/threonine phosphatase activity	GO:0090266//regulation of mitotic cell cycle spindle assembly checkpoint;GO:0035335//peptidyl-tyrosine dephosphorylation;GO:0043407//negative regulation of MAP kinase activity;GO:0007162//negative regulation of cell adhesion;GO:0009416//response to light stimulus;GO:0001706//endoderm formation;GO:0035556//intracellular signal transduction;GO:0000188//inactivation of MAPK activity;GO:0043065//posi…	K21278//dual specificity protein phosphatase 1 [EC:3.1.3.16 3.1.3.48]	NP_038670.1//dual specificity protein phosphatase 1 [Mus musculus]	3
320297	2807	10.45983676	10.12635445	-0.046745448	0.994684314	*	0.912058709	A830009L08Rik	NA	GO:0004190//aspartic-type endopeptidase activity	NA	NA	EDL00970.1//mCG1047223, partial [Mus musculus]	1
320022	2950	10.37091463	12.88317848	0.312945439	0.989114938	*	0.454272945	Ccdc79	GO:0000784//nuclear chromosome, telomeric region;GO:0000781//chromosome, telomeric region;GO:0005637//nuclear inner membrane	GO:0003677//DNA binding	GO:0007129//synapsis;GO:0045141//meiotic telomere clustering;GO:0070197//meiotic attachment of telomere to nuclear envelope	NA	NP_851289.2//telomere repeats-binding bouquet formation protein 1 [Mus musculus]	3
68001	1163	310.1676762	304.825286	-0.025065762	0.989114938	*	0.77311279	1110004E09Rik	GO:0005856//cytoskeleton;GO:0005929//cilium;GO:0005829//cytosol	NA	GO:0060271//cilium assembly;GO:0003352//regulation of cilium movement	NA	NP_080778.2//cilia- and flagella-associated protein 298 [Mus musculus]	2
666331	472	0.092252253	0.065224457	-0.500171114	0.989114938	*	0.872495688	LOC666331	NA	NA	NA	NA	NP_001243247.1//uncharacterized protein LOC666331 [Mus musculus]	1
208151	7964	2716.798616	2869.743792	0.079014312	0.989114938	*	0.343466887	Tmem132b	GO:0016021//integral component of membrane	NA	NA	K17599//transmembrane protein 132	NP_001177281.1//transmembrane protein 132B precursor [Mus musculus]	1
74012	4197	1232.254398	1255.071206	0.026469086	0.989114938	*	0.740294882	Rap2b	GO:0070062//extracellular exosome;GO:0016020//membrane;GO:0044291//cell-cell contact zone;GO:0030496//midbody;GO:0055038//recycling endosome membrane;GO:0045121//membrane raft;GO:0005829//cytosol;GO:0035579//specific granule membrane;GO:0005923//bicellular tight junction;GO:0070821//tertiary granule membrane;GO:0005886//plasma membrane;GO:0055037//recycling endosome	GO:0019904//protein domain specific binding;GO:0019003//GDP binding;GO:0005525//GTP binding;GO:0003924//GTPase activity	GO:0031532//actin cytoskeleton reorganization;GO:0007165//signal transduction;GO:0030168//platelet activation;GO:0030336//negative regulation of cell migration;GO:0031954//positive regulation of protein autophosphorylation;GO:0061097//regulation of protein tyrosine kinase activity;GO:0043312//neutrophil degranulation;GO:0034613//cellular protein localization;GO:0046328//regulation of JNK cascade;…	K07838//Ras-related protein Rap-2B	TEA25842.1//hypothetical protein DBR06_SOUSAS1210135, partial [Sousa chinensis]	4
108089	5129	612.0486565	607.1558857	-0.011579376	0.993294328	*	0.904930425	Rnf144a	NA	NA	NA	K11975//E3 ubiquitin-protein ligase RNF144 [EC:2.3.2.31]	EDM03201.1//similar to mKIAA0161 protein (predicted), isoform CRA_a [Rattus norvegicus]	4;2
319760	2838	75.17285487	72.79099408	-0.046451828	0.989114938	*	0.804647088	D130020L05Rik	GO:0005634//nucleus;GO:0005654//nucleoplasm;GO:0005815//microtubule organizing center;GO:0030289//protein phosphatase 4 complex;GO:0005829//cytosol;GO:0016607//nuclear speck;GO:0005737//cytoplasm	NA	GO:0006470//protein dephosphorylation;GO:0045722//positive regulation of gluconeogenesis	K17491//protein phosphatase 4 regulatory subunit 3;K16893//cation channel sperm-associated protein subunit beta	BAC27486.1//unnamed protein product, partial [Mus musculus]	1
102465227	115	0.166523353	0.164313051	-0.019277438	0.999968907	*	0.995064695	Mir6418	NA	NA	NA	NA	NA	1
272009	3104	710.3046668	695.90197	-0.029553872	0.989114938	*	0.705461792	Srsf12	GO:0005634//nucleus	NA	GO:0000381//regulation of alternative mRNA splicing, via spliceosome;GO:0000395//mRNA 5'-splice site recognition	K12900//FUS-interacting serine-arginine-rich protein 1;K15176//RNA polymerase-associated protein CTR9;K15174//RNA polymerase II-associated factor 1;K12891//splicing factor, arginine/serine-rich 2	NP_808442.2//serine/arginine-rich splicing factor 12 isoform 2 [Mus musculus];XP_028728594.1//serine/arginine-rich splicing factor 12 [Peromyscus leucopus]	4
50875	2338	561.6075956	593.7386177	0.080265504	0.98424093	*	0.29022694	Tmod3	GO:0005865//striated muscle thin filament;GO:0001726//ruffle;GO:0005856//cytoskeleton;GO:0016021//integral component of membrane;GO:0030016//myofibril;GO:0030027//lamellipodium;GO:0031941//filamentous actin	GO:0003779//actin binding;GO:0005523//tropomyosin binding;GO:0051011//microtubule minus-end binding	GO:0048821//erythrocyte development;GO:0007015//actin filament organization;GO:0030036//actin cytoskeleton organization;GO:0051694//pointed-end actin filament capping;GO:0006936//muscle contraction;GO:1901992//positive regulation of mitotic cell cycle phase transition;GO:0030239//myofibril assembly;GO:0051271//negative regulation of cellular component movement	K10370//tropomodulin;K12495//IQ motif and SEC7 domain-containing protein;K23573//dentin sialophosphoprotein	NP_058659.1//tropomodulin-3 isoform 1 [Mus musculus];XP_014636207.1//PREDICTED: tropomodulin-3 [Ceratotherium simum simum];XP_018430218.1//PREDICTED: keratin-associated protein 4-3-like [Nanorana parkeri]	2
16716	5455	177.7626803	155.1475856	-0.196311229	0.884224608	*	0.13915112	Ky	GO:0005856//cytoskeleton;GO:0030018//Z disc	GO:0008233//peptidase activity	GO:0007528//neuromuscular junction development;GO:0007517//muscle organ development	K22017//mucin-4;K14786//protein KRI1	EDL21049.1//kyphoscoliosis peptidase, isoform CRA_a, partial [Mus musculus]	3
66962	1846	285.2218418	263.5085461	-0.114234713	0.924574829	*	0.183373784	Swsap1	GO:0005634//nucleus;GO:0097196//Shu complex	GO:0003697//single-stranded DNA binding;GO:0016887//ATPase activity	GO:0000724//double-strand break repair via homologous recombination;GO:0050821//protein stabilization	K08288//protein kinase C substrate 80K-H	NP_080146.1//ATPase SWSAP1 [Mus musculus]	1
58520	1226	623.1220926	594.5942978	-0.06760924	0.989114938	*	0.38401262	0610007P14Rik	GO:0016021//integral component of membrane	NA	NA	NA	XP_003408832.2//probable ergosterol biosynthetic protein 28 isoform X1 [Loxodonta africana];XP_005343433.1//probable ergosterol biosynthetic protein 28 [Microtus ochrogaster]	2
BGI_novel_G000577	452	0.209913245	0.2890687	0.4616192	0.989114938	*	0.867490258	NA	GO:0005840//ribosome	GO:0003735//structural constituent of ribosome	GO:0006412//translation	K02991//small subunit ribosomal protein S6e	EDL29549.1//mCG22088 [Mus musculus]	NA
100504491	3531	331.5364003	396.0720104	0.256595476	0.832975171	*	0.100674053	Dcdc2b	GO:0005815//microtubule organizing center;GO:0005874//microtubule	NA	GO:0035556//intracellular signal transduction	K23405//doublecortin domain-containing protein 2	XP_006502696.1//doublecortin domain-containing protein 2B isoform X3 [Mus musculus];NP_001182659.1//doublecortin domain-containing protein 2B [Mus musculus];NP_932143.2//IQ domain-containing protein C [Mus musculus];XP_006502694.1//doublecortin domain-containing protein 2B isoform X1 [Mus musculus]	1
98682	4632	2302.869031	2280.635698	-0.013996351	0.989114938	*	0.836770176	Mfsd6	GO:0016021//integral component of membrane;GO:0005886//plasma membrane	GO:0032393//MHC class I receptor activity;GO:0042288//MHC class I protein binding	GO:0042590//antigen processing and presentation of exogenous peptide antigen via MHC class I;GO:0002250//adaptive immune response	K07204//regulatory associated protein of mTOR;K04437//filamin	NP_835182.1//major facilitator superfamily domain-containing protein 6 isoform 2 [Mus musculus];XP_029334369.1//major facilitator superfamily domain-containing protein 6 isoform X2 [Mus caroli];XP_029394878.1//major facilitator superfamily domain-containing protein 6 isoform X1 [Mus pahari];EDK99979.1//RIKEN cDNA 2210010L05, partial [Mus musculus]	4;2
BGI_novel_G000930	383	1.071456853	0.237619498	-2.17284863	0.976789087	*	0.261155987	NA	GO:0005840//ribosome;GO:0016020//membrane;GO:0016021//integral component of membrane	GO:0042289//MHC class II protein binding;GO:0003735//structural constituent of ribosome	GO:0006886//intracellular protein transport;GO:0019882//antigen processing and presentation;GO:0070206//protein trimerization;GO:0006412//translation;GO:0006955//immune response	K02955//small subunit ribosomal protein S14e	KAF5913287.1//hypothetical protein HPG69_016903 [Diceros bicornis minor]	NA
114676	1545	20.64794452	20.9464996	0.020711003	0.999968907	*	0.940610466	4930519F09Rik	GO:0045254//pyruvate dehydrogenase complex;GO:0005739//mitochondrion;GO:0005967//mitochondrial pyruvate dehydrogenase complex	GO:0004738//pyruvate dehydrogenase activity;GO:0034604//pyruvate dehydrogenase (NAD+) activity;GO:0004739//pyruvate dehydrogenase (acetyl-transferring) activity	GO:0006099//tricarboxylic acid cycle;GO:0006006//glucose metabolic process;GO:0061732//mitochondrial acetyl-CoA biosynthetic process from pyruvate;GO:0006086//acetyl-CoA biosynthetic process from pyruvate	K00161//pyruvate dehydrogenase E1 component alpha subunit [EC:1.2.4.1]	KAF1585888.1//Pyruvate dehydrogenase E1 component subunit alpha, somatic form, mitochondrial, partial [Eudyptes pachyrhynchus]	1
246228	3140	541.4843232	480.4945211	-0.17239959	0.832975171	*	0.102957935	Vwa1	GO:0031012//extracellular matrix;GO:0005615//extracellular space;GO:0062023//collagen-containing extracellular matrix;GO:0005614//interstitial matrix;GO:0005576//extracellular region;GO:0005604//basement membrane	GO:0042802//identical protein binding	GO:0003429//growth plate cartilage chondrocyte morphogenesis;GO:0048266//behavioral response to pain;GO:0030198//extracellular matrix organization	K17681//ATPase family AAA domain-containing protein 3A/B;K08132//collagen, type XII, alpha	NP_680085.3//von Willebrand factor A domain-containing protein 1 precursor [Mus musculus]	4
12565	2903	328.6453259	419.9166026	0.353571364	0.45061797	*	0.010490422	Cdh9	GO:0016021//integral component of membrane;GO:0005886//plasma membrane	GO:0005509//calcium ion binding	GO:0007156//homophilic cell adhesion via plasma membrane adhesion molecules	K06801//cadherin 9, type 2, T1-cadherin	XP_024621540.1//cadherin-9 isoform X1 [Neophocaena asiaeorientalis asiaeorientalis]	1
320997	2618	3.746068897	1.941526284	-0.948186195	0.989114938	*	0.309731473	Cyp4f39	GO:0016021//integral component of membrane;GO:0005789//endoplasmic reticulum membrane	GO:0016705//oxidoreductase activity, acting on paired donors, with incorporation or reduction of molecular oxygen;GO:0020037//heme binding;GO:0005506//iron ion binding;GO:0004497//monooxygenase activity	GO:0046513//ceramide biosynthetic process	K00490//cytochrome P450 family 4 subfamily F [EC:1.14.14.1];K17731//cytochrome P450 family 4 subfamily F polypeptide 22	NP_796281.1//cytochrome P450, family 2, subfamily E, polypeptide 2 homolog [Mus musculus]	3
433294	1086	0.154629476	0.81074545	2.390433666	0.989114938	*	0.307491442	Mettl21c	GO:0032991//protein-containing complex;GO:0005634//nucleus	GO:0016279//protein-lysine N-methyltransferase activity;GO:0031072//heat shock protein binding	GO:0010880//regulation of release of sequestered calcium ion into cytosol by sarcoplasmic reticulum;GO:0006479//protein methylation;GO:0008628//hormone-mediated apoptotic signaling pathway;GO:0007519//skeletal muscle tissue development;GO:0071549//cellular response to dexamethasone stimulus	K21805//protein N-lysine methyltransferase METTL21C [EC:2.1.1.-]	NP_001013821.1//protein-lysine methyltransferase METTL21C [Mus musculus]	1
224860	4068	1833.259585	1934.070245	0.077229112	0.962280248	*	0.228500841	Plcl2	NA	NA	NA	K15370//inactive phospholipase C-like protein 2	XP_021073363.1//inactive phospholipase C-like protein 2 [Mus pahari]	3
433855	2845	2835.708556	2767.196994	-0.035283914	0.989114938	*	0.720375432	AI506816	GO:0019031//viral envelope;GO:0016021//integral component of membrane	NA	NA	K09228//KRAB domain-containing zinc finger protein;K11969//ariadne-2 [EC:2.3.2.31];K04257//olfactory receptor;K01787//N-acylglucosamine 2-epimerase [EC:5.1.3.8];K10591//E3 ubiquitin-protein ligase NEDD4 [EC:2.3.2.26];K10279//F-box and leucine-rich repeat protein 13;K05030//calcium-activated chloride channel regulator 3/4	EDL33388.1//mCG1045525, partial [Mus musculus];EDL03169.1//mCG144534, partial [Mus musculus];AAO37281.2//envelope polyprotein [Mus musculus]	1;2
100503783	1058	8.645323838	8.460787827	-0.031127999	0.999968907	*	0.95131798	Gm17733	NA	NA	NA	NA	EDM02161.1//rCG63417 [Rattus norvegicus]	1
67704	991	535.3539846	542.7967952	0.019919063	0.989114938	*	0.840458305	1810037I17Rik	GO:0016021//integral component of membrane;GO:0005789//endoplasmic reticulum membrane	NA	GO:1901877//negative regulation of calcium ion binding;GO:1901895//negative regulation of ATPase-coupled calcium transmembrane transporter activity	NA	NP_077781.1//uncharacterized protein C4orf3 homolog [Mus musculus]	2
14065	1762	2.530634591	3.685125219	0.542214436	0.989114938	*	0.458514447	F2rl3	GO:0005887//integral component of plasma membrane;GO:0005829//cytosol;GO:0005886//plasma membrane	GO:0015057//thrombin-activated receptor activity;GO:0004930//G protein-coupled receptor activity	GO:0051482//positive regulation of cytosolic calcium ion concentration involved in phospholipase C-activating G protein-coupled signaling pathway;GO:0035025//positive regulation of Rho protein signal transduction;GO:0007596//blood coagulation;GO:0051281//positive regulation of release of sequestered calcium ion into cytosol	K04236//coagulation factor II (thrombin) receptor-like 3	NP_032001.2//proteinase-activated receptor 4 preproprotein [Mus musculus]	3
232174	5227	199.2337759	170.3021079	-0.226365955	0.989114938	*	0.407736349	Cyp26b1	GO:0005789//endoplasmic reticulum membrane;GO:0005737//cytoplasm	GO:0016709//oxidoreductase activity, acting on paired donors, with incorporation or reduction of molecular oxygen, NAD(P)H as one donor, and incorporation of one atom of oxygen;GO:0020037//heme binding;GO:0005506//iron ion binding;GO:0000249//C-22 sterol desaturase activity;GO:0008401//retinoic acid 4-hydroxylase activity;GO:0004497//monooxygenase activity;GO:0001972//retinoic acid binding;GO:001…	GO:0001768//establishment of T cell polarity;GO:0034653//retinoic acid catabolic process;GO:0001822//kidney development;GO:0048385//regulation of retinoic acid receptor signaling pathway;GO:0045580//regulation of T cell differentiation;GO:0007283//spermatogenesis;GO:0055114//oxidation-reduction process;GO:0070268//cornification;GO:0042573//retinoic acid metabolic process;GO:2001037//positive regu…	K12664//cytochrome P450 family 26 subfamily B	EDK99118.1//cytochrome P450, family 26, subfamily b, polypeptide 1, isoform CRA_b, partial [Mus musculus]	1;3
70350	1855	6867.90378	7447.300019	0.116847651	0.989114938	*	0.357125068	Basp1	GO:0016605//PML body;GO:0005634//nucleus;GO:0000785//chromatin;GO:0016607//nuclear speck;GO:0030054//cell junction;GO:0016363//nuclear matrix;GO:0005737//cytoplasm;GO:0030426//growth cone;GO:0008180//COP9 signalosome;GO:0005886//plasma membrane	GO:0003714//transcription corepressor activity;GO:0019904//protein domain specific binding	GO:0045892//negative regulation of transcription, DNA-templated;GO:0072112//glomerular visceral epithelial cell differentiation	K17272//brain acid soluble protein 1	NP_081671.1//brain acid soluble protein 1 [Mus musculus]	2
13196	6169	2517.702516	2543.151089	0.014509347	0.989114938	*	0.790111061	Asap1	GO:0031253//cell projection membrane;GO:0002102//podosome;GO:0005829//cytosol;GO:0043197//dendritic spine	GO:0005547//phosphatidylinositol-3,4,5-trisphosphate binding;GO:0046872//metal ion binding;GO:0001786//phosphatidylserine binding;GO:0005546//phosphatidylinositol-4,5-bisphosphate binding;GO:0005096//GTPase activator activity	GO:0061000//negative regulation of dendritic spine development;GO:0060271//cilium assembly;GO:0071803//positive regulation of podosome assembly;GO:1903527//positive regulation of membrane tubulation	K12488//Arf-GAP with SH3 domain, ANK repeat and PH domain-containing protein	NP_001263390.1//arf-GAP with SH3 domain, ANK repeat and PH domain-containing protein 1 isoform b [Mus musculus];XP_029325424.1//arf-GAP with SH3 domain, ANK repeat and PH domain-containing protein 1 isoform X10 [Mus caroli];XP_029325418.1//arf-GAP with SH3 domain, ANK repeat and PH domain-containing protein 1 isoform X4 [Mus caroli];NP_034156.2//arf-GAP with SH3 domain, ANK repeat and PH domain-c…	1;3
268752	6351	608.1824691	623.8596462	0.036717262	0.989114938	*	0.53102506	Wdfy2	GO:0031982//vesicle;GO:0005769//early endosome;GO:0005737//cytoplasm	GO:0046872//metal ion binding	GO:0001934//positive regulation of protein phosphorylation;GO:0045600//positive regulation of fat cell differentiation	K23532//WD repeat and FYVE domain-containing protein 2	NP_780755.2//WD repeat and FYVE domain-containing protein 2 [Mus musculus];XP_011754940.1//WD repeat and FYVE domain-containing protein 2 isoform X2 [Macaca nemestrina];XP_025220204.1//WD repeat and FYVE domain-containing protein 2 [Theropithecus gelada]	4
213011	2629	134.493212	149.8970301	0.156438438	0.914757476	*	0.171574804	Zfp583	NA	NA	NA	K09228//KRAB domain-containing zinc finger protein	XP_030617030.1//zinc finger protein 470 isoform X6 [Delphinapterus leucas];XP_024905375.1//zinc finger protein 583 isoform X5 [Pteropus alecto]	3
BGI_novel_G001120	262	1.990501434	0.168048385	-3.566183329	0.896304178	*	0.144640415	NA	NA	NA	NA	NA	XP_011239105.1//uncharacterized protein C2orf16 homolog [Mus musculus]	NA
217666	3338	272.4202994	260.0793259	-0.066882488	0.989114938	*	0.45882165	L2hgdh	GO:0016021//integral component of membrane;GO:0005739//mitochondrion	GO:0047545//2-hydroxyglutarate dehydrogenase activity;GO:0003973//(S)-2-hydroxy-acid oxidase activity	GO:0044267//cellular protein metabolic process	K00109//2-hydroxyglutarate dehydrogenase [EC:1.1.99.2]	BAE26312.1//unnamed protein product [Mus musculus]	2
74129	2979	1.356813709	1.160048366	-0.226037695	0.989114938	*	0.860326147	Dmgdh	NA	GO:0016491//oxidoreductase activity	NA	K00315//dimethylglycine dehydrogenase [EC:1.5.8.4]	AAH89599.1//Dimethylglycine dehydrogenase precursor [Mus musculus]	3
434341	6945	11.16391923	19.3287735	0.791906503	0.570993556	*	0.01923198	Nlrc5	GO:0005634//nucleus;GO:0005829//cytosol;GO:0005813//centrosome;GO:0005737//cytoplasm	GO:0000978//RNA polymerase II cis-regulatory region sequence-specific DNA binding;GO:0005524//ATP binding	GO:0051607//defense response to virus;GO:0045345//positive regulation of MHC class I biosynthetic process;GO:0060335//positive regulation of interferon-gamma-mediated signaling pathway;GO:0035556//intracellular signal transduction;GO:0060340//positive regulation of type I interferon-mediated signaling pathway;GO:0045944//positive regulation of transcription by RNA polymerase II;GO:0009617//respon…	K22615//NLR family CARD domain containing 5	NP_001028379.2//protein NLRC5 [Mus musculus]	3
230597	4622	2083.285175	2030.116546	-0.037297786	0.989114938	*	0.528199606	Zfyve9	GO:0032991//protein-containing complex;GO:0043231//intracellular membrane-bounded organelle;GO:0031901//early endosome membrane;GO:0005829//cytosol;GO:0005769//early endosome;GO:0005737//cytoplasm	GO:0046872//metal ion binding;GO:0019904//protein domain specific binding;GO:0005545//1-phosphatidylinositol binding;GO:0046332//SMAD binding	GO:0007179//transforming growth factor beta receptor signaling pathway;GO:0016197//endosomal transport;GO:0017015//regulation of transforming growth factor beta receptor signaling pathway	K04679//MAD, mothers against decapentaplegic interacting protein	XP_006503052.1//zinc finger FYVE domain-containing protein 9 isoform X5 [Mus musculus];NP_001334092.1//zinc finger FYVE domain-containing protein 9 isoform 1 [Mus musculus];NP_899123.2//zinc finger FYVE domain-containing protein 9 isoform 2 [Mus musculus]	2
330188	2145	1.832827528	1.489567548	-0.299177485	0.989114938	*	0.76143722	Ccdc63	GO:0005930//axoneme	NA	GO:0003341//cilium movement;GO:0007286//spermatid development;GO:0036158//outer dynein arm assembly	K23732	NP_001276738.1//coiled-coil domain-containing protein 63 isoform 1 [Mus musculus];NP_001371126.1//coiled-coil domain-containing protein 63 [Mus musculus];NP_001371128.1//coiled-coil domain-containing protein 63 [Mus musculus]	4;1
320091	4135	389.0101486	367.3547351	-0.082633923	0.989114938	*	0.4437316	Ano4	GO:0016021//integral component of membrane;GO:0005886//plasma membrane	GO:0005229//intracellular calcium activated chloride channel activity;GO:0017128//phospholipid scramblase activity;GO:0046983//protein dimerization activity	GO:0061591//calcium activated galactosylceramide scrambling;GO:0061589//calcium activated phosphatidylserine scrambling;GO:0061590//calcium activated phosphatidylcholine scrambling	K19499//anoctamin-4	XP_008002576.1//PREDICTED: anoctamin-4 isoform X1 [Chlorocebus sabaeus];XP_006513820.1//anoctamin-4 isoform X3 [Mus musculus];XP_008255180.1//PREDICTED: anoctamin-4 isoform X1 [Oryctolagus cuniculus]	1
102657	3110	618.006948	616.6548641	-0.003159805	0.999968907	*	0.977180859	Cd276	GO:0009897//external side of plasma membrane;GO:0016021//integral component of membrane	GO:0042802//identical protein binding;GO:0005102//signaling receptor binding	GO:0042110//T cell activation;GO:0050852//T cell receptor signaling pathway;GO:0042102//positive regulation of T cell proliferation;GO:0045669//positive regulation of osteoblast differentiation;GO:0050728//negative regulation of inflammatory response;GO:0045085//negative regulation of interleukin-2 biosynthetic process;GO:1900042//positive regulation of interleukin-2 secretion;GO:0001817//regulat…	K06746//immune costimulatory protein B7-H3	NP_598744.1//CD276 antigen precursor [Mus musculus]	4
241732	3087	1108.146087	1056.716831	-0.068559255	0.989114938	*	0.346431128	Tspyl3	GO:0005634//nucleus	NA	GO:0006334//nucleosome assembly	K11286//TSPY-like 3	EDL06018.1//mCG49000, partial [Mus musculus]	2
68612	931	10.58370474	8.635220237	-0.293539841	0.989114938	*	0.564206242	Ube2c	GO:0005634//nucleus;GO:0000151//ubiquitin ligase complex;GO:0005829//cytosol;GO:0005886//plasma membrane;GO:0005680//anaphase-promoting complex	GO:0005524//ATP binding;GO:0044389//ubiquitin-like protein ligase binding;GO:0016740//transferase activity;GO:0061631//ubiquitin conjugating enzyme activity;GO:0004842//ubiquitin-protein transferase activity	GO:0070936//protein K48-linked ubiquitination;GO:0016567//protein ubiquitination;GO:0070979//protein K11-linked ubiquitination;GO:0010994//free ubiquitin chain polymerization;GO:0006511//ubiquitin-dependent protein catabolic process;GO:0031145//anaphase-promoting complex-dependent catabolic process;GO:0010458//exit from mitosis;GO:0051301//cell division;GO:0030071//regulation of mitotic metaphase…	K06688//ubiquitin-conjugating enzyme E2 C [EC:2.3.2.23]	XP_035574264.1//ubiquitin-conjugating enzyme E2 C-like [Canis lupus dingo]	2
13589	7330	1462.26302	1394.463827	-0.068492324	0.942354286	*	0.2038868	Mapre1	GO:0005815//microtubule organizing center;GO:0042995//cell projection;GO:0051233//spindle midzone;GO:0005874//microtubule;GO:0005925//focal adhesion;GO:0035371//microtubule plus-end;GO:0015630//microtubule cytoskeleton;GO:0005813//centrosome;GO:0030981//cortical microtubule cytoskeleton;GO:1905721//mitotic spindle astral microtubule end;GO:0031253//cell projection membrane;GO:0036064//ciliary bas…	GO:0042802//identical protein binding;GO:0051010//microtubule plus-end binding;GO:0008017//microtubule binding;GO:0019901//protein kinase binding	GO:0016477//cell migration;GO:0051225//spindle assembly;GO:1903033//positive regulation of microtubule plus-end binding;GO:1905515//non-motile cilium assembly;GO:0031116//positive regulation of microtubule polymerization;GO:0031110//regulation of microtubule polymerization or depolymerization;GO:1904825//protein localization to microtubule plus-end;GO:0051301//cell division;GO:0071539//protein lo…	K10436//microtubule-associated protein, RP/EB family	KAF3816101.1//hypothetical protein GH733_014690 [Mirounga leonina]	3
228026	5188	662.0475476	708.4884792	0.09780956	0.902422922	*	0.149813487	Pdk1	GO:0005759//mitochondrial matrix;GO:0005654//nucleoplasm;GO:0045254//pyruvate dehydrogenase complex;GO:0005730//nucleolus;GO:0005739//mitochondrion;GO:0005886//plasma membrane;GO:0005967//mitochondrial pyruvate dehydrogenase complex	GO:0004674//protein serine/threonine kinase activity;GO:0005524//ATP binding;GO:0042802//identical protein binding;GO:0004672//protein kinase activity;GO:0004740//pyruvate dehydrogenase (acetyl-transferring) kinase activity;GO:0044877//protein-containing complex binding	GO:0006006//glucose metabolic process;GO:0008631//intrinsic apoptotic signaling pathway in response to oxidative stress;GO:0006468//protein phosphorylation;GO:0010510//regulation of acetyl-CoA biosynthetic process from pyruvate;GO:0035556//intracellular signal transduction;GO:0007166//cell surface receptor signaling pathway;GO:1904183//negative regulation of pyruvate dehydrogenase activity;GO:004…	K12077//pyruvate dehydrogenase kinase isoform 1 [EC:2.7.11.2]	NP_766253.2//[Pyruvate dehydrogenase (acetyl-transferring)] kinase isozyme 1, mitochondrial isoform 1 precursor [Mus musculus]	5
56774	3433	0.217485312	0.110179477	-0.981062455	0.989114938	*	0.752919414	Slc6a14	GO:0005887//integral component of plasma membrane;GO:0031526//brush border membrane;GO:0005886//plasma membrane	GO:0005328//neurotransmitter:sodium symporter activity;GO:0005275//amine transmembrane transporter activity	GO:0006865//amino acid transport;GO:0009636//response to toxic substance	K05047//solute carrier family 6 (neurotransmitter transporter) member 14	AAK43541.1//Na+ and Cl- coupled neutral and basic amino acid transporter ATB0,+ [Mus musculus]	4
211151	672	141.0520944	128.9773219	-0.129110669	0.989114938	*	0.402468265	Churc1	NA	GO:0008270//zinc ion binding	GO:0007275//multicellular organism development;GO:0045893//positive regulation of transcription, DNA-templated	K11969//ariadne-2 [EC:2.3.2.31];K05954//protein farnesyltransferase subunit beta [EC:2.5.1.58]	XP_024424215.1//protein Churchill [Desmodus rotundus]	1
212085	588	11.58611459	13.41464193	0.211411707	0.989114938	*	0.508324708	Trim52	NA	NA	NA	K12025//tripartite motif-containing protein 52	EDL05783.1//mCG50834, partial [Mus musculus];EDL00526.1//mCG1042451 [Mus musculus]	1;3
114128	1897	1235.950052	1215.324092	-0.024279351	0.989114938	*	0.786868371	Laptm4b	GO:0016020//membrane;GO:0005765//lysosomal membrane;GO:0042995//cell projection;GO:0032585//multivesicular body membrane;GO:0031902//late endosome membrane;GO:0097487//multivesicular body, internal vesicle;GO:0005764//lysosome;GO:0005768//endosome;GO:0016021//integral component of membrane;GO:0005886//plasma membrane;GO:0005769//early endosome	GO:0097001//ceramide binding;GO:0031625//ubiquitin protein ligase binding;GO:0019900//kinase binding;GO:1902936//phosphatidylinositol bisphosphate binding	GO:0032509//endosome transport via multivesicular body sorting pathway;GO:0032911//negative regulation of transforming growth factor beta1 production;GO:1905671//regulation of lysosome organization;GO:1905166//negative regulation of lysosomal protein catabolic process;GO:0007032//endosome organization;GO:0097213//regulation of lysosomal membrane permeability	K12387//lysosomal-associated transmembrane protein	NP_277056.1//lysosomal-associated transmembrane protein 4B [Mus musculus]	3
320027	3117	552.0630796	555.6648725	0.009381919	0.999968907	*	0.945401829	Fstl4	GO:0030141//secretory granule;GO:0005576//extracellular region	GO:0048403//brain-derived neurotrophic factor binding;GO:0005509//calcium ion binding	GO:0048671//negative regulation of collateral sprouting;GO:0061000//negative regulation of dendritic spine development;GO:0030154//cell differentiation;GO:0007275//multicellular organism development;GO:0031549//negative regulation of brain-derived neurotrophic factor receptor signaling pathway;GO:0048670//regulation of collateral sprouting	K17341//hemicentin	EDL33607.1//follistatin-like 4, isoform CRA_b, partial [Mus musculus]	3
BGI_novel_G000588	428	0.102481402	0.0724567	-0.500171114	0.989114938	*	0.872495688	NA	GO:0005840//ribosome	GO:0003735//structural constituent of ribosome	GO:0006412//translation	NA	AAS66218.1//LRRGT00127 [Rattus norvegicus]	NA
71373	2260	232.0055407	235.7273856	0.022960113	0.989114938	*	0.800999657	Prr16	NA	NA	GO:0045727//positive regulation of translation;GO:0045793//positive regulation of cell size	K11722//bromodomain-containing protein 4	NP_001074693.1//protein Largen [Mus musculus]	2
319262	4227	372.8991419	333.0364436	-0.16310542	0.976789087	*	0.259761398	Fchsd1	GO:0042995//cell projection;GO:0031594//neuromuscular junction;GO:0055037//recycling endosome;GO:0043204//perikaryon	GO:0008289//lipid binding	GO:0030833//regulation of actin filament polymerization;GO:0030838//positive regulation of actin filament polymerization;GO:0044803//multi-organism membrane organization;GO:0007274//neuromuscular synaptic transmission	K20125//F-BAR and double SH3 domains protein	EDL10106.1//FCH and double SH3 domains 1, isoform CRA_f, partial [Mus musculus]	4
74018	6482	791.4508058	856.0731427	0.113234386	0.652791363	*	0.033845988	Als2	GO:0016020//membrane;GO:0030425//dendrite;GO:0031982//vesicle;GO:0005737//cytoplasm;GO:0043025//neuronal cell body;GO:0032991//protein-containing complex;GO:0030426//growth cone;GO:0005829//cytosol;GO:0043197//dendritic spine;GO:0005769//early endosome;GO:0030424//axon;GO:0043231//intracellular membrane-bounded organelle;GO:0005634//nucleus;GO:0005813//centrosome;GO:0030027//lamellipodium;GO:0014…	GO:0048365//Rac GTPase binding;GO:0042802//identical protein binding;GO:0030676//Rac guanyl-nucleotide exchange factor activity;GO:0043539//protein serine/threonine kinase activator activity;GO:0017112//Rab guanyl-nucleotide exchange factor activity;GO:0042803//protein homodimerization activity;GO:0017137//Rab GTPase binding;GO:0005096//GTPase activator activity	GO:0001881//receptor recycling;GO:0007528//neuromuscular junction development;GO:0007041//lysosomal transport;GO:0043547//positive regulation of GTPase activity;GO:0051260//protein homooligomerization;GO:0016050//vesicle organization;GO:0048812//neuron projection morphogenesis;GO:0045860//positive regulation of protein kinase activity;GO:0016197//endosomal transport;GO:0008219//cell death;GO:0001…	K04575//amyotrophic lateral sclerosis 2 protein	XP_021055037.1//alsin isoform X1 [Mus pahari];NP_001153420.2//alsin isoform 1 [Mus musculus];NP_666221.1//alsin isoform 2 [Mus musculus]	6;3;2
66404	2142	869.5885211	883.1663377	0.022352288	0.989114938	*	0.745949688	Rtfdc1	GO:0005634//nucleus;GO:0005657//replication fork	GO:0003677//DNA binding	GO:0071171//site-specific DNA replication termination at RTS1 barrier;GO:1902979//mitotic DNA replication termination;GO:0097752//regulation of DNA stability;GO:0072711//cellular response to hydroxyurea	K14650//transcription initiation factor TFIID subunit 3	EDL06606.1//mCG2574, partial [Mus musculus]	2
56274	2709	241.7742147	243.4835823	0.010164108	0.999298333	*	0.933737618	Stk3	GO:0032991//protein-containing complex;GO:0005634//nucleus;GO:0005737//cytoplasm	GO:0000287//magnesium ion binding;GO:0004674//protein serine/threonine kinase activity;GO:0005524//ATP binding;GO:0004672//protein kinase activity;GO:0042802//identical protein binding;GO:0045182//translation regulator activity;GO:0003730//mRNA 3'-UTR binding	GO:0023014//signal transduction by protein phosphorylation;GO:0046330//positive regulation of JNK cascade;GO:0001841//neural tube formation;GO:0097284//hepatocyte apoptotic process;GO:0051897//positive regulation of protein kinase B signaling;GO:0007346//regulation of mitotic cell cycle;GO:0060800//regulation of cell differentiation involved in embryonic placenta development;GO:0035329//hippo sig…	K04412//serine/threonine kinase 3	NP_062609.2//serine/threonine-protein kinase 3 isoform 1 [Mus musculus];XP_007999376.1//PREDICTED: serine/threonine-protein kinase 3 isoform X1 [Chlorocebus sabaeus];EDL08840.1//serine/threonine kinase 3 (Ste20, yeast homolog), isoform CRA_a, partial [Mus musculus];XP_030104530.1//serine/threonine-protein kinase 3 isoform X3 [Mus musculus]	2
269966	6326	1380.160942	1413.153995	0.034082177	0.989114938	*	0.642751027	Nup98	GO:0043231//intracellular membrane-bounded organelle;GO:0005634//nucleus;GO:0005654//nucleoplasm;GO:0005643//nuclear pore;GO:0031965//nuclear membrane;GO:0005635//nuclear envelope;GO:0042405//nuclear inclusion body;GO:1990904//ribonucleoprotein complex;GO:0044615//nuclear pore nuclear basket;GO:0034399//nuclear periphery;GO:0016604//nuclear body;GO:0031080//nuclear pore outer ring;GO:0000776//kin…	GO:0003723//RNA binding;GO:0003729//mRNA binding;GO:0003713//transcription coactivator activity;GO:1990841//promoter-specific chromatin binding;GO:0017056//structural constituent of nuclear pore;GO:0042277//peptide binding;GO:0008236//serine-type peptidase activity;GO:0008139//nuclear localization sequence binding	GO:0048026//positive regulation of mRNA splicing, via spliceosome;GO:0034398//telomere tethering at nuclear periphery;GO:0006606//protein import into nucleus;GO:0000973//posttranscriptional tethering of RNA polymerase II gene DNA at nuclear periphery;GO:0006405//RNA export from nucleus;GO:0051292//nuclear pore complex assembly;GO:0051028//mRNA transport	K14297//nuclear pore complex protein Nup98-Nup96	NP_001274096.1//nuclear pore complex protein Nup98-Nup96 isoform 5 [Mus musculus];EDL16584.1//nucleoporin 98, isoform CRA_c [Mus musculus];NP_001274095.1//nuclear pore complex protein Nup98-Nup96 isoform 4 [Mus musculus];EDL16583.1//nucleoporin 98, isoform CRA_b, partial [Mus musculus];XP_029390740.1//nuclear pore complex protein Nup98-Nup96 isoform X2 [Mus pahari]	1;2
75799	1484	27.31758144	26.25725479	-0.057113671	0.989114938	*	0.855090749	4930444P10Rik	NA	NA	NA	K11969//ariadne-2 [EC:2.3.2.31];K10591//E3 ubiquitin-protein ligase NEDD4 [EC:2.3.2.26]	XP_006495647.1//putative uncharacterized protein C8orf89 homolog isoform X3 [Mus musculus];XP_021030063.1//putative uncharacterized protein C8orf89 homolog [Mus caroli];XP_006495645.1//putative uncharacterized protein C8orf89 homolog isoform X1 [Mus musculus]	1;2
26367	3234	14.05244792	7.296903586	-0.945465172	0.610078884	*	0.026576582	Ceacam2	GO:0009897//external side of plasma membrane;GO:0016324//apical plasma membrane;GO:0030054//cell junction;GO:0005912//adherens junction;GO:0009925//basal plasma membrane;GO:0009986//cell surface;GO:0005911//cell-cell junction;GO:0016021//integral component of membrane;GO:0016328//lateral plasma membrane;GO:0005886//plasma membrane	GO:0042802//identical protein binding;GO:1990782//protein tyrosine kinase binding;GO:0019903//protein phosphatase binding;GO:0042803//protein homodimerization activity;GO:0019901//protein kinase binding;GO:0046983//protein dimerization activity;GO:0003779//actin binding;GO:0015125//bile acid transmembrane transporter activity;GO:0019900//kinase binding;GO:0005516//calmodulin binding;GO:0031005//f…	GO:2000252//negative regulation of feeding behavior;GO:0070348//negative regulation of brown fat cell proliferation;GO:0016032//viral process;GO:0097009//energy homeostasis	K06499//carcinoembryonic antigen-related cell adhesion molecule	AAC99458.1//biliary glycoprotein 2 long isoform [Mus musculus];NP_001106840.1//carcinoembryonic antigen-related cell adhesion molecule 2 isoform b precursor [Mus musculus];NP_001106839.1//carcinoembryonic antigen-related cell adhesion molecule 2 isoform a precursor [Mus musculus]	1;4
71624	1202	4.501899407	6.595287144	0.550901652	0.989114938	*	0.396734491	4833411C07Rik	NA	NA	NA	NA	EDL22051.1//mCG59572, isoform CRA_b [Mus musculus]	1
238333	2028	69.44612011	60.48641346	-0.199282976	0.97094597	*	0.245769374	Samd15	NA	NA	NA	K04574//neurofilament heavy polypeptide	NP_001277217.1//sterile alpha motif domain-containing protein 15 [Mus musculus]	1
BGI_novel_G001059	2796	51.54817443	58.60931505	0.185208641	0.989114938	*	0.363418269	NA	GO:0016021//integral component of membrane	NA	NA	K11969//ariadne-2 [EC:2.3.2.31]	BAC34538.1//unnamed protein product [Mus musculus]	NA
140497	1139	31.19932811	30.48434513	-0.033446406	0.993037427	*	0.903558685	AF251705	GO:0016021//integral component of membrane;GO:0005886//plasma membrane	NA	GO:0002376//immune system process;GO:0050715//positive regulation of cytokine secretion	K06719//CD300 antigen	EDL34456.1//mCG146304, isoform CRA_b, partial [Mus musculus]	1
23983	1711	4418.09059	4276.49736	-0.046993351	0.989114938	*	0.453184727	Pcbp1	GO:0016020//membrane;GO:0070062//extracellular exosome;GO:0005634//nucleus;GO:0005654//nucleoplasm;GO:0016607//nuclear speck;GO:0005737//cytoplasm;GO:0005829//cytosol;GO:0036464//cytoplasmic ribonucleoprotein granule	GO:0098847//sequence-specific single stranded DNA binding;GO:0003697//single-stranded DNA binding;GO:0003729//mRNA binding;GO:0000981//DNA-binding transcription factor activity, RNA polymerase II-specific;GO:0003723//RNA binding;GO:0008494//translation activator activity;GO:0003730//mRNA 3'-UTR binding;GO:0045296//cadherin binding	GO:0016070//RNA metabolic process;GO:0006397//mRNA processing;GO:0000398//mRNA splicing, via spliceosome;GO:0039694//viral RNA genome replication;GO:0045944//positive regulation of transcription by RNA polymerase II	K12889//poly(rC)-binding protein 1	XP_033049659.1//poly(rC)-binding protein 1-like [Trachypithecus francoisi]	3
217154	3049	2709.417054	2881.297227	0.088736012	0.989114938	*	0.418439853	Stac2	GO:0031234//extrinsic component of cytoplasmic side of plasma membrane;GO:0005829//cytosol;GO:0042383//sarcolemma	GO:0046872//metal ion binding	GO:1901387//positive regulation of voltage-gated calcium channel activity;GO:1903078//positive regulation of protein localization to plasma membrane;GO:0035556//intracellular signal transduction;GO:0003009//skeletal muscle contraction	K23712	VCX36905.1//unnamed protein product, partial [Gulo gulo]	4
67636	2205	447.9847832	397.4202678	-0.172784279	0.540988055	*	0.016803476	Lyrm5	GO:0005739//mitochondrion	NA	GO:0022904//respiratory electron transport chain	K00560//thymidylate synthase [EC:2.1.1.45];K11969//ariadne-2 [EC:2.3.2.31];K20301//trafficking protein particle complex subunit 2;K11846//ubiquitin carboxyl-terminal hydrolase 18/41 [EC:3.4.19.12]	NP_001157100.1//electron transfer flavoprotein regulatory factor 1 [Mus musculus]	1;3
75219	4632	877.4824807	900.8506372	0.037917602	0.989114938	*	0.676234422	Dusp18	NA	GO:0017017//MAP kinase tyrosine/serine/threonine phosphatase activity;GO:0004725//protein tyrosine phosphatase activity	NA	K14165//atypical dual specificity phosphatase [EC:3.1.3.16 3.1.3.48]	XP_028614055.1//dual specificity protein phosphatase 18 [Grammomys surdaster]	5
320181	4864	1.719309261	2.302869438	0.421603546	0.989114938	*	0.681656915	Fndc7	GO:0005576//extracellular region	NA	NA	K05717//fibronectin 1;K05698//receptor-type tyrosine-protein phosphatase eta [EC:3.1.3.48];K17493//calmodulin-regulated spectrin-associated protein	XP_028613251.1//fibronectin type III domain-containing protein 7 isoform X2 [Grammomys surdaster];XP_028613250.1//fibronectin type III domain-containing protein 7 isoform X1 [Grammomys surdaster]	1;5
66496	717	1389.691793	1319.608853	-0.074654595	0.953955221	*	0.220060494	Ppdpf	NA	NA	GO:0030154//cell differentiation;GO:0007275//multicellular organism development	NA	NP_001343356.1//pancreatic progenitor cell differentiation and proliferation factor isoform a [Mus musculus]	2
11754	4396	13.96243834	17.15589354	0.297153359	0.989114938	*	0.54929472	Aoc3	NA	NA	NA	K00276//primary-amine oxidase [EC:1.4.3.21]	XP_031207416.1//membrane primary amine oxidase [Mastomys coucha]	2
208117	4558	458.8321982	449.5208654	-0.029578552	0.989114938	*	0.717968341	Aph1b	GO:0070765//gamma-secretase complex;GO:0005783//endoplasmic reticulum;GO:0005887//integral component of plasma membrane;GO:0030133//transport vesicle;GO:0016021//integral component of membrane;GO:0005886//plasma membrane	GO:0004175//endopeptidase activity;GO:0008233//peptidase activity	GO:0001656//metanephros development;GO:0007220//Notch receptor processing;GO:0016485//protein processing;GO:0007219//Notch signaling pathway;GO:0043085//positive regulation of catalytic activity	K06172//gamma-secretase subunit APH-1A	XP_032767436.1//gamma-secretase subunit APH-1B-like [Rattus rattus];NP_808251.1//gamma-secretase subunit APH-1B [Mus musculus]	4
75857	998	1.002956461	0.490388539	-1.032261811	0.989114938	*	0.543961378	4930568G15Rik	NA	NA	NA	NA	EDL39240.1//mCG66423, partial [Mus musculus]	1
67366	763	0.06877808	0.094713018	0.461613902	0.989114938	*	0.882250079	Tmed11	GO:0030134//COPII-coated ER to Golgi transport vesicle;GO:0005783//endoplasmic reticulum;GO:0005794//Golgi apparatus;GO:0016021//integral component of membrane;GO:0005793//endoplasmic reticulum-Golgi intermediate compartment;GO:0005789//endoplasmic reticulum membrane	NA	GO:0006886//intracellular protein transport;GO:0007030//Golgi organization;GO:0006888//endoplasmic reticulum to Golgi vesicle-mediated transport	K20346//p24 family protein alpha	NP_080385.2//transmembrane emp24 domain-containing protein 11 precursor [Mus musculus]	2
66044	1283	582.4915952	560.4663178	-0.055609559	0.989114938	*	0.594873271	Dtd1	GO:0005634//nucleus;GO:0005737//cytoplasm	GO:0046872//metal ion binding;GO:0003677//DNA binding;GO:0002161//aminoacyl-tRNA editing activity;GO:0000049//tRNA binding;GO:0051500//D-tyrosyl-tRNA(Tyr) deacylase activity	GO:0006399//tRNA metabolic process;GO:0006260//DNA replication	K07560//D-aminoacyl-tRNA deacylase [EC:3.1.1.96]	XP_026256478.1//D-aminoacyl-tRNA deacylase 1 [Urocitellus parryii]	3
68259	4090	524.723359	507.3099248	-0.04868963	0.989114938	*	0.536360322	Ift80	GO:0030992//intraciliary transport particle B;GO:0005929//cilium;GO:0036064//ciliary basal body;GO:0005813//centrosome;GO:0097731//9+0 non-motile cilium;GO:0005737//cytoplasm	NA	GO:0001649//osteoblast differentiation;GO:0035630//bone mineralization involved in bone maturation;GO:0060271//cilium assembly;GO:0042073//intraciliary transport;GO:0007224//smoothened signaling pathway;GO:0001958//endochondral ossification;GO:0060349//bone morphogenesis;GO:0061975//articular cartilage development;GO:1905515//non-motile cilium assembly;GO:0033687//osteoblast proliferation;GO:2000…	K19678//intraflagellar transport protein 80	NP_080917.1//intraflagellar transport protein 80 homolog [Mus musculus]	2
380629	3667	460.5084548	470.6009655	0.031276636	0.989114938	*	0.665777884	Heca	GO:0005634//nucleus;GO:0005737//cytoplasm	NA	GO:0045930//negative regulation of mitotic cell cycle	K23049//headcase protein	NP_001028604.1//headcase protein homolog [Mus musculus]	3
17022	2075	10.31055158	22.46172615	1.123347286	0.897391799	*	0.145629943	Lum	GO:0005583//fibrillar collagen trimer;GO:0031012//extracellular matrix;GO:0005615//extracellular space;GO:0062023//collagen-containing extracellular matrix	GO:0005518//collagen binding	GO:0014070//response to organic cyclic compound;GO:0070848//response to growth factor;GO:0045944//positive regulation of transcription by RNA polymerase II;GO:0030199//collagen fibril organization;GO:0007601//visual perception;GO:0051216//cartilage development;GO:0032914//positive regulation of transforming growth factor beta1 production	K08122//lumican	NP_032550.2//lumican precursor [Mus musculus]	2
BGI_novel_G001596	2147	41.22750935	49.31994509	0.258563886	0.989114938	*	0.323267871	NA	NA	NA	NA	NA	EDL38424.1//mCG148344 [Mus musculus]	NA
64379	3369	21.30926098	28.60379712	0.424726115	0.989114938	*	0.329768284	Irx6	GO:0005634//nucleus	GO:0001228//DNA-binding transcription activator activity, RNA polymerase II-specific;GO:0043565//sequence-specific DNA binding;GO:0001227//DNA-binding transcription repressor activity, RNA polymerase II-specific	GO:0045892//negative regulation of transcription, DNA-templated;GO:0006355//regulation of transcription, DNA-templated;GO:0060040//retinal bipolar neuron differentiation;GO:0009584//detection of visible light;GO:0010842//retina layer formation;GO:0045893//positive regulation of transcription, DNA-templated	K13046//tolkin [EC:3.4.24.-];K19472//homeobox protein SIX2	EDL11087.1//Iroquois related homeobox 6 (Drosophila), isoform CRA_a, partial [Mus musculus]	1;3
75785	6654	1048.808662	1123.01784	0.09862934	0.874825819	*	0.127696375	Klhl24	GO:0030424//axon;GO:0005737//cytoplasm;GO:0031463//Cul3-RING ubiquitin ligase complex;GO:0005912//adherens junction;GO:0043204//perikaryon;GO:0030057//desmosome	NA	GO:2000312//regulation of kainate selective glutamate receptor activity;GO:0045109//intermediate filament organization;GO:0016567//protein ubiquitination;GO:0051865//protein autoubiquitination	K10461//kelch-like protein 24/35	BAB29759.2//unnamed protein product [Mus musculus]	3
232431	2072	3.84039695	5.825788663	0.601197929	0.989114938	*	0.455601196	Gprc5a	GO:0043231//intracellular membrane-bounded organelle;GO:0070062//extracellular exosome;GO:0005730//nucleolus;GO:0016021//integral component of membrane;GO:0031982//vesicle;GO:0005886//plasma membrane;GO:0043235//receptor complex	GO:0030295//protein kinase activator activity;GO:0004930//G protein-coupled receptor activity	GO:0007175//negative regulation of epidermal growth factor-activated receptor activity	K08468//G protein-coupled receptor family C group 5 member A	AAL87526.1//retinoic acid inducible protein 3, partial [Mus musculus]	5
13603	2831	193.1441024	213.3199079	0.143340984	0.989114938	*	0.479299362	Opn3	GO:0005634//nucleus;GO:0005654//nucleoplasm;GO:0005887//integral component of plasma membrane;GO:0005829//cytosol;GO:0005968//Rab-protein geranylgeranyltransferase complex;GO:0001750//photoreceptor outer segment;GO:0005737//cytoplasm	GO:0008020//G protein-coupled photoreceptor activity;GO:0017137//Rab GTPase binding;GO:0005092//GDP-dissociation inhibitor activity;GO:0005096//GTPase activator activity	GO:0007186//G protein-coupled receptor signaling pathway;GO:0071482//cellular response to light stimulus;GO:0006886//intracellular protein transport;GO:0007602//phototransduction;GO:0007264//small GTPase mediated signal transduction;GO:0018344//protein geranylgeranylation;GO:0018298//protein-chromophore linkage;GO:0016192//vesicle-mediated transport	K04256//c-opsin;K23460//Rab proteins geranylgeranyltransferase component A	NP_034228.1//opsin-3 [Mus musculus];Q9QZD5.2//RecName: Full=Rab proteins geranylgeranyltransferase component A 2; AltName: Full=Choroideremia-like protein; AltName: Full=Rab escort protein 2; Short=REP-2 [Mus musculus]	3
104099	6271	404.6822012	362.9319811	-0.157090207	0.979360791	*	0.27444122	Itga9	GO:0016020//membrane;GO:0008305//integrin complex;GO:0034679//integrin alpha9-beta1 complex;GO:0071133//alpha9-beta1 integrin-ADAM8 complex;GO:0009925//basal plasma membrane	GO:0046872//metal ion binding;GO:0005518//collagen binding;GO:0043236//laminin binding	GO:0048858//cell projection morphogenesis;GO:0007155//cell adhesion;GO:0030593//neutrophil chemotaxis;GO:0042060//wound healing;GO:0007229//integrin-mediated signaling pathway;GO:0045672//positive regulation of osteoclast differentiation;GO:0045780//positive regulation of bone resorption	K06585//integrin alpha 9	NP_598482.2//integrin alpha-9 isoform a precursor [Mus musculus];BAE24106.1//unnamed protein product, partial [Mus musculus]	1;2
100862268	1766	7.833554523	6.590917192	-0.249187843	0.989114938	*	0.603294618	LOC100862268	NA	NA	NA	NA	EDL12271.1//mCG1050978 [Mus musculus]	1
58212	3804	2812.254711	2958.217543	0.073000882	0.930673299	*	0.188371487	Srrm3	NA	GO:0003729//mRNA binding	NA	K17498//transcription factor SPN1;K13172//serine/arginine repetitive matrix protein 2	NP_001264323.1//serine/arginine repetitive matrix protein 3 [Rattus norvegicus];NP_067378.2//serine/arginine repetitive matrix protein 3 [Mus musculus];XP_032742367.1//serine/arginine repetitive matrix protein 3 isoform X2 [Rattus rattus]	3
627626	7608	149.3560253	164.4954576	0.139292306	0.989114938	*	0.367188858	Ptchd4	GO:0016021//integral component of membrane	NA	NA	K11101//patched 2;K12385//Niemann-Pick C1 protein;K06225//patched 1;K14461//Niemann-Pick C1-like protein 1	XP_006524817.1//patched domain-containing protein 4 isoform X3 [Mus musculus];NP_082750.1//patched domain-containing protein 4 isoform 2 [Mus musculus]	1
80883	5174	582.814782	531.6115295	-0.132665075	0.983247985	*	0.284418781	Ntng1	GO:0098685//Schaffer collateral - CA1 synapse;GO:0098978//glutamatergic synapse;GO:0046658//anchored component of plasma membrane;GO:0005886//plasma membrane;GO:0099029//anchored component of presynaptic active zone membrane	GO:0050839//cell adhesion molecule binding;GO:0098632//cell-cell adhesion mediator activity	GO:0150011//regulation of neuron projection arborization;GO:0009887//animal organ morphogenesis;GO:0099560//synaptic membrane adhesion;GO:2001222//regulation of neuron migration;GO:0009888//tissue development;GO:0010975//regulation of neuron projection development;GO:0050804//modulation of chemical synaptic transmission;GO:0007409//axonogenesis	K07522//netrin-G1	NP_001156822.1//netrin-G1 isoform d precursor [Mus musculus];NP_001156820.1//netrin-G1 isoform b precursor [Mus musculus];NP_109624.1//netrin-G1 isoform a precursor [Mus musculus];BAD32353.1//mKIAA0976 protein, partial [Mus musculus]	1;2
626275	2364	21.71430464	23.86011933	0.135955504	0.989114938	*	0.683699969	A930012L18Rik	NA	NA	NA	NA	XP_026639378.1//uncharacterized protein LOC113457098 [Microtus ochrogaster]	1
224648	8620	740.706324	750.2944001	0.018555136	0.989114938	*	0.827736795	Uhrf1bp1	NA	GO:0042802//identical protein binding;GO:0042826//histone deacetylase binding	NA	K04632//guanine nucleotide-binding protein G(s) subunit alpha;K15446//tRNA:m4X modification enzyme [EC:2.1.1.225]	XP_021076932.1//UHRF1-binding protein 1 [Mus pahari];BAD90218.1//mKIAA4127 protein, partial [Mus musculus]	1
12983	4776	43.96335354	42.82056233	-0.037997698	0.989114938	*	0.840391311	Csf2rb	GO:0016021//integral component of membrane	GO:0004896//cytokine receptor activity	GO:0001558//regulation of cell growth;GO:0019221//cytokine-mediated signaling pathway	K04738//cytokine receptor common subunit beta	NP_001345783.1//cytokine receptor common subunit beta precursor [Mus musculus]	4
11500	3469	0.492620156	0.497551919	0.014371421	0.999968907	*	0.994536872	Adam7	GO:0016021//integral component of membrane;GO:0045177//apical part of cell;GO:0005886//plasma membrane	GO:0004175//endopeptidase activity;GO:0004222//metalloendopeptidase activity	NA	K16071//disintegrin and metalloproteinase domain-containing protein 7 [EC:3.4.24.-]	NP_031428.2//disintegrin and metalloproteinase domain-containing protein 7 preproprotein [Mus musculus]	2
57248	878	1.160683772	0.349990374	-1.729587814	0.989114938	*	0.302093767	Ly6i	GO:0045202//synapse;GO:0005886//plasma membrane;GO:0031225//anchored component of membrane	GO:0030550//acetylcholine receptor inhibitor activity;GO:0033130//acetylcholine receptor binding	GO:0095500//acetylcholine receptor signaling pathway	K06846//lymphocyte antigen 6 complex locus protein D/E/G6/H	NP_001344934.1//lymphocyte antigen 6I precursor [Mus musculus]	2
227615	914	136.3605594	134.7519063	-0.017120741	0.989114938	*	0.880577154	Tmem203	GO:0005783//endoplasmic reticulum;GO:0016021//integral component of membrane;GO:0005789//endoplasmic reticulum membrane	NA	GO:0007283//spermatogenesis;GO:0006874//cellular calcium ion homeostasis	K14527//ribonuclease P/MRP protein subunit RPP20 [EC:3.1.26.5]	XP_011231784.2//transmembrane protein 203 [Ailuropoda melanoleuca]	3
73032	1032	1142.061207	1529.267629	0.421200935	0.431176961	*	0.007845105	Ttc9b	NA	NA	NA	K23573//dentin sialophosphoprotein;K09291//nucleoprotein TPR	NP_082693.1//tetratricopeptide repeat protein 9B [Mus musculus]	1
103284	2256	544.1772372	532.2015791	-0.032103819	0.989114938	*	0.583739694	Zc3h10	NA	GO:0046872//metal ion binding	NA	K13909//mucin-7;K15687//E3 ubiquitin-protein ligase makorin [EC:2.3.2.27];K19475//WAS/WASL-interacting protein	EDL24581.1//zinc finger CCCH type containing 10, partial [Mus musculus]	1
19227	1455	100.9282655	103.0996195	0.030708743	0.989114938	*	0.858548814	Pthlh	GO:0005634//nucleus;GO:0005615//extracellular space;GO:0005654//nucleoplasm;GO:0005794//Golgi apparatus;GO:0005829//cytosol;GO:0005576//extracellular region	GO:0051428//peptide hormone receptor binding;GO:0005179//hormone activity	GO:0060649//mammary gland bud elongation;GO:0010468//regulation of gene expression;GO:0043433//negative regulation of DNA-binding transcription factor activity;GO:0010960//magnesium ion homeostasis;GO:0055074//calcium ion homeostasis;GO:0061182//negative regulation of chondrocyte development;GO:0055062//phosphate ion homeostasis;GO:0016485//protein processing;GO:0007189//adenylate cyclase-activat…	K22608//parathyroid hormone-related hormone	EDL10731.1//parathyroid hormone-like peptide, isoform CRA_a, partial [Mus musculus]	4
546729	1047	0.118559447	0.227855343	0.942507578	0.989114938	*	0.762331016	Calhm1	GO:0016323//basolateral plasma membrane;GO:0005887//integral component of plasma membrane;GO:0005789//endoplasmic reticulum membrane	GO:0005244//voltage-gated ion channel activity;GO:0005245//voltage-gated calcium channel activity;GO:0042802//identical protein binding;GO:0005227//calcium activated cation channel activity;GO:0005261//cation channel activity	GO:0050909//sensory perception of taste;GO:0050916//sensory perception of sweet taste;GO:0015867//ATP transport;GO:0034765//regulation of ion transmembrane transport;GO:0006812//cation transport;GO:0051260//protein homooligomerization;GO:0050917//sensory perception of umami taste;GO:0050913//sensory perception of bitter taste	K19738//calcium homeostasis modulator protein 1	NP_001074740.1//calcium homeostasis modulator protein 1 [Mus musculus]	1
224703	1425	886.2270107	835.0834495	-0.085755926	0.941984027	*	0.201453565	2-Mar	GO:0005783//endoplasmic reticulum;GO:0005829//cytosol;GO:0031410//cytoplasmic vesicle;GO:0016021//integral component of membrane	GO:0061630//ubiquitin protein ligase activity;GO:0008270//zinc ion binding;GO:0005525//GTP binding;GO:0003924//GTPase activity	NA	K10657//E3 ubiquitin-protein ligase MARCH2 [EC:2.3.2.27]	VTJ71635.1//Hypothetical predicted protein [Marmota monax];VTJ71636.1//Hypothetical predicted protein [Marmota monax];NP_663461.2//E3 ubiquitin-protein ligase MARCHF2 isoform 1 [Mus musculus];XP_029326861.1//E3 ubiquitin-protein ligase MARCH2 isoform X2 [Mus caroli]	1;5
321019	2942	25.66658053	19.32821634	-0.409182595	0.899742493	*	0.148191342	Gpr183	GO:0016021//integral component of membrane;GO:0005886//plasma membrane	GO:0008142//oxysterol binding;GO:0004930//G protein-coupled receptor activity	GO:0007186//G protein-coupled receptor signaling pathway;GO:0061470//T follicular helper cell differentiation;GO:0030316//osteoclast differentiation;GO:0030595//leukocyte chemotaxis;GO:0002407//dendritic cell chemotaxis;GO:0002313//mature B cell differentiation involved in immune response;GO:0002250//adaptive immune response;GO:0030890//positive regulation of B cell proliferation;GO:0010818//T ce…	K04305//Epstein-Barr virus induced gene 2	NP_898852.2//G-protein coupled receptor 183 [Mus musculus]	2
320020	1331	30.51063244	34.15398354	0.162741772	0.989114938	*	0.556010268	6330415G19Rik	GO:0005634//nucleus	GO:0046872//metal ion binding;GO:0003700//DNA-binding transcription factor activity;GO:0003676//nucleic acid binding	NA	K09229//KRAB and SCAN domains-containing zinc finger protein;K09230//SCAN domain-containing zinc finger protein	BAE28274.1//unnamed protein product [Mus musculus];EGV93649.1//hypothetical protein I79_016719 [Cricetulus griseus]	1
67081	894	0.164755162	0.16256833	-0.019277438	0.999968907	*	0.995064695	1700025F24Rik	NA	NA	NA	NA	EDL24390.1//mCG140907, partial [Mus musculus]	1
78655	3042	757.8542484	769.689597	0.022356334	0.989114938	*	0.732463729	Eif3j1	GO:0016282//eukaryotic 43S preinitiation complex;GO:0005829//cytosol;GO:0033290//eukaryotic 48S preinitiation complex;GO:0005852//eukaryotic translation initiation factor 3 complex	GO:0003743//translation initiation factor activity	GO:0001732//formation of cytoplasmic translation initiation complex	K03245//translation initiation factor 3 subunit J	ERE70893.1//eukaryotic translation initiation factor 3 subunit J-like protein [Cricetulus griseus];XP_006093187.2//eukaryotic translation initiation factor 3 subunit J [Myotis lucifugus]	4
243983	2403	341.2396857	361.3580579	0.082643625	0.989114938	*	0.33831507	Zdhhc13	GO:0005783//endoplasmic reticulum;GO:0005794//Golgi apparatus;GO:0016021//integral component of membrane;GO:0030660//Golgi-associated vesicle membrane;GO:0000139//Golgi membrane;GO:0030659//cytoplasmic vesicle membrane	GO:0016409//palmitoyltransferase activity;GO:0015095//magnesium ion transmembrane transporter activity;GO:0019706//protein-cysteine S-palmitoyltransferase activity	NA	K20032//palmitoyltransferase ZDHHC13/17 [EC:2.3.1.225]	BAE26700.1//unnamed protein product [Mus musculus]	3
19683	3208	0.211401694	0.291118431	0.461619244	0.989114938	*	0.867227445	Rdh16	GO:0005788//endoplasmic reticulum lumen;GO:0043231//intracellular membrane-bounded organelle;GO:0031301//integral component of organelle membrane;GO:0005789//endoplasmic reticulum membrane	GO:0047044//androstan-3-alpha,17-beta-diol dehydrogenase activity;GO:0047023//androsterone dehydrogenase activity;GO:0042802//identical protein binding;GO:0004745//retinol dehydrogenase activity	GO:0008202//steroid metabolic process;GO:0042904//9-cis-retinoic acid biosynthetic process;GO:0001523//retinoid metabolic process;GO:0042572//retinol metabolic process	K11154//retinol dehydrogenase 16 [EC:1.1.1.-]	NP_033066.1//retinol dehydrogenase 16 [Mus musculus]	3
72999	2567	626.281171	586.3071892	-0.095153758	0.936839362	*	0.197561148	Insig2	GO:0032937//SREBP-SCAP-Insig complex;GO:0005783//endoplasmic reticulum	GO:0008134//transcription factor binding	GO:0016126//sterol biosynthetic process;GO:0033993//response to lipid;GO:0008203//cholesterol metabolic process;GO:0006641//triglyceride metabolic process;GO:0032868//response to insulin;GO:0010894//negative regulation of steroid biosynthetic process;GO:0006695//cholesterol biosynthetic process;GO:0032933//SREBP signaling pathway;GO:0060363//cranial suture morphogenesis;GO:0006991//response to st…	NA	EDL39789.1//insulin induced gene 2, isoform CRA_a, partial [Mus musculus]	1;3;2
12334	3323	1736.762906	1678.845954	-0.048930959	0.989114938	*	0.479025244	Capn2	GO:0016020//membrane;GO:0030425//dendrite;GO:0005783//endoplasmic reticulum;GO:0042995//cell projection;GO:0097038//perinuclear endoplasmic reticulum;GO:0009897//external side of plasma membrane;GO:0005737//cytoplasm;GO:0043025//neuronal cell body;GO:0005829//cytosol;GO:0031143//pseudopodium;GO:0005886//plasma membrane;GO:0005634//nucleus;GO:0005925//focal adhesion;GO:0000785//chromatin;GO:000575…	GO:0004198//calcium-dependent cysteine-type endopeptidase activity;GO:0008233//peptidase activity;GO:0008092//cytoskeletal protein binding;GO:0005509//calcium ion binding;GO:0019899//enzyme binding;GO:0044877//protein-containing complex binding	GO:0051603//proteolysis involved in cellular protein catabolic process;GO:0071222//cellular response to lipopolysaccharide;GO:0032675//regulation of interleukin-6 production;GO:0001824//blastocyst development;GO:0035458//cellular response to interferon-beta;GO:0010666//positive regulation of cardiac muscle cell apoptotic process;GO:1901741//positive regulation of myoblast fusion;GO:0007565//femal…	K03853//calpain-2 [EC:3.4.22.53]	NP_033924.2//calpain-2 catalytic subunit [Mus musculus]	3
78267	3401	747.2227777	703.8747587	-0.086219682	0.989114938	*	0.390664389	Klhdc8b	GO:0045171//intercellular bridge;GO:0005829//cytosol;GO:0110070//cellularization cleavage furrow;GO:0005737//cytoplasm;GO:0030496//midbody	NA	GO:0140014//mitotic nuclear division;GO:1902410//mitotic cytokinetic process;GO:0098813//nuclear chromosome segregation	K10442//kelch-like protein 1/4/5;K15046//influenza virus NS1A-binding protein;K10457//kelch-like protein 20;K10455//kelch-like protein 18;K10446//kelch-like protein 8	XP_029337648.1//kelch domain-containing protein 8B isoform X2 [Mus caroli];EDL21288.1//kelch domain containing 8B, isoform CRA_b, partial [Mus musculus]	2
51813	2710	345.0681561	344.6161656	-0.001890965	0.999968907	*	0.982918024	Ccnc	GO:0042025//host cell nucleus;GO:0016592//mediator complex	GO:0016538//cyclin-dependent protein serine/threonine kinase regulator activity	GO:0006357//regulation of transcription by RNA polymerase II	K15161//cyclin-C	EDL05560.1//cyclin C, isoform CRA_d, partial [Mus musculus];AAI00397.1//Ccnc protein, partial [Mus musculus]	4;1;2
27403	6747	535.6929724	569.3740443	0.087970358	0.989114938	*	0.365941465	Abca7	GO:0016020//membrane;GO:0043231//intracellular membrane-bounded organelle;GO:0016324//apical plasma membrane;GO:0030054//cell junction;GO:0032587//ruffle membrane;GO:0001891//phagocytic cup;GO:0005737//cytoplasm;GO:0000139//Golgi membrane;GO:0009986//cell surface;GO:0031901//early endosome membrane;GO:0005794//Golgi apparatus;GO:0016021//integral component of membrane;GO:0097386//glial cell proje…	GO:0005524//ATP binding;GO:0042626//ATPase-coupled transmembrane transporter activity;GO:0034188//apolipoprotein A-I receptor activity;GO:0140328//floppase activity;GO:0005319//lipid transporter activity;GO:0090554//phosphatidylcholine floppase activity;GO:0005548//phospholipid transporter activity;GO:0016887//ATPase activity;GO:0090556//phosphatidylserine floppase activity	GO:0010875//positive regulation of cholesterol efflux;GO:1902430//negative regulation of amyloid-beta formation;GO:0006869//lipid transport;GO:2000010//positive regulation of protein localization to cell surface;GO:0033344//cholesterol efflux;GO:0050766//positive regulation of phagocytosis;GO:1900223//positive regulation of amyloid-beta clearance;GO:0018149//peptide cross-linking;GO:0045332//phos…	K05645//ATP-binding cassette, subfamily A (ABC1), member 7	XP_031205358.1//phospholipid-transporting ATPase ABCA7 isoform X2 [Mastomys coucha];NP_038878.1//ATP-binding cassette sub-family A member 7 isoform 2 [Mus musculus];XP_034343074.1//phospholipid-transporting ATPase ABCA7 isoform X1 [Arvicanthis niloticus]	1
74359	2585	85.68001189	81.83272619	-0.066280765	0.989114938	*	0.69109798	4931414P19Rik	GO:0005576//extracellular region	NA	NA	NA	NP_083166.1//uncharacterized protein C14orf93 homolog precursor [Mus musculus]	2
74256	8071	3554.421331	3579.148431	0.010001671	0.995326531	*	0.915305847	Cyld	GO:0005881//cytoplasmic microtubule;GO:0005813//centrosome;GO:0048471//perinuclear region of cytoplasm;GO:0030496//midbody;GO:0036064//ciliary basal body;GO:0097542//ciliary tip;GO:0005829//cytosol;GO:0031234//extrinsic component of cytoplasmic side of plasma membrane;GO:0005819//spindle	GO:0061578//Lys63-specific deubiquitinase activity;GO:0004843//thiol-dependent ubiquitin-specific protease activity;GO:0008270//zinc ion binding;GO:0036459//thiol-dependent ubiquitinyl hydrolase activity;GO:1990380//Lys48-specific deubiquitinase activity;GO:0070064//proline-rich region binding;GO:0019901//protein kinase binding	GO:0070507//regulation of microtubule cytoskeleton organization;GO:0060544//regulation of necroptotic process;GO:0007346//regulation of mitotic cell cycle;GO:1902017//regulation of cilium assembly;GO:0010803//regulation of tumor necrosis factor-mediated signaling pathway;GO:1903829//positive regulation of cellular protein localization;GO:0090090//negative regulation of canonical Wnt signaling pat…	K08601//ubiquitin carboxyl-terminal hydrolase CYLD [EC:3.4.19.12]	NP_001263208.1//ubiquitin carboxyl-terminal hydrolase CYLD isoform c [Mus musculus];BAC65671.1//mKIAA0849 protein, partial [Mus musculus]	1;3;2
252875	3724	309.0494451	331.287447	0.100245864	0.94158585	*	0.200333385	Mios	GO:0005765//lysosomal membrane;GO:0005654//nucleoplasm;GO:0005829//cytosol;GO:0061700//GATOR2 complex;GO:0030054//cell junction;GO:0005737//cytoplasm	NA	GO:0034198//cellular response to amino acid starvation;GO:0034629//cellular protein-containing complex localization;GO:0032008//positive regulation of TOR signaling	K20407//WD repeat-containing protein mio	EDL13938.1//cDNA sequence BC020002, isoform CRA_b, partial [Mus musculus]	2
78593	3913	1906.048964	1787.233474	-0.092857068	0.989114938	*	0.504076653	Nrip3	NA	GO:0004190//aspartic-type endopeptidase activity	NA	K13215//nuclear receptor-interacting protein 2	NP_065635.1//nuclear receptor-interacting protein 3 [Mus musculus]	1
56360	1769	153.946684	161.9393923	0.073023176	0.989114938	*	0.446587677	Acot9	GO:0005739//mitochondrion	GO:0047617//acyl-CoA hydrolase activity;GO:0052689//carboxylic ester hydrolase activity;GO:0003986//acetyl-CoA hydrolase activity	GO:0006637//acyl-CoA metabolic process	K17361//acyl-coenzyme A thioesterase 9 [EC:3.1.2.-]	NP_062710.2//acyl-coenzyme A thioesterase 9, mitochondrial isoform 1 [Mus musculus]	1;4
224697	4746	747.0262431	771.0533302	0.045671722	0.989114938	*	0.667552004	Adamts10	GO:0062023//collagen-containing extracellular matrix;GO:0001527//microfibril	GO:0046872//metal ion binding;GO:0004222//metalloendopeptidase activity	GO:0007229//integrin-mediated signaling pathway	K08625//a disintegrin and metalloproteinase with thrombospondin motifs 10 [EC:3.4.24.-]	XP_015864604.1//PREDICTED: A disintegrin and metalloproteinase with thrombospondin motifs 10 isoform X1 [Peromyscus maniculatus bairdii];XP_017450312.1//PREDICTED: A disintegrin and metalloproteinase with thrombospondin motifs 10 isoform X4 [Rattus norvegicus];XP_028016385.1//A disintegrin and metalloproteinase with thrombospondin motifs 10 isoform X3 [Eptesicus fuscus];EGW00132.1//A disintegrin …	1;4;2
241118	2650	1929.073227	1934.810772	0.004284567	0.999968907	*	0.962171462	Asic4	NA	NA	NA	K04831//acid-sensing ion channel 4	XP_006168670.1//acid-sensing ion channel 4 [Tupaia chinensis]	3
70747	4188	2431.349461	1984.801976	-0.292762192	0.467746508	*	0.011577219	Tspan2	GO:0005654//nucleoplasm;GO:0005887//integral component of plasma membrane;GO:0016021//integral component of membrane;GO:0043209//myelin sheath;GO:0005886//plasma membrane	NA	GO:0042552//myelination;GO:0061564//axon development;GO:0014005//microglia development;GO:0048709//oligodendrocyte differentiation;GO:0007420//brain development;GO:0006954//inflammatory response;GO:0014002//astrocyte development	K17354//tetraspanin-2	NP_001230061.1//tetraspanin-2 isoform 2 [Mus musculus];NP_081809.2//tetraspanin-2 isoform 1 [Mus musculus]	1;3
18595	6573	1096.93419	1069.176509	-0.036976929	0.989114938	*	0.505691809	Pdgfra	GO:0030424//axon;GO:0009986//cell surface;GO:0030054//cell junction	GO:0043548//phosphatidylinositol 3-kinase binding;GO:0005524//ATP binding;GO:0019838//growth factor binding;GO:0005018//platelet-derived growth factor alpha-receptor activity	GO:0009887//animal organ morphogenesis;GO:0009653//anatomical structure morphogenesis;GO:0030325//adrenal gland development;GO:0055003//cardiac myofibril assembly	K04363//platelet-derived growth factor receptor alpha [EC:2.7.10.1]	EDL37883.1//platelet derived growth factor receptor, alpha polypeptide, isoform CRA_a, partial [Mus musculus]	1;2
70527	2157	977.1812332	999.4766192	0.032546661	0.989114938	*	0.562836876	Stambp	GO:0016020//membrane;GO:0005768//endosome;GO:0005654//nucleoplasm;GO:0032154//cleavage furrow;GO:0005829//cytosol;GO:0005886//plasma membrane	GO:0061578//Lys63-specific deubiquitinase activity;GO:0046872//metal ion binding;GO:0004843//thiol-dependent ubiquitin-specific protease activity;GO:0008237//metallopeptidase activity;GO:0019904//protein domain specific binding	GO:0046580//negative regulation of Ras protein signal transduction;GO:0000281//mitotic cytokinesis;GO:0043524//negative regulation of neuron apoptotic process;GO:0016579//protein deubiquitination;GO:0014067//negative regulation of phosphatidylinositol 3-kinase signaling;GO:0070536//protein K63-linked deubiquitination	K11866//STAM-binding protein [EC:3.4.19.12]	EDK99091.1//Stam binding protein, isoform CRA_d, partial [Mus musculus];XP_021497359.1//STAM-binding protein [Meriones unguiculatus]	2
11615	2093	0.179067941	5.553916208	4.954926436	0.832975171	*	0.100086761	Gm4737	GO:0005634//nucleus;GO:0005829//cytosol;GO:0042470//melanosome;GO:0043005//neuron projection	GO:0004013//adenosylhomocysteinase activity;GO:0042802//identical protein binding;GO:0005507//copper ion binding;GO:0030554//adenyl nucleotide binding;GO:0043621//protein self-association;GO:0051287//NAD binding	GO:0033353//S-adenosylmethionine cycle;GO:0002439//chronic inflammatory response to antigenic stimulus;GO:0019510//S-adenosylhomocysteine catabolic process;GO:0007584//response to nutrient;GO:0006730//one-carbon metabolic process;GO:0042745//circadian sleep/wake cycle	K01251//adenosylhomocysteinase [EC:3.3.1.1]	EDL06108.1//mCG21063, isoform CRA_b, partial [Mus musculus]	1
258502	933	0.165035628	0.162845073	-0.019277438	0.999968907	*	0.995064695	Olfr279	GO:0016021//integral component of membrane;GO:0005886//plasma membrane	GO:0004984//olfactory receptor activity;GO:0004930//G protein-coupled receptor activity	GO:0007186//G protein-coupled receptor signaling pathway;GO:0007608//sensory perception of smell	K04257//olfactory receptor	NP_001001807.1//olfactory receptor 279 [Mus musculus]	1
239611	22806	15.28476629	9.708062685	-0.654839164	0.888234402	*	0.141905629	Muc19	GO:0005576//extracellular region	NA	GO:0002244//hematopoietic progenitor cell differentiation;GO:0060689//cell differentiation involved in salivary gland development;GO:0050728//negative regulation of inflammatory response	K22020//mucin-19	Q6PZE0.2//RecName: Full=Mucin-19; Short=MUC-19; AltName: Full=Gel-forming secreted mucin-19; AltName: Full=Sublingual apomucin; Flags: Precursor [Mus musculus]	2
235431	3626	10162.28761	9708.822296	-0.065856992	0.989114938	*	0.500427743	Coro2b	GO:0016020//membrane;GO:0001725//stress fiber;GO:0005925//focal adhesion;GO:0005737//cytoplasm	GO:0051015//actin filament binding;GO:1990147//talin binding;GO:0017166//vinculin binding	GO:0030036//actin cytoskeleton organization;GO:0003093//regulation of glomerular filtration;GO:0080135//regulation of cellular response to stress;GO:1904951//positive regulation of establishment of protein localization;GO:0032956//regulation of actin cytoskeleton organization;GO:0051497//negative regulation of stress fiber assembly;GO:1904950//negative regulation of establishment of protein local…	K13887//coronin-2	NP_780693.2//coronin-2B [Mus musculus];XP_031296804.1//coronin-2B isoform X1 [Camelus dromedarius]	3
100503353	3382	8.366036097	13.44818324	0.684795159	0.989114938	*	0.60571685	Gm14440	NA	GO:0046872//metal ion binding;GO:0003676//nucleic acid binding	GO:0006355//regulation of transcription, DNA-templated	K09228//KRAB domain-containing zinc finger protein	XP_032760567.1//zinc finger protein 709-like [Rattus rattus]	1
69129	1126	6.211890087	3.478723856	-0.836474142	0.872573913	*	0.126004615	Pex11g	GO:0032991//protein-containing complex;GO:0005779//integral component of peroxisomal membrane;GO:0031231//intrinsic component of peroxisomal membrane;GO:0005777//peroxisome	NA	GO:0044375//regulation of peroxisome size;GO:0016559//peroxisome fission	K13353//peroxin-11C	NP_081227.1//peroxisomal membrane protein 11C isoform 2 [Mus musculus]	2
414872	10654	4884.842006	4880.613211	-0.001249478	0.999968907	*	0.975217313	Zyg11b	GO:0031462//Cul2-RING ubiquitin ligase complex	NA	GO:0006515//protein quality control for misfolded or incompletely synthesized proteins;GO:0032436//positive regulation of proteasomal ubiquitin-dependent protein catabolic process	K10350//Zyg-11 protein homolog	NP_001028806.2//protein zyg-11 homolog B [Mus musculus]	3
217698	1518	8.763451796	19.07141216	1.12184053	0.576354263	*	0.020537411	Acot5	GO:0005829//cytosol;GO:0005777//peroxisome	GO:0047617//acyl-CoA hydrolase activity;GO:0102991//myristoyl-CoA hydrolase activity;GO:0052689//carboxylic ester hydrolase activity;GO:0016290//palmitoyl-CoA hydrolase activity	GO:0032789//unsaturated monocarboxylic acid metabolic process;GO:0000038//very long-chain fatty acid metabolic process;GO:0006631//fatty acid metabolic process;GO:0032788//saturated monocarboxylic acid metabolic process;GO:0001676//long-chain fatty acid metabolic process;GO:0006637//acyl-CoA metabolic process	K01068//acyl-coenzyme A thioesterase 1/2/4 [EC:3.1.2.2]	NP_663419.3//acyl-coenzyme A thioesterase 5 isoform 1 [Mus musculus]	3
BGI_novel_G000709	626	0.498032268	0.814760002	0.710135937	0.989114938	*	0.631328607	NA	NA	GO:0004618//phosphoglycerate kinase activity	GO:0006096//glycolytic process	K00927//phosphoglycerate kinase [EC:2.7.2.3]	EGW03793.1//Phosphoglycerate kinase 1 [Cricetulus griseus]	NA
67197	821	518.9516048	521.6703281	0.007538372	0.999943179	*	0.939545602	Zcrb1	GO:0005654//nucleoplasm;GO:0005689//U12-type spliceosomal complex	GO:0003723//RNA binding;GO:0008270//zinc ion binding	GO:0000398//mRNA splicing, via spliceosome	K13154//U11/U12 small nuclear ribonucleoprotein 31 kDa protein	EDL04283.1//mCG19744, isoform CRA_b, partial [Mus musculus]	2
BGI_novel_G000306	5330	141.2699029	127.4529558	-0.148489305	0.989114938	*	0.77986403	NA	NA	NA	NA	K23847	BAE33908.1//unnamed protein product [Mus musculus]	NA
67367	6188	2010.006148	2136.698809	0.088183645	0.989114938	*	0.411576219	Paxbp1	GO:0005634//nucleus	GO:0003677//DNA binding;GO:0000978//RNA polymerase II cis-regulatory region sequence-specific DNA binding;GO:0008134//transcription factor binding	GO:0000122//negative regulation of transcription by RNA polymerase II;GO:0031062//positive regulation of histone methylation;GO:0006355//regulation of transcription, DNA-templated;GO:0045944//positive regulation of transcription by RNA polymerase II;GO:0007517//muscle organ development;GO:2000288//positive regulation of myoblast proliferation;GO:0014842//regulation of skeletal muscle satellite ce…	K13211//GC-rich sequence DNA-binding factor	AQS27630.1//hypothetical protein [Mus musculus];NP_080386.3//PAX3- and PAX7-binding protein 1 [Mus musculus];EDL03840.1//mCG115613, isoform CRA_b, partial [Mus musculus]	2
236781	2278	2.299560627	2.158677499	-0.09121051	0.999943179	*	0.939456617	Gpr119	GO:0016021//integral component of membrane;GO:0005886//plasma membrane;GO:0043235//receptor complex	GO:0031210//phosphatidylcholine binding;GO:0004930//G protein-coupled receptor activity	GO:0030073//insulin secretion	K08424//glucose-dependent insulinotropic receptor	NP_861416.1//glucose-dependent insulinotropic receptor [Mus musculus]	2
216527	1854	1557.049327	1505.468866	-0.048601777	0.989114938	*	0.560447365	Ccm2	GO:0032991//protein-containing complex;GO:0005739//mitochondrion;GO:0005737//cytoplasm	NA	GO:0007507//heart development;GO:0060837//blood vessel endothelial cell differentiation;GO:0001701//in utero embryonic development;GO:0001568//blood vessel development;GO:0001885//endothelial cell development;GO:0035264//multicellular organism growth;GO:0045216//cell-cell junction organization;GO:0001944//vasculature development;GO:0061154//endothelial tube morphogenesis;GO:0048839//inner ear dev…	NA	NP_001177273.1//cerebral cavernous malformations protein 2 homolog isoform 3 [Mus musculus];NP_001177272.1//cerebral cavernous malformations protein 2 homolog isoform 2 [Mus musculus];NP_666126.1//cerebral cavernous malformations protein 2 homolog isoform 1 [Mus musculus]	1;3
77414	963	4.621702231	4.858849442	0.072190417	0.995829294	*	0.917348561	C030013G03Rik	NA	NA	NA	NA	EDL02060.1//mCG147021 [Mus musculus]	1
108161	1315	0.438222885	0.221381338	-0.985131214	0.989114938	*	0.705608872	Fam50b	GO:0005634//nucleus	NA	GO:0006325//chromatin organization	K13119//protein FAM50	EDL40892.1//mCG48748, isoform CRA_a, partial [Mus musculus]	2
227746	1951	307.1078625	311.6020171	0.020959124	0.989114938	*	0.801673537	Rabepk	GO:0010008//endosome membrane	NA	NA	K20285//Rab9 effector protein with kelch motifs	XP_021011361.1//rab9 effector protein with kelch motifs isoform X1 [Mus caroli];XP_031225810.1//rab9 effector protein with kelch motifs isoform X1 [Mastomys coucha]	4
320460	4138	369.0865511	309.7605969	-0.252805531	0.708479647	*	0.046880221	Vwc2l	GO:0005615//extracellular space;GO:0045202//synapse;GO:0032281//AMPA glutamate receptor complex	NA	GO:0030514//negative regulation of BMP signaling pathway;GO:0045666//positive regulation of neuron differentiation	K23379//extracelluar matrix protein FRAS1;K14566//U3 small nucleolar RNA-associated protein 24	NP_796138.2//von Willebrand factor C domain-containing protein 2-like isoform 1 precursor [Mus musculus];XP_034289530.1//von Willebrand factor C domain-containing protein 2-like isoform X2 [Pantherophis guttatus];XP_019489397.1//PREDICTED: von Willebrand factor C domain-containing protein 2-like isoform X1 [Hipposideros armiger]	1;3
56710	3354	3214.228084	3575.045694	0.153489374	0.691124025	*	0.04176148	Brinp1	GO:0030425//dendrite;GO:0005783//endoplasmic reticulum;GO:0005737//cytoplasm;GO:0043025//neuronal cell body	NA	GO:0050768//negative regulation of neurogenesis;GO:0045786//negative regulation of cell cycle;GO:0035176//social behavior;GO:0045666//positive regulation of neuron differentiation;GO:0045930//negative regulation of mitotic cell cycle;GO:0008219//cell death;GO:0007050//cell cycle arrest;GO:0001662//behavioral fear response;GO:0071300//cellular response to retinoic acid;GO:0035640//exploration beha…	NA	NP_064351.2//BMP/retinoic acid-inducible neural-specific protein 1 precursor [Mus musculus]	2
27398	1047	387.4814623	387.1423767	-0.001263057	0.999968907	*	0.988592292	Mrpl2	GO:0005762//mitochondrial large ribosomal subunit;GO:0005739//mitochondrion	GO:0003723//RNA binding;GO:0003735//structural constituent of ribosome	GO:0032543//mitochondrial translation;GO:0006412//translation	K02886//large subunit ribosomal protein L2	NP_079578.1//39S ribosomal protein L2, mitochondrial isoform 1 precursor [Mus musculus];NP_001303671.1//39S ribosomal protein L2, mitochondrial isoform 2 [Mus musculus]	1;4
227059	5006	2763.693178	2817.35821	0.027745547	0.989114938	*	0.654702419	Slc39a10	GO:0005887//integral component of plasma membrane;GO:0005886//plasma membrane	GO:0005385//zinc ion transmembrane transporter activity	GO:0071578//zinc ion import across plasma membrane;GO:0030890//positive regulation of B cell proliferation;GO:0002903//negative regulation of B cell apoptotic process;GO:1903615//positive regulation of protein tyrosine phosphatase activity;GO:0006882//cellular zinc ion homeostasis;GO:0050861//positive regulation of B cell receptor signaling pathway	K14716//solute carrier family 39 (zinc transporter), member 10	XP_006495995.1//zinc transporter ZIP10 isoform X1 [Mus musculus]	2
74490	2476	49.97872283	49.95719888	-0.000621448	0.999968907	*	0.998204942	Mamstr	GO:0005634//nucleus	GO:0003712//transcription coregulator activity;GO:0001085//RNA polymerase II transcription factor binding	GO:0006357//regulation of transcription by RNA polymerase II;GO:0045944//positive regulation of transcription by RNA polymerase II;GO:0010831//positive regulation of myotube differentiation	K19721//collagen, type V/XI/XXIV/XXVII, alpha;K15297//regulating synaptic membrane exocytosis protein 2;K23714	EDL22880.1//mCG1050420 [Mus musculus];NP_766006.2//MEF2-activating motif and SAP domain-containing transcriptional regulator [Mus musculus]	2
18577	4298	6139.51586	6619.091927	0.108508413	0.832975171	*	0.102817004	Pde4a	GO:0016020//membrane;GO:0005634//nucleus;GO:0005654//nucleoplasm;GO:0005737//cytoplasm;GO:0048471//perinuclear region of cytoplasm;GO:0005829//cytosol;GO:0098685//Schaffer collateral - CA1 synapse;GO:0005886//plasma membrane	GO:0030552//cAMP binding;GO:0046872//metal ion binding;GO:0004114//3',5'-cyclic-nucleotide phosphodiesterase activity;GO:0004115//3',5'-cyclic-AMP phosphodiesterase activity	GO:0042493//response to drug;GO:0007608//sensory perception of smell;GO:0010738//regulation of protein kinase A signaling;GO:0035690//cellular response to drug;GO:0007165//signal transduction;GO:0043949//regulation of cAMP-mediated signaling;GO:0050804//modulation of chemical synaptic transmission;GO:0006198//cAMP catabolic process	K13293//cAMP-specific phosphodiesterase 4 [EC:3.1.4.53]	NP_899668.1//cAMP-specific 3',5'-cyclic phosphodiesterase 4A isoform 5 [Mus musculus];XP_029337545.1//cAMP-specific 3',5'-cyclic phosphodiesterase 4A isoform X5 [Mus caroli];AAH27224.2//Pde4a protein, partial [Mus musculus]	1;3;5
100043332	1321	5.462356977	3.912768427	-0.481333872	0.989114938	*	0.645178664	Ankrd66	NA	NA	NA	K15504//serine/threonine-protein phosphatase 6 regulatory ankyrin repeat subunit C;K19936//visinin-like protein 1	NP_001241882.1//ankyrin repeat domain-containing protein 66 [Mus musculus]	1
29861	2278	1538.876786	1625.825291	0.079294512	0.989114938	*	0.410596409	Dpf1	NA	NA	NA	K22198//BRG1-associated factor 45B/C	XP_030098523.1//zinc finger protein neuro-d4 isoform X15 [Mus musculus];XP_031241851.1//zinc finger protein neuro-d4 isoform X2 [Mastomys coucha];XP_021024459.1//zinc finger protein neuro-d4 isoform X2 [Mus caroli];XP_030098522.1//zinc finger protein neuro-d4 isoform X14 [Mus musculus];XP_006540104.3//zinc finger protein neuro-d4 isoform X6 [Mus musculus]	2
14758	3759	14127.66245	14594.43672	0.046895752	0.989114938	*	0.573663564	Gpm6b	GO:0045121//membrane raft;GO:0016021//integral component of membrane;GO:0005886//plasma membrane	NA	GO:0007399//nervous system development;GO:2000009//negative regulation of protein localization to cell surface;GO:0032956//regulation of actin cytoskeleton organization;GO:0001503//ossification;GO:0051612//negative regulation of serotonin uptake;GO:0051893//regulation of focal adhesion assembly;GO:0030501//positive regulation of bone mineralization;GO:0085029//extracellular matrix assembly;GO:003…	K17271//myelin proteolipid protein;K12822//RNA-binding protein 25	NP_001171427.1//neuronal membrane glycoprotein M6-b isoform 2 [Mus musculus];NP_001171426.1//neuronal membrane glycoprotein M6-b isoform 1 [Mus musculus];XP_004459170.1//neuronal membrane glycoprotein M6-b isoform X5 [Dasypus novemcinctus];XP_004635112.1//neuronal membrane glycoprotein M6-b isoform X4 [Octodon degus];EDL40736.1//glycoprotein m6b, isoform CRA_d, partial [Mus musculus];XP_019486220…	1;3
228875	2014	1145.438473	1102.276794	-0.055413421	0.983247985	*	0.285238066	Slc35c2	GO:0005654//nucleoplasm;GO:0005794//Golgi apparatus;GO:0016021//integral component of membrane;GO:0033116//endoplasmic reticulum-Golgi intermediate compartment membrane;GO:0005793//endoplasmic reticulum-Golgi intermediate compartment;GO:0005801//cis-Golgi network	GO:0015297//antiporter activity;GO:0022857//transmembrane transporter activity	GO:0045747//positive regulation of Notch signaling pathway;GO:0036065//fucosylation;GO:0036066//protein O-linked fucosylation;GO:0010629//negative regulation of gene expression;GO:0015786//UDP-glucose transmembrane transport	K15280//solute carrier family 35, member C2	NP_001239502.1//solute carrier family 35 member C2 isoform 1 [Mus musculus];EDL06452.1//solute carrier family 35, member C2, isoform CRA_b, partial [Mus musculus];BAE33316.1//unnamed protein product [Mus musculus]	1;2
11964	3969	5643.926763	6149.484921	0.123766309	0.715081467	*	0.049307599	Atp6v1a	GO:0005774//vacuolar membrane;GO:0016324//apical plasma membrane;GO:0005829//cytosol;GO:0043209//myelin sheath;GO:0005739//mitochondrion;GO:0033180//proton-transporting V-type ATPase, V1 domain;GO:0005886//plasma membrane;GO:0005902//microvillus	GO:0005524//ATP binding;GO:0046961//proton-transporting ATPase activity, rotational mechanism	GO:0006879//cellular iron ion homeostasis;GO:0046034//ATP metabolic process;GO:0036295//cellular response to increased oxygen levels	K02145//V-type H+-transporting ATPase subunit A [EC:7.1.2.2]	NP_001345132.1//V-type proton ATPase catalytic subunit A [Mus musculus]	5
224105	5741	1210.164887	1159.034256	-0.062280423	0.989114938	*	0.414164202	Pak2	GO:0016020//membrane;GO:0005634//nucleus;GO:0014069//postsynaptic density;GO:0005737//cytoplasm;GO:0048471//perinuclear region of cytoplasm;GO:0030141//secretory granule;GO:0005911//cell-cell junction;GO:0005829//cytosol;GO:0098978//glutamatergic synapse	GO:0031267//small GTPase binding;GO:0004674//protein serine/threonine kinase activity;GO:0005524//ATP binding;GO:0048365//Rac GTPase binding;GO:0004672//protein kinase activity;GO:0042802//identical protein binding;GO:0030296//protein tyrosine kinase activator activity;GO:0019901//protein kinase binding	GO:0023014//signal transduction by protein phosphorylation;GO:0050731//positive regulation of peptidyl-tyrosine phosphorylation;GO:0016310//phosphorylation;GO:0007346//regulation of mitotic cell cycle;GO:0040008//regulation of growth;GO:0071560//cellular response to transforming growth factor beta stimulus;GO:0051497//negative regulation of stress fiber assembly;GO:0071407//cellular response to o…	K04410//p21-activated kinase 2 [EC:2.7.11.1]	NP_796300.1//serine/threonine-protein kinase PAK 2 [Mus musculus]	3
382073	2408	513.1178033	537.0223051	0.065691929	0.989114938	*	0.598205845	Ccdc84	NA	NA	NA	K11969//ariadne-2 [EC:2.3.2.31];K13708//dedicator of cytokinesis protein 1;K04499//RuvB-like protein 1 (pontin 52)	AAH55929.1//Coiled-coil domain containing 84, partial [Mus musculus];EDL25595.1//coiled-coil domain containing 84, isoform CRA_d, partial [Mus musculus]	3
384059	3174	18.83510335	13.46273944	-0.484451946	0.927301875	*	0.185262666	Tlr12	GO:0005887//integral component of plasma membrane	GO:0038023//signaling receptor activity;GO:0061809//NAD+ nucleotidase, cyclic ADP-ribose generating;GO:0050135//NAD(P)+ nucleosidase activity	GO:0042832//defense response to protozoan;GO:0007165//signal transduction;GO:0002224//toll-like receptor signaling pathway;GO:0045087//innate immune response;GO:0006954//inflammatory response	K18807//toll-like receptor 12	NP_991392.1//toll-like receptor 12 precursor [Mus musculus]	2
BGI_novel_G000801	588	9.289899682	9.814670958	0.079276884	0.989114938	*	0.852917924	NA	NA	GO:0003964//RNA-directed DNA polymerase activity;GO:0004519//endonuclease activity	NA	NA	AAA66456.1//unknown protein [Rattus norvegicus]	NA
67991	6678	4811.240656	4634.175844	-0.054096176	0.989114938	*	0.530778279	Nacc2	GO:0005634//nucleus;GO:0005730//nucleolus;GO:0005739//mitochondrion;GO:0000790//nuclear chromatin	GO:0000978//RNA polymerase II cis-regulatory region sequence-specific DNA binding;GO:0042826//histone deacetylase binding;GO:0042803//protein homodimerization activity;GO:0044877//protein-containing complex binding;GO:0001227//DNA-binding transcription repressor activity, RNA polymerase II-specific	GO:0045892//negative regulation of transcription, DNA-templated;GO:0000122//negative regulation of transcription by RNA polymerase II;GO:1900477//negative regulation of G1/S transition of mitotic cell cycle by negative regulation of transcription from RNA polymerase II promoter;GO:1902231//positive regulation of intrinsic apoptotic signaling pathway in response to DNA damage;GO:0034629//cellular …	K10486//BTB/POZ domain-containing protein 14	NP_001032175.1//nucleus accumbens-associated protein 2 isoform 2 [Mus musculus];KOF70144.1//hypothetical protein OCBIM_22003491mg [Octopus bimaculoides];ERE70552.1//nucleus accumbens-associated protein 2 [Cricetulus griseus]	1;3
319670	11049	2939.975523	3110.704732	0.081437317	0.989114938	*	0.526324696	Eml5	GO:0005874//microtubule;GO:0005737//cytoplasm	GO:0008017//microtubule binding	NA	K18597//echinoderm microtubule-associated protein-like 5	XP_005343495.1//echinoderm microtubule-associated protein-like 5 [Microtus ochrogaster];XP_008842018.1//echinoderm microtubule-associated protein-like 5 isoform X1 [Nannospalax galili];Q6ED65.2//RecName: Full=Echinoderm microtubule-associated protein-like 5; Short=EMAP-5; Short=EMAP-like protein 5 [Rattus norvegicus];NP_001074660.1//echinoderm microtubule-associated protein-like 5 [Mus musculus];…	1
239647	2066	319.4974285	295.4832223	-0.112728104	0.951780423	*	0.216056864	Pced1b	NA	NA	NA	NA	EDL04228.1//cDNA sequence BC038822, isoform CRA_a, partial [Mus musculus];XP_008764102.1//PREDICTED: translation initiation factor IF-2-like [Rattus norvegicus]	4
20890	1519	0.176355264	0.174014461	-0.019277438	0.999968907	*	0.995064695	Wnt8a	GO:0005615//extracellular space;GO:0005576//extracellular region	GO:0048018//receptor ligand activity;GO:0005102//signaling receptor binding;GO:0005109//frizzled binding	GO:0007492//endoderm development;GO:0000902//cell morphogenesis;GO:0045165//cell fate commitment;GO:0009949//polarity specification of anterior/posterior axis;GO:0030182//neuron differentiation;GO:0003002//regionalization;GO:0062009//secondary palate development;GO:0010085//polarity specification of proximal/distal axis;GO:0060070//canonical Wnt signaling pathway;GO:0007275//multicellular organis…	K00714//wingless-type MMTV integration site family, member 8	AAI19213.1//Wingless-related MMTV integration site 8A [Mus musculus]	2
68026	2387	1.864506168	2.687997496	0.527738225	0.989114938	*	0.642019377	2810417H13Rik	GO:0005634//nucleus;GO:0005813//centrosome;GO:0048471//perinuclear region of cytoplasm	GO:0003682//chromatin binding	GO:0019985//translesion synthesis;GO:0007098//centrosome cycle;GO:0009411//response to UV;GO:0006260//DNA replication;GO:0051726//regulation of cell cycle;GO:0006974//cellular response to DNA damage stimulus	NA	EDL26108.1//mCG131663, isoform CRA_b, partial [Mus musculus]	2
30841	4333	561.7999534	571.0106809	0.023461227	0.989114938	*	0.732877645	Kdm2b	GO:0005634//nucleus;GO:0031519//PcG protein complex;GO:0005730//nucleolus;GO:0005694//chromosome	GO:0000978//RNA polymerase II cis-regulatory region sequence-specific DNA binding;GO:0051864//histone demethylase activity (H3-K36 specific);GO:0008270//zinc ion binding;GO:0032452//histone demethylase activity;GO:0045322//unmethylated CpG binding;GO:0019843//rRNA binding	GO:0030901//midbrain development;GO:0030307//positive regulation of cell growth;GO:0007283//spermatogenesis;GO:0000122//negative regulation of transcription by RNA polymerase II;GO:0021555//midbrain-hindbrain boundary morphogenesis;GO:0048596//embryonic camera-type eye morphogenesis;GO:0035518//histone H2A monoubiquitination;GO:0021670//lateral ventricle development;GO:0043524//negative regulatio…	K10276//F-box and leucine-rich repeat protein 10/11 [EC:1.14.11.27]	NP_001365792.1//lysine-specific demethylase 2B isoform 3 [Mus musculus];NP_038938.1//lysine-specific demethylase 2B isoform 2 [Mus musculus];XP_006530439.1//lysine-specific demethylase 2B isoform X5 [Mus musculus];XP_011246511.1//lysine-specific demethylase 2B isoform X2 [Mus musculus];NP_001003953.1//lysine-specific demethylase 2B isoform 1 [Mus musculus]	2
100036768	2757	104.0825063	89.91707789	-0.211060551	0.910692348	*	0.168096871	Gm11696	GO:0033165//interphotoreceptor matrix;GO:0016021//integral component of membrane;GO:0070469//respirasome;GO:0031966//mitochondrial membrane	GO:0005201//extracellular matrix structural constituent;GO:0008137//NADH dehydrogenase (ubiquinone) activity;GO:0005540//hyaluronic acid binding	GO:0007601//visual perception;GO:0042773//ATP synthesis coupled electron transport	K12875//apoptotic chromatin condensation inducer in the nucleus;K19607//X-linked retinitis pigmentosa GTPase regulator;K09291//nucleoprotein TPR	PDM82929.1//hypothetical protein PRIPAC_37322 [Pristionchus pacificus]	1
320879	2595	254.9225409	268.6835876	0.075849252	0.989114938	*	0.348430575	B230217O12Rik	NA	NA	NA	K01540//sodium/potassium-transporting ATPase subunit beta	EDL01777.1//mCG145883, isoform CRA_a, partial [Mus musculus]	1
18185	2377	3.741523712	4.128702957	0.142062708	0.989114938	*	0.853927558	Nrl	GO:0042025//host cell nucleus;GO:0005634//nucleus;GO:0005654//nucleoplasm;GO:0005829//cytosol	GO:0003677//DNA binding;GO:0000978//RNA polymerase II cis-regulatory region sequence-specific DNA binding;GO:0001228//DNA-binding transcription activator activity, RNA polymerase II-specific;GO:0003713//transcription coactivator activity;GO:1990841//promoter-specific chromatin binding;GO:0003700//DNA-binding transcription factor activity;GO:0043522//leucine zipper domain binding	GO:0046548//retinal rod cell development;GO:0045872//positive regulation of rhodopsin gene expression;GO:0007468//regulation of rhodopsin gene expression	K09038//neural retina-specific leucine zipper protein	BAC31838.1//unnamed protein product [Mus musculus]	1;3;2
319239	3791	71.13721519	90.64959061	0.349696006	0.874825819	*	0.129099334	Npsr1	GO:0005887//integral component of plasma membrane;GO:0005737//cytoplasm	GO:0008188//neuropeptide receptor activity;GO:0005000//vasopressin receptor activity	GO:1903999//negative regulation of eating behavior;GO:2000293//negative regulation of defecation;GO:0042755//eating behavior;GO:0060013//righting reflex;GO:0051281//positive regulation of release of sequestered calcium ion into cytosol;GO:0070374//positive regulation of ERK1 and ERK2 cascade;GO:0007218//neuropeptide signaling pathway	K08376//neuropeptide S receptor	NP_783609.1//neuropeptide S receptor [Mus musculus]	3
212937	3498	101.2607836	90.78446577	-0.157558191	0.976789087	*	0.261644491	Tifab	NA	NA	GO:0035112//genitalia morphogenesis;GO:0071626//mastication;GO:0090103//cochlea morphogenesis;GO:0048634//regulation of muscle organ development;GO:0021650//vestibulocochlear nerve formation;GO:0042472//inner ear morphogenesis;GO:0048839//inner ear development;GO:0098583//learned vocalization behavior;GO:1901078//negative regulation of relaxation of muscle;GO:0007356//thorax and anterior abdomen …	K23835//TRAF-interacting protein with FHA domain-containing protein B	BAD90131.1//mFLJ00292 protein, partial [Mus musculus]	1;4
56367	1937	2868.149814	2711.625621	-0.080962376	0.938686166	*	0.198999466	Scoc	GO:0005768//endosome;GO:0005654//nucleoplasm;GO:0005794//Golgi apparatus;GO:0005829//cytosol;GO:0005802//trans-Golgi network;GO:0000139//Golgi membrane	NA	GO:0016239//positive regulation of macroautophagy;GO:0061635//regulation of protein complex stability	K20316//short coiled-coil protein	NP_001034226.1//short coiled-coil protein isoform a [Mus musculus];AAI08408.1//Scoc protein, partial [Mus musculus]	1;4;3
320795	6778	2689.49933	2835.884757	0.076461277	0.989114938	*	0.350654459	Pkn1	GO:0032991//protein-containing complex;GO:0005768//endosome;GO:0005634//nucleus;GO:0032154//cleavage furrow;GO:0031410//cytoplasmic vesicle;GO:0005737//cytoplasm;GO:0030496//midbody	GO:0042393//histone binding;GO:0035402//histone kinase activity (H3-T11 specific);GO:0005524//ATP binding;GO:0048365//Rac GTPase binding;GO:0042826//histone deacetylase binding;GO:0030374//nuclear receptor transcription coactivator activity;GO:0005080//protein kinase C binding;GO:0004674//protein serine/threonine kinase activity;GO:0050681//androgen receptor binding;GO:0004672//protein kinase act…	GO:0035407//histone H3-T11 phosphorylation;GO:0035556//intracellular signal transduction;GO:0003014//renal system process;GO:0006972//hyperosmotic response;GO:0006357//regulation of transcription by RNA polymerase II;GO:0048536//spleen development;GO:0001783//B cell apoptotic process;GO:0010631//epithelial cell migration;GO:0006468//protein phosphorylation;GO:2000145//regulation of cell motility;…	K06071//serine/threonine-protein kinase N1 [EC:2.7.11.13]	NP_001186522.1//serine/threonine-protein kinase N1 isoform 1 [Mus musculus];XP_017456738.1//PREDICTED: serine/threonine-protein kinase N1 isoform X1 [Rattus norvegicus]	1;4
75657	1503	0.82588421	0.829958049	0.007098887	0.999968907	*	0.99711563	Speer4a	NA	NA	NA	K03018//DNA-directed RNA polymerase III subunit RPC1 [EC:2.7.7.6]	NP_083652.2//spermatogenesis associated glutamate (E)-rich protein 4a [Mus musculus]	2
21402	1454	2358.592695	2391.167576	0.019788938	0.989114938	*	0.793841077	Skp1a	NA	GO:0004721//phosphoprotein phosphatase activity	GO:0006511//ubiquitin-dependent protein catabolic process	K03094//S-phase kinase-associated protein 1	TEA28856.1//hypothetical protein DBR06_SOUSAS4010072, partial [Sousa chinensis]	4
16834	3627	2197.721079	2203.695255	0.003916431	0.999832461	*	0.939048002	Cog1	GO:0005794//Golgi apparatus;GO:0017119//Golgi transport complex;GO:0000139//Golgi membrane	NA	GO:0015031//protein transport;GO:0006891//intra-Golgi vesicle-mediated transport	K20288//conserved oligomeric Golgi complex subunit 1	XP_006532406.1//conserved oligomeric Golgi complex subunit 1 isoform X1 [Mus musculus];NP_038609.3//conserved oligomeric Golgi complex subunit 1 [Mus musculus];XP_006532407.1//conserved oligomeric Golgi complex subunit 1 isoform X2 [Mus musculus]	3
654818	2052	105.5063501	85.77045613	-0.298777135	0.786990624	*	0.077947804	Smco3	GO:0016021//integral component of membrane	NA	NA	K06717//ADP-ribosyltransferase 4 [EC:2.4.2.31]	EDL10573.1//mCG147354, isoform CRA_b, partial [Mus musculus]	2
383348	1365	129.5188121	159.9905936	0.304825427	0.681822195	*	0.039840956	Kctd16	GO:0042995//cell projection;GO:0042734//presynaptic membrane;GO:0043235//receptor complex;GO:0045211//postsynaptic membrane	NA	GO:0008277//regulation of G protein-coupled receptor signaling pathway;GO:0051260//protein homooligomerization	K21918//BTB/POZ domain-containing protein KCTD8/12/16	NP_001357968.1//BTB/POZ domain-containing protein KCTD16 [Mus musculus]	1
100504350	2666	304.1368144	280.3032392	-0.117732043	0.966882351	*	0.235381103	Gm14169	NA	NA	NA	NA	EDL06202.1//mCG145066, partial [Mus musculus]	1
72821	4562	7407.06357	7265.060579	-0.027926891	0.989114938	*	0.568083427	Scn2b	GO:0016021//integral component of membrane;GO:0001518//voltage-gated sodium channel complex	GO:0017080//sodium channel regulator activity	GO:0046629//gamma-delta T cell activation;GO:0050900//leukocyte migration	K04846//voltage-gated sodium channel type II beta	ERE74991.1//junctional adhesion molecule-like protein [Cricetulus griseus]	2
58237	946	503.5668788	419.4780606	-0.263588038	0.707704499	*	0.046192662	Nkain4	GO:0016020//membrane;GO:0016021//integral component of membrane;GO:0005886//plasma membrane	NA	GO:0002028//regulation of sodium ion transport	K22735//sodium/potassium-transporting ATPase subunit beta-1-interacting protein	NP_001135405.1//sodium/potassium-transporting ATPase subunit beta-1-interacting protein 4 isoform 2 precursor [Mus musculus];NP_067401.3//sodium/potassium-transporting ATPase subunit beta-1-interacting protein 4 isoform 1 precursor [Mus musculus]	1;4
279653	10206	1235.903434	1183.78347	-0.062160808	0.989114938	*	0.570138217	Pcdh19	GO:0005887//integral component of plasma membrane;GO:0016021//integral component of membrane;GO:0005886//plasma membrane	GO:0005509//calcium ion binding	GO:0007155//cell adhesion;GO:0007156//homophilic cell adhesion via plasma membrane adhesion molecules;GO:0007420//brain development	K16499//protocadherin delta 2	NP_001098716.1//protocadherin-19 isoform b precursor [Mus musculus];XP_006528620.1//protocadherin-19 isoform X2 [Mus musculus];NP_001098715.1//protocadherin-19 isoform a precursor [Mus musculus]	1
320534	4583	1206.457688	1128.987499	-0.095747808	0.91824432	*	0.17673722	Tmem104	GO:0016021//integral component of membrane	NA	NA	K01069//hydroxyacylglutathione hydrolase [EC:3.1.2.6]	EDL34468.1//mCG6601, isoform CRA_c, partial [Mus musculus]	2
BGI_novel_G000609	2881	54.48378864	48.98575582	-0.153464727	0.989114938	*	0.57815922	NA	NA	NA	NA	NA	EDL39797.1//mCG145612, partial [Mus musculus]	NA
67466	2859	255.0096945	262.3893219	0.041156916	0.989114938	*	0.678474935	Pdcl	GO:0005929//cilium;GO:0005737//cytoplasm	GO:0044877//protein-containing complex binding	GO:0006457//protein folding;GO:1902605//heterotrimeric G-protein complex assembly;GO:0050896//response to stimulus;GO:0045880//positive regulation of smoothened signaling pathway;GO:0007601//visual perception;GO:0030030//cell projection organization;GO:0061084//negative regulation of protein refolding	K00509//prostaglandin-endoperoxide synthase 1 [EC:1.14.99.1]	EDL08704.1//phosducin-like, isoform CRA_a, partial [Mus musculus]	3
22409	1977	37.22411942	48.79350965	0.390451538	0.820575333	*	0.09005699	Wnt10a	GO:0005615//extracellular space	GO:0048018//receptor ligand activity;GO:0005102//signaling receptor binding;GO:0005109//frizzled binding	GO:0043588//skin development;GO:0048733//sebaceous gland development;GO:0071560//cellular response to transforming growth factor beta stimulus;GO:0048730//epidermis morphogenesis;GO:0042476//odontogenesis;GO:0045165//cell fate commitment;GO:0030182//neuron differentiation;GO:0007165//signal transduction;GO:0007267//cell-cell signaling;GO:0014033//neural crest cell differentiation;GO:0010628//posi…	K01357//wingless-type MMTV integration site family, member 10	XP_004864624.2//protein Wnt-10a [Heterocephalus glaber]	2
66482	4287	932.2574243	947.4035202	0.023250651	0.989114938	*	0.741251483	Exoc2	GO:0000145//exocyst;GO:0005886//plasma membrane;GO:0090543//Flemming body	GO:0047485//protein N-terminus binding;GO:0017160//Ral GTPase binding;GO:0019901//protein kinase binding	GO:2000535//regulation of entry of bacterium into host cell;GO:0045921//positive regulation of exocytosis;GO:0015031//protein transport;GO:0016192//vesicle-mediated transport;GO:0006893//Golgi to plasma membrane transport;GO:0006887//exocytosis	K17637//exocyst complex component 2	NP_001347022.1//exocyst complex component 2 [Mus musculus]	2
100504628	546	0.092252253	0.065224457	-0.500171114	0.989114938	*	0.872495688	Gm20319	GO:0032991//protein-containing complex;GO:0098978//glutamatergic synapse;GO:0016021//integral component of membrane;GO:0005576//extracellular region;GO:0005886//plasma membrane;GO:0005737//cytoplasm	GO:1990782//protein tyrosine kinase binding;GO:0061809//NAD+ nucleotidase, cyclic ADP-ribose generating;GO:0002114//interleukin-33 receptor activity;GO:0004908//interleukin-1 receptor activity;GO:0050135//NAD(P)+ nucleosidase activity;GO:0005149//interleukin-1 receptor binding	GO:1900006//positive regulation of dendrite development;GO:0051092//positive regulation of NF-kappaB transcription factor activity;GO:0099151//regulation of postsynaptic density assembly;GO:0099545//trans-synaptic signaling by trans-synaptic complex;GO:0051965//positive regulation of synapse assembly;GO:0006954//inflammatory response;GO:0042094//interleukin-2 biosynthetic process;GO:0072602//inte…	K04723//interleukin 1 receptor accessory protein	XP_021064899.1//interleukin-1 receptor accessory protein isoform X3 [Mus pahari]	1
624784	2896	0.236213462	0.759035547	1.684076266	0.989114938	*	0.479969609	Gm9855	GO:0005634//nucleus;GO:0005654//nucleoplasm;GO:0005886//plasma membrane	GO:0000287//magnesium ion binding;GO:0003677//DNA binding;GO:0005524//ATP binding;GO:0004844//uracil DNA N-glycosylase activity;GO:0043621//protein self-association;GO:0031402//sodium ion binding;GO:0003690//double-stranded DNA binding;GO:0003712//transcription coregulator activity;GO:0032183//SUMO binding;GO:0043739//G/U mismatch-specific uracil-DNA glycosylase activity;GO:0030983//mismatched DN…	GO:0040029//regulation of gene expression, epigenetic;GO:0006284//base-excision repair;GO:0006298//mismatch repair;GO:0045995//regulation of embryonic development;GO:0080111//DNA demethylation;GO:1902544//regulation of DNA N-glycosylase activity;GO:0000122//negative regulation of transcription by RNA polymerase II;GO:0006285//base-excision repair, AP site formation;GO:0006325//chromatin organizat…	K20813//thymine-DNA glycosylase [EC:3.2.2.29]	AAH10315.2//Thymine DNA glycosylase [Mus musculus]	1
67706	832	66.29824961	82.44717452	0.314499272	0.872357568	*	0.124278299	Tmem179b	GO:0005730//nucleolus;GO:0016607//nuclear speck;GO:0016021//integral component of membrane	NA	NA	K03131//transcription initiation factor TFIID subunit 6	NP_080601.2//transmembrane protein 179B precursor [Mus musculus]	1;3
BGI_novel_G000387	2975	0.176095951	3.518963484	4.320716901	0.746739251	*	0.056146145	NA	NA	GO:0003676//nucleic acid binding	NA	NA	NP_115849.2//G patch domain and ankyrin repeat-containing protein 1 isoform 1 precursor [Mus musculus]	NA
171580	3480	261.7563003	231.7617932	-0.17558151	0.810894833	*	0.086680913	Mical1	GO:0045171//intercellular bridge;GO:0005815//microtubule organizing center;GO:1990026//hippocampal mossy fiber expansion;GO:0005737//cytoplasm;GO:0030496//midbody;GO:0031941//filamentous actin	GO:0016709//oxidoreductase activity, acting on paired donors, with incorporation or reduction of molecular oxygen, NAD(P)H as one donor, and incorporation of one atom of oxygen;GO:0016174//NAD(P)H oxidase (H(2)O(2)-forming activity;GO:0019901//protein kinase binding;GO:0003779//actin binding;GO:0046872//metal ion binding;GO:0004497//monooxygenase activity;GO:0017124//SH3 domain binding;GO:0017137…	GO:0019417//sulfur oxidation;GO:0043154//negative regulation of cysteine-type endopeptidase activity involved in apoptotic process;GO:0030036//actin cytoskeleton organization;GO:0043066//negative regulation of apoptotic process;GO:0055114//oxidation-reduction process;GO:0001933//negative regulation of protein phosphorylation;GO:1903305//regulation of regulated secretory pathway;GO:0030042//actin …	K19947//F-actin monooxygenase [EC:1.14.13.225]	NP_001157905.1//[F-actin]-monooxygenase MICAL1 isoform 2 [Mus musculus];NP_001345767.1//[F-actin]-monooxygenase MICAL1 isoform 3 [Mus musculus];EDL04972.1//microtubule associated monoxygenase, calponin and LIM domain containing 1, isoform CRA_a, partial [Mus musculus]	1;2
54194	3778	7885.912422	8064.810912	0.03236302	0.989114938	*	0.758089993	Akap8l	GO:0016605//PML body;GO:0005634//nucleus;GO:1990904//ribonucleoprotein complex;GO:0000785//chromatin;GO:0016607//nuclear speck;GO:0016363//nuclear matrix;GO:0005737//cytoplasm	GO:0046872//metal ion binding;GO:0003677//DNA binding;GO:0016301//kinase activity;GO:0042826//histone deacetylase binding;GO:0034237//protein kinase A regulatory subunit binding;GO:0005521//lamin binding	GO:0033127//regulation of histone phosphorylation;GO:0006397//mRNA processing;GO:0051081//nuclear envelope disassembly;GO:0007076//mitotic chromosome condensation;GO:0031065//positive regulation of histone deacetylation;GO:0010793//regulation of mRNA export from nucleus;GO:0044839//cell cycle G2/M phase transition;GO:0045944//positive regulation of transcription by RNA polymerase II	K15978//A-kinase anchor protein 8-like protein	EDL40320.1//A kinase (PRKA) anchor protein 8-like, isoform CRA_b, partial [Mus musculus];XP_011244836.1//A-kinase anchor protein 8-like isoform X2 [Mus musculus];NP_059504.2//A-kinase anchor protein 8-like [Mus musculus];XP_030105762.1//A-kinase anchor protein 8-like isoform X1 [Mus musculus]	2
380855	2363	113.7816699	123.8858909	0.122743731	0.989114938	*	0.368827213	Rsl1	NA	NA	NA	K09228//KRAB domain-containing zinc finger protein	XP_034379366.1//zinc finger protein 58-like [Arvicanthis niloticus]	1
503610	2148	1928.116413	1732.034512	-0.154724482	0.884224608	*	0.138315352	Zdhhc18	GO:0005783//endoplasmic reticulum;GO:0005794//Golgi apparatus;GO:0016021//integral component of membrane	GO:0016409//palmitoyltransferase activity;GO:0019706//protein-cysteine S-palmitoyltransferase activity	GO:0018345//protein palmitoylation;GO:0006612//protein targeting to membrane;GO:0034613//cellular protein localization;GO:0018230//peptidyl-L-cysteine S-palmitoylation	K16675//palmitoyltransferase ZDHHC9/14/18 [EC:2.3.1.225]	NP_001017968.2//palmitoyltransferase ZDHHC18 [Mus musculus];XP_006539081.1//palmitoyltransferase ZDHHC18 isoform X1 [Mus musculus]	2
216131	5048	2750.452784	2684.157593	-0.035199759	0.989114938	*	0.438786218	Trappc10	NA	NA	NA	K20307//trafficking protein particle complex subunit 10	NP_001074524.1//trafficking protein particle complex subunit 10 [Mus musculus]	1
109731	2428	634.9081569	603.9006777	-0.072236621	0.98424093	*	0.294386988	Maob	GO:0005743//mitochondrial inner membrane;GO:0016021//integral component of membrane;GO:0005739//mitochondrion;GO:0005741//mitochondrial outer membrane	GO:0008131//primary amine oxidase activity;GO:0042802//identical protein binding;GO:0050660//flavin adenine dinucleotide binding	GO:0010044//response to aluminum ion;GO:0045964//positive regulation of dopamine metabolic process;GO:0042135//neurotransmitter catabolic process;GO:0010269//response to selenium ion;GO:0032496//response to lipopolysaccharide;GO:0045471//response to ethanol;GO:0051412//response to corticosterone;GO:0014063//negative regulation of serotonin secretion	K00274//monoamine oxidase [EC:1.4.3.4]	BAC27571.1//unnamed protein product [Mus musculus]	2
71941	1833	248.5442698	260.5673641	0.068153556	0.989114938	*	0.553894509	Cars2	GO:0005759//mitochondrial matrix;GO:0005737//cytoplasm	GO:0046872//metal ion binding;GO:0004817//cysteine-tRNA ligase activity;GO:0005524//ATP binding	GO:0006423//cysteinyl-tRNA aminoacylation	K01883//cysteinyl-tRNA synthetase [EC:6.1.1.16]	BAC30187.1//unnamed protein product [Mus musculus];XP_003509284.1//probable cysteine--tRNA ligase, mitochondrial isoform X2 [Cricetulus griseus];XP_011913422.1//PREDICTED: probable cysteine--tRNA ligase, mitochondrial isoform X1 [Cercocebus atys]	1
17219	3117	101.1234464	112.8328935	0.158070171	0.989114938	*	0.315853334	Mcm6	GO:0005634//nucleus;GO:0005654//nucleoplasm;GO:0042555//MCM complex	GO:0003688//DNA replication origin binding;GO:0003677//DNA binding;GO:0003697//single-stranded DNA binding;GO:0005524//ATP binding;GO:0042802//identical protein binding;GO:0003678//DNA helicase activity	GO:0006267//pre-replicative complex assembly involved in nuclear cell cycle DNA replication;GO:0000727//double-strand break repair via break-induced replication;GO:0006268//DNA unwinding involved in DNA replication;GO:0006270//DNA replication initiation;GO:1902969//mitotic DNA replication	K02542//DNA replication licensing factor MCM6 [EC:3.6.4.12]	NP_032593.1//DNA replication licensing factor MCM6 isoform 1 [Mus musculus];NP_001300624.1//DNA replication licensing factor MCM6 isoform 2 [Mus musculus]	1;2
69126	418	325.6525174	329.167658	0.015489213	0.989114938	*	0.856217223	1810022K09Rik	GO:0005730//nucleolus	NA	GO:0042254//ribosome biogenesis	NA	NP_001334135.1//ribosomal biogenesis factor isoform 1 precursor [Mus musculus]	1
226041	7981	113.6823079	104.356671	-0.123484921	0.989114938	*	0.641662165	Pgm5	NA	GO:0000287//magnesium ion binding;GO:0016868//intramolecular transferase activity, phosphotransferases	GO:0005975//carbohydrate metabolic process	K15636//phosphoglucomutase-like protein 5	XP_013913260.1//PREDICTED: phosphoglucomutase-like protein 5 [Thamnophis sirtalis]	2
69481	1380	0.511930796	0.844472649	0.7221019	0.989114938	*	0.717817175	Actl9	GO:0015629//actin cytoskeleton;GO:0005737//cytoplasm	NA	NA	K05692//actin beta/gamma 1	NP_899105.2//actin-like protein 9 [Mus musculus]	2
BGI_novel_G000855	1830	1.000088262	0.806798029	-0.309847866	0.989114938	*	0.834399607	NA	NA	NA	NA	NA
230612	4370	2.862667758	2.489096303	-0.201738192	0.989114938	*	0.81144689	Slc5a9	NA	NA	NA	K14389//solute carrier family 5 (sodium/glucose cotransporter), member 9	XP_006238660.1//PREDICTED: sodium/glucose cotransporter 4 isoform X1 [Rattus norvegicus]	4
20196	752	132.6141402	128.4292107	-0.046261239	0.989114938	*	0.754925807	S100a13	NA	GO:0005507//copper ion binding;GO:0005509//calcium ion binding	NA	K23765	XP_030108341.1//protein S100-A13 isoform X1 [Mus musculus]	4
19328	2010	1776.401566	1796.95816	0.016599069	0.989114938	*	0.742225396	Rab12	NA	NA	NA	K07907//Ras-related protein Rab-12	XP_028750770.1//ras-related protein Rab-12-like isoform X1 [Peromyscus leucopus]	2
18007	7246	3139.839209	3009.788553	-0.061028544	0.905165027	*	0.157482287	Neo1	GO:0016020//membrane;GO:0097708//intracellular vesicle;GO:0005654//nucleoplasm;GO:0098797//plasma membrane protein complex;GO:0043025//neuronal cell body;GO:0009986//cell surface;GO:0005887//integral component of plasma membrane;GO:0005794//Golgi apparatus;GO:0005886//plasma membrane	GO:0038023//signaling receptor activity;GO:0039706//co-receptor binding;GO:0045296//cadherin binding;GO:0070700//BMP receptor binding	GO:1901215//negative regulation of neuron death;GO:0050709//negative regulation of protein secretion;GO:0048681//negative regulation of axon regeneration;GO:0006355//regulation of transcription, DNA-templated;GO:0007520//myoblast fusion;GO:0030513//positive regulation of BMP signaling pathway;GO:0055072//iron ion homeostasis;GO:0007155//cell adhesion;GO:2001222//regulation of neuron migration;GO:…	K06766//neogenin	XP_006510905.1//neogenin isoform X1 [Mus musculus];XP_006510910.1//neogenin isoform X8 [Mus musculus];XP_030099967.1//neogenin isoform X5 [Mus musculus];NP_001036217.1//neogenin isoform 2 precursor [Mus musculus];NP_032710.2//neogenin isoform 1 precursor [Mus musculus];XP_006510908.1//neogenin isoform X4 [Mus musculus]	1;2
110789	19328	58.64211722	48.07534994	-0.286639833	0.897391799	*	0.145624466	Adgrv1	GO:0009986//cell surface;GO:0032420//stereocilium;GO:0016021//integral component of membrane;GO:0045202//synapse;GO:0005737//cytoplasm;GO:0043235//receptor complex	GO:0005509//calcium ion binding;GO:0004930//G protein-coupled receptor activity	GO:0048496//maintenance of animal organ identity;GO:0007605//sensory perception of sound;GO:0050953//sensory perception of light stimulus;GO:0007194//negative regulation of adenylate cyclase activity;GO:0007166//cell surface receptor signaling pathway;GO:0045494//photoreceptor cell maintenance	K18263//adhesion G-protein coupled receptor V1	NP_473394.3//adhesion G-protein coupled receptor V1 precursor [Mus musculus]	4
107885	798	32.46584474	26.42248449	-0.297156619	0.978469812	*	0.273457857	Mthfs	GO:0005759//mitochondrial matrix;GO:0005829//cytosol;GO:0005739//mitochondrion;GO:0005737//cytoplasm	GO:0005542//folic acid binding;GO:0046872//metal ion binding;GO:0005524//ATP binding;GO:0030272//5-formyltetrahydrofolate cyclo-ligase activity	GO:0006536//glutamate metabolic process;GO:0046657//folic acid catabolic process;GO:0046653//tetrahydrofolate metabolic process;GO:0035999//tetrahydrofolate interconversion;GO:0009396//folic acid-containing compound biosynthetic process	K01934//5-formyltetrahydrofolate cyclo-ligase [EC:6.3.3.2]	NP_001346922.1//5-formyltetrahydrofolate cyclo-ligase isoform 2 [Mus musculus];NP_081105.1//5-formyltetrahydrofolate cyclo-ligase isoform 1 [Mus musculus]	2
78767	2069	1.005282239	1.669688425	0.731978308	0.989114938	*	0.495617317	Efcab11	NA	GO:0005509//calcium ion binding;GO:0030234//enzyme regulator activity	GO:0000226//microtubule cytoskeleton organization;GO:0019722//calcium-mediated signaling	K23853	NP_084448.1//EF-hand calcium-binding domain-containing protein 11 [Mus musculus]	2
12229	2535	24.85577902	20.71119139	-0.263170775	0.989114938	*	0.35998644	Btk	GO:0005634//nucleus;GO:0031410//cytoplasmic vesicle;GO:0042629//mast cell granule;GO:0005737//cytoplasm;GO:0048471//perinuclear region of cytoplasm;GO:0045121//membrane raft;GO:0005829//cytosol;GO:0005886//plasma membrane	GO:0004713//protein tyrosine kinase activity;GO:0005547//phosphatidylinositol-3,4,5-trisphosphate binding;GO:0046872//metal ion binding;GO:0004715//non-membrane spanning protein tyrosine kinase activity;GO:0005524//ATP binding;GO:0042802//identical protein binding	GO:0001812//positive regulation of type I hypersensitivity;GO:0034614//cellular response to reactive oxygen species;GO:0097190//apoptotic signaling pathway;GO:0035556//intracellular signal transduction;GO:0010033//response to organic substance;GO:0071226//cellular response to molecule of fungal origin;GO:0001818//negative regulation of cytokine production;GO:0045087//innate immune response;GO:001…	K07370//Bruton agammaglobulinemia tyrosine kinase [EC:2.7.10.2]	XP_011820173.1//PREDICTED: tyrosine-protein kinase BTK isoform X1 [Mandrillus leucophaeus]	2
77305	4313	2612.7132	2681.358748	0.037415488	0.989114938	*	0.45859379	Wdr82	GO:0005634//nucleus;GO:0000784//nuclear chromosome, telomeric region;GO:0000785//chromatin;GO:0048188//Set1C/COMPASS complex;GO:0035097//histone methyltransferase complex;GO:0005730//nucleolus;GO:0072357//PTW/PP1 phosphatase complex;GO:0016021//integral component of membrane	GO:0003682//chromatin binding;GO:0042800//histone methyltransferase activity (H3-K4 specific)	GO:0080182//histone H3-K4 trimethylation;GO:0051568//histone H3-K4 methylation	K14962//COMPASS component SWD2	NP_001098929.1//WD repeat-containing protein 82 [Bos taurus]	1
232035	5654	184.4477445	192.0642343	0.058376742	0.989114938	*	0.533492584	Ccser1	NA	NA	NA	K23573//dentin sialophosphoprotein	NP_001157788.1//serine-rich coiled-coil domain-containing protein 1 [Mus musculus]	1;2
434204	3157	687.5201847	651.0101604	-0.07872201	0.973184277	*	0.250294976	Whamm	GO:0005874//microtubule;GO:0033116//endoplasmic reticulum-Golgi intermediate compartment membrane;GO:0005737//cytoplasm;GO:0000139//Golgi membrane;GO:0005829//cytosol;GO:0016021//integral component of membrane;GO:0030659//cytoplasmic vesicle membrane;GO:0045211//postsynaptic membrane	GO:0003779//actin binding;GO:0004888//transmembrane signaling receptor activity;GO:0017049//GTP-Rho binding;GO:0008017//microtubule binding;GO:0071933//Arp2/3 complex binding;GO:0003676//nucleic acid binding;GO:0022848//acetylcholine-gated cation-selective channel activity	GO:0030032//lamellipodium assembly;GO:0034314//Arp2/3 complex-mediated actin nucleation;GO:0007050//cell cycle arrest;GO:0007015//actin filament organization;GO:0090527//actin filament reorganization;GO:0006888//endoplasmic reticulum to Golgi vesicle-mediated transport;GO:0051127//positive regulation of actin nucleation;GO:0097320//plasma membrane tubulation;GO:0048041//focal adhesion assembly	K20479//WASP homolog-associated protein with actin, membranes and microtubules	NP_001004185.3//WASP homolog-associated protein with actin, membranes and microtubules [Mus musculus];BAD90198.1//mKIAA1971 protein, partial [Mus musculus];XP_028729629.1//WASP homolog-associated protein with actin, membranes and microtubules [Peromyscus leucopus]	3
18491	11027	48.79672606	34.17215553	-0.513963102	0.707939835	*	0.046276631	Pappa	GO:0005615//extracellular space;GO:0005576//extracellular region	GO:0004175//endopeptidase activity;GO:0046872//metal ion binding;GO:0008237//metallopeptidase activity;GO:0004222//metalloendopeptidase activity	GO:0007565//female pregnancy;GO:0006508//proteolysis;GO:0051384//response to glucocorticoid;GO:0032354//response to follicle-stimulating hormone	K07762//pappalysin-1 [EC:3.4.24.79]	NP_067337.1//pappalysin-1 precursor [Mus musculus]	1
76974	675	5.419756982	4.492870598	-0.270590653	0.989114938	*	0.690441105	Urah	NA	GO:0033971//hydroxyisourate hydrolase activity	GO:0006144//purine nucleobase metabolic process	K07127//5-hydroxyisourate hydrolase [EC:3.5.2.17]	NP_001334534.1//5-hydroxyisourate hydrolase isoform 1 [Mus musculus]	2
22289	5971	857.8325686	898.4558543	0.066751528	0.989114938	*	0.387494437	Kdm6a	GO:0005634//nucleus;GO:0005654//nucleoplasm;GO:0035097//histone methyltransferase complex;GO:0044666//MLL3/4 complex;GO:0000790//nuclear chromatin	GO:0000978//RNA polymerase II cis-regulatory region sequence-specific DNA binding;GO:0042802//identical protein binding;GO:0031490//chromatin DNA binding;GO:0051213//dioxygenase activity;GO:0046872//metal ion binding;GO:0003682//chromatin binding;GO:0043565//sequence-specific DNA binding;GO:0071558//histone demethylase activity (H3-K27 specific)	GO:0010468//regulation of gene expression;GO:0032525//somite rostral/caudal axis specification;GO:0006338//chromatin remodeling;GO:0071557//histone H3-K27 demethylation;GO:0048568//embryonic organ development;GO:0003016//respiratory system process;GO:0003007//heart morphogenesis;GO:0072358//cardiovascular system development;GO:0021915//neural tube development;GO:0048333//mesodermal cell different…	K11447//lysine-specific demethylase 6A [EC:1.14.11.68]	NP_033509.1//lysine-specific demethylase 6A isoform 1 [Mus musculus];XP_006997139.1//PREDICTED: lysine-specific demethylase 6A isoform X4 [Peromyscus maniculatus bairdii];NP_001297373.1//lysine-specific demethylase 6A isoform 2 [Mus musculus];XP_006527658.1//lysine-specific demethylase 6A isoform X2 [Mus musculus];XP_006527660.1//lysine-specific demethylase 6A isoform X5 [Mus musculus]	1;2
209239	2652	38.52439274	41.53221169	0.108458485	0.989114938	*	0.586943729	Gan	GO:0005856//cytoskeleton;GO:0005737//cytoplasm;GO:0031463//Cul3-RING ubiquitin ligase complex	NA	GO:0016567//protein ubiquitination;GO:0007010//cytoskeleton organization	K10453//kelch-like protein 16 (gigaxonin)	NP_001074620.1//gigaxonin [Mus musculus]	1
246229	3579	439.3241801	452.6643311	0.043155723	0.989114938	*	0.485759889	Bivm	GO:0005634//nucleus;GO:0005737//cytoplasm	GO:0004520//endodeoxyribonuclease activity;GO:0003697//single-stranded DNA binding	GO:0006295//nucleotide-excision repair, DNA incision, 3'-to lesion	K10846//DNA excision repair protein ERCC-5	EDK96890.1//basic, immunoglobulin-like variable motif containing, isoform CRA_b, partial [Mus musculus]	4
11595	7355	148.1217118	140.8304452	-0.072823874	0.989114938	*	0.704718623	Acan	GO:0031012//extracellular matrix;GO:0005615//extracellular space;GO:0098982//GABA-ergic synapse;GO:0098978//glutamatergic synapse;GO:0072534//perineuronal net;GO:0098966//perisynaptic extracellular matrix;GO:0043025//neuronal cell body;GO:0043005//neuron projection;GO:0005604//basement membrane	GO:0030246//carbohydrate binding;GO:0005509//calcium ion binding;GO:0005540//hyaluronic acid binding	GO:0030166//proteoglycan biosynthetic process;GO:0007507//heart development;GO:0030199//collagen fibril organization;GO:0002063//chondrocyte development;GO:0030336//negative regulation of cell migration;GO:0007417//central nervous system development;GO:0007155//cell adhesion;GO:0001502//cartilage condensation;GO:0001501//skeletal system development	K06792//aggrecan 1	NP_031450.2//aggrecan core protein isoform 2 precursor [Mus musculus]	2
622307	2241	2.148974157	2.807239318	0.385503926	0.989114938	*	0.604727827	5830473C10Rik	GO:0005615//extracellular space;GO:0005737//cytoplasm	GO:0008270//zinc ion binding;GO:0005504//fatty acid binding	NA	K16144//alpha-fetoprotein	NP_001239590.1//alpha-fetoprotein related protein [Mus musculus]	1
320974	3475	33.58776377	18.49593183	-0.86072776	0.355271178	*	0.00356531	Lrrn4	GO:0005887//integral component of plasma membrane;GO:0016021//integral component of membrane	NA	GO:0008542//visual learning;GO:0007616//long-term memory	K13023//carboxypeptidase N regulatory subunit;K19365//seipin	NP_796277.2//leucine-rich repeat neuronal protein 4 precursor [Mus musculus]	4
67238	2219	585.0688706	624.7629293	0.094702393	0.851821595	*	0.114653881	Fam220a	GO:0005634//nucleus	GO:0097677//STAT family protein binding	GO:0000122//negative regulation of transcription by RNA polymerase II;GO:0006470//protein dephosphorylation;GO:0032092//positive regulation of protein binding	K23488//Ras-associated and pleckstrin homology domains-containing protein 1	NP_080326.2//protein FAM220A [Mus musculus]	4;2
67207	2360	124.8170012	123.2513457	-0.018211058	0.994247704	*	0.909287696	Lsm1	GO:0030425//dendrite;GO:0030424//axon;GO:0005634//nucleus;GO:1990726//Lsm1-7-Pat1 complex;GO:0000932//P-body;GO:0005737//cytoplasm;GO:0043025//neuronal cell body;GO:1990124//messenger ribonucleoprotein complex	GO:0003723//RNA binding;GO:0036002//pre-mRNA binding;GO:0003729//mRNA binding;GO:0000339//RNA cap binding	GO:0016070//RNA metabolic process;GO:0045665//negative regulation of neuron differentiation;GO:0006397//mRNA processing;GO:0019827//stem cell population maintenance;GO:0071044//histone mRNA catabolic process;GO:0008380//RNA splicing;GO:0000290//deadenylation-dependent decapping of nuclear-transcribed mRNA;GO:0000956//nuclear-transcribed mRNA catabolic process	K12620//U6 snRNA-associated Sm-like protein LSm1	NP_080308.1//U6 snRNA-associated Sm-like protein LSm1 [Mus musculus]	1
13383	4557	2952.802999	3024.79429	0.034751923	0.989114938	*	0.617812646	Dlg1	GO:0016323//basolateral plasma membrane;GO:0016324//apical plasma membrane;GO:0005912//adherens junction;GO:0005604//basement membrane;GO:0009925//basal plasma membrane	GO:0044325//ion channel binding;GO:0019902//phosphatase binding;GO:0019900//kinase binding;GO:0035255//ionotropic glutamate receptor binding;GO:0019894//kinesin binding;GO:0019901//protein kinase binding	GO:0098609//cell-cell adhesion;GO:0007015//actin filament organization;GO:0045930//negative regulation of mitotic cell cycle;GO:0042982//amyloid precursor protein metabolic process;GO:0032147//activation of protein kinase activity;GO:0030866//cortical actin cytoskeleton organization;GO:0030953//astral microtubule organization;GO:0001935//endothelial cell proliferation	K12076//disks large protein 1	NP_001239363.1//disks large homolog 1 isoform 3 [Mus musculus];XP_006521835.1//disks large homolog 1 isoform X18 [Mus musculus];NP_031888.2//disks large homolog 1 isoform 1 [Mus musculus];XP_017172358.1//disks large homolog 1 isoform X20 [Mus musculus];XP_030104820.1//disks large homolog 1 isoform X11 [Mus musculus];NP_001239365.1//disks large homolog 1 isoform 5 [Mus musculus];NP_001344210.1//di…	1;3
101502	1808	117.8490458	126.7930169	0.105535214	0.989114938	*	0.449914909	Hsd3b7	GO:0043231//intracellular membrane-bounded organelle;GO:0005811//lipid droplet;GO:0016021//integral component of membrane;GO:0005789//endoplasmic reticulum membrane	GO:0016616//oxidoreductase activity, acting on the CH-OH group of donors, NAD or NADP as acceptor;GO:0047016//cholest-5-ene-3-beta,7-alpha-diol 3-beta-dehydrogenase activity;GO:0003854//3-beta-hydroxy-delta5-steroid dehydrogenase activity;GO:0016491//oxidoreductase activity	GO:0006694//steroid biosynthetic process;GO:0001558//regulation of cell growth;GO:0006707//cholesterol catabolic process;GO:0035754//B cell chemotaxis	K12408//cholest-5-ene-3beta,7alpha-diol 3beta-dehydrogenase [EC:1.1.1.181]	NP_598704.2//3 beta-hydroxysteroid dehydrogenase type 7 isoform a [Mus musculus]	1;2
83946	9919	1043.920644	1134.912092	0.120568507	0.844081085	*	0.108920285	Phip	NA	GO:0070577//lysine-acetylated histone binding;GO:0005158//insulin receptor binding	GO:2001237//negative regulation of extrinsic apoptotic signaling pathway;GO:0008286//insulin receptor signaling pathway;GO:0045944//positive regulation of transcription by RNA polymerase II;GO:0007010//cytoskeleton organization;GO:0022604//regulation of cell morphogenesis	K11797//PH-interacting protein	XP_006511628.1//PH-interacting protein isoform X2 [Mus musculus];NP_001074685.1//PH-interacting protein [Mus musculus]	1
70230	1092	0.248738197	1.917311593	2.946384843	0.767003097	*	0.064322816	3300002P13Rik	NA	NA	NA	NA	EDL31179.1//mCG148078 [Mus musculus]	1
71684	2065	310.4423463	297.2001312	-0.062890611	0.989114938	*	0.571996786	Rbm43	NA	GO:0003723//RNA binding	NA	NA	NP_001135453.1//RNA-binding protein 43 isoform b [Mus musculus]	1;4
69852	4101	10.17287477	6.100726663	-0.737674432	0.820194958	*	0.089900712	Tcf23	GO:0005634//nucleus	GO:0000981//DNA-binding transcription factor activity, RNA polymerase II-specific;GO:0000977//RNA polymerase II transcription regulatory region sequence-specific DNA binding;GO:0046983//protein dimerization activity	GO:0006357//regulation of transcription by RNA polymerase II;GO:0046697//decidualization;GO:0030154//cell differentiation;GO:0007517//muscle organ development;GO:0010628//positive regulation of gene expression	K09072//musculin (activated B-cell factor-1)	NP_444315.1//transcription factor 23 [Mus musculus]	2
56043	1729	423.4894843	416.0741557	-0.025485468	0.989114938	*	0.780872575	Akr1e1	GO:0005654//nucleoplasm;GO:0005794//Golgi apparatus;GO:0005829//cytosol	GO:0004032//alditol:NADP+ 1-oxidoreductase activity;GO:0050571//1,5-anhydro-D-fructose reductase activity;GO:0008106//alcohol dehydrogenase (NADP+) activity;GO:0016491//oxidoreductase activity	GO:0055114//oxidation-reduction process	K13981//1,5-anhydro-D-fructose reductase [EC:1.1.1.263]	NP_061347.2//1,5-anhydro-D-fructose reductase [Mus musculus]	2
66620	1876	62.25432252	62.73032099	0.010988933	0.999968907	*	0.947094848	Pantr2	NA	NA	NA	NA	EDK96923.1//mCG113690 [Mus musculus]	1
17350	3446	406.0040287	427.501081	0.074434025	0.989114938	*	0.386017887	Mlh1	GO:0032389//MutLalpha complex;GO:0000793//condensed chromosome;GO:0005634//nucleus;GO:0005654//nucleoplasm;GO:0005712//chiasma;GO:0005715//late recombination nodule;GO:0032300//mismatch repair complex;GO:0005694//chromosome;GO:0001673//male germ cell nucleus;GO:0000794//condensed nuclear chromosome;GO:0000795//synaptonemal complex	GO:0032407//MutSalpha complex binding;GO:0005524//ATP binding;GO:0030983//mismatched DNA binding;GO:0032137//guanine/thymine mispair binding;GO:0003697//single-stranded DNA binding;GO:0003682//chromatin binding;GO:0019899//enzyme binding;GO:0016887//ATPase activity	GO:0045190//isotype switching;GO:0016446//somatic hypermutation of immunoglobulin genes;GO:0048477//oogenesis;GO:0051257//meiotic spindle midzone assembly;GO:0016447//somatic recombination of immunoglobulin gene segments;GO:0007283//spermatogenesis;GO:0045141//meiotic telomere clustering;GO:0007131//reciprocal meiotic recombination;GO:0045950//negative regulation of mitotic recombination;GO:00002…	K08734//DNA mismatch repair protein MLH1	NP_081086.2//DNA mismatch repair protein Mlh1 isoform 1 [Mus musculus];EDL08976.1//mutL homolog 1 (E. coli), isoform CRA_b, partial [Mus musculus];VFV38059.1//dna mismatch repair protein mlh1 [Lynx pardinus]	1;2
67020	1585	26.52950209	34.01503236	0.358574862	0.973184277	*	0.250923755	Tmem88	GO:0005829//cytosol;GO:0016021//integral component of membrane;GO:0005886//plasma membrane	GO:0030165//PDZ domain binding	GO:0090090//negative regulation of canonical Wnt signaling pathway;GO:0072659//protein localization to plasma membrane;GO:0007275//multicellular organism development;GO:0016055//Wnt signaling pathway;GO:0050821//protein stabilization	K20824//N-alpha-acetyltransferase 38, NatC auxiliary subunit;K11448//lysine-specific demethylase 6B [EC:1.14.11.68]	NP_080191.3//transmembrane protein 88 [Mus musculus]	4
27410	6457	3128.373166	3043.079501	-0.039880589	0.97094597	*	0.244882572	Abca3	GO:0043231//intracellular membrane-bounded organelle;GO:0097233//alveolar lamellar body membrane;GO:0097208//alveolar lamellar body;GO:0016021//integral component of membrane;GO:0005886//plasma membrane	GO:0005319//lipid transporter activity;GO:0005524//ATP binding;GO:0042626//ATPase-coupled transmembrane transporter activity;GO:0016887//ATPase activity	GO:0006869//lipid transport;GO:0051384//response to glucocorticoid	K05643//ATP-binding cassette, subfamily A (ABC1), member 3	NP_001034670.1//ATP-binding cassette sub-family A member 3 [Mus musculus]	3;2
74035	3852	582.4312642	596.6991399	0.034915898	0.989114938	*	0.611561297	Nol9	GO:0005634//nucleus;GO:0005730//nucleolus;GO:0045111//intermediate filament cytoskeleton	GO:0003723//RNA binding;GO:0005524//ATP binding;GO:0051731//polynucleotide 5'-hydroxyl-kinase activity	GO:0006396//RNA processing;GO:0000448//cleavage in ITS2 between 5.8S rRNA and LSU-rRNA of tricistronic rRNA transcript (SSU-rRNA, 5.8S rRNA, LSU-rRNA);GO:0000460//maturation of 5.8S rRNA	K06947//polynucleotide 5'-hydroxyl-kinase GRC3/NOL9 [EC:2.7.1.-]	NP_001365785.1//polynucleotide 5'-hydroxyl-kinase NOL9 isoform 4 [Mus musculus];NP_001153071.1//polynucleotide 5'-hydroxyl-kinase NOL9 isoform 1 [Mus musculus];NP_083003.2//polynucleotide 5'-hydroxyl-kinase NOL9 isoform 2 [Mus musculus];EDL14921.1//nucleolar protein 9, isoform CRA_a, partial [Mus musculus]	1;3;2
BGI_novel_G000581	841	5.685214579	8.154366203	0.520357946	0.984813007	*	0.296632126	NA	NA	NA	NA	K11969//ariadne-2 [EC:2.3.2.31]	EDL40599.1//mCG21386, isoform CRA_a [Mus musculus]	NA
13038	1583	23.58381639	19.25021329	-0.292922767	0.989114938	*	0.390189526	Ctsk	GO:0043231//intracellular membrane-bounded organelle;GO:0005654//nucleoplasm;GO:0005615//extracellular space;GO:0009897//external side of plasma membrane;GO:0016324//apical plasma membrane;GO:0005764//lysosome;GO:0005737//cytoplasm	GO:0008234//cysteine-type peptidase activity;GO:0005518//collagen binding;GO:0001968//fibronectin binding;GO:0004197//cysteine-type endopeptidase activity;GO:0043394//proteoglycan binding	GO:0045453//bone resorption;GO:0051603//proteolysis involved in cellular protein catabolic process;GO:0061037//negative regulation of cartilage development;GO:0006955//immune response;GO:0006590//thyroid hormone generation;GO:0001957//intramembranous ossification;GO:0030574//collagen catabolic process	K01371//cathepsin K [EC:3.4.22.38]	NP_031828.2//cathepsin K preproprotein [Mus musculus]	4
19065	1903	0.427528671	0.220250389	-0.956876609	0.989114938	*	0.714700842	Npy4r	GO:0016021//integral component of membrane;GO:0005886//plasma membrane	GO:0004983//neuropeptide Y receptor activity;GO:0001602//pancreatic polypeptide receptor activity;GO:0001601//peptide YY receptor activity;GO:0042277//peptide binding	NA	K04206//neuropeptide Y receptor type 4	NP_032945.3//neuropeptide Y receptor type 4 [Mus musculus]	4
107939	5602	5299.464249	5212.765328	-0.023797604	0.989114938	*	0.713471483	Pom121	GO:0005654//nucleoplasm;GO:0005643//nuclear pore;GO:0031965//nuclear membrane;GO:0016021//integral component of membrane;GO:0005789//endoplasmic reticulum membrane	GO:0017056//structural constituent of nuclear pore;GO:0008139//nuclear localization sequence binding	GO:0006606//protein import into nucleus;GO:0006999//nuclear pore organization;GO:0006405//RNA export from nucleus;GO:0051028//mRNA transport	K14316//nuclear pore complex protein Nup121	NP_683734.2//nuclear envelope pore membrane protein POM 121 [Mus musculus]	2
BGI_novel_G000623	4684	31.82483624	32.9454842	0.049927639	0.999968907	*	0.969516068	NA	NA	NA	NA	K19409//NACHT, LRR and PYD domains-containing protein 2	XP_034348855.1//NACHT, LRR and PYD domains-containing protein 2 [Arvicanthis niloticus]	NA
56809	6553	540.5765871	542.676935	0.005594564	0.999968907	*	0.941960227	Gmeb1	GO:0005634//nucleus;GO:0005654//nucleoplasm;GO:0005737//cytoplasm	GO:0003677//DNA binding;GO:0000978//RNA polymerase II cis-regulatory region sequence-specific DNA binding;GO:0046872//metal ion binding;GO:0001228//DNA-binding transcription activator activity, RNA polymerase II-specific;GO:0003713//transcription coactivator activity;GO:0003700//DNA-binding transcription factor activity	GO:0006357//regulation of transcription by RNA polymerase II;GO:0045944//positive regulation of transcription by RNA polymerase II	K22282//fatty acid hydroxylase domain-containing protein 2	NP_001116464.1//glucocorticoid modulatory element-binding protein 1 [Mus musculus];EDL30117.1//glucocorticoid modulatory element binding protein 1, isoform CRA_b, partial [Mus musculus]	1;2
69909	2326	1.821128986	0.820882415	-1.14958562	0.985310336	*	0.297214049	2610027K06Rik	NA	NA	NA	K10176//T-box protein 2	EDL15774.1//mCG146188, partial [Mus musculus]	1
77569	6050	3299.973639	3211.469266	-0.03922101	0.989114938	*	0.601546356	Limch1	GO:0001725//stress fiber;GO:0005737//cytoplasm	GO:0032034//myosin II head/neck binding;GO:0003779//actin binding;GO:0046872//metal ion binding	GO:0051893//regulation of focal adhesion assembly;GO:0051496//positive regulation of stress fiber assembly;GO:0060327//cytoplasmic actin-based contraction involved in cell motility;GO:0031032//actomyosin structure organization;GO:0001934//positive regulation of protein phosphorylation;GO:0030336//negative regulation of cell migration	K06084//F-box protein 20	NP_001001980.2//LIM and calponin homology domains-containing protein 1 isoform 1 [Mus musculus];NP_001243051.1//LIM and calponin homology domains-containing protein 1 isoform 2 [Mus musculus]	1;2
66104	1144	1241.165914	1275.798431	0.039704427	0.989114938	*	0.645880633	Tceal6	GO:0005634//nucleus	GO:0050699//WW domain binding;GO:0003746//translation elongation factor activity	NA	K19538//retinitis pigmentosa 1	EDL23826.1//mCG114170, isoform CRA_a, partial [Mus musculus]	4
12821	5455	56.11560272	59.49976516	0.084482012	0.989114938	*	0.736547048	Col17a1	GO:0030056//hemidesmosome	NA	GO:0031581//hemidesmosome assembly	K07603//collagen, type XVII, alpha	XP_028730487.1//collagen alpha-1(XVII) chain isoform X1 [Peromyscus leucopus];XP_028730488.1//collagen alpha-1(XVII) chain isoform X2 [Peromyscus leucopus]	1;2
97484	2734	755.6756878	766.6119225	0.020729227	0.989114938	*	0.708705814	Cog8	GO:0005794//Golgi apparatus;GO:0017119//Golgi transport complex;GO:0000139//Golgi membrane	NA	GO:0015031//protein transport;GO:0006891//intra-Golgi vesicle-mediated transport	K20295//conserved oligomeric Golgi complex subunit 8	NP_631975.3//conserved oligomeric Golgi complex subunit 8 [Mus musculus]	4
72361	2859	5.163261233	4.969102068	-0.055297417	0.998023224	*	0.924789924	Ces2g	GO:0005615//extracellular space	GO:0052689//carboxylic ester hydrolase activity	NA	K03927//carboxylesterase 2 [EC:3.1.1.1 3.1.1.84 3.1.1.56]	XP_031196986.1//acylcarnitine hydrolase-like [Mastomys coucha]	2
71086	1562	71.3966948	75.80949704	0.086521305	0.989114938	*	0.69698713	4933412E12Rik	NA	NA	NA	NA	EDL21812.1//mCG142086, isoform CRA_a [Mus musculus]	1
66972	3376	28069.52656	27896.99506	-0.008895001	0.999298333	*	0.932941115	Slc25a23	GO:0016021//integral component of membrane	GO:0005347//ATP transmembrane transporter activity;GO:0005509//calcium ion binding	NA	K14684//solute carrier family 25 (mitochondrial phosphate transporter), member 23/24/25/41	XP_012585377.1//PREDICTED: calcium-binding mitochondrial carrier protein SCaMC-3 [Condylura cristata]	4
70439	2040	494.5844117	500.5287999	0.017236313	0.989114938	*	0.851084505	Taf15	GO:0005634//nucleus;GO:0005654//nucleoplasm;GO:0005737//cytoplasm	GO:0003723//RNA binding;GO:0046872//metal ion binding;GO:0003712//transcription coregulator activity;GO:0003730//mRNA 3'-UTR binding	GO:0010467//gene expression;GO:0006355//regulation of transcription, DNA-templated;GO:0008380//RNA splicing;GO:0048255//mRNA stabilization	K14651//transcription initiation factor TFIID subunit 15	NP_081703.1//TATA-binding protein-associated factor 2N [Mus musculus];EDL15709.1//TAF15 RNA polymerase II, TATA box binding protein (TBP)-associated factor [Mus musculus];XP_030102162.1//TATA-binding protein-associated factor 2N isoform X2 [Mus musculus]	2
71903	1823	0.070255905	0.096748104	0.461613902	0.989114938	*	0.882250079	Ces2f	NA	NA	NA	K03927//carboxylesterase 2 [EC:3.1.1.1 3.1.1.84 3.1.1.56]	XP_031196984.1//acylcarnitine hydrolase-like isoform X2 [Mastomys coucha]	2
75069	485	0.113663085	0.218445193	0.942507578	0.989114938	*	0.762331016	4930515L03Rik	NA	NA	NA	NA	EDL08087.1//mCG141209 [Mus musculus]	1
67534	7165	636.9398429	709.131667	0.154896402	0.905165027	*	0.157658001	Ttll4	GO:0036064//ciliary basal body;GO:0005874//microtubule;GO:0097731//9+0 non-motile cilium;GO:0005737//cytoplasm	GO:0015631//tubulin binding;GO:0070739//protein-glutamic acid ligase activity;GO:0005524//ATP binding	GO:0018200//peptidyl-glutamic acid modification;GO:0018095//protein polyglutamylation;GO:0120222//regulation of blastocyst development	K16601//tubulin polyglutamylase TTLL4 [EC:6.-.-.-]	NP_001014974.1//tubulin polyglutamylase TTLL4 [Mus musculus];BAC97885.1//mKIAA0173 protein, partial [Mus musculus]	1
15242	1771	46.14742149	44.38176098	-0.056283127	0.989114938	*	0.758013273	Hhex	GO:0005634//nucleus;GO:0032993//protein-DNA complex;GO:0005737//cytoplasm	GO:0071837//HMG box domain binding;GO:0000978//RNA polymerase II cis-regulatory region sequence-specific DNA binding;GO:0070491//repressing transcription factor binding;GO:0042803//protein homodimerization activity;GO:0001227//DNA-binding transcription repressor activity, RNA polymerase II-specific;GO:0008190//eukaryotic initiation factor 4E binding;GO:0003682//chromatin binding;GO:0000977//RNA p…	GO:0002009//morphogenesis of an epithelium;GO:0042127//regulation of cell population proliferation;GO:0048853//forebrain morphogenesis;GO:0048568//embryonic organ development;GO:0030878//thyroid gland development;GO:0016973//poly(A)+ mRNA export from nucleus;GO:0001570//vasculogenesis;GO:0061009//common bile duct development;GO:0045892//negative regulation of transcription, DNA-templated;GO:00074…	K08024//homeobox protein HEX	NP_032271.1//hematopoietically-expressed homeobox protein Hhex [Mus musculus]	3
74995	755	0.070255905	0.096748104	0.461613902	0.989114938	*	0.882250079	4930502E09Rik	NA	NA	NA	NA	EDL15743.1//mCG145243, partial [Mus musculus]	1
13593	3918	50.00241762	35.17530812	-0.50743479	0.874825819	*	0.129522052	Ebf3	GO:0005634//nucleus	GO:0000978//RNA polymerase II cis-regulatory region sequence-specific DNA binding;GO:0001228//DNA-binding transcription activator activity, RNA polymerase II-specific;GO:0046872//metal ion binding;GO:0003677//DNA binding;GO:0003700//DNA-binding transcription factor activity;GO:0046983//protein dimerization activity	GO:0045944//positive regulation of transcription by RNA polymerase II;GO:0007275//multicellular organism development;GO:0045893//positive regulation of transcription, DNA-templated	K09103//early B-cell factor	NP_001101976.1//transcription factor COE3 [Rattus norvegicus];NP_001106885.1//transcription factor COE3 isoform 2 [Mus musculus];BAD90316.1//mKIAA4201 protein, partial [Mus musculus]	1;3
56187	2364	948.8888338	904.5328273	-0.069066217	0.966882351	*	0.234421049	Rabggta	GO:0005654//nucleoplasm;GO:0005968//Rab-protein geranylgeranyltransferase complex;GO:0005737//cytoplasm	GO:0008270//zinc ion binding;GO:0017137//Rab GTPase binding;GO:0004663//Rab geranylgeranyltransferase activity	GO:0018344//protein geranylgeranylation	K14050//geranylgeranyl transferase type-2 subunit alpha [EC:2.5.1.60]	EDL36246.1//Rab geranylgeranyl transferase, a subunit, isoform CRA_a, partial [Mus musculus];EDL36247.1//Rab geranylgeranyl transferase, a subunit, isoform CRA_b, partial [Mus musculus]	2
20022	586	588.5172585	566.0325645	-0.056199668	0.989114938	*	0.427771862	Polr2j	GO:0005665//RNA polymerase II, core complex;GO:0005654//nucleoplasm;GO:0005634//nucleus;GO:0016021//integral component of membrane	GO:0003899//DNA-directed 5'-3' RNA polymerase activity;GO:0003677//DNA binding;GO:0001055//RNA polymerase II activity;GO:0030275//LRR domain binding;GO:0005543//phospholipid binding;GO:0005096//GTPase activator activity;GO:0046983//protein dimerization activity	GO:0046580//negative regulation of Ras protein signal transduction;GO:0042795//snRNA transcription by RNA polymerase II;GO:0006370//7-methylguanosine mRNA capping;GO:0006283//transcription-coupled nucleotide-excision repair;GO:0035019//somatic stem cell population maintenance;GO:0035556//intracellular signal transduction;GO:0006368//transcription elongation from RNA polymerase II promoter;GO:0071…	K03008//DNA-directed RNA polymerase II subunit RPB11	EPY83934.1//ras GTPase-activating protein 4 isoform 1 [Camelus ferus]	2
216976	3245	57.03115924	53.41878929	-0.094403079	0.989114938	*	0.697208388	BC030499	NA	GO:0005524//ATP binding;GO:0004672//protein kinase activity	NA	K17529//uncharacterized serine/threonine-protein kinase SgK494 [EC:2.7.11.1]	NP_001274135.1//ribosomal protein S6 kinase-related protein [Mus musculus]	1
208748	6042	1104.117633	1034.144852	-0.094455608	0.856720236	*	0.117274265	Prrg3	NA	GO:0003779//actin binding;GO:0005540//hyaluronic acid binding	GO:0007155//cell adhesion;GO:0007010//cytoskeleton organization	K01540//sodium/potassium-transporting ATPase subunit beta	KAB0375468.1//hypothetical protein FD755_012111, partial [Muntiacus reevesi]	1;2
20661	6864	10720.83971	11471.36148	0.097618718	0.967029093	*	0.23560703	Sort1	GO:0010008//endosome membrane;GO:0030425//dendrite;GO:0032580//Golgi cisterna membrane;GO:0031410//cytoplasmic vesicle;GO:0043025//neuronal cell body;GO:0005829//cytosol;GO:0016021//integral component of membrane;GO:0005886//plasma membrane;GO:0005769//early endosome;GO:0030659//cytoplasmic vesicle membrane;GO:0043231//intracellular membrane-bounded organelle;GO:0005765//lysosomal membrane;GO:003…	GO:0030379//neurotensin receptor activity, non-G protein-coupled;GO:0010465//nerve growth factor receptor activity;GO:0048406//nerve growth factor binding;GO:0019899//enzyme binding	GO:0010468//regulation of gene expression;GO:0051005//negative regulation of lipoprotein lipase activity;GO:0014902//myotube differentiation;GO:0048011//neurotrophin TRK receptor signaling pathway;GO:0006895//Golgi to endosome transport;GO:0008625//extrinsic apoptotic signaling pathway via death domain receptors;GO:0001503//ossification;GO:0032509//endosome transport via multivesicular body sorti…	K12388//sortilin	XP_006501287.2//sortilin isoform X2 [Mus musculus];NP_064356.2//sortilin isoform 2 precursor [Mus musculus];XP_006233257.1//PREDICTED: sortilin isoform X2 [Rattus norvegicus];XP_006233256.1//PREDICTED: sortilin isoform X1 [Rattus norvegicus]	1;3
12909	1499	389.1621847	434.5765195	0.159238698	0.819644274	*	0.089650177	Crcp	GO:0030425//dendrite;GO:0030424//axon;GO:0005634//nucleus;GO:0001669//acrosomal vesicle;GO:0005666//RNA polymerase III complex;GO:0005737//cytoplasm;GO:0043025//neuronal cell body;GO:0009360//DNA polymerase III complex;GO:0005886//plasma membrane	GO:0003899//DNA-directed 5'-3' RNA polymerase activity;GO:0001635//calcitonin gene-related peptide receptor activity;GO:0000166//nucleotide binding	GO:0051607//defense response to virus;GO:0006384//transcription initiation from RNA polymerase III promoter;GO:0007218//neuropeptide signaling pathway;GO:0045087//innate immune response;GO:0007568//aging;GO:0006383//transcription by RNA polymerase III	K22758//coiled-coil-helix-coiled-coil-helix domain-containing protein 2	XP_013205843.1//DNA-directed RNA polymerase III subunit RPC9 isoform X1 [Microtus ochrogaster];NP_031787.1//DNA-directed RNA polymerase III subunit RPC9 [Mus musculus]	2
78923	3882	230.3652363	258.3961417	0.165661507	0.874825819	*	0.131703448	Chsy3	GO:0032580//Golgi cisterna membrane;GO:0016021//integral component of membrane	GO:0046872//metal ion binding;GO:0047238//glucuronosyl-N-acetylgalactosaminyl-proteoglycan 4-beta-N-acetylgalactosaminyltransferase activity;GO:0050510//N-acetylgalactosaminyl-proteoglycan 3-beta-glucuronosyltransferase activity	NA	K13499//chondroitin sulfate synthase [EC:2.4.1.175 2.4.1.226]	BAD90307.1//mKIAA4168 protein, partial [Mus musculus]	1
69277	11834	377.1905186	389.5656092	0.046572911	0.989114938	*	0.655304146	3300002I08Rik	NA	GO:0046872//metal ion binding;GO:0003676//nucleic acid binding	GO:0006355//regulation of transcription, DNA-templated	K09228//KRAB domain-containing zinc finger protein	NP_081293.4//zinc finger protein family member [Mus musculus];XP_015861450.1//PREDICTED: zinc finger protein 431-like isoform X1 [Peromyscus maniculatus bairdii]	1
57258	8159	383.932473	346.8838421	-0.146399947	0.951780423	*	0.215959011	Xpo4	GO:0005643//nuclear pore;GO:0005654//nucleoplasm;GO:0005829//cytosol;GO:0005737//cytoplasm	GO:0005049//nuclear export signal receptor activity	GO:0046827//positive regulation of protein export from nucleus;GO:0006611//protein export from nucleus	K18460//exportin-7	Q9ESJ0.2//RecName: Full=Exportin-4; Short=Exp4 [Mus musculus];NP_065252.1//exportin-4 isoform 1 [Mus musculus];XP_021059736.1//exportin-4 isoform X1 [Mus pahari]	1
30056	890	234.9747589	265.5967185	0.176731532	0.905165027	*	0.153515063	Timm9	GO:0005743//mitochondrial inner membrane;GO:0005739//mitochondrion;GO:0042719//mitochondrial intermembrane space protein transporter complex	GO:0140318//protein transporter activity;GO:0046872//metal ion binding;GO:0051087//chaperone binding;GO:0042803//protein homodimerization activity	GO:0072321//chaperone-mediated protein transport;GO:0015031//protein transport;GO:0045039//protein insertion into mitochondrial inner membrane	K17777//mitochondrial import inner membrane translocase subunit TIM9	EDL36557.1//translocase of inner mitochondrial membrane 9 homolog (yeast), isoform CRA_b, partial [Mus musculus]	1;3;2
100165	864	2.348770156	1.003347877	-1.227083644	0.968144934	*	0.236689584	AI507597	GO:0016021//integral component of membrane	NA	NA	NA	NP_666099.2//transmembrane protein 82 [Mus musculus]	1
17684	1980	2419.803734	2921.200301	0.271671247	0.642085652	*	0.03180546	Cited2	GO:0032991//protein-containing complex;GO:0005634//nucleus;GO:0000790//nuclear chromatin;GO:0005737//cytoplasm	GO:0050693//LBD domain binding;GO:0019904//protein domain specific binding;GO:0003682//chromatin binding;GO:0035035//histone acetyltransferase binding	GO:0060349//bone morphogenesis;GO:0030325//adrenal gland development;GO:0006355//regulation of transcription, DNA-templated;GO:0001568//blood vessel development;GO:0035802//adrenal cortex formation	K21361//Cbp/p300-interacting transactivator 2	VFV20314.1//cbp p300-interacting transactivator 2, partial [Lynx pardinus]	3
11552	3936	112.0419217	110.6512262	-0.018019195	0.999943179	*	0.939569616	Adra2b	GO:0009986//cell surface;GO:0005887//integral component of plasma membrane;GO:0016021//integral component of membrane;GO:0005886//plasma membrane	GO:0004938//alpha2-adrenergic receptor activity;GO:0004935//adrenergic receptor activity;GO:0051379//epinephrine binding	GO:0032148//activation of protein kinase B activity;GO:0019229//regulation of vasoconstriction;GO:0045666//positive regulation of neuron differentiation;GO:0045777//positive regulation of blood pressure;GO:0030168//platelet activation;GO:0071875//adrenergic receptor signaling pathway;GO:0007188//adenylate cyclase-modulating G protein-coupled receptor signaling pathway;GO:0007186//G protein-couple…	K04139//adrenergic receptor alpha-2B	AAA73895.1//alpha-2C2 adrenergic receptor [Mus musculus]	3
226169	5246	1276.730632	1359.085211	0.090181738	0.975258947	*	0.253582238	Pprc1	GO:0005634//nucleus;GO:0005654//nucleoplasm	GO:0003723//RNA binding;GO:0003712//transcription coregulator activity;GO:0030374//nuclear receptor transcription coactivator activity;GO:0008134//transcription factor binding	GO:0051091//positive regulation of DNA-binding transcription factor activity;GO:0045944//positive regulation of transcription by RNA polymerase II	K17963//peroxisome proliferator-activated receptor gamma coactivator-related protein 1	NP_001333730.1//peroxisome proliferator-activated receptor gamma coactivator-related protein 1 isoform 2 [Mus musculus];XP_006527072.1//peroxisome proliferator-activated receptor gamma coactivator-related protein 1 isoform X4 [Mus musculus];XP_017173655.1//peroxisome proliferator-activated receptor gamma coactivator-related protein 1 isoform X2 [Mus musculus];XP_030106764.1//peroxisome proliferat…	1
628062	1982	0.35622188	1.284187512	1.850007835	0.976789087	*	0.262497349	Gm29684	NA	NA	NA	NA	EDL21591.1//mCG144709, partial [Mus musculus]	1
241289	5934	758.1805572	733.4291353	-0.047883883	0.989114938	*	0.684786611	Ppp1r26	GO:0005730//nucleolus	GO:0004864//protein phosphatase inhibitor activity	GO:0010923//negative regulation of phosphatase activity	K17565//protein phosphatase 1 regulatory subunit 26	BAD32271.1//mKIAA0649 protein, partial [Mus musculus]	1
22248	1191	686.2883534	665.0191173	-0.045419057	0.989114938	*	0.735517425	Unc119	GO:0045171//intercellular bridge;GO:0000922//spindle pole;GO:0051233//spindle midzone;GO:0005829//cytosol;GO:0005813//centrosome;GO:0045202//synapse;GO:0005737//cytoplasm	GO:0008289//lipid binding	GO:0007399//nervous system development;GO:0061098//positive regulation of protein tyrosine kinase activity;GO:0007601//visual perception;GO:0007602//phototransduction;GO:0000281//mitotic cytokinesis;GO:0007268//chemical synaptic transmission;GO:0006897//endocytosis;GO:1900186//negative regulation of clathrin-dependent endocytosis;GO:0050896//response to stimulus;GO:0042953//lipoprotein transport;…	K23539//protein unc-119	NP_001300914.1//protein unc-119 homolog A isoform 1 [Mus musculus];XP_005077071.2//protein unc-119 homolog A isoform X1 [Mesocricetus auratus];NP_001300916.1//protein unc-119 homolog A isoform 4 [Mus musculus];XP_034361964.1//protein unc-119 homolog A isoform X2 [Arvicanthis niloticus];NP_001300915.1//protein unc-119 homolog A isoform 3 [Mus musculus]	1;3
242603	2611	0.627481686	0.341545669	-0.877494854	0.989114938	*	0.67091699	Cdcp2	GO:0005576//extracellular region	NA	NA	K14616//cubilin	NP_766461.1//CUB domain-containing protein 2 precursor [Mus musculus]	3
75772	1694	0.114313266	0.219694753	0.942507578	0.989114938	*	0.762331016	Pnpla5	GO:0016020//membrane;GO:0005811//lipid droplet;GO:0005737//cytoplasm	GO:0004806//triglyceride lipase activity	GO:0019433//triglyceride catabolic process;GO:0055088//lipid homeostasis	K16814//patatin-like phospholipase domain-containing protein 5 [EC:3.1.1.-]	NP_083703.1//patatin-like phospholipase domain-containing protein 5 [Mus musculus]	1
16149	1269	136.7218935	218.461978	0.676137926	0.989114938	*	0.308261325	Cd74	GO:0005783//endoplasmic reticulum;GO:0005634//nucleus;GO:0009897//external side of plasma membrane;GO:0005737//cytoplasm;GO:0005773//vacuole;GO:0009986//cell surface;GO:0035692//macrophage migration inhibitory factor receptor complex;GO:0016021//integral component of membrane;GO:0005886//plasma membrane	GO:0019955//cytokine binding;GO:0035718//macrophage migration inhibitory factor binding;GO:0001540//amyloid-beta binding;GO:0004896//cytokine receptor activity;GO:0042658//MHC class II protein binding, via antigen binding groove;GO:0042289//MHC class II protein binding;GO:0042609//CD4 receptor binding;GO:0044183//protein folding chaperone	GO:0050731//positive regulation of peptidyl-tyrosine phosphorylation;GO:0070206//protein trimerization;GO:0045893//positive regulation of transcription, DNA-templated;GO:0030890//positive regulation of B cell proliferation;GO:0043518//negative regulation of DNA damage response, signal transduction by p53 class mediator;GO:0008283//cell population proliferation;GO:0001516//prostaglandin biosynthet…	K06505//CD74 antigen	NP_001036070.1//H-2 class II histocompatibility antigen gamma chain isoform 1 [Mus musculus];NP_034675.1//H-2 class II histocompatibility antigen gamma chain isoform 2 [Mus musculus]	1;3
66755	1781	0.238304189	0.764920118	1.682504784	0.989114938	*	0.402601938	4933415F23Rik	GO:0005737//cytoplasm	GO:0004865//protein serine/threonine phosphatase inhibitor activity;GO:0019888//protein phosphatase regulator activity;GO:0019212//phosphatase inhibitor activity	GO:0042325//regulation of phosphorylation;GO:0045087//innate immune response	K17555//protein phosphatase 1 regulatory subunit 14B	NP_080022.2//protein phosphatase 1, regulatory (inhibitor) subunit 14B-like [Mus musculus]	2
77631	2540	0.134137198	0.361462178	1.430135323	0.989114938	*	0.646138322	4930554H23Rik	NA	NA	NA	NA	EDL07270.1//mCG67596 [Mus musculus]	1
67914	1693	875.9429991	873.1266493	-0.004646056	0.999968907	*	0.950776363	Coq9	GO:0005743//mitochondrial inner membrane;GO:0005739//mitochondrion	GO:0008289//lipid binding;GO:0042803//protein homodimerization activity	GO:0006120//mitochondrial electron transport, NADH to ubiquinone;GO:0006744//ubiquinone biosynthetic process	K18587//ubiquinone biosynthesis protein COQ9	NP_080728.1//ubiquinone biosynthesis protein COQ9, mitochondrial precursor [Mus musculus]	2
20163	1607	540.8533715	553.4104202	0.033112285	0.989114938	*	0.683501062	Rsu1	GO:0005925//focal adhesion	NA	GO:0043547//positive regulation of GTPase activity;GO:0010811//positive regulation of cell-substrate adhesion	K16175//protein scribble	NP_001102874.1//ras suppressor protein 1 [Rattus norvegicus]	4
70604	8596	2809.102284	2752.701066	-0.02926121	0.989114938	*	0.660696413	Dnajb14	GO:0031965//nuclear membrane;GO:0005783//endoplasmic reticulum;GO:0016021//integral component of membrane;GO:0005789//endoplasmic reticulum membrane	GO:0030544//Hsp70 protein binding	GO:0034622//cellular protein-containing complex assembly;GO:0051085//chaperone cofactor-dependent protein refolding;GO:0030433//ubiquitin-dependent ERAD pathway;GO:0071218//cellular response to misfolded protein	K09520//DnaJ homolog subfamily B member 14	NP_001028327.1//dnaJ homolog subfamily B member 14 [Mus musculus]	1
99662	2313	1.646331917	1.127794495	-0.545751021	0.989114938	*	0.679565954	Eps8l3	GO:0032587//ruffle membrane;GO:0005886//plasma membrane;GO:0005737//cytoplasm	GO:0003779//actin binding	GO:0007266//Rho protein signal transduction;GO:0042634//regulation of hair cycle;GO:0035023//regulation of Rho protein signal transduction;GO:1900029//positive regulation of ruffle assembly	K17277//epidermal growth factor receptor kinase substrate 8	NP_598628.1//epidermal growth factor receptor kinase substrate 8-like protein 3 [Mus musculus]	2
BGI_novel_G001005	312	0.352437951	0.647094648	0.876607462	0.989114938	*	0.674330379	NA	GO:0000124//SAGA complex;GO:0005634//nucleus;GO:0005654//nucleoplasm;GO:0000125//PCAF complex;GO:0005669//transcription factor TFIID complex;GO:0033276//transcription factor TFTC complex;GO:0071339//MLL1 complex;GO:0030914//STAGA complex;GO:0070761//pre-snoRNP complex	GO:0003677//DNA binding;GO:0002039//p53 binding;GO:0046982//protein heterodimerization activity;GO:0051117//ATPase binding;GO:0070742//C2H2 zinc finger domain binding;GO:0003713//transcription coactivator activity;GO:0033613//activating transcription factor binding;GO:0008134//transcription factor binding	GO:0030307//positive regulation of cell growth;GO:0043066//negative regulation of apoptotic process;GO:0000492//box C/D snoRNP assembly;GO:0006366//transcription by RNA polymerase II;GO:0060760//positive regulation of response to cytokine stimulus;GO:0006352//DNA-templated transcription, initiation;GO:0043966//histone H3 acetylation;GO:0070555//response to interleukin-1;GO:0045944//positive regul…	K14535//transcription initiation factor TFIID subunit 9	BAB26216.2//unnamed protein product [Mus musculus]	NA
84505	5293	1120.149322	1205.019939	0.105365955	0.928260664	*	0.186488768	Setdb1	GO:0043231//intracellular membrane-bounded organelle;GO:0042025//host cell nucleus;GO:0005634//nucleus;GO:0005654//nucleoplasm;GO:0005694//chromosome;GO:0005737//cytoplasm	GO:0046974//histone methyltransferase activity (H3-K9 specific);GO:0003677//DNA binding;GO:0003682//chromatin binding;GO:0008270//zinc ion binding;GO:1990841//promoter-specific chromatin binding;GO:0018024//histone-lysine N-methyltransferase activity	GO:0060348//bone development;GO:0036124//histone H3-K9 trimethylation;GO:0070828//heterochromatin organization;GO:0010629//negative regulation of gene expression;GO:0090309//positive regulation of DNA methylation-dependent heterochromatin assembly;GO:0045869//negative regulation of single stranded viral RNA replication via double stranded DNA intermediate;GO:0051567//histone H3-K9 methylation;GO:…	K11421//[histone H3]-lysine9 N-trimethyltransferase SETDB1 [EC:2.1.1.355]	EDL38808.1//mCG16729, isoform CRA_b, partial [Mus musculus];NP_001157114.1//histone-lysine N-methyltransferase SETDB1 isoform b [Mus musculus]	1;3
76668	1711	18.11715914	17.00200774	-0.091651629	0.989114938	*	0.777277166	Mdh1b	NA	GO:0016616//oxidoreductase activity, acting on the CH-OH group of donors, NAD or NADP as acceptor;GO:0016615//malate dehydrogenase activity	GO:0005975//carbohydrate metabolic process;GO:0006108//malate metabolic process	K00025//malate dehydrogenase [EC:1.1.1.37]	XP_021054745.1//putative malate dehydrogenase 1B [Mus pahari]	4
229877	3545	6117.185557	6218.671816	0.023738443	0.989114938	*	0.534930558	Rap1gds1	GO:0005783//endoplasmic reticulum;GO:0005829//cytosol;GO:0005739//mitochondrion	GO:0005096//GTPase activator activity	GO:0014829//vascular associated smooth muscle contraction;GO:0043547//positive regulation of GTPase activity;GO:0031034//myosin filament assembly;GO:0032471//negative regulation of endoplasmic reticulum calcium ion concentration;GO:0051561//positive regulation of mitochondrial calcium ion concentration	K22017//mucin-4;K21125//mucin-5AC;K15043//importin subunit alpha-1/8	NP_001035780.1//rap1 GTPase-GDP dissociation stimulator 1 isoform a [Mus musculus];NP_663519.2//rap1 GTPase-GDP dissociation stimulator 1 isoform b [Mus musculus];NP_001273688.1//rap1 GTPase-GDP dissociation stimulator 1 isoform c [Mus musculus];NP_001343317.1//rap1 GTPase-GDP dissociation stimulator 1 isoform d [Mus musculus]	1;3;2
13641	3375	551.5708413	581.0818646	0.075195238	0.989114938	*	0.454705119	Efnb1	GO:0005634//nucleus;GO:0005737//cytoplasm;GO:0045121//membrane raft;GO:0098978//glutamatergic synapse;GO:0016021//integral component of membrane;GO:0099056//integral component of presynaptic membrane;GO:0005886//plasma membrane;GO:0045202//synapse	GO:0046875//ephrin receptor binding	GO:0007399//nervous system development;GO:0001755//neural crest cell migration;GO:0042102//positive regulation of T cell proliferation;GO:0048013//ephrin receptor signaling pathway;GO:0099054//presynapse assembly;GO:0031295//T cell costimulation;GO:0009880//embryonic pattern specification;GO:0007411//axon guidance	K05463//ephrin-B	TKC34540.1//hypothetical protein EI555_007332, partial [Monodon monoceros]	5
109697	1594	0.926741411	0.236805561	-1.968463877	0.989114938	*	0.48924213	Cpa1	NA	GO:0008270//zinc ion binding;GO:0004181//metallocarboxypeptidase activity	NA	K08779//carboxypeptidase A1 [EC:3.4.17.1]	XP_034375325.1//carboxypeptidase A1 [Arvicanthis niloticus]	4
66787	2787	505.9769901	531.6834916	0.071495894	0.989114938	*	0.344525431	Gskip	GO:0005634//nucleus;GO:0005737//cytoplasm;GO:0048471//perinuclear region of cytoplasm	GO:0051018//protein kinase A binding;GO:0004860//protein kinase inhibitor activity;GO:0034237//protein kinase A regulatory subunit binding;GO:0019901//protein kinase binding	GO:0006469//negative regulation of protein kinase activity;GO:0008631//intrinsic apoptotic signaling pathway in response to oxidative stress;GO:0030111//regulation of Wnt signaling pathway;GO:0090263//positive regulation of canonical Wnt signaling pathway	K20051//low-density lipoprotein receptor-related protein 4;K00939//adenylate kinase [EC:2.7.4.3]	NP_848728.2//GSK3B-interacting protein [Mus musculus]	3
63955	3320	563.1665477	552.1407877	-0.02852546	0.989114938	*	0.730298971	Cables1	GO:0005654//nucleoplasm;GO:0030426//growth cone;GO:0005829//cytosol	NA	GO:0007399//nervous system development;GO:0051301//cell division;GO:0000082//G1/S transition of mitotic cell cycle;GO:0051726//regulation of cell cycle	K09528//DnaJ homolog subfamily C member 8;K06236//collagen, type I, alpha;K13172//serine/arginine repetitive matrix protein 2	XP_032742001.1//LOW QUALITY PROTEIN: CDK5 and ABL1 enzyme substrate 1 [Rattus rattus]	1;2
68051	1966	748.1764083	693.4428444	-0.109601499	0.905165027	*	0.152968483	Nutf2	NA	NA	NA	K14285//NTF2-related export protein 1/2	XP_003417074.2//nuclear transport factor 2 isoform X2 [Loxodonta africana]	3
76375	2864	142.8938483	143.2579026	0.003670916	0.999968907	*	0.971644891	Det1	NA	NA	NA	K10571//de-etiolated-1	XP_026640030.1//DET1 homolog isoform X2 [Microtus ochrogaster]	3
626316	2847	5.656280217	6.12283426	0.114346037	0.989114938	*	0.847445085	Gm13051	NA	NA	NA	K09228//KRAB domain-containing zinc finger protein	XP_030109836.1//zinc finger protein 845 [Mus musculus]	2
268949	2608	0.501505127	0.816060438	0.702411554	0.989114938	*	0.693037565	Dpcr1	GO:0016021//integral component of membrane;GO:0005886//plasma membrane;GO:0005737//cytoplasm	NA	NA	K10955//mucin-2	NP_001028538.1//mucin-like protein 3 precursor [Mus musculus]	3
218544	2719	2600.728817	2536.347919	-0.036163317	0.989114938	*	0.624876164	Sgtb	GO:0016020//membrane;GO:0005829//cytosol;GO:0072380//TRC complex	GO:0008022//protein C-terminus binding;GO:0060090//molecular adaptor activity;GO:0046982//protein heterodimerization activity;GO:0030544//Hsp70 protein binding;GO:0051087//chaperone binding;GO:0042803//protein homodimerization activity	GO:0006457//protein folding;GO:0030433//ubiquitin-dependent ERAD pathway;GO:0006620//posttranslational protein targeting to endoplasmic reticulum membrane;GO:1903646//positive regulation of chaperone-mediated protein folding	K16365//small glutamine-rich tetratricopeptide repeat-containing protein alpha	NP_001347983.1//small glutamine-rich tetratricopeptide repeat-containing protein beta [Mus musculus]	1
100043213	4217	354.4500362	370.309197	0.063148103	0.989114938	*	0.436502639	5330434G04Rik	GO:0016021//integral component of membrane	NA	NA	K21958//extracellular serine/threonine protein kinase FAM20C [EC:2.7.11.1];K18598//echinoderm microtubule-associated protein-like 6	KAF3848890.1//hypothetical protein F7725_015387 [Dissostichus mawsoni]	1
76088	7810	163.5703321	151.0459915	-0.114923202	0.989114938	*	0.44848829	Dock8	GO:0031258//lamellipodium membrane;GO:0031252//cell leading edge;GO:0031256//leading edge membrane;GO:0005737//cytoplasm	GO:0005085//guanyl-nucleotide exchange factor activity	GO:0001771//immunological synapse formation;GO:0036336//dendritic cell migration;GO:1990869//cellular response to chemokine;GO:1903905//positive regulation of establishment of T cell polarity;GO:0043547//positive regulation of GTPase activity;GO:0061485//memory T cell proliferation;GO:0007264//small GTPase mediated signal transduction;GO:0070233//negative regulation of T cell apoptotic process;GO…	K21852//dedicator of cytokinesis protein 6/7/8	NP_083061.2//dedicator of cytokinesis protein 8 [Mus musculus]	3
67956	2680	1056.239512	1070.735674	0.019665358	0.989114938	*	0.83768489	Setd8	GO:0005654//nucleoplasm;GO:0005829//cytosol;GO:0005694//chromosome	GO:0016279//protein-lysine N-methyltransferase activity;GO:0003714//transcription corepressor activity;GO:0002039//p53 binding;GO:0018024//histone-lysine N-methyltransferase activity	GO:0043516//regulation of DNA damage response, signal transduction by p53 class mediator;GO:0018026//peptidyl-lysine monomethylation;GO:0045892//negative regulation of transcription, DNA-templated;GO:0000122//negative regulation of transcription by RNA polymerase II;GO:0051301//cell division;GO:0007049//cell cycle	K11428//[histone H4]-lysine20 N-methyltransferase SETD8 [EC:2.1.1.361]	XP_033076074.1//N-lysine methyltransferase KMT5A isoform X1 [Trachypithecus francoisi];NP_001297652.1//N-lysine methyltransferase KMT5A isoform 2 [Mus musculus];XP_011819949.1//PREDICTED: N-lysine methyltransferase SETD8 [Mandrillus leucophaeus];XP_021019266.1//N-lysine methyltransferase KMT5A isoform X2 [Mus caroli]	1;3
27219	2499	51.24642365	39.16437862	-0.387909258	0.851047724	*	0.113641965	Sgk2	GO:0005634//nucleus;GO:0005654//nucleoplasm;GO:0005737//cytoplasm	GO:0004674//protein serine/threonine kinase activity;GO:0015459//potassium channel regulator activity;GO:0005524//ATP binding	GO:0018105//peptidyl-serine phosphorylation;GO:0035556//intracellular signal transduction	K13303//serum/glucocorticoid-regulated kinase 2 [EC:2.7.11.1]	NP_001278081.1//serine/threonine-protein kinase Sgk2 isoform b [Mus musculus];NP_038759.1//serine/threonine-protein kinase Sgk2 isoform a [Mus musculus];EDL06312.1//serum/glucocorticoid regulated kinase 2, isoform CRA_b, partial [Mus musculus]	1;3
271711	2862	286.4481181	309.5625721	0.111957192	0.94535411	*	0.206013258	Tmem169	GO:0016021//integral component of membrane	NA	NA	NA	NP_780773.1//transmembrane protein 169 [Mus musculus]	4
110891	4245	7831.974935	8791.995271	0.166814462	0.867249687	*	0.122626088	Slc8a2	GO:0030425//dendrite;GO:0016323//basolateral plasma membrane;GO:0042995//cell projection;GO:0005874//microtubule;GO:0043025//neuronal cell body;GO:0005887//integral component of plasma membrane;GO:0005739//mitochondrion;GO:0043679//axon terminus;GO:0043197//dendritic spine;GO:0045202//synapse;GO:0005886//plasma membrane;GO:0099055//integral component of postsynaptic membrane;GO:0030424//axon;GO:0…	GO:0046872//metal ion binding;GO:0005432//calcium:sodium antiporter activity;GO:0015085//calcium ion transmembrane transporter activity;GO:0015081//sodium ion transmembrane transporter activity;GO:0005516//calmodulin binding;GO:1905060//calcium:cation antiporter activity involved in regulation of postsynaptic cytosolic calcium ion concentration	GO:0070588//calcium ion transmembrane transport;GO:0010468//regulation of gene expression;GO:0035725//sodium ion transmembrane transport;GO:1990034//calcium ion export across plasma membrane;GO:0099608//regulation of action potential firing pattern;GO:0098815//modulation of excitatory postsynaptic potential;GO:0051480//regulation of cytosolic calcium ion concentration;GO:0071902//positive regulat…	K05849//solute carrier family 8 (sodium/calcium exchanger)	EDL42108.1//solute carrier family 8 (sodium/calcium exchanger), member 2, isoform CRA_a, partial [Mus musculus]	2
109637	1308	20.52569068	18.50930778	-0.149179828	0.989114938	*	0.640474626	Upk1a	GO:0005783//endoplasmic reticulum;GO:0016324//apical plasma membrane;GO:0120001//apical plasma membrane urothelial plaque;GO:0032991//protein-containing complex;GO:0009986//cell surface;GO:0005887//integral component of plasma membrane;GO:0016021//integral component of membrane;GO:0005886//plasma membrane	NA	GO:0030855//epithelial cell differentiation	K17347//uroplakin-1	NP_081091.1//uroplakin-1a [Mus musculus]	2
63873	3247	49.35205392	38.18877745	-0.369961393	0.932369633	*	0.191353161	Trpv4	GO:0009986//cell surface;GO:0016324//apical plasma membrane;GO:0005912//adherens junction	GO:0051015//actin filament binding;GO:0003779//actin binding;GO:0005524//ATP binding;GO:0043014//alpha-tubulin binding	GO:0097497//blood vessel endothelial cell delamination;GO:0007015//actin filament organization;GO:0031532//actin cytoskeleton reorganization;GO:0070509//calcium ion import	K04973//transient receptor potential cation channel subfamily V member 4	XP_006530495.2//transient receptor potential cation channel subfamily V member 4 isoform X1 [Mus musculus]	3
BGI_novel_G001617	627	0.285168432	0.201621008	-0.500168317	0.989114938	*	0.857531645	NA	GO:0032991//protein-containing complex;GO:0005737//cytoplasm	GO:0019904//protein domain specific binding;GO:0047485//protein N-terminus binding;GO:0042802//identical protein binding;GO:0004497//monooxygenase activity	GO:0006605//protein targeting;GO:0045892//negative regulation of transcription, DNA-templated;GO:0007264//small GTPase mediated signal transduction	K16197//14-3-3 protein beta/theta/zeta	XP_033287678.1//14-3-3 protein theta-like [Orcinus orca]	NA
231151	3791	853.324219	863.5375923	0.017164989	0.989114938	*	0.812669064	Tada2b	GO:0070461//SAGA-type complex;GO:0005634//nucleus;GO:0030914//STAGA complex	GO:0003677//DNA binding;GO:0003713//transcription coactivator activity;GO:0003682//chromatin binding;GO:0008270//zinc ion binding	GO:0006357//regulation of transcription by RNA polymerase II;GO:0035065//regulation of histone acetylation;GO:0006338//chromatin remodeling;GO:0035066//positive regulation of histone acetylation	K15127//transcriptional adapter 2-beta	XP_031799978.1//transcriptional adapter 2-beta [Sarcophilus harrisii]	1
BGI_novel_G001406	619	0.34426124	0.128168888	-1.425457656	0.989114938	*	0.647325073	NA	GO:0005634//nucleus;GO:0005783//endoplasmic reticulum;GO:0005737//cytoplasm	GO:0003746//translation elongation factor activity	GO:0006414//translational elongation;GO:0009615//response to virus	K03233//elongation factor 1-gamma	KAF1568650.1//Elongation factor 1-gamma, partial [Eudyptes pachyrhynchus]	NA
BGI_novel_G001531	585	3.741582381	6.622627605	0.823755197	0.980915954	*	0.277875953	NA	NA	NA	NA	NA	EDL15033.1//mitochondrial ribosomal protein L20, isoform CRA_a [Mus musculus]	NA
11475	2572	198.2073487	171.6100342	-0.207876541	0.989114938	*	0.699949862	Acta2	GO:0005856//cytoskeleton;GO:0044297//cell body;GO:0030027//lamellipodium;GO:0005737//cytoplasm;GO:0030175//filopodium	GO:0005524//ATP binding	GO:0010628//positive regulation of gene expression;GO:0090131//mesenchyme migration	K12313//actin, aortic smooth muscle	XP_003505997.4//actin, aortic smooth muscle [Cricetulus griseus]	3
BGI_novel_G001560	11180	613.8235177	620.4160192	0.015412016	0.989114938	*	0.840271516	NA	GO:0016021//integral component of membrane	GO:0016301//kinase activity	NA	K05694//receptor-type tyrosine-protein phosphatase beta [EC:3.1.3.48];K21958//extracellular serine/threonine protein kinase FAM20C [EC:2.7.11.1];K22526//myocardin	AAS66285.1//LRRGT00194 [Rattus norvegicus]	NA
100503240	3581	0.07093454	0.09768264	0.461613902	0.989114938	*	0.882250079	Trpc5os	NA	NA	NA	NA	NP_001182508.1//putative uncharacterized protein TRPC5OS homolog [Mus musculus]	1
19354	3036	105.8873519	91.01235106	-0.218396023	0.93369282	*	0.1928736	Rac2	GO:0016020//membrane;GO:0043231//intracellular membrane-bounded organelle;GO:0005856//cytoskeleton;GO:0042995//cell projection;GO:0005938//cell cortex;GO:0005635//nuclear envelope;GO:0031410//cytoplasmic vesicle;GO:0030027//lamellipodium;GO:0005737//cytoplasm;GO:0005884//actin filament;GO:0005829//cytosol;GO:0005886//plasma membrane	GO:0019887//protein kinase regulator activity;GO:0005525//GTP binding;GO:0019901//protein kinase binding;GO:0003924//GTPase activity	GO:1902622//regulation of neutrophil migration;GO:0071593//lymphocyte aggregation;GO:0032956//regulation of actin cytoskeleton organization;GO:0060263//regulation of respiratory burst;GO:0007015//actin filament organization;GO:0042129//regulation of T cell proliferation;GO:0007264//small GTPase mediated signal transduction;GO:0007163//establishment or maintenance of cell polarity;GO:0043304//regu…	K07860//Ras-related C3 botulinum toxin substrate 2	ERE85167.1//ras-related C3 botulinum toxin substrate 1-like protein [Cricetulus griseus]	3
381921	5078	5085.738722	5023.019073	-0.017902593	0.989114938	*	0.558590114	Taok2	GO:0005856//cytoskeleton;GO:0030424//axon;GO:0005654//nucleoplasm;GO:0044295//axonal growth cone;GO:0031410//cytoplasmic vesicle;GO:0044294//dendritic growth cone;GO:0005737//cytoplasm;GO:0043235//receptor complex;GO:0043005//neuron projection;GO:0005730//nucleolus;GO:0005829//cytosol;GO:0016021//integral component of membrane;GO:0030659//cytoplasmic vesicle membrane	GO:0031434//mitogen-activated protein kinase kinase binding;GO:0004709//MAP kinase kinase kinase activity;GO:0004674//protein serine/threonine kinase activity;GO:0005524//ATP binding;GO:0038191//neuropilin binding	GO:0023014//signal transduction by protein phosphorylation;GO:0046330//positive regulation of JNK cascade;GO:0007346//regulation of mitotic cell cycle;GO:0007095//mitotic G2 DNA damage checkpoint;GO:0032956//regulation of actin cytoskeleton organization;GO:0031098//stress-activated protein kinase signaling cascade;GO:0006974//cellular response to DNA damage stimulus;GO:0000186//activation of MAPK…	K04429//thousand and one amino acid protein kinase [EC:2.7.11.1]	NP_001157247.1//serine/threonine-protein kinase TAO2 isoform 2 [Mus musculus];EDL17471.1//mCG22407, isoform CRA_c, partial [Mus musculus]	1
16772	9518	95.772782	80.59640185	-0.248900277	0.98424093	*	0.288955869	Lama1	GO:0016020//membrane;GO:0031012//extracellular matrix;GO:0005615//extracellular space;GO:0005606//laminin-1 complex;GO:0005911//cell-cell junction;GO:0005608//laminin-3 complex;GO:0043256//laminin complex;GO:0005604//basement membrane	GO:0005201//extracellular matrix structural constituent;GO:0008022//protein C-terminus binding;GO:0043208//glycosphingolipid binding;GO:0005102//signaling receptor binding	GO:0060041//retina development in camera-type eye;GO:0060445//branching involved in salivary gland morphogenesis;GO:0043010//camera-type eye development;GO:0009888//tissue development;GO:0061304//retinal blood vessel morphogenesis;GO:0007166//cell surface receptor signaling pathway;GO:0002011//morphogenesis of an epithelial sheet;GO:0030334//regulation of cell migration;GO:0031175//neuron project…	K05637//laminin, alpha 1/2	XP_021073201.1//laminin subunit alpha-1 [Mus pahari]	2
386611	1308	0.113663085	0.218445193	0.942507578	0.989114938	*	0.762331016	Rnf133	GO:0005783//endoplasmic reticulum;GO:0005770//late endosome;GO:0005794//Golgi apparatus;GO:0016021//integral component of membrane;GO:0005789//endoplasmic reticulum membrane	GO:0061630//ubiquitin protein ligase activity;GO:0046872//metal ion binding	GO:0006511//ubiquitin-dependent protein catabolic process;GO:0051865//protein autoubiquitination	K15702//E3 ubiquitin-protein ligase RNF133 [EC:2.3.2.27]	NP_937894.1//E3 ubiquitin-protein ligase RNF133 [Mus musculus]	2
333315	6626	132.7005707	109.7117565	-0.274456444	0.989114938	*	0.306721472	Frem3	GO:0016021//integral component of membrane;GO:0005604//basement membrane	NA	GO:0007154//cell communication	K23383//FRAS1-related extracellular matrix protein 3	NP_001161370.1//FRAS1-related extracellular matrix protein 3 precursor [Mus musculus]	1
69104	2985	1143.058263	1276.964534	0.159819516	0.210526871	*	0.000810795	5-Mar	GO:0016020//membrane;GO:0005783//endoplasmic reticulum;GO:0016021//integral component of membrane;GO:0005739//mitochondrion;GO:0005741//mitochondrial outer membrane;GO:0005789//endoplasmic reticulum membrane	GO:0061630//ubiquitin protein ligase activity;GO:0008270//zinc ion binding;GO:0051020//GTPase binding;GO:0016874//ligase activity;GO:0004842//ubiquitin-protein transferase activity	GO:0090344//negative regulation of cell aging;GO:0090141//positive regulation of mitochondrial fission;GO:0090140//regulation of mitochondrial fission;GO:0070585//protein localization to mitochondrion;GO:0051865//protein autoubiquitination;GO:0000209//protein polyubiquitination	K10660//E3 ubiquitin-protein ligase MARCH5 [EC:2.3.2.27]	XP_022355347.1//E3 ubiquitin-protein ligase MARCH5 [Enhydra lutris kenyoni]	1;3
30945	4276	643.1295747	700.8073363	0.123908443	0.667974081	*	0.036619763	Rnf19a	GO:0098686//hippocampal mossy fiber to CA3 synapse;GO:0005815//microtubule organizing center;GO:0098794//postsynapse;GO:0000151//ubiquitin ligase complex;GO:0098978//glutamatergic synapse;GO:0016021//integral component of membrane;GO:0005737//cytoplasm	GO:0061630//ubiquitin protein ligase activity;GO:0046872//metal ion binding;GO:0031624//ubiquitin conjugating enzyme binding	GO:0099576//regulation of protein catabolic process at postsynapse, modulating synaptic transmission;GO:0006511//ubiquitin-dependent protein catabolic process;GO:0032436//positive regulation of proteasomal ubiquitin-dependent protein catabolic process;GO:0000209//protein polyubiquitination	K11972//E3 ubiquitin-protein ligase RNF19A [EC:2.3.2.31]	NP_038951.1//E3 ubiquitin-protein ligase RNF19A [Mus musculus]	2
226421	4436	26.86372816	32.82103334	0.288961125	0.989114938	*	0.339444345	Rab7b	GO:0045335//phagocytic vesicle;GO:0012505//endomembrane system;GO:0005770//late endosome;GO:0005794//Golgi apparatus;GO:0030670//phagocytic vesicle membrane;GO:0005764//lysosome;GO:0005802//trans-Golgi network	GO:0005525//GTP binding;GO:0003924//GTPase activity	GO:0032755//positive regulation of interleukin-6 production;GO:0090385//phagosome-lysosome fusion;GO:0034499//late endosome to Golgi transport;GO:0051092//positive regulation of NF-kappaB transcription factor activity;GO:0034144//negative regulation of toll-like receptor 4 signaling pathway;GO:0045654//positive regulation of megakaryocyte differentiation;GO:0034164//negative regulation of toll-li…	K07898//Ras-related protein Rab-7B	EDL39702.1//RIKEN cDNA 5430435G22, isoform CRA_a [Mus musculus];XP_006529492.1//ras-related protein Rab-7b isoform X2 [Mus musculus]	1;3
75612	3855	3203.806315	3109.327902	-0.043184165	0.980915954	*	0.280762477	Gns	GO:0005764//lysosome	GO:0046872//metal ion binding;GO:0008484//sulfuric ester hydrolase activity;GO:0043199//sulfate binding;GO:0005539//glycosaminoglycan binding;GO:0008449//N-acetylglucosamine-6-sulfatase activity	GO:0030203//glycosaminoglycan metabolic process	K01137//N-acetylglucosamine-6-sulfatase [EC:3.1.6.14]	EDL24417.1//glucosamine (N-acetyl)-6-sulfatase, isoform CRA_b, partial [Mus musculus]	3
231858	4106	928.7413243	965.5069683	0.056009842	0.989114938	*	0.388598544	Radil	GO:0032991//protein-containing complex;GO:0005874//microtubule	NA	GO:0034446//substrate adhesion-dependent cell spreading;GO:0007165//signal transduction;GO:0007275//multicellular organism development	K02374//tyrosine-protein phosphatase non-receptor type 13;K14376//poly(A) polymerase [EC:2.7.7.19]	XP_021018019.1//ras-associating and dilute domain-containing protein [Mus caroli];XP_006504745.1//ras-associating and dilute domain-containing protein isoform X1 [Mus musculus]	4;1
328019	1112	22.82721626	21.37075506	-0.095117055	0.989114938	*	0.719452112	Spata32	GO:0048471//perinuclear region of cytoplasm	GO:0003779//actin binding	GO:0007283//spermatogenesis	NA	NP_808469.1//spermatogenesis-associated protein 32 [Mus musculus]	3
319455	3503	420.4078951	386.7030363	-0.120563671	0.989114938	*	0.51498651	Pld5	GO:0016021//integral component of membrane	GO:0003824//catalytic activity	NA	K16861//inactive phospholipase D5	XP_006496961.1//inactive phospholipase D5 isoform X6 [Mus musculus];NP_795890.2//inactive phospholipase D5 isoform 1 [Mus musculus];BAC31515.1//unnamed protein product, partial [Mus musculus];NP_001182745.1//inactive phospholipase D5 isoform 2 precursor [Mus musculus];NP_001344773.1//inactive phospholipase D5 isoform 3 [Mus musculus]	4;1
68566	1080	7263.450663	6997.052247	-0.053907831	0.989114938	*	0.396421673	Caly	GO:0030424//axon;GO:1904115//axon cytoplasm;GO:0031410//cytoplasmic vesicle;GO:0098843//postsynaptic endocytic zone;GO:0005768//endosome;GO:0005887//integral component of plasma membrane;GO:0098978//glutamatergic synapse;GO:0016021//integral component of membrane;GO:0030659//cytoplasmic vesicle membrane	GO:0032051//clathrin light chain binding;GO:0044877//protein-containing complex binding	GO:0016197//endosomal transport;GO:2001019//positive regulation of retrograde axon cargo transport;GO:0045807//positive regulation of endocytosis;GO:0007212//dopamine receptor signaling pathway;GO:0048268//clathrin coat assembly;GO:0008089//anterograde axonal transport;GO:0098884//postsynaptic neurotransmitter receptor internalization;GO:1905445//positive regulation of clathrin coat assembly	K15493//neuron-specific vesicular protein calcyon	XP_006536298.1//neuron-specific vesicular protein calcyon isoform X1 [Mus musculus];EDL17896.1//dopamine receptor D1 interacting protein, isoform CRA_b, partial [Mus musculus]	1;5
74407	2818	28.42841689	19.85384928	-0.517915016	0.796377341	*	0.079793738	Ttc25	GO:0005856//cytoskeleton;GO:0005929//cilium;GO:0005737//cytoplasm	NA	NA	K15837//G-protein signaling modulator 2;K02145//V-type H+-transporting ATPase subunit A [EC:7.1.2.2]	NP_083194.2//tetratricopeptide repeat protein 25 isoform 1 [Mus musculus]	2
18761	3313	331.3119706	352.9701966	0.091356043	0.989114938	*	0.416293976	Prkcq	GO:0016020//membrane;GO:0005634//nucleus;GO:0016235//aggresome;GO:0031594//neuromuscular junction;GO:0001772//immunological synapse;GO:0005737//cytoplasm;GO:0034451//centriolar satellite;GO:0042383//sarcolemma;GO:0005886//plasma membrane	GO:0046872//metal ion binding;GO:0004674//protein serine/threonine kinase activity;GO:0005524//ATP binding;GO:0004697//protein kinase C activity;GO:0004698//calcium-dependent protein kinase C activity	GO:0006509//membrane protein ectodomain proteolysis;GO:0006355//regulation of transcription, DNA-templated;GO:0042102//positive regulation of T cell proliferation;GO:0051973//positive regulation of telomerase activity;GO:0032740//positive regulation of interleukin-17 production;GO:0035556//intracellular signal transduction;GO:0090330//regulation of platelet aggregation;GO:0046627//negative regula…	K18052//novel protein kinase C theta type [EC:2.7.11.13]	NP_032885.1//protein kinase C theta type [Mus musculus]	2
664783	2025	0.331072017	0.326678624	-0.019273021	0.999968907	*	0.994108422	Dux	GO:0005634//nucleus	GO:0003677//DNA binding	NA	K09381//paired box protein 3/7;K09332//retina and anterior neural fold homeobox protein	NP_001075423.1//double homeobox [Mus musculus]	1
226182	3258	91.84671069	103.4249078	0.171283712	0.917263602	*	0.174290713	Taf5	GO:0033276//transcription factor TFTC complex;GO:0005634//nucleus;GO:0005654//nucleoplasm;GO:0015629//actin cytoskeleton;GO:0005669//transcription factor TFIID complex;GO:0000790//nuclear chromatin	GO:0003677//DNA binding;GO:0016251//RNA polymerase II general transcription initiation factor activity;GO:0042802//identical protein binding;GO:1990841//promoter-specific chromatin binding	GO:0006367//transcription initiation from RNA polymerase II promoter;GO:0006352//DNA-templated transcription, initiation	K03130//transcription initiation factor TFIID subunit 5	EDL42024.1//TAF5 RNA polymerase II, TATA box binding protein (TBP)-associated factor, partial [Mus musculus]	3
18994	4730	939.8074097	1016.17317	0.112709231	0.989114938	*	0.375081659	Pou3f4	GO:0005654//nucleoplasm;GO:0005634//nucleus	GO:0001228//DNA-binding transcription activator activity, RNA polymerase II-specific;GO:0000977//RNA polymerase II transcription regulatory region sequence-specific DNA binding;GO:0043565//sequence-specific DNA binding;GO:0003680//AT DNA binding;GO:0003690//double-stranded DNA binding;GO:0003700//DNA-binding transcription factor activity	GO:0030154//cell differentiation;GO:0021879//forebrain neuron differentiation;GO:0007420//brain development;GO:0090103//cochlea morphogenesis;GO:0006366//transcription by RNA polymerase II;GO:2001054//negative regulation of mesenchymal cell apoptotic process;GO:0006357//regulation of transcription by RNA polymerase II;GO:0007605//sensory perception of sound;GO:0045944//positive regulation of tran…	K09365//POU domain transcription factor, class 3	NP_032927.1//POU domain, class 3, transcription factor 4 [Mus musculus]	2
16561	10184	18263.64451	17859.16823	-0.032309794	0.989114938	*	0.574532709	Kif1b	GO:0016020//membrane;GO:0030425//dendrite;GO:0030424//axon;GO:1904115//axon cytoplasm;GO:0005874//microtubule;GO:0008021//synaptic vesicle;GO:0031410//cytoplasmic vesicle;GO:0043005//neuron projection;GO:0005875//microtubule associated complex;GO:0005739//mitochondrion;GO:0030659//cytoplasmic vesicle membrane;GO:0005871//kinesin complex	GO:1990939//ATP-dependent microtubule motor activity;GO:0005524//ATP binding;GO:0008017//microtubule binding;GO:0097110//scaffold protein binding;GO:0019900//kinase binding;GO:0003777//microtubule motor activity;GO:0008574//ATP-dependent microtubule motor activity, plus-end-directed;GO:0016887//ATPase activity	GO:1990090//cellular response to nerve growth factor stimulus;GO:0007088//regulation of mitotic nuclear division;GO:0016192//vesicle-mediated transport;GO:1990049//retrograde neuronal dense core vesicle transport;GO:0007274//neuromuscular synaptic transmission;GO:0009792//embryo development ending in birth or egg hatching;GO:1990778//protein localization to cell periphery;GO:0007270//neuron-neuro…	K10392//kinesin family member 1	NP_032467.2//kinesin-like protein KIF1B isoform a [Mus musculus];XP_006538653.1//kinesin-like protein KIF1B isoform X1 [Mus musculus];NP_997565.2//kinesin-like protein KIF1B isoform b [Mus musculus];XP_030109128.1//kinesin-like protein KIF1B isoform X3 [Mus musculus];XP_006538654.1//kinesin-like protein KIF1B isoform X2 [Mus musculus];NP_001277924.1//kinesin-like protein KIF1B isoform c [Mus musc…	1;2
26920	5451	348.8174196	355.5373376	0.027528987	0.989114938	*	0.768277899	Cntrl	GO:0005815//microtubule organizing center;GO:0005829//cytosol;GO:0005813//centrosome;GO:0048471//perinuclear region of cytoplasm;GO:0097431//mitotic spindle pole;GO:0090543//Flemming body;GO:0120103//centriolar subdistal appendage	GO:0008092//cytoskeletal protein binding	GO:0051301//cell division;GO:0051493//regulation of cytoskeleton organization;GO:0007049//cell cycle;GO:0003279//cardiac septum development;GO:0035904//aorta development;GO:0003281//ventricular septum development;GO:0060976//coronary vasculature development	K16770//centriolin	XP_034351349.1//centriolin isoform X1 [Arvicanthis niloticus];XP_030107476.1//centriolin isoform X3 [Mus musculus];NP_036148.2//centriolin isoform 1 [Mus musculus];XP_021048632.1//centriolin isoform X2 [Mus pahari];NP_001277564.1//centriolin isoform 3 [Mus musculus]	1;2
BGI_novel_G001164	278	3.370870962	3.077100601	-0.131549791	0.991930101	*	0.899451857	NA	NA	GO:0050661//NADP binding;GO:0016620//oxidoreductase activity, acting on the aldehyde or oxo group of donors, NAD or NADP as acceptor;GO:0051287//NAD binding;GO:0004365//glyceraldehyde-3-phosphate dehydrogenase (NAD+) (phosphorylating) activity	GO:0006006//glucose metabolic process;GO:0006096//glycolytic process	K00134//glyceraldehyde 3-phosphate dehydrogenase [EC:1.2.1.12]	XP_030100313.1//uncharacterized protein Gm29667 [Mus musculus]	NA
22364	602	0.343890014	0.477088588	0.472309954	0.989114938	*	0.803161359	Vpreb3	GO:0005615//extracellular space;GO:0005783//endoplasmic reticulum	NA	GO:0051025//negative regulation of immunoglobulin secretion;GO:0002377//immunoglobulin production;GO:0006955//immune response	K06553//pre-B lymphocyte gene	NP_033540.1//pre-B lymphocyte protein 3 isoform 1 precursor [Mus musculus]	4
67507	923	11.59539245	13.53816442	0.223480494	0.989114938	*	0.581189306	1700019N19Rik	NA	NA	NA	NA	NP_080484.1//uncharacterized protein C10orf82 homolog isoform 1 [Mus musculus]	2
56524	4545	997.3359208	964.9869153	-0.047570132	0.989114938	*	0.553131798	Mpp6	GO:0016021//integral component of membrane;GO:0005886//plasma membrane	GO:0004385//guanylate kinase activity	NA	K06103//calcium/calmodulin-dependent serine protein kinase [EC:2.7.11.1]	VTJ58430.1//Hypothetical predicted protein [Marmota monax];NP_001158205.1//MAGUK p55 subfamily member 6 isoform a [Mus musculus];VCX43295.1//unnamed protein product, partial [Gulo gulo];NP_001348176.1//MAGUK p55 subfamily member 6 isoform b [Mus musculus]	1;2
67223	1228	82.19740001	87.37099212	0.088061612	0.989114938	*	0.609376461	Rrp15	GO:0030687//preribosome, large subunit precursor	NA	GO:0000470//maturation of LSU-rRNA;GO:0000460//maturation of 5.8S rRNA	K23573//dentin sialophosphoprotein	NP_080317.3//RRP15-like protein [Mus musculus]	2
330599	3050	17.39490561	23.02432508	0.404494016	0.973184277	*	0.249671109	Gm16938	NA	NA	NA	K11969//ariadne-2 [EC:2.3.2.31];K10591//E3 ubiquitin-protein ligase NEDD4 [EC:2.3.2.26]	EDL16333.1//mCG145279 [Mus musculus]	1
234839	8216	156.2952463	141.2288286	-0.146239288	0.989114938	*	0.308597613	Piezo1	GO:0016020//membrane;GO:0031258//lamellipodium membrane;GO:0005783//endoplasmic reticulum;GO:0016021//integral component of membrane;GO:0033116//endoplasmic reticulum-Golgi intermediate compartment membrane;GO:0005789//endoplasmic reticulum membrane;GO:0005886//plasma membrane	GO:0008381//mechanosensitive ion channel activity;GO:0042802//identical protein binding;GO:0005261//cation channel activity	GO:0033634//positive regulation of cell-cell adhesion mediated by integrin;GO:0071260//cellular response to mechanical stimulus;GO:0050982//detection of mechanical stimulus;GO:0006812//cation transport;GO:0033625//positive regulation of integrin activation;GO:0042391//regulation of membrane potential	K22128//piezo-type mechanosensitive ion channel component 1/2	NP_001032375.1//piezo-type mechanosensitive ion channel component 1 isoform 2 [Mus musculus]	1
14359	2370	840.4570972	892.619598	0.086871306	0.932369633	*	0.190704019	Fxr1	GO:0030425//dendrite;GO:1902737//dendritic filopodium;GO:0005737//cytoplasm;GO:0043025//neuronal cell body;GO:0030426//growth cone;GO:0005829//cytosol;GO:0036464//cytoplasmic ribonucleoprotein granule;GO:0043197//dendritic spine;GO:0030424//axon;GO:0005634//nucleus;GO:0098794//postsynapse;GO:0043034//costamere;GO:0098793//presynapse;GO:0035770//ribonucleoprotein granule;GO:0014069//postsynaptic d…	GO:0002151//G-quadruplex RNA binding;GO:0003729//mRNA binding;GO:0045182//translation regulator activity;GO:0033592//RNA strand annealing activity;GO:0046982//protein heterodimerization activity;GO:0042803//protein homodimerization activity;GO:0003730//mRNA 3'-UTR binding	GO:0030154//cell differentiation;GO:0000381//regulation of alternative mRNA splicing, via spliceosome;GO:0045727//positive regulation of translation;GO:0007517//muscle organ development;GO:0017148//negative regulation of translation;GO:0001934//positive regulation of protein phosphorylation;GO:2000637//positive regulation of gene silencing by miRNA;GO:0043488//regulation of mRNA stability;GO:2001…	K15516//fragile X mental retardation protein	XP_006535464.1//fragile X mental retardation syndrome-related protein 1 isoform X2 [Mus musculus];XP_031518712.1//fragile X mental retardation syndrome-related protein 1 isoform X7 [Papio anubis];NP_001106660.1//fragile X mental retardation syndrome-related protein 1 isoform 2 [Mus musculus];NP_001106659.1//fragile X mental retardation syndrome-related protein 1 isoform 1 [Mus musculus]	1;2
218490	909	1848.49512	1833.893133	-0.011441664	0.989114938	*	0.843175588	Btf3	NA	NA	NA	K01527//nascent polypeptide-associated complex subunit beta	XP_027945454.1//transcription factor BTF3 [Eumetopias jubatus];OPJ90458.1//transcription factor BTF3 [Patagioenas fasciata monilis]	1;3
74925	958	3.653822733	0.506160653	-2.851739376	0.989114938	*	0.344407741	4930479D17Rik	NA	NA	NA	NA	EDL10714.1//mCG1027193 [Mus musculus]	1
22145	2098	9694.863002	10209.12537	0.074566858	0.853946538	*	0.11549132	Tuba4a	GO:0070062//extracellular exosome;GO:0005856//cytoskeleton;GO:0005874//microtubule;GO:0015630//microtubule cytoskeleton;GO:0005829//cytosol;GO:0005576//extracellular region;GO:0005737//cytoplasm	GO:0005200//structural constituent of cytoskeleton;GO:0005525//GTP binding;GO:0019899//enzyme binding;GO:0019901//protein kinase binding;GO:0003924//GTPase activity	GO:0002576//platelet degranulation;GO:0000278//mitotic cell cycle;GO:0000226//microtubule cytoskeleton organization;GO:0010389//regulation of G2/M transition of mitotic cell cycle;GO:0097711//ciliary basal body-plasma membrane docking;GO:0000086//G2/M transition of mitotic cell cycle;GO:0007017//microtubule-based process	K07374//tubulin alpha	NP_001007005.1//tubulin alpha-4A chain [Rattus norvegicus];XP_020858382.1//LOW QUALITY PROTEIN: tubulin alpha-4A chain-like [Phascolarctos cinereus]	4;1
66890	4315	1807.354206	1751.330626	-0.045427804	0.98424093	*	0.287758663	Lman2	GO:0030134//COPII-coated ER to Golgi transport vesicle;GO:0005615//extracellular space;GO:0009986//cell surface;GO:0005887//integral component of plasma membrane;GO:0005794//Golgi apparatus;GO:0005793//endoplasmic reticulum-Golgi intermediate compartment;GO:0005789//endoplasmic reticulum membrane;GO:0000139//Golgi membrane	GO:0046872//metal ion binding;GO:0030246//carbohydrate binding;GO:0031072//heat shock protein binding;GO:0005537//mannose binding	GO:0050766//positive regulation of phagocytosis;GO:0006890//retrograde vesicle-mediated transport, Golgi to endoplasmic reticulum;GO:0007030//Golgi organization;GO:0006888//endoplasmic reticulum to Golgi vesicle-mediated transport;GO:0015031//protein transport;GO:0007029//endoplasmic reticulum organization	K10082//lectin, mannose-binding 2	NP_080104.2//vesicular integral-membrane protein VIP36 precursor [Mus musculus]	3
140482	1890	1482.59907	1399.857265	-0.08284878	0.901468184	*	0.148801813	Zfp358	NA	NA	NA	K09228//KRAB domain-containing zinc finger protein	XP_026549008.1//zinc finger protein 850-like isoform X1 [Notechis scutatus];XP_014942995.2//LOW QUALITY PROTEIN: zinc finger protein 135 [Acinonyx jubatus]	2
BGI_novel_G000236	611	1.491480913	0.491356637	-1.601903068	0.987720626	*	0.300099421	NA	GO:0000276//mitochondrial proton-transporting ATP synthase complex, coupling factor F(o);GO:0005753//mitochondrial proton-transporting ATP synthase complex;GO:0005743//mitochondrial inner membrane;GO:0005739//mitochondrion	GO:0008553//proton-exporting ATPase activity, phosphorylative mechanism	GO:0015986//ATP synthesis coupled proton transport;GO:0046034//ATP metabolic process;GO:0042776//mitochondrial ATP synthesis coupled proton transport	K02140//F-type H+-transporting ATPase subunit g	EDL16097.1//mCG21925 [Mus musculus]	NA
22115	1403	0.631779052	0.339019794	-0.898050595	0.989114938	*	0.709534828	Tssk2	GO:0005814//centriole;GO:0005634//nucleus;GO:0001669//acrosomal vesicle;GO:0005737//cytoplasm	GO:0000287//magnesium ion binding;GO:0004674//protein serine/threonine kinase activity;GO:0005524//ATP binding;GO:0004672//protein kinase activity;GO:0044877//protein-containing complex binding	GO:0018105//peptidyl-serine phosphorylation;GO:0007275//multicellular organism development;GO:0006468//protein phosphorylation;GO:0007286//spermatid development;GO:0035556//intracellular signal transduction;GO:0046777//protein autophosphorylation	K08811//testis-specific serine kinase [EC:2.7.11.1]	NP_033462.2//testis-specific serine/threonine-protein kinase 2 [Mus musculus]	2
BGI_novel_G000014	2241	160.0888996	175.5144039	0.132716157	0.989114938	*	0.628710666	NA	NA	GO:0003964//RNA-directed DNA polymerase activity;GO:0046872//metal ion binding;GO:0004519//endonuclease activity	GO:0006310//DNA recombination	K22265//NACHT, LRR and PYD domains-containing protein 4	EAA19779.1//hypothetical protein [Plasmodium yoelii yoelii]	NA
BGI_novel_G001500	1033	15.77593438	19.31012918	0.29163236	0.989114938	*	0.410631122	NA	NA	NA	NA	NA
78100	2801	840.0471077	824.6047221	-0.02676751	0.989114938	*	0.770297249	Msantd4	GO:0005634//nucleus	NA	NA	K12875//apoptotic chromatin condensation inducer in the nucleus;K00476//aspartate beta-hydroxylase [EC:1.14.11.16]	EDL09327.1//RIKEN cDNA 8430410K20, partial [Mus musculus]	1
68106	1511	692.3626098	665.8181481	-0.056399621	0.989114938	*	0.410893051	Nt5c3b	GO:0005737//cytoplasm	GO:0000287//magnesium ion binding;GO:0000166//nucleotide binding;GO:0016791//phosphatase activity	GO:0009117//nucleotide metabolic process	K01081//5'-nucleotidase [EC:3.1.3.5]	NP_080837.3//7-methylguanosine phosphate-specific 5'-nucleotidase isoform 2 [Mus musculus];XP_017170215.1//7-methylguanosine phosphate-specific 5'-nucleotidase isoform X5 [Mus musculus];NP_001096120.1//7-methylguanosine phosphate-specific 5'-nucleotidase isoform 1 [Mus musculus]	1;4
380916	4519	746.9502416	696.8806551	-0.100100533	0.953955221	*	0.220264162	Lrch1	GO:0005737//cytoplasm	NA	GO:1990869//cellular response to chemokine;GO:2000405//negative regulation of T cell migration;GO:0034260//negative regulation of GTPase activity	K16175//protein scribble;K10348//LRR-repeat protein 1;K10641//E3 ubiquitin-protein ligase LRSAM1 [EC:2.3.2.27];K10130//leucine-rich repeats and death domain-containing protein	BAC98074.1//mKIAA1016 protein, partial [Mus musculus];XP_006519218.3//leucine-rich repeat and calponin homology domain-containing protein 1 isoform X2 [Mus musculus];BAE25596.1//unnamed protein product, partial [Mus musculus];XP_017171556.2//leucine-rich repeat and calponin homology domain-containing protein 1 isoform X5 [Mus musculus]	1;3
18483	2540	7083.523978	7486.974777	0.07991563	0.967715806	*	0.236149479	Palm	GO:0016323//basolateral plasma membrane;GO:0030424//axon;GO:0016020//membrane;GO:0005654//nucleoplasm;GO:0016327//apicolateral plasma membrane;GO:0044309//neuron spine;GO:0014069//postsynaptic density;GO:0005737//cytoplasm;GO:0030175//filopodium;GO:0032590//dendrite membrane;GO:0005886//plasma membrane;GO:0031527//filopodium membrane;GO:0032591//dendritic spine membrane	GO:0031750//D3 dopamine receptor binding	GO:0007193//adenylate cyclase-inhibiting G protein-coupled receptor signaling pathway;GO:0071257//cellular response to electrical stimulus;GO:0072659//protein localization to plasma membrane;GO:0051491//positive regulation of filopodium assembly;GO:0060074//synapse maturation;GO:0008360//regulation of cell shape;GO:0060999//positive regulation of dendritic spine development;GO:0007194//negative r…	K16519//A-kinase anchor protein 2	NP_075617.3//paralemmin-1 isoform 1 [Mus musculus];NP_001155219.1//paralemmin-1 isoform 2 [Mus musculus]	1;4
BGI_novel_G001507	214	0.893848421	0.155780186	-2.520518454	0.989114938	*	0.409829756	NA	NA	NA	NA	NA	QKE44311.1//Fv1 [Mus cookii]	NA
668758	1503	0.065385501	0.090041161	0.461613902	0.989114938	*	0.882250079	Fbxw28	NA	NA	NA	K10267//F-box and WD-40 domain protein 12/13/14/15/16/17/19	NP_001170891.1//F-box and WD-40 domain protein 28 isoform 2 [Mus musculus];NP_001170890.1//F-box and WD-40 domain protein 28 isoform 1 [Mus musculus]	1
17535	5780	350.5908509	330.7813807	-0.083910318	0.989114938	*	0.346413909	Mre11a	GO:0005634//nucleus;GO:0005654//nucleoplasm;GO:0016605//PML body;GO:0000784//nuclear chromosome, telomeric region;GO:0000790//nuclear chromatin;GO:0005737//cytoplasm;GO:0048471//perinuclear region of cytoplasm;GO:0035861//site of double-strand break;GO:0030870//Mre11 complex;GO:0000794//condensed nuclear chromosome;GO:0005657//replication fork	GO:0003677//DNA binding;GO:0042802//identical protein binding;GO:0000014//single-stranded DNA endodeoxyribonuclease activity;GO:0004520//endodeoxyribonuclease activity;GO:0008408//3'-5' exonuclease activity;GO:0008409//5'-3' exonuclease activity;GO:0008022//protein C-terminus binding;GO:0008296//3'-5'-exodeoxyribonuclease activity;GO:0004519//endonuclease activity;GO:0003678//DNA helicase activit…	GO:0007095//mitotic G2 DNA damage checkpoint;GO:0031860//telomeric 3' overhang formation;GO:0046597//negative regulation of viral entry into host cell;GO:0032508//DNA duplex unwinding;GO:0031954//positive regulation of protein autophosphorylation;GO:0006302//double-strand break repair;GO:0031573//intra-S DNA damage checkpoint;GO:0042138//meiotic DNA double-strand break formation;GO:0008283//cell …	K10865//double-strand break repair protein MRE11	EDL25007.1//meiotic recombination 11 homolog A (S. cerevisiae), isoform CRA_b, partial [Mus musculus]	1;3
109900	1589	288.574283	289.2776702	0.003512227	0.999968907	*	0.975326129	Asl	GO:0005634//nucleus;GO:0005783//endoplasmic reticulum;GO:0070852//cell body fiber;GO:0005741//mitochondrial outer membrane;GO:0005737//cytoplasm;GO:0048471//perinuclear region of cytoplasm;GO:0043204//perikaryon;GO:0043025//neuronal cell body	GO:0004056//argininosuccinate lyase activity;GO:0042802//identical protein binding	GO:0007626//locomotory behavior;GO:0009791//post-embryonic development;GO:0001889//liver development;GO:0006520//cellular amino acid metabolic process;GO:0042450//arginine biosynthetic process via ornithine;GO:0000053//argininosuccinate metabolic process;GO:0000050//urea cycle;GO:0019676//ammonia assimilation cycle	K01755//argininosuccinate lyase [EC:4.3.2.1]	NP_598529.1//argininosuccinate lyase [Mus musculus]	4
286940	11394	2464.972688	2644.229906	0.101275958	0.975881712	*	0.255677607	Flnb	GO:0005634//nucleus;GO:0005925//focal adhesion;GO:0005938//cell cortex;GO:0005903//brush border;GO:0005737//cytoplasm;GO:0043025//neuronal cell body;GO:0043005//neuron projection;GO:0045335//phagocytic vesicle;GO:0001725//stress fiber;GO:0030018//Z disc;GO:0005829//cytosol;GO:0005886//plasma membrane	GO:0003779//actin binding;GO:0042802//identical protein binding	GO:0003334//keratinocyte development;GO:0071346//cellular response to interferon-gamma;GO:0030036//actin cytoskeleton organization;GO:0003382//epithelial cell morphogenesis;GO:0007519//skeletal muscle tissue development	K04437//filamin	XP_006518113.1//filamin-B isoform X1 [Mus musculus];NP_001074896.1//filamin-B isoform a [Mus musculus];NP_598841.1//filamin-B isoform b [Mus musculus];XP_021036960.1//filamin-B isoform X1 [Mus caroli]	1
56844	1483	689.01799	654.1306183	-0.074962907	0.980788559	*	0.276837397	Tssc4	NA	NA	NA	NA	XP_029392977.1//protein TSSC4 isoform X1 [Mus pahari];XP_017177874.1//protein TSSC4 isoform X1 [Mus musculus]	1;2
225638	7250	13.42396942	14.84910664	0.145564804	0.989114938	*	0.62980689	Alpk2	GO:0016323//basolateral plasma membrane	GO:0004674//protein serine/threonine kinase activity;GO:0005524//ATP binding	GO:0030010//establishment of cell polarity;GO:0010468//regulation of gene expression;GO:0003308//negative regulation of Wnt signaling pathway involved in heart development;GO:0042981//regulation of apoptotic process;GO:0055013//cardiac muscle cell development;GO:0003007//heart morphogenesis;GO:1905223//epicardium morphogenesis	K08868//alpha-kinase	NP_001032371.1//alpha-protein kinase 2 [Mus musculus]	1
171286	3166	31.04403304	32.57590279	0.069489166	0.989114938	*	0.790397464	Slc12a8	GO:0016021//integral component of membrane	GO:0015379//potassium:chloride symporter activity	GO:0006884//cell volume homeostasis;GO:0055075//potassium ion homeostasis;GO:0055064//chloride ion homeostasis;GO:1990573//potassium ion import across plasma membrane;GO:1902476//chloride transmembrane transport	K14428//solute carrier family 12 (potassium/chloride transporters), member 8	NP_001357928.1//solute carrier family 12 member 8 isoform 1 [Mus musculus];XP_006521888.1//solute carrier family 12 member 8 isoform X4 [Mus musculus]	1;2
13522	3975	5.730884484	4.973309253	-0.204551672	0.989114938	*	0.725398265	Adam28	GO:0016021//integral component of membrane;GO:0005739//mitochondrion;GO:0005886//plasma membrane	GO:0046872//metal ion binding;GO:0008237//metallopeptidase activity;GO:0004222//metalloendopeptidase activity	NA	K08614//disintegrin and metalloproteinase domain-containing protein 28 [EC:3.4.24.-]	NP_034212.1//disintegrin and metalloproteinase domain-containing protein 28 isoform 1 preproprotein [Mus musculus]	1;3;2
442821	2552	1.34967741	0.659733209	-1.032659993	0.989114938	*	0.410879161	9330175M20Rik	NA	NA	NA	NA	EDK96854.1//mCG144467, partial [Mus musculus]	2
230577	2402	183.0751539	173.1391627	-0.080503921	0.989114938	*	0.565636806	Pars2	GO:0005759//mitochondrial matrix;GO:0005739//mitochondrion;GO:0005737//cytoplasm	GO:0005524//ATP binding;GO:0004827//proline-tRNA ligase activity	GO:0006433//prolyl-tRNA aminoacylation	K01881//prolyl-tRNA synthetase [EC:6.1.1.15]	NP_001077356.1//probable proline--tRNA ligase, mitochondrial isoform 2 [Mus musculus]	1;2
BGI_novel_G001188	5243	137.398857	141.6400687	0.043859446	0.989114938	*	0.753655154	NA	NA	NA	NA	K11969//ariadne-2 [EC:2.3.2.31]	EDL33388.1//mCG1045525, partial [Mus musculus]	NA
338363	3521	130.4157577	121.0394975	-0.107640293	0.989114938	*	0.420731391	Tmem241	GO:0005794//Golgi apparatus;GO:0016021//integral component of membrane	GO:0005457//GDP-fucose transmembrane transporter activity;GO:0005338//nucleotide-sugar transmembrane transporter activity;GO:0015297//antiporter activity;GO:0022857//transmembrane transporter activity	NA	NA	NP_001276596.1//transmembrane protein 241 isoform 3 [Mus musculus];XP_029403130.1//transmembrane protein 241 isoform X1 [Mus pahari];XP_030106378.1//transmembrane protein 241 isoform X14 [Mus musculus];BAC27431.1//unnamed protein product [Mus musculus];NP_001276595.1//transmembrane protein 241 isoform 1 [Mus musculus]	1;5
BGI_novel_G001428	645	50.49029311	54.96773001	0.122578849	0.989114938	*	0.551387925	NA	NA	NA	NA	NA	EAA19780.1//hypothetical protein [Plasmodium yoelii yoelii]	NA
54131	2776	547.8226086	579.3851141	0.080813811	0.989114938	*	0.368762748	Irf3	GO:0005634//nucleus;GO:0005829//cytosol;GO:0005737//cytoplasm	GO:0000978//RNA polymerase II cis-regulatory region sequence-specific DNA binding;GO:0000981//DNA-binding transcription factor activity, RNA polymerase II-specific;GO:0001228//DNA-binding transcription activator activity, RNA polymerase II-specific;GO:0042802//identical protein binding;GO:0042803//protein homodimerization activity;GO:0001227//DNA-binding transcription repressor activity, RNA poly…	GO:0060337//type I interferon signaling pathway;GO:0010468//regulation of gene expression;GO:0032481//positive regulation of type I interferon production;GO:0035666//TRIF-dependent toll-like receptor signaling pathway;GO:0071222//cellular response to lipopolysaccharide;GO:0032496//response to lipopolysaccharide;GO:0043330//response to exogenous dsRNA;GO:0045893//positive regulation of transcripti…	K05411//interferon regulatory factor 3	EDL22784.1//interferon regulatory factor 3, isoform CRA_c, partial [Mus musculus];NP_058545.1//interferon regulatory factor 3 [Mus musculus];ACD67887.1//interferon regulatory factor 3 transcript variant a [Mus musculus]	1;4
245525	2691	2.138525311	2.284550836	0.095294263	0.995326531	*	0.915272391	Hsf3	GO:0042025//host cell nucleus;GO:0005634//nucleus;GO:0005737//cytoplasm	GO:0000978//RNA polymerase II cis-regulatory region sequence-specific DNA binding;GO:0031490//chromatin DNA binding;GO:0043565//sequence-specific DNA binding;GO:0003700//DNA-binding transcription factor activity	GO:0061408//positive regulation of transcription from RNA polymerase II promoter in response to heat stress;GO:0006357//regulation of transcription by RNA polymerase II;GO:0045944//positive regulation of transcription by RNA polymerase II;GO:0043618//regulation of transcription from RNA polymerase II promoter in response to stress;GO:0034605//cellular response to heat	K09416//heat shock transcription factor 3	NP_001297683.1//heat shock factor protein 3 isoform 1 [Mus musculus];NP_001297684.1//heat shock factor protein 3 isoform 3 [Mus musculus]	1;4
18782	2264	2.833436957	4.140434885	0.547229204	0.989114938	*	0.494634512	Pla2g2d	GO:0005576//extracellular region;GO:0005737//cytoplasm	GO:0047498//calcium-dependent phospholipase A2 activity;GO:0005543//phospholipid binding;GO:0004623//phospholipase A2 activity;GO:0043395//heparan sulfate proteoglycan binding;GO:0102567//phospholipase A2 activity (consuming 1,2-dipalmitoylphosphatidylcholine);GO:0005509//calcium ion binding;GO:0008201//heparin binding;GO:0102568//phospholipase A2 activity consuming 1,2-dioleoylphosphatidylethano…	GO:0042130//negative regulation of T cell proliferation;GO:0016042//lipid catabolic process;GO:0002361//CD4-positive, CD25-positive, alpha-beta regulatory T cell differentiation;GO:0050482//arachidonic acid secretion;GO:0006644//phospholipid metabolic process;GO:0050868//negative regulation of T cell activation	K01047//secretory phospholipase A2 [EC:3.1.1.4]	NP_035239.1//group IID secretory phospholipase A2 isoform 1 precursor [Mus musculus]	2
69940	3354	906.4401426	954.9095234	0.075152292	0.924783203	*	0.183818418	Exoc1	GO:0000145//exocyst;GO:0005886//plasma membrane;GO:0005737//cytoplasm;GO:0090543//Flemming body;GO:0098592//cytoplasmic side of apical plasma membrane	GO:0017049//GTP-Rho binding;GO:0005546//phosphatidylinositol-4,5-bisphosphate binding	GO:0050714//positive regulation of protein secretion;GO:0051601//exocyst localization;GO:0048015//phosphatidylinositol-mediated signaling;GO:0015031//protein transport;GO:0006893//Golgi to plasma membrane transport;GO:0006887//exocytosis	K19983//exocyst complex component 1	NP_001346301.1//exocyst complex component 1 isoform 5 [Mus musculus];NP_081546.1//exocyst complex component 1 isoform 1 [Mus musculus];NP_001276699.1//exocyst complex component 1 isoform 2 [Mus musculus];NP_001276700.1//exocyst complex component 1 isoform 3 [Mus musculus]	1;2
22367	3746	321.3647558	328.606426	0.032148976	0.989114938	*	0.73346253	Vrk1	GO:0005795//Golgi stack;GO:0005634//nucleus;GO:0005654//nucleoplasm;GO:0005730//nucleolus;GO:0005829//cytosol;GO:0005819//spindle;GO:0005737//cytoplasm	GO:0035175//histone kinase activity (H3-S10 specific);GO:0031493//nucleosomal histone binding;GO:0004674//protein serine/threonine kinase activity;GO:0005524//ATP binding;GO:0004672//protein kinase activity;GO:0072354//histone kinase activity (H3-T3 specific);GO:0019901//protein kinase binding	GO:0072355//histone H3-T3 phosphorylation;GO:0006468//protein phosphorylation;GO:0046777//protein autophosphorylation;GO:0018105//peptidyl-serine phosphorylation;GO:0051301//cell division;GO:0016055//Wnt signaling pathway;GO:0043987//histone H3-S10 phosphorylation;GO:0007049//cell cycle;GO:0090166//Golgi disassembly	K08816//vaccinia related kinase [EC:2.7.11.1]	EDL18742.1//vaccinia related kinase 1, isoform CRA_c, partial [Mus musculus];EDL18741.1//vaccinia related kinase 1, isoform CRA_b, partial [Mus musculus]	1;3
76571	1477	1.664617594	0.97649668	-0.769503746	0.989114938	*	0.520353021	Styxl1	GO:0005739//mitochondrion	GO:0004864//protein phosphatase inhibitor activity;GO:0008138//protein tyrosine/serine/threonine phosphatase activity;GO:0019903//protein phosphatase binding;GO:0001691//pseudophosphatase activity	GO:2001244//positive regulation of intrinsic apoptotic signaling pathway;GO:0062030//negative regulation of stress granule assembly;GO:0032515//negative regulation of phosphoprotein phosphatase activity;GO:0010976//positive regulation of neuron projection development;GO:2001242//regulation of intrinsic apoptotic signaling pathway	K18047//serine/threonine/tyrosine-interacting-like protein 1	NP_001276483.1//serine/threonine/tyrosine-interacting-like protein 1 isoform a [Mus musculus];XP_006504582.1//serine/threonine/tyrosine-interacting-like protein 1 isoform X8 [Mus musculus];EDL19352.1//serine/threonine/tyrosine interacting-like 1, isoform CRA_a, partial [Mus musculus]	4;1
66993	1836	3622.874767	3591.351011	-0.012608271	0.989114938	*	0.810711993	Smarcd3	GO:0071564//npBAF complex;GO:0005634//nucleus;GO:0005654//nucleoplasm;GO:0016514//SWI/SNF complex;GO:0000790//nuclear chromatin;GO:0005737//cytoplasm;GO:0071565//nBAF complex	GO:0035257//nuclear hormone receptor binding;GO:0003713//transcription coactivator activity;GO:0003682//chromatin binding;GO:0030374//nuclear receptor transcription coactivator activity;GO:0005102//signaling receptor binding;GO:0008134//transcription factor binding;GO:0016922//nuclear receptor binding	GO:0003219//cardiac right ventricle formation;GO:0043393//regulation of protein binding;GO:0006338//chromatin remodeling;GO:0006351//transcription, DNA-templated;GO:0003007//heart morphogenesis;GO:0045893//positive regulation of transcription, DNA-templated;GO:0006337//nucleosome disassembly;GO:0051152//positive regulation of smooth muscle cell differentiation;GO:0006357//regulation of transcript…	K11650//SWI/SNF-related matrix-associated actin-dependent regulator of chromatin subfamily D	XP_031236049.1//SWI/SNF-related matrix-associated actin-dependent regulator of chromatin subfamily D member 3 isoform X5 [Mastomys coucha];TKC45370.1//hypothetical protein EI555_005632, partial [Monodon monoceros]	3
23825	814	701.8516359	662.8229346	-0.082542569	0.989114938	*	0.305546607	Banf1	NA	GO:0003677//DNA binding	NA	K21870//barrier-to-autointegration factor	XP_032755634.1//barrier-to-autointegration factor-like [Rattus rattus];OBS68680.1//hypothetical protein A6R68_02752 [Neotoma lepida]	1;3;2
72074	2048	1.316360431	1.313860072	-0.002742931	0.999968907	*	0.998079958	Anks4b	GO:0005903//brush border;GO:0005789//endoplasmic reticulum membrane;GO:0005886//plasma membrane;GO:0005902//microvillus	NA	GO:0034622//cellular protein-containing complex assembly;GO:0030154//cell differentiation;GO:1904970//brush border assembly;GO:0034976//response to endoplasmic reticulum stress;GO:1904106//protein localization to microvillus	K21414//ankyrin repeat and SAM domain-containing protein 4B	NP_082361.2//ankyrin repeat and SAM domain-containing protein 4B [Mus musculus]	2
109658	4748	1207.047944	1194.556499	-0.01500789	0.989114938	*	0.787390762	Txlna	GO:0005737//cytoplasm	GO:0019905//syntaxin binding	GO:0042113//B cell activation;GO:0006887//exocytosis	K10352//myosin heavy chain;K13179//ATP-dependent RNA helicase DDX18/HAS1 [EC:3.6.4.13];K18626//trichohyalin;K20899//guanylate-binding protein 1/3/4/7	EDL30169.1//taxilin alpha, isoform CRA_c, partial [Mus musculus];EDL30168.1//taxilin alpha, isoform CRA_b, partial [Mus musculus]	1;3
76479	2125	482.334491	481.8917023	-0.001325019	0.999968907	*	0.983392924	Smndc1	GO:0005634//nucleus;GO:0005737//cytoplasm	GO:0003723//RNA binding	GO:0006397//mRNA processing	K12839//survival of motor neuron-related-splicing factor 30	EDL01698.1//survival motor neuron domain containing 1, isoform CRA_b, partial [Mus musculus]	2
56351	1954	1154.481941	1144.955047	-0.011954649	0.989817579	*	0.888327343	Ptges3	NA	NA	NA	K15730//cytosolic prostaglandin-E synthase [EC:5.3.99.3]	EDL24540.1//prostaglandin E synthase 3 (cytosolic), isoform CRA_b, partial [Mus musculus]	4
70024	3510	16.21784162	18.27485808	0.172278373	0.989114938	*	0.616060499	Mcm10	GO:0005634//nucleus;GO:0005654//nucleoplasm;GO:0031298//replication fork protection complex;GO:0005730//nucleolus	GO:0003688//DNA replication origin binding;GO:0003697//single-stranded DNA binding;GO:0046872//metal ion binding;GO:0042802//identical protein binding;GO:0019899//enzyme binding;GO:0003690//double-stranded DNA binding	GO:0008283//cell population proliferation;GO:0006270//DNA replication initiation;GO:0006974//cellular response to DNA damage stimulus	K10736//minichromosome maintenance protein 10	EDL07958.1//minichromosome maintenance deficient 10 (S. cerevisiae), isoform CRA_b, partial [Mus musculus]	1;3
67863	1869	1989.503111	1998.05636	0.006189124	0.995326531	*	0.915353373	Slc25a11	NA	NA	NA	K15104//solute carrier family 25 (mitochondrial oxoglutarate transporter), member 11	KAF6299697.1//solute carrier family 25 member 11 [Rhinolophus ferrumequinum]	3
229363	8199	1722.021553	1646.106151	-0.065045827	0.989114938	*	0.477348701	Gmps	GO:0005829//cytosol	GO:0003922//GMP synthase (glutamine-hydrolyzing) activity;GO:0005524//ATP binding;GO:0016462//pyrophosphatase activity;GO:0003921//GMP synthase activity	GO:0006541//glutamine metabolic process;GO:0006177//GMP biosynthetic process	K01951//GMP synthase (glutamine-hydrolysing) [EC:6.3.5.2]	NP_001028472.2//GMP synthase [glutamine-hydrolyzing] [Mus musculus];XP_011238380.1//GMP synthase [glutamine-hydrolyzing] isoform X1 [Mus musculus]	2
103841	3199	821.6081277	773.2658479	-0.087485957	0.973184277	*	0.249858097	Cuedc1	NA	NA	NA	K17402//small subunit ribosomal protein S23	NP_001165570.1//CUE domain-containing protein 1 isoform 2 [Mus musculus];NP_932130.2//CUE domain-containing protein 1 isoform 1 [Mus musculus]	1;3
67936	1499	119.624933	136.129972	0.186466626	0.943704833	*	0.205194447	Wdr55	GO:0005634//nucleus;GO:0005654//nucleoplasm;GO:0005730//nucleolus;GO:0005737//cytoplasm	NA	GO:0006364//rRNA processing	K06103//calcium/calmodulin-dependent serine protein kinase [EC:2.7.11.1];K12591//exosome complex exonuclease RRP6 [EC:3.1.13.-];K16482//centriolar protein POC1	NP_080740.2//WD repeat-containing protein 55 [Mus musculus]	2
76041	2496	6.53660749	2.819254836	-1.213228178	0.755313819	*	0.05958477	Ccdc125	GO:0005737//cytoplasm	NA	GO:0090630//activation of GTPase activity;GO:2000146//negative regulation of cell motility;GO:2000145//regulation of cell motility;GO:0035024//negative regulation of Rho protein signal transduction	K05765//cofilin;K06662//cell cycle checkpoint protein	XP_017171119.2//coiled-coil domain-containing protein 125 isoform X1 [Mus musculus];NP_001161858.1//coiled-coil domain-containing protein 125 isoform B [Mus musculus]	2;5
110213	2409	9306.719419	8536.185778	-0.124681139	0.530186317	*	0.015746734	Tmbim6	GO:0005783//endoplasmic reticulum;GO:0016021//integral component of membrane;GO:0031966//mitochondrial membrane;GO:0005789//endoplasmic reticulum membrane;GO:0005737//cytoplasm	GO:0031625//ubiquitin protein ligase binding;GO:0019899//enzyme binding;GO:0060698//endoribonuclease inhibitor activity	GO:0034976//response to endoplasmic reticulum stress;GO:0034620//cellular response to unfolded protein;GO:0060702//negative regulation of endoribonuclease activity;GO:0010523//negative regulation of calcium ion transport into cytosol;GO:1990441//negative regulation of transcription from RNA polymerase II promoter in response to endoplasmic reticulum stress;GO:0032091//negative regulation of prote…	K21889//Bax inhibitor 1	EDL04132.1//testis enhanced gene transcript, isoform CRA_a, partial [Mus musculus]	4;1
70152	1893	308.0876809	302.1152605	-0.028241937	0.989114938	*	0.808796043	Mettl7a1	GO:0005811//lipid droplet;GO:0016021//integral component of membrane	GO:0008168//methyltransferase activity	GO:0032259//methylation	NA	XP_006521452.1//methyltransferase-like protein 7A isoform X1 [Mus musculus];XP_006521453.1//methyltransferase-like protein 7A isoform X3 [Mus musculus];NP_081610.2//methyltransferase-like protein 7A [Mus musculus]	3
80749	3293	1524.867232	1525.473335	0.000573328	0.999968907	*	0.99520365	Lrfn1	GO:0099061//integral component of postsynaptic density membrane;GO:0009986//cell surface	NA	GO:0099151//regulation of postsynaptic density assembly	K16354//leucine-rich repeat and fibronectin type-III domain-containing protein 1	NP_085039.2//leucine-rich repeat and fibronectin type III domain-containing protein 1 isoform 2 precursor [Mus musculus];NP_001135393.1//leucine-rich repeat and fibronectin type III domain-containing protein 1 isoform 1 precursor [Mus musculus]	1;2
BGI_novel_G000207	593	0.092252253	0.065224457	-0.500171114	0.989114938	*	0.872495688	NA	GO:0005730//nucleolus;GO:0071013//catalytic step 2 spliceosome	GO:0005524//ATP binding;GO:0003724//RNA helicase activity;GO:0070878//primary miRNA binding;GO:0004386//helicase activity;GO:0003730//mRNA 3'-UTR binding;GO:0003676//nucleic acid binding;GO:0036002//pre-mRNA binding;GO:0050681//androgen receptor binding;GO:0070412//R-SMAD binding;GO:0048306//calcium-dependent protein binding;GO:0005516//calmodulin binding;GO:0019899//enzyme binding;GO:0035500//MH…	GO:0072332//intrinsic apoptotic signaling pathway by p53 class mediator;GO:0030520//intracellular estrogen receptor signaling pathway;GO:0000381//regulation of alternative mRNA splicing, via spliceosome;GO:0009299//mRNA transcription;GO:0030509//BMP signaling pathway;GO:0030521//androgen receptor signaling pathway;GO:0000380//alternative mRNA splicing, via spliceosome;GO:0060765//regulation of an…	K12823//ATP-dependent RNA helicase DDX5/DBP2 [EC:3.6.4.13]	EDL33793.1//mCG19408 [Mus musculus]	NA
381438	1127	194.3513718	167.9759243	-0.210412822	0.699953181	*	0.044635285	Gm5148	GO:0005840//ribosome;GO:0031224//intrinsic component of membrane;GO:0005783//endoplasmic reticulum;GO:0042788//polysomal ribosome;GO:0016021//integral component of membrane;GO:0022627//cytosolic small ribosomal subunit;GO:0015935//small ribosomal subunit	GO:0003735//structural constituent of ribosome;GO:0008179//adenylate cyclase binding	GO:1902430//negative regulation of amyloid-beta formation;GO:0034063//stress granule assembly;GO:0010739//positive regulation of protein kinase A signaling;GO:0002181//cytoplasmic translation;GO:0050435//amyloid-beta metabolic process;GO:0001933//negative regulation of protein phosphorylation;GO:1990145//maintenance of translational fidelity;GO:0006412//translation	K02973//small subunit ribosomal protein S23e	NP_941059.1//uncharacterized protein LOC381438 [Mus musculus]	2
19045	1363	4568.683798	4505.444915	-0.020109016	0.989114938	*	0.712773016	Ppp1ca	GO:0000784//nuclear chromosome, telomeric region;GO:0005737//cytoplasm;GO:0043025//neuronal cell body;GO:0072357//PTW/PP1 phosphatase complex;GO:0005730//nucleolus;GO:0005829//cytosol;GO:0000164//protein phosphatase type 1 complex;GO:0043197//dendritic spine;GO:0005886//plasma membrane;GO:0005654//nucleoplasm;GO:0005634//nucleus;GO:0098794//postsynapse;GO:0042587//glycogen granule;GO:0098793//pre…	GO:0098641//cadherin binding involved in cell-cell adhesion;GO:0004722//protein serine/threonine phosphatase activity;GO:0016791//phosphatase activity;GO:0044877//protein-containing complex binding;GO:0046872//metal ion binding;GO:0004721//phosphoprotein phosphatase activity;GO:0043021//ribonucleoprotein complex binding;GO:0008157//protein phosphatase 1 binding	GO:0030324//lung development;GO:0005981//regulation of glycogen catabolic process;GO:0005977//glycogen metabolic process;GO:0006470//protein dephosphorylation;GO:0032922//circadian regulation of gene expression;GO:0016311//dephosphorylation;GO:0048754//branching morphogenesis of an epithelial tube;GO:0043153//entrainment of circadian clock by photoperiod;GO:0006417//regulation of translation;GO:0…	K06269//serine/threonine-protein phosphatase PP1 catalytic subunit [EC:3.1.3.16]	XP_004437757.1//PREDICTED: serine/threonine-protein phosphatase PP1-alpha catalytic subunit [Ceratotherium simum simum]	2
74970	1030	0.206711794	0.284660005	0.461619103	0.989114938	*	0.868060747	4930483O08Rik	NA	NA	NA	NA	EDL17762.1//mCG144662, partial [Mus musculus]	1
277010	3077	303.3717359	301.4163004	-0.009329242	0.99976086	*	0.93730138	Marveld1	GO:0016021//integral component of membrane	NA	NA	K16628//collagen, type VII, alpha	XP_027384623.1//MARVEL domain-containing protein 1 [Bos indicus x Bos taurus]	2
234069	5521	1223.005897	1243.472528	0.023943274	0.989114938	*	0.651615508	Pcid2	GO:0005634//nucleus;GO:0044615//nuclear pore nuclear basket;GO:0070390//transcription export complex 2;GO:0005737//cytoplasm	GO:0003723//RNA binding;GO:0003690//double-stranded DNA binding	GO:0090267//positive regulation of mitotic cell cycle spindle assembly checkpoint;GO:0071033//nuclear retention of pre-mRNA at the site of transcription;GO:0045579//positive regulation of B cell differentiation;GO:0043066//negative regulation of apoptotic process;GO:0045893//positive regulation of transcription, DNA-templated;GO:0006368//transcription elongation from RNA polymerase II promoter;GO…	K01314//coagulation factor X [EC:3.4.21.6]	XP_029409572.1//PCI domain-containing protein 2 isoform X2 [Nannospalax galili];XP_005374010.2//PREDICTED: PCI domain-containing protein 2 [Chinchilla lanigera]	3
22376	2094	51.03554131	42.0315514	-0.280029587	0.884224608	*	0.137080551	Was	GO:0005634//nucleus;GO:0005884//actin filament;GO:0035861//site of double-strand break;GO:0045335//phagocytic vesicle;GO:0012506//vesicle membrane;GO:0005829//cytosol;GO:0005911//cell-cell junction;GO:0005886//plasma membrane	GO:0031267//small GTPase binding;GO:0051015//actin filament binding;GO:0048365//Rac GTPase binding;GO:0042802//identical protein binding;GO:0043274//phospholipase binding;GO:0019901//protein kinase binding;GO:0003779//actin binding;GO:0017124//SH3 domain binding	GO:0030048//actin filament-based movement;GO:0000147//actin cortical patch assembly;GO:0051666//actin cortical patch localization;GO:0071346//cellular response to interferon-gamma;GO:0010591//regulation of lamellipodium assembly;GO:0007015//actin filament organization;GO:0008154//actin polymerization or depolymerization;GO:0051497//negative regulation of stress fiber assembly;GO:0006897//endocyto…	K05747//Wiskott-Aldrich syndrome protein	NP_033541.1//wiskott-Aldrich syndrome protein homolog [Mus musculus]	2
68737	3867	254.9839212	246.7170053	-0.047549118	0.989114938	*	0.683374822	Angel1	GO:0005634//nucleus;GO:0005783//endoplasmic reticulum;GO:0005829//cytosol;GO:0005801//cis-Golgi network;GO:0048471//perinuclear region of cytoplasm	GO:0008190//eukaryotic initiation factor 4E binding;GO:0019904//protein domain specific binding;GO:0000175//3'-5'-exoribonuclease activity	NA	K18729//protein angel	EDL02904.1//angel homolog 1 (Drosophila), partial [Mus musculus]	2
277744	922	26.95381286	25.38666837	-0.086418295	0.989114938	*	0.744602841	Gm694	GO:0005634//nucleus;GO:0005737//cytoplasm	GO:0030331//estrogen receptor binding	GO:0033148//positive regulation of intracellular estrogen receptor signaling pathway	NA	NP_001028546.1//steroid receptor-associated and regulated protein [Mus musculus]	3
56190	1863	183.0380074	179.2830438	-0.029904203	0.989114938	*	0.848400192	Rbm38	GO:0005634//nucleus;GO:1990904//ribonucleoprotein complex;GO:0005829//cytosol	GO:0003723//RNA binding;GO:0003729//mRNA binding;GO:0003730//mRNA 3'-UTR binding	GO:0043484//regulation of RNA splicing;GO:0006397//mRNA processing;GO:0030154//cell differentiation;GO:0070935//3'-UTR-mediated mRNA stabilization;GO:0010830//regulation of myotube differentiation;GO:0008380//RNA splicing;GO:0006977//DNA damage response, signal transduction by p53 class mediator resulting in cell cycle arrest;GO:0051252//regulation of RNA metabolic process;GO:0006978//DNA damage …	K12741//heterogeneous nuclear ribonucleoprotein A1/A3;K14411//RNA-binding protein Musashi	EDL06622.1//RNA binding motif protein 38, isoform CRA_c, partial [Mus musculus]	2
26432	3668	82.13701323	81.18472669	-0.016824149	0.999298333	*	0.934509847	Plod2	NA	GO:0005506//iron ion binding;GO:0008475//procollagen-lysine 5-dioxygenase activity;GO:0031418//L-ascorbic acid binding	GO:0017185//peptidyl-lysine hydroxylation;GO:0046947//hydroxylysine biosynthetic process;GO:0001666//response to hypoxia	K13645//procollagen-lysine,2-oxoglutarate 5-dioxygenase 2 [EC:1.14.11.4]	NP_001136388.1//procollagen-lysine,2-oxoglutarate 5-dioxygenase 2 isoform 1 precursor [Mus musculus];XP_028721822.1//procollagen-lysine,2-oxoglutarate 5-dioxygenase 2 isoform X2 [Peromyscus leucopus]	1;3
673094	950	1311.273837	1275.674604	-0.039708622	0.989114938	*	0.738255145	Cd99	GO:0009986//cell surface;GO:0005887//integral component of plasma membrane;GO:0005886//plasma membrane	NA	GO:2000391//positive regulation of neutrophil extravasation;GO:0001773//myeloid dendritic cell activation;GO:0034109//homotypic cell-cell adhesion;GO:0072683//T cell extravasation	K06520//CD99 antigen	NP_079860.2//CD99 antigen precursor [Mus musculus]	2
21771	2210	709.5686309	750.8734912	0.081627628	0.907728729	*	0.165157176	Cirh1a	GO:0030686//90S preribosome;GO:0032040//small-subunit processome;GO:0005730//nucleolus;GO:0001650//fibrillar center;GO:0005694//chromosome;GO:0034455//t-UTP complex	NA	GO:0000462//maturation of SSU-rRNA from tricistronic rRNA transcript (SSU-rRNA, 5.8S rRNA, LSU-rRNA);GO:0006355//regulation of transcription, DNA-templated;GO:0030490//maturation of SSU-rRNA	K14548//U3 small nucleolar RNA-associated protein 4	BAD32596.1//mKIAA1988 protein, partial [Mus musculus];XP_028713553.1//U3 small nucleolar RNA-associated protein 4 homolog isoform X2 [Peromyscus leucopus]	2
74776	1382	425.0704444	428.258463	0.010779806	0.99685507	*	0.919640583	Ppa2	GO:0005739//mitochondrion;GO:0005737//cytoplasm	GO:0000287//magnesium ion binding;GO:0004427//inorganic diphosphatase activity;GO:0004722//protein serine/threonine phosphatase activity	GO:0051881//regulation of mitochondrial membrane potential;GO:0006796//phosphate-containing compound metabolic process	K01507//inorganic pyrophosphatase [EC:3.6.1.1]	NP_001280570.1//inorganic pyrophosphatase 2, mitochondrial isoform 2 precursor [Mus musculus];NP_666253.1//inorganic pyrophosphatase 2, mitochondrial isoform 1 precursor [Mus musculus]	1;2
71030	1520	11.62124703	6.750494714	-0.783699747	0.989114938	*	0.306759132	4933403O08Rik	NA	NA	NA	K23795;K17536//connector enhancer of kinase suppressor of Ras 2	XP_011246010.1//uncharacterized protein LOC71030 isoform X1 [Mus musculus]	1
BGI_novel_G001181	7661	994.4458577	929.4788769	-0.097470747	0.989114938	*	0.590063281	NA	NA	NA	NA	K04437//filamin	CAB3260085.1//unnamed protein product, partial [Arctia plantaginis]	NA
56516	5214	255.4088702	255.3240999	-0.000478911	0.999968907	*	0.996927766	Rbms2	GO:0005634//nucleus;GO:1990904//ribonucleoprotein complex	GO:0003723//RNA binding	NA	K13088//ELAV-like protein 1;K13208//ELAV like protein 2/3/4	NP_062685.2//RNA-binding motif, single-stranded-interacting protein 2 isoform a [Mus musculus];XP_021030313.1//RNA-binding motif, single-stranded-interacting protein 2 isoform X1 [Mus caroli]	1;2
71481	4795	35.39435628	36.5550421	0.046551076	0.989114938	*	0.849472003	Alpk1	GO:0005829//cytosol	GO:0004674//protein serine/threonine kinase activity;GO:0005524//ATP binding;GO:0048029//monosaccharide binding	GO:0043123//positive regulation of I-kappaB kinase/NF-kappaB signaling;GO:0002753//cytoplasmic pattern recognition receptor signaling pathway;GO:0045087//innate immune response	K08868//alpha-kinase	NP_082084.1//alpha-protein kinase 1 [Mus musculus]	1
226251	6075	2041.723029	2134.91246	0.064389745	0.951780423	*	0.216238055	Ablim1	GO:0001725//stress fiber;GO:0015629//actin cytoskeleton;GO:0014069//postsynaptic density;GO:0030027//lamellipodium;GO:0005737//cytoplasm	GO:0051015//actin filament binding;GO:0003779//actin binding;GO:0046872//metal ion binding	GO:0030032//lamellipodium assembly;GO:0060271//cilium assembly;GO:0045944//positive regulation of transcription by RNA polymerase II;GO:0007010//cytoskeleton organization;GO:0007411//axon guidance	K07520//actin-binding LIM protein	NP_001349374.1//actin-binding LIM protein 1 isoform 8 [Mus musculus];XP_006527100.1//actin-binding LIM protein 1 isoform X13 [Mus musculus];XP_006527096.1//actin-binding LIM protein 1 isoform X6 [Mus musculus];XP_017173670.1//actin-binding LIM protein 1 isoform X25 [Mus musculus];XP_017173666.1//actin-binding LIM protein 1 isoform X15 [Mus musculus];BAC65478.1//mKIAA0059 protein, partial [Mus mus…	1;3;2
14613	3180	19.56785529	23.94388847	0.291171824	0.989114938	*	0.407035514	Gja5	GO:0005921//gap junction;GO:0005922//connexin complex;GO:0042995//cell projection;GO:0005887//integral component of plasma membrane;GO:0016021//integral component of membrane	GO:0005243//gap junction channel activity;GO:0086076//gap junction channel activity involved in atrial cardiac muscle cell-AV node cell electrical coupling;GO:0097718//disordered domain specific binding;GO:0071253//connexin binding	GO:0003283//atrial septum development;GO:0086044//atrial cardiac muscle cell to AV node cell communication by electrical coupling;GO:0048844//artery morphogenesis;GO:0001525//angiogenesis;GO:0007154//cell communication	K07614//gap junction alpha-5 protein	XP_021014008.1//gap junction alpha-5 protein isoform X1 [Mus caroli]	1;3
77371	6797	642.6724111	623.1746507	-0.044446992	0.989114938	*	0.628360467	Sec24a	GO:0005829//cytosol;GO:0030127//COPII vesicle coat;GO:0005789//endoplasmic reticulum membrane;GO:0000139//Golgi membrane	GO:0008270//zinc ion binding	GO:0050714//positive regulation of protein secretion;GO:0006886//intracellular protein transport;GO:0045714//regulation of low-density lipoprotein particle receptor biosynthetic process;GO:0042632//cholesterol homeostasis;GO:0006888//endoplasmic reticulum to Golgi vesicle-mediated transport;GO:0090110//COPII-coated vesicle cargo loading	K14007//protein transport protein SEC24	NP_001277714.1//protein transport protein Sec24A isoform 2 [Mus musculus];NP_780464.2//protein transport protein Sec24A isoform 1 [Mus musculus]	1;3
59014	2058	339.5642644	350.4882536	0.045681456	0.989114938	*	0.611774454	Rrs1	GO:0005634//nucleus;GO:0005654//nucleoplasm;GO:0005783//endoplasmic reticulum;GO:0005730//nucleolus;GO:0000794//condensed nuclear chromosome;GO:0001650//fibrillar center;GO:0030687//preribosome, large subunit precursor	GO:0008097//5S rRNA binding	GO:0002244//hematopoietic progenitor cell differentiation;GO:0000027//ribosomal large subunit assembly;GO:0000447//endonucleolytic cleavage in ITS1 to separate SSU-rRNA from 5.8S rRNA and LSU-rRNA from tricistronic rRNA transcript (SSU-rRNA, 5.8S rRNA, LSU-rRNA);GO:1901796//regulation of signal transduction by p53 class mediator;GO:0000055//ribosomal large subunit export from nucleus;GO:0042254//…	K14852//regulator of ribosome biosynthesis	BAC65489.2//mKIAA0112 protein, partial [Mus musculus]	2
50926	3621	3804.615343	4000.411818	0.072397923	0.989114938	*	0.40356591	Hnrnpdl	NA	GO:0003723//RNA binding	NA	K13044//heterogeneous nuclear ribonucleoprotein A/B/D	NP_057899.2//heterogeneous nuclear ribonucleoprotein D-like [Mus musculus]	4
12371	4150	544.4591657	556.375696	0.031235549	0.989114938	*	0.604084296	Casp9	GO:0032991//protein-containing complex;GO:0005634//nucleus;GO:0043293//apoptosome;GO:0005829//cytosol;GO:0005739//mitochondrion;GO:0005737//cytoplasm	GO:0008233//peptidase activity;GO:0008234//cysteine-type peptidase activity;GO:0097199//cysteine-type endopeptidase activity involved in apoptotic signaling pathway;GO:0097153//cysteine-type endopeptidase activity involved in apoptotic process;GO:0042802//identical protein binding;GO:0004197//cysteine-type endopeptidase activity;GO:0017124//SH3 domain binding;GO:0019901//protein kinase binding	GO:0071887//leukocyte apoptotic process;GO:0034349//glial cell apoptotic process;GO:0014070//response to organic cyclic compound;GO:0001822//kidney development;GO:0032496//response to lipopolysaccharide;GO:2001020//regulation of response to DNA damage stimulus;GO:0046677//response to antibiotic;GO:0034644//cellular response to UV;GO:0043065//positive regulation of apoptotic process;GO:0032355//re…	K04399//caspase 9 [EC:3.4.22.62]	NP_001264861.1//caspase-9 isoform 2 [Mus musculus];NP_001342105.1//caspase-9 isoform 3 precursor [Mus musculus];NP_056548.2//caspase-9 isoform 1 precursor [Mus musculus]	1;5
66821	2047	488.7027018	510.0553776	0.061696811	0.989114938	*	0.394262727	Bcs1l	GO:0005743//mitochondrial inner membrane;GO:0016021//integral component of membrane;GO:0005739//mitochondrion	GO:0005524//ATP binding	GO:0033617//mitochondrial cytochrome c oxidase assembly;GO:0032981//mitochondrial respiratory chain complex I assembly;GO:0034551//mitochondrial respiratory chain complex III assembly;GO:0007005//mitochondrion organization	K08900//mitochondrial chaperone BCS1	NP_001292581.1//mitochondrial chaperone BCS1 [Mus musculus]	1;5
68126	1843	221.1467523	221.6040579	0.002980245	0.999968907	*	0.980819232	Fahd2a	GO:0005739//mitochondrion	GO:0046872//metal ion binding;GO:0016787//hydrolase activity;GO:0003824//catalytic activity	NA	K01557//acylpyruvate hydrolase [EC:3.7.1.5]	EDL28189.1//fumarylacetoacetate hydrolase domain containing 2A, isoform CRA_a, partial [Mus musculus];EDL28190.1//fumarylacetoacetate hydrolase domain containing 2A, isoform CRA_b, partial [Mus musculus]	2
666528	4561	19.05964464	17.79012284	-0.099444749	0.989114938	*	0.784718187	Zfp541	GO:0005634//nucleus;GO:0000118//histone deacetylase complex	GO:0046872//metal ion binding;GO:0008134//transcription factor binding;GO:0003700//DNA-binding transcription factor activity	GO:0030154//cell differentiation;GO:0007275//multicellular organism development;GO:0007283//spermatogenesis	K09228//KRAB domain-containing zinc finger protein	NP_001092747.1//zinc finger protein 541 isoform 2 [Mus musculus]	1
239743	2405	19.35601753	20.74816888	0.100201866	0.989114938	*	0.76759574	Klhl6	NA	NA	GO:0050853//B cell receptor signaling pathway;GO:0002467//germinal center formation;GO:0009617//response to bacterium	K10444//kelch-like protein 6	NP_899246.2//kelch-like protein 6 [Mus musculus]	3
BGI_novel_G000659	948	12.27264687	14.07440783	0.197627791	0.989114938	*	0.614428046	NA	GO:0016021//integral component of membrane	NA	NA	NA	BAB25444.1//unnamed protein product [Mus musculus]	NA
18008	6143	212.9544518	191.6753832	-0.151879825	0.989114938	*	0.379903982	Nes	GO:0005882//intermediate filament;GO:0005737//cytoplasm	GO:0031730//CCR5 chemokine receptor binding;GO:0019215//intermediate filament binding	GO:0030844//positive regulation of intermediate filament depolymerization;GO:0007399//nervous system development;GO:0043524//negative regulation of neuron apoptotic process;GO:0031076//embryonic camera-type eye development;GO:0007420//brain development;GO:2000179//positive regulation of neural precursor cell proliferation;GO:0048858//cell projection morphogenesis;GO:0032091//negative regulation o…	K07609//nestin	EDL15324.1//nestin, isoform CRA_a, partial [Mus musculus]	3
56464	1975	1203.992203	1222.802519	0.02236538	0.989114938	*	0.773089607	Ctsf	GO:0005615//extracellular space;GO:0005764//lysosome	GO:0008234//cysteine-type peptidase activity;GO:0004197//cysteine-type endopeptidase activity	GO:0051603//proteolysis involved in cellular protein catabolic process	K01373//cathepsin F [EC:3.4.22.41]	NP_063914.1//cathepsin F precursor [Mus musculus]	1
107895	8202	2296.007808	2406.076922	0.067555218	0.951780423	*	0.216773869	Mgat5	GO:0016020//membrane;GO:0005794//Golgi apparatus;GO:0016021//integral component of membrane;GO:0005576//extracellular region;GO:0043204//perikaryon;GO:0000139//Golgi membrane	GO:0008375//acetylglucosaminyltransferase activity;GO:0004864//protein phosphatase inhibitor activity;GO:0016757//transferase activity, transferring glycosyl groups;GO:0030144//alpha-1,6-mannosylglycoprotein 6-beta-N-acetylglucosaminyltransferase activity;GO:0030145//manganese ion binding	GO:0018279//protein N-linked glycosylation via asparagine;GO:0030335//positive regulation of cell migration;GO:0006487//protein N-linked glycosylation;GO:1904894//positive regulation of receptor signaling pathway via STAT;GO:1903614//negative regulation of protein tyrosine phosphatase activity	K00744//alpha-1,3(6)-mannosylglycoprotein beta-1,6-N-acetyl-glucosaminyltransferase [EC:2.4.1.155]	NP_660110.2//alpha-1,6-mannosylglycoprotein 6-beta-N-acetylglucosaminyltransferase A [Mus musculus]	3
230234	4563	1054.918991	1116.008524	0.08121583	0.989114938	*	0.380148457	Fam206a	GO:0030425//dendrite;GO:0005634//nucleus;GO:0030426//growth cone;GO:0016607//nuclear speck;GO:0030027//lamellipodium;GO:0032433//filopodium tip	GO:0051015//actin filament binding;GO:0003785//actin monomer binding	GO:0030833//regulation of actin filament polymerization;GO:0051489//regulation of filopodium assembly;GO:0048813//dendrite morphogenesis	K09596//signal peptide peptidase-like 2A [EC:3.4.23.-]	BAC35079.1//unnamed protein product, partial [Mus musculus]	1
13858	4568	2934.124095	2894.998433	-0.019367322	0.989114938	*	0.749196829	Eps15	GO:0060170//ciliary membrane;GO:0016324//apical plasma membrane;GO:0005829//cytosol;GO:0045202//synapse;GO:0005886//plasma membrane;GO:0005769//early endosome;GO:0043231//intracellular membrane-bounded organelle;GO:0098794//postsynapse;GO:0016235//aggresome;GO:0030122//AP-2 adaptor complex;GO:0030136//clathrin-coated vesicle;GO:0009925//basal plasma membrane;GO:0030132//clathrin coat of coated pi…	GO:0031593//polyubiquitin modification-dependent protein binding;GO:0042802//identical protein binding;GO:0005509//calcium ion binding;GO:0017124//SH3 domain binding	GO:0001921//positive regulation of receptor recycling;GO:0006895//Golgi to endosome transport;GO:0042127//regulation of cell population proliferation;GO:0048268//clathrin coat assembly;GO:0032456//endocytic recycling;GO:0098884//postsynaptic neurotransmitter receptor internalization;GO:0019065//receptor-mediated endocytosis of virus by host cell;GO:0046718//viral entry into host cell	K12472//epidermal growth factor receptor substrate 15	NP_001153436.1//epidermal growth factor receptor substrate 15 isoform B [Mus musculus];NP_031969.1//epidermal growth factor receptor substrate 15 isoform A [Mus musculus];XP_006502801.2//epidermal growth factor receptor substrate 15 isoform X1 [Mus musculus]	1;3
109359	2895	582.8294771	596.6887346	0.033904694	0.989114938	*	0.657833759	Fam175b	GO:0036449//microtubule minus-end;GO:0000922//spindle pole;GO:0005634//nucleus;GO:0005874//microtubule;GO:0005737//cytoplasm;GO:0030496//midbody;GO:0070552//BRISC complex;GO:0031616//spindle pole centrosome	GO:0031593//polyubiquitin modification-dependent protein binding;GO:0008017//microtubule binding	GO:0002931//response to ischemia;GO:0000278//mitotic cell cycle;GO:0007059//chromosome segregation;GO:0043066//negative regulation of apoptotic process;GO:0008608//attachment of spindle microtubules to kinetochore;GO:0090307//mitotic spindle assembly;GO:0051301//cell division;GO:0071497//cellular response to freezing;GO:0070536//protein K63-linked deubiquitination	K20799//BRISC complex subunit Abro1	NP_932134.3//BRISC complex subunit Abraxas 2 [Mus musculus]	3
114141	1173	0.232227989	0.117648213	-0.981062455	0.989114938	*	0.752919414	Cldn16	GO:0016021//integral component of membrane;GO:0005923//bicellular tight junction;GO:0005886//plasma membrane	GO:0042802//identical protein binding;GO:0005198//structural molecule activity	GO:0016338//calcium-independent cell-cell adhesion via plasma membrane cell-adhesion molecules;GO:0070633//transepithelial transport;GO:0006811//ion transport;GO:0051928//positive regulation of calcium ion transport	K06087//claudin	NP_444471.1//claudin-16 [Mus musculus]	5
235040	2906	465.5596465	489.3619716	0.071935979	0.989114938	*	0.375858134	Atg4d	GO:0005759//mitochondrial matrix;GO:0005654//nucleoplasm;GO:0030686//90S preribosome;GO:0005730//nucleolus;GO:0005739//mitochondrion;GO:0005737//cytoplasm	GO:0008234//cysteine-type peptidase activity	GO:0006914//autophagy;GO:0000447//endonucleolytic cleavage in ITS1 to separate SSU-rRNA from 5.8S rRNA and LSU-rRNA from tricistronic rRNA transcript (SSU-rRNA, 5.8S rRNA, LSU-rRNA);GO:0015031//protein transport;GO:0006915//apoptotic process	K08342//cysteine protease ATG4 [EC:3.4.22.-];K14786//protein KRI1	NP_705811.8//cysteine protease ATG4D precursor [Mus musculus];NP_663391.2//protein KRI1 homolog [Mus musculus]	10
101533	1475	0.93877616	0.237271029	-1.984245247	0.989114938	*	0.321269786	Klk9	GO:0030141//secretory granule	GO:0004252//serine-type endopeptidase activity	NA	K09618//kallikrein 9 [EC:3.4.21.-]	NP_082936.2//kallikrein-9 precursor [Mus musculus]	3
24102	1034	0.07286557	0.100341825	0.461613902	0.989114938	*	0.882250079	Trex2	GO:0005634//nucleus	GO:0000287//magnesium ion binding;GO:0008853//exodeoxyribonuclease III activity;GO:0008296//3'-5'-exodeoxyribonuclease activity;GO:0042803//protein homodimerization activity;GO:0003676//nucleic acid binding	GO:0006281//DNA repair;GO:0006259//DNA metabolic process	K10791//three prime repair exonuclease 2 [EC:3.1.11.2]	XP_028641118.1//three prime repair exonuclease 2 isoform X1 [Grammomys surdaster]	4
16523	2188	33.00113572	32.17932599	-0.036381567	0.989114938	*	0.877791502	Kcnj8	GO:0016020//membrane;GO:0043231//intracellular membrane-bounded organelle;GO:0008282//inward rectifying potassium channel;GO:0042383//sarcolemma;GO:0030016//myofibril;GO:0005739//mitochondrion	GO:0005524//ATP binding;GO:0017098//sulfonylurea receptor binding;GO:0005242//inward rectifier potassium channel activity;GO:0019829//ATPase-coupled cation transmembrane transporter activity;GO:1902282//voltage-gated potassium channel activity involved in ventricular cardiac muscle cell action potential repolarization;GO:0015272//ATP-activated inward rectifier potassium channel activity	GO:0006813//potassium ion transport;GO:0001822//kidney development;GO:0007507//heart development;GO:0034765//regulation of ion transmembrane transport;GO:0051607//defense response to virus;GO:0032496//response to lipopolysaccharide;GO:0043330//response to exogenous dsRNA;GO:0098915//membrane repolarization during ventricular cardiac muscle cell action potential;GO:0098662//inorganic cation transm…	K05001//potassium inwardly-rectifying channel subfamily J member 8	NP_001317292.1//ATP-sensitive inward rectifier potassium channel 8 isoform 1 [Mus musculus]	4
14955	2284	0.244700215	1.254214433	2.357696751	0.897272272	*	0.145452763	H19	NA	NA	NA	NA	EDL18174.1//mCG11084 [Mus musculus]	1
67763	1868	921.3873196	874.434479	-0.075457456	0.973184277	*	0.250755005	Prpsap1	GO:0002189//ribose phosphate diphosphokinase complex;GO:0032991//protein-containing complex;GO:0005737//cytoplasm	GO:0000287//magnesium ion binding;GO:0004749//ribose phosphate diphosphokinase activity;GO:0042802//identical protein binding;GO:0019900//kinase binding;GO:0030234//enzyme regulator activity	GO:0009116//nucleoside metabolic process;GO:0009165//nucleotide biosynthetic process;GO:0006164//purine nucleotide biosynthetic process;GO:0006015//5-phosphoribose 1-diphosphate biosynthetic process;GO:0033673//negative regulation of kinase activity	K00948//ribose-phosphate pyrophosphokinase [EC:2.7.6.1]	NP_080640.1//phosphoribosyl pyrophosphate synthase-associated protein 1 [Mus musculus]	1
12862	678	174.6120767	154.4608574	-0.176912058	0.973184277	*	0.249531371	Cox6a2	GO:0016021//integral component of membrane;GO:0005739//mitochondrion;GO:0005751//mitochondrial respiratory chain complex IV	GO:0004129//cytochrome-c oxidase activity;GO:0030234//enzyme regulator activity	GO:0006123//mitochondrial electron transport, cytochrome c to oxygen;GO:0009060//aerobic respiration	K02266//cytochrome c oxidase subunit 6a	NP_034073.2//cytochrome c oxidase subunit 6A2, mitochondrial precursor [Mus musculus]	2
66180	1955	289.4105393	247.1246927	-0.227878289	0.63424348	*	0.029411785	P3h4	GO:0005783//endoplasmic reticulum;GO:1902494//catalytic complex;GO:0000795//synaptonemal complex	NA	GO:0017185//peptidyl-lysine hydroxylation;GO:0030199//collagen fibril organization;GO:0046849//bone remodeling;GO:0032964//collagen biosynthetic process	K22461//endoplasmic reticulum protein SC65	XP_021033933.1//LOW QUALITY PROTEIN: endoplasmic reticulum protein SC65 [Mus caroli];NP_789800.1//endoplasmic reticulum protein SC65 isoform 2 precursor [Mus musculus]	2
56790	3778	1536.34735	1612.21317	0.069538084	0.989114938	*	0.359888052	Supt20	GO:0000124//SAGA complex	GO:0003712//transcription coregulator activity	GO:0007369//gastrulation;GO:0006357//regulation of transcription by RNA polymerase II;GO:0045944//positive regulation of transcription by RNA polymerase II;GO:0045722//positive regulation of gluconeogenesis	K21245//transcription factor SPT20 homolog	NP_001344946.1//transcription factor SPT20 homolog isoform 2 [Mus musculus];NP_001344944.1//transcription factor SPT20 homolog isoform 1 [Mus musculus];EDL35269.1//DNA segment, Chr 3, ERATO Doi 300, expressed, isoform CRA_f, partial [Mus musculus]	3
12387	3520	7300.814309	7538.121617	0.046147685	0.989114938	*	0.430677385	Ctnnb1	GO:0016323//basolateral plasma membrane;GO:0005938//cell cortex;GO:0005813//centrosome;GO:0070369//beta-catenin-TCF7L2 complex;GO:0030877//beta-catenin destruction complex;GO:0005912//adherens junction;GO:0048471//perinuclear region of cytoplasm;GO:0016342//catenin complex;GO:0005829//cytosol;GO:0005719//nuclear euchromatin;GO:0032993//protein-DNA complex;GO:0016328//lateral plasma membrane;GO:00…	GO:0030331//estrogen receptor binding;GO:0019903//protein phosphatase binding;GO:0001085//RNA polymerase II transcription factor binding;GO:0045296//cadherin binding;GO:0035257//nuclear hormone receptor binding;GO:0044325//ion channel binding;GO:0003713//transcription coactivator activity;GO:0008022//protein C-terminus binding;GO:0050681//androgen receptor binding;GO:0003682//chromatin binding;GO…	GO:0048660//regulation of smooth muscle cell proliferation;GO:0033234//negative regulation of protein sumoylation;GO:2000008//regulation of protein localization to cell surface;GO:0032355//response to estradiol;GO:1990138//neuron projection extension;GO:0061154//endothelial tube morphogenesis;GO:0071363//cellular response to growth factor stimulus;GO:0000209//protein polyubiquitination;GO:0008285…	K02105//catenin beta 1	NP_001159374.1//catenin beta-1 [Mus musculus]	1;3
BGI_novel_G000687	2394	33.48526139	31.83369611	-0.072971556	0.989114938	*	0.744107927	NA	GO:0032580//Golgi cisterna membrane;GO:0016021//integral component of membrane	GO:0008376//acetylgalactosaminyltransferase activity	NA	K23194//transcriptional repressor p66;K13100//pre-mRNA-splicing factor CWC22	XP_030225531.1//keratin-associated protein 5-1-like [Gadus morhua]	NA
110794	1238	0.821944076	0.153088942	-2.424670166	0.987699225	*	0.299133552	Cebpe	GO:0005634//nucleus	GO:0000978//RNA polymerase II cis-regulatory region sequence-specific DNA binding;GO:0001228//DNA-binding transcription activator activity, RNA polymerase II-specific;GO:0003677//DNA binding;GO:0042802//identical protein binding;GO:0003700//DNA-binding transcription factor activity;GO:0044877//protein-containing complex binding	GO:0045944//positive regulation of transcription by RNA polymerase II;GO:0030225//macrophage differentiation;GO:0042089//cytokine biosynthetic process;GO:0071222//cellular response to lipopolysaccharide;GO:0030851//granulocyte differentiation;GO:0042742//defense response to bacterium;GO:0010628//positive regulation of gene expression;GO:0006909//phagocytosis	K10051//CCAAT/enhancer binding protein (C/EBP), epsilon	BAE25437.1//unnamed protein product [Mus musculus]	1
68475	864	264.2062028	269.3705619	0.027927858	0.989114938	*	0.757449342	Ssna1	GO:0005929//cilium;GO:0036064//ciliary basal body;GO:0005634//nucleus;GO:0005813//centrosome;GO:0005886//plasma membrane;GO:0005737//cytoplasm	GO:0042802//identical protein binding	GO:0042073//intraciliary transport;GO:0060830//ciliary receptor clustering involved in smoothened signaling pathway	K16780//sjoegren syndrome nuclear autoantigen 1	BAB22733.2//unnamed protein product [Mus musculus]	2
100502888	2572	0.06877808	0.094713018	0.461613902	0.989114938	*	0.882250079	Gm19434	NA	NA	NA	NA	EDL10546.1//mCG1027124 [Mus musculus]	1
60599	5413	173.2032719	176.2991275	0.025559151	0.989114938	*	0.812673553	Trp53inp1	GO:0016605//PML body;GO:0005634//nucleus;GO:0031410//cytoplasmic vesicle;GO:0005829//cytosol;GO:0005776//autophagosome	GO:0016209//antioxidant activity	GO:0071447//cellular response to hydroperoxide;GO:0010629//negative regulation of gene expression;GO:0007050//cell cycle arrest;GO:0045893//positive regulation of transcription, DNA-templated;GO:0034644//cellular response to UV;GO:0043065//positive regulation of apoptotic process;GO:0048102//autophagic cell death;GO:1904761//negative regulation of myofibroblast differentiation;GO:0008285//negativ…	K15310//tumor protein p53-inducible nuclear protein 1	NP_068697.1//tumor protein p53-inducible nuclear protein 1 isoform 1 [Mus musculus];NP_001186034.1//tumor protein p53-inducible nuclear protein 1 isoform 2 [Mus musculus]	1;3
268515	10663	1957.20646	1929.391216	-0.020650247	0.989114938	*	0.67596182	Bahcc1	NA	GO:0003682//chromatin binding	NA	K04650//nuclear receptor co-repressor 1	NP_001334550.1//BAH and coiled-coil domain-containing protein 1 [Mus musculus];XP_017170056.1//BAH and coiled-coil domain-containing protein 1 isoform X3 [Mus musculus];XP_011247350.1//BAH and coiled-coil domain-containing protein 1 isoform X1 [Mus musculus]	3
12799	2439	6290.900744	5209.504328	-0.27212049	0.404913506	*	0.005788123	Cnp	GO:0016020//membrane;GO:0005654//nucleoplasm;GO:0035749//myelin sheath adaxonal region;GO:0005615//extracellular space;GO:0042995//cell projection;GO:0005874//microtubule;GO:0043209//myelin sheath;GO:0005741//mitochondrial outer membrane;GO:0042470//melanosome;GO:0005902//microvillus;GO:0005737//cytoplasm;GO:0048471//perinuclear region of cytoplasm;GO:0035748//myelin sheath abaxonal region;GO:000…	GO:0003723//RNA binding;GO:0004113//2',3'-cyclic-nucleotide 3'-phosphodiesterase activity;GO:0030551//cyclic nucleotide binding	GO:0000226//microtubule cytoskeleton organization;GO:0046902//regulation of mitochondrial membrane permeability;GO:0048709//oligodendrocyte differentiation;GO:0008344//adult locomotory behavior;GO:0032496//response to lipopolysaccharide;GO:0009214//cyclic nucleotide catabolic process;GO:0009636//response to toxic substance;GO:0007409//axonogenesis;GO:0007568//aging;GO:0030900//forebrain developme…	K01121//2',3'-cyclic-nucleotide 3'-phosphodiesterase [EC:3.1.4.37]	EDL02552.1//cyclic nucleotide phosphodiesterase 1, isoform CRA_a, partial [Mus musculus];XP_021032464.1//2',3'-cyclic-nucleotide 3'-phosphodiesterase isoform X1 [Mus caroli]	1;2
18193	13132	4189.424594	4381.002331	0.064508875	0.977234493	*	0.271335284	Nsd1	GO:0005634//nucleus	GO:0000978//RNA polymerase II cis-regulatory region sequence-specific DNA binding;GO:0050681//androgen receptor binding;GO:0046975//histone methyltransferase activity (H3-K36 specific);GO:0008270//zinc ion binding;GO:0003712//transcription coregulator activity	GO:1903025//regulation of RNA polymerase II regulatory region sequence-specific DNA binding;GO:0033135//regulation of peptidyl-serine phosphorylation;GO:0000414//regulation of histone H3-K36 methylation;GO:0045893//positive regulation of transcription, DNA-templated	K15588//[histone H3]-lysine36 N-dimethyltransferase NSD1 [EC:2.1.1.357]	NP_032765.3//histone-lysine N-methyltransferase, H3 lysine-36 specific [Mus musculus];XP_021036654.1//histone-lysine N-methyltransferase, H3 lysine-36 and H4 lysine-20 specific isoform X1 [Mus caroli];XP_029403339.1//histone-lysine N-methyltransferase, H3 lysine-36 and H4 lysine-20 specific isoform X2 [Mus pahari];XP_029324368.1//histone-lysine N-methyltransferase, H3 lysine-36 and H4 lysine-20 s…	3
100125586	2484	0.220337556	0.111624442	-0.981062455	0.989114938	*	0.752919414	Vmn2r2	NA	NA	NA	K04613//vomeronasal 2 receptor	NP_001371954.1//vomeronasal 2, receptor 2 precursor [Mus musculus]	1
14583	6248	1564.779006	1527.656152	-0.034639065	0.989114938	*	0.534571028	Gfpt1	NA	GO:0030246//carbohydrate binding;GO:0097367//carbohydrate derivative binding;GO:0016597//amino acid binding;GO:0042802//identical protein binding;GO:0004360//glutamine-fructose-6-phosphate transaminase (isomerizing) activity	GO:0006541//glutamine metabolic process;GO:0006047//UDP-N-acetylglucosamine metabolic process;GO:0045719//negative regulation of glycogen biosynthetic process;GO:0006002//fructose 6-phosphate metabolic process;GO:0006048//UDP-N-acetylglucosamine biosynthetic process;GO:0006487//protein N-linked glycosylation;GO:0006042//glucosamine biosynthetic process;GO:0032922//circadian regulation of gene exp…	K00820//glutamine---fructose-6-phosphate transaminase (isomerizing) [EC:2.6.1.16]	XP_031238320.1//glutamine--fructose-6-phosphate aminotransferase [isomerizing] 1 [Mastomys coucha]	3
20317	1497	369.685304	328.5106522	-0.170357542	0.979505583	*	0.274727668	Serpinf1	GO:0030424//axon;GO:0005615//extracellular space;GO:0043203//axon hillock;GO:0042470//melanosome;GO:0048471//perinuclear region of cytoplasm;GO:0043025//neuronal cell body;GO:0005576//extracellular region;GO:0005604//basement membrane	GO:0004867//serine-type endopeptidase inhibitor activity	GO:0060041//retina development in camera-type eye;GO:1901215//negative regulation of neuron death;GO:0010951//negative regulation of endopeptidase activity;GO:0001822//kidney development;GO:0010629//negative regulation of gene expression;GO:0050728//negative regulation of inflammatory response;GO:0046685//response to arsenic-containing substance;GO:0007614//short-term memory;GO:0042698//ovulation…	K19614//pigment epithelium-derived factor	NP_035470.3//pigment epithelium-derived factor precursor [Mus musculus]	3
BGI_novel_G000876	1344	126.1930323	136.6687126	0.115050751	0.989114938	*	0.429419799	NA	NA	NA	NA	K07374//tubulin alpha	KAF6122412.1//tubulin alpha 1b [Phyllostomus discolor]	NA
15505	3478	5560.222559	5414.873225	-0.038215069	0.989114938	*	0.623263295	Hsph1	GO:0032991//protein-containing complex;GO:0005654//nucleoplasm;GO:0005874//microtubule;GO:0005829//cytosol;GO:0005737//cytoplasm	GO:0005524//ATP binding;GO:0043014//alpha-tubulin binding;GO:0000774//adenyl-nucleotide exchange factor activity	GO:0051085//chaperone cofactor-dependent protein refolding	K09485//heat shock protein 110kDa	ERE76523.1//heat shock protein [Cricetulus griseus]	2
BGI_novel_G000321	203	1.320408736	0.49825013	-1.406042503	0.989114938	*	0.380916664	NA	NA	NA	NA	NA
67978	2735	633.4670662	618.441707	-0.034632	0.989114938	*	0.6381091	Tctn2	GO:0005856//cytoskeleton;GO:0035869//ciliary transition zone;GO:0016021//integral component of membrane;GO:0036038//MKS complex;GO:0005737//cytoplasm	NA	GO:0060271//cilium assembly;GO:0007224//smoothened signaling pathway;GO:1904491//protein localization to ciliary transition zone	K19361//tectonic-2	NP_080762.1//tectonic-2 precursor [Mus musculus]	3
320203	5358	869.0386286	1024.274145	0.23710969	0.335933072	*	0.00325785	C130071C03Rik	GO:0016021//integral component of membrane	NA	NA	NA	BAC26458.1//unnamed protein product [Mus musculus];EDL37152.1//mCG148279 [Mus musculus]	2
20856	1793	24.73611368	33.79247901	0.450083336	0.832975171	*	0.10177244	Stc2	GO:0005615//extracellular space;GO:0005783//endoplasmic reticulum;GO:0005794//Golgi apparatus;GO:0005576//extracellular region;GO:0048471//perinuclear region of cytoplasm	GO:0020037//heme binding;GO:0042803//protein homodimerization activity;GO:0019899//enzyme binding;GO:0005179//hormone activity	GO:0071456//cellular response to hypoxia;GO:0046697//decidualization;GO:0046885//regulation of hormone biosynthetic process;GO:0034976//response to endoplasmic reticulum stress;GO:0043434//response to peptide hormone;GO:0010629//negative regulation of gene expression;GO:0055074//calcium ion homeostasis;GO:0033280//response to vitamin D;GO:0007566//embryo implantation;GO:0006979//response to oxida…	NA	NP_035621.1//stanniocalcin-2 precursor [Mus musculus]	3
282619	1232	555.4879723	550.2817875	-0.013585093	0.989114938	*	0.853296811	Sbsn	GO:0005576//extracellular region;GO:0005737//cytoplasm	NA	NA	K10380//ankyrin;K00134//glyceraldehyde 3-phosphate dehydrogenase [EC:1.2.1.12];K10705//glyceraldehyde-3-phosphate dehydrogenase, spermatogenic [EC:1.2.1.12];K04659//thrombospondin 2/3/4/5;K12841//calcium homeostasis endoplasmic reticulum protein;K23624//papilin	BAC34003.1//unnamed protein product [Mus musculus];EDL23989.1//mCG146242, partial [Mus musculus];EDL23988.1//suprabasin, partial [Mus musculus];NP_757342.2//suprabasin isoform 1 precursor [Mus musculus]	1;3
670775	383	0.820739089	0.803182911	-0.031195092	0.999968907	*	0.985529856	Gm11468	NA	NA	NA	NA	EDL06480.1//mCG141830, isoform CRA_a [Mus musculus]	1
23948	4619	4473.366626	5143.390051	0.201358562	0.708479647	*	0.046753227	Mmp17	GO:0031012//extracellular matrix;GO:0005615//extracellular space;GO:0005886//plasma membrane;GO:0031225//anchored component of membrane	GO:0004222//metalloendopeptidase activity;GO:0008270//zinc ion binding	GO:0001822//kidney development;GO:0042756//drinking behavior;GO:0030198//extracellular matrix organization;GO:0030574//collagen catabolic process	K07997//matrix metalloproteinase-17 (membrane-inserted) [EC:3.4.24.-]	XP_021042367.1//matrix metalloproteinase-17 [Mus pahari];NP_035976.3//matrix metalloproteinase-17 preproprotein [Mus musculus]	5
66627	1630	303.7532077	304.6750502	0.004371719	0.999968907	*	0.963530664	Ogfod2	NA	GO:0016705//oxidoreductase activity, acting on paired donors, with incorporation or reduction of molecular oxygen;GO:0005506//iron ion binding;GO:0031418//L-ascorbic acid binding;GO:0051213//dioxygenase activity	NA	K13645//procollagen-lysine,2-oxoglutarate 5-dioxygenase 2 [EC:1.14.11.4]	NP_079947.1//2-oxoglutarate and iron-dependent oxygenase domain-containing protein 2 isoform 1 [Mus musculus]	2
12380	4046	266.1501116	246.4107795	-0.111174802	0.989114938	*	0.41240506	Cast	GO:0016020//membrane;GO:0005634//nucleus;GO:0005783//endoplasmic reticulum;GO:0005829//cytosol;GO:0014069//postsynaptic density;GO:0005737//cytoplasm	GO:0002020//protease binding;GO:0010859//calcium-dependent cysteine-type endopeptidase inhibitor activity	GO:0010466//negative regulation of peptidase activity;GO:0007343//egg activation;GO:0043086//negative regulation of catalytic activity;GO:0071157//negative regulation of cell cycle arrest;GO:0030163//protein catabolic process;GO:2000675//negative regulation of type B pancreatic cell apoptotic process;GO:0097340//inhibition of cysteine-type endopeptidase activity	K04281//calpastatin	NP_033947.1//calpastatin isoform 2 [Mus musculus];NP_001288082.1//calpastatin isoform 1 [Mus musculus];NP_001288089.1//calpastatin isoform 7 [Mus musculus];NP_001288087.1//calpastatin isoform 6 [Mus musculus];XP_006517119.1//calpastatin isoform X1 [Mus musculus];XP_006517122.1//calpastatin isoform X3 [Mus musculus];NP_001288110.1//calpastatin isoform 8 [Mus musculus]	1;4
791422	2220	0.092252253	0.065224457	-0.500171114	0.989114938	*	0.872495688	Gm11426	NA	NA	NA	NA	AAR87811.1//unknown [Mus musculus]	1
15161	8196	5849.124338	5706.486135	-0.035618002	0.989114938	*	0.325767375	Hcfc1	GO:0030425//dendrite;GO:0030424//axon;GO:0070461//SAGA-type complex;GO:0005634//nucleus;GO:0062023//collagen-containing extracellular matrix;GO:0005671//Ada2/Gcn5/Ada3 transcription activator complex;GO:0005737//cytoplasm;GO:0043025//neuronal cell body;GO:0032991//protein-containing complex;GO:0071339//MLL1 complex;GO:0048188//Set1C/COMPASS complex;GO:0000123//histone acetyltransferase complex	GO:0046972//histone acetyltransferase activity (H4-K16 specific);GO:0000978//RNA polymerase II cis-regulatory region sequence-specific DNA binding;GO:0030674//protein-macromolecule adaptor activity;GO:0042802//identical protein binding;GO:0043995//histone acetyltransferase activity (H4-K5 specific);GO:0043996//histone acetyltransferase activity (H4-K8 specific);GO:0003713//transcription coactivat…	GO:0019046//release from viral latency;GO:0043984//histone H4-K16 acetylation;GO:0006338//chromatin remodeling;GO:0001835//blastocyst hatching;GO:0006355//regulation of transcription, DNA-templated;GO:0043254//regulation of protein-containing complex assembly;GO:0043981//histone H4-K5 acetylation;GO:0010628//positive regulation of gene expression;GO:0045893//positive regulation of transcription, …	K14966//host cell factor	XP_006527898.1//host cell factor 1 isoform X1 [Mus musculus];XP_006527899.1//host cell factor 1 isoform X2 [Mus musculus];NP_032250.2//host cell factor 1 precursor [Mus musculus]	4
16796	3433	4181.736025	4170.394145	-0.003918254	0.99976086	*	0.93656753	Lasp1	GO:0030864//cortical actin cytoskeleton;GO:0005925//focal adhesion;GO:0005737//cytoplasm	GO:0051015//actin filament binding;GO:0046872//metal ion binding;GO:0015075//ion transmembrane transporter activity	GO:0006811//ion transport	K23292//endoplasmic reticulum junction formation protein lunapark;K18267//nebulin	NP_034818.1//LIM and SH3 domain protein 1 [Mus musculus]	4
268807	2212	9.775184148	6.881217868	-0.506459959	0.976789087	*	0.264635003	Klhl38	NA	NA	NA	K13959//kelch-like protein 38	EDL29303.1//RIKEN cDNA 8230402K04, partial [Mus musculus]	3
232164	3330	888.5763947	828.256742	-0.101417774	0.898538281	*	0.147265473	Paip2b	GO:0005737//cytoplasm	GO:0008143//poly(A) binding;GO:0000900//translation repressor activity, mRNA regulatory element binding;GO:0030371//translation repressor activity	GO:0045947//negative regulation of translational initiation;GO:0017148//negative regulation of translation	NA	XP_032763121.1//polyadenylate-binding protein-interacting protein 2B [Rattus rattus]	2
574418	2570	9.686188951	7.209392446	-0.426051461	0.989114938	*	0.40811525	Serinc4	NA	NA	NA	K23544//serine incorporator 1/3	EDL28061.1//hypothetical LOC574418, isoform CRA_b, partial [Mus musculus]	2
100503468	1781	6.249992523	6.929923797	0.148985024	0.989114938	*	0.805733312	Gm14023	NA	NA	NA	K04383//interleukin 1 alpha	CAB1331813.1//unnamed protein product [Coregonus sp. 'balchen']	1
75811	1835	0.820193632	0.650377954	-0.334686188	0.989114938	*	0.814348446	Saxo1	GO:0036126//sperm flagellum;GO:0005856//cytoskeleton;GO:0036064//ciliary basal body;GO:0005814//centriole;GO:0005879//axonemal microtubule;GO:0031514//motile cilium	GO:0008017//microtubule binding	GO:0034453//microtubule anchoring;GO:0070417//cellular response to cold;GO:0050821//protein stabilization;GO:0045724//positive regulation of cilium assembly;GO:0009631//cold acclimation	K08622//a disintegrin and metalloproteinase with thrombospondin motifs 7 [EC:3.4.24.-]	NP_001074565.1//stabilizer of axonemal microtubules 1 [Mus musculus]	1
215900	1095	3.547817059	3.117086577	-0.186733394	0.989114938	*	0.833437117	Fam26f	GO:0005887//integral component of plasma membrane	GO:0005261//cation channel activity	NA	K19739//calcium homeostasis modulator protein 2	NP_780658.2//calcium homeostasis modulator protein 6 [Mus musculus]	4
81845	1341	431.5667808	424.4298624	-0.024057653	0.989114938	*	0.770199394	Gpank1	NA	GO:0003676//nucleic acid binding	NA	NA	NP_115849.2//G patch domain and ankyrin repeat-containing protein 1 isoform 1 precursor [Mus musculus]	1;2
75619	3209	315.7134357	314.1949874	-0.006955494	0.999968907	*	0.944315548	Fastkd2	GO:0045171//intercellular bridge;GO:0005654//nucleoplasm;GO:0042645//mitochondrial nucleoid;GO:0005739//mitochondrion;GO:0035770//ribonucleoprotein granule	GO:0004672//protein kinase activity;GO:0019843//rRNA binding	GO:1902775//mitochondrial large ribosomal subunit assembly;GO:0070131//positive regulation of mitochondrial translation	K18190//FAST kinase domain-containing protein 2	EDL00192.1//FAST kinase domains 2, isoform CRA_b [Mus musculus];XP_021014291.1//FAST kinase domain-containing protein 2, mitochondrial isoform X1 [Mus caroli]	3
64424	3547	128.3818361	129.9404165	0.017409135	0.989544438	*	0.885865135	Polr1e	GO:0042025//host cell nucleus;GO:0005654//nucleoplasm;GO:0005730//nucleolus;GO:0001650//fibrillar center;GO:0005736//RNA polymerase I complex	GO:0003899//DNA-directed 5'-3' RNA polymerase activity;GO:0003677//DNA binding;GO:0001179//RNA polymerase I general transcription initiation factor binding	GO:0001188//RNA polymerase I preinitiation complex assembly;GO:0006362//transcription elongation from RNA polymerase I promoter;GO:0042790//nucleolar large rRNA transcription by RNA polymerase I;GO:0006351//transcription, DNA-templated	K03005//DNA-directed RNA polymerase I subunit RPA49	EDL02410.1//polymerase (RNA) I polypeptide E, isoform CRA_a, partial [Mus musculus];NP_073722.1//DNA-directed RNA polymerase I subunit RPA49 isoform b [Mus musculus]	1;3
50887	1911	136.2956251	106.6617635	-0.353696168	0.716848421	*	0.050031906	Hmgn5	GO:0005634//nucleus;GO:0005654//nucleoplasm;GO:0000785//chromatin	GO:0003682//chromatin binding;GO:0031492//nucleosomal DNA binding	GO:0006357//regulation of transcription by RNA polymerase II;GO:0006749//glutathione metabolic process;GO:0006325//chromatin organization	K17045//high-mobility group nucleosome-binding domain-containing protein 5	NP_057919.2//high mobility group nucleosome-binding domain-containing protein 5 [Mus musculus]	2
213439	5050	4.999898129	5.441433557	0.122088082	0.989114938	*	0.84452882	Gpr174	GO:0005887//integral component of plasma membrane;GO:0005886//plasma membrane	GO:0045125//bioactive lipid receptor activity;GO:0004930//G protein-coupled receptor activity	GO:0043029//T cell homeostasis;GO:0051482//positive regulation of cytosolic calcium ion concentration involved in phospholipase C-activating G protein-coupled signaling pathway;GO:0035025//positive regulation of Rho protein signal transduction	K08391//G protein-coupled receptor 174	XP_017173946.1//probable G-protein coupled receptor 174 isoform X1 [Mus musculus];XP_005366792.1//probable G-protein coupled receptor 174 [Microtus ochrogaster]	1;4
75024	871	0.065385501	0.090041161	0.461613902	0.989114938	*	0.882250079	4930425L21Rik	NA	NA	NA	NA	EDL10555.1//mCG1027126, partial [Mus musculus]	1
17920	7883	2162.813705	2031.728078	-0.090202076	0.921981416	*	0.180846764	Myo6	GO:0031965//nuclear membrane;GO:0045334//clathrin-coated endocytic vesicle;GO:0032587//ruffle membrane;GO:0005902//microvillus;GO:0048471//perinuclear region of cytoplasm;GO:0016459//myosin complex;GO:0005794//Golgi apparatus;GO:0045177//apical part of cell;GO:0016591//RNA polymerase II, holoenzyme;GO:0031941//filamentous actin	GO:0051015//actin filament binding;GO:0005524//ATP binding;GO:0003774//motor activity	GO:0030330//DNA damage response, signal transduction by p53 class mediator;GO:0042493//response to drug;GO:0051046//regulation of secretion;GO:0045944//positive regulation of transcription by RNA polymerase II;GO:0006897//endocytosis	K10358//myosin VI	NP_001034635.2//unconventional myosin-VI [Mus musculus];XP_006510898.1//unconventional myosin-VI isoform X2 [Mus musculus]	2
381668	3813	2905.431458	2833.245378	-0.036296866	0.989114938	*	0.515351451	Fbrsl1	NA	NA	NA	K23214//autism susceptibility gene 2 protein	NP_001303971.1//fibrosin-1-like protein isoform 3 [Mus musculus];EDL20019.1//RIKEN cDNA 2410025L10, isoform CRA_a [Mus musculus];NP_001136114.1//fibrosin-1-like protein isoform 1 [Mus musculus];EDL20021.1//RIKEN cDNA 2410025L10, isoform CRA_c [Mus musculus];XP_017460012.1//PREDICTED: fibrosin-1-like protein isoform X24 [Rattus norvegicus]	1;2
BGI_novel_G000408	780	0.221082691	0.417651336	0.917712973	0.989114938	*	0.726896562	NA	GO:0043231//intracellular membrane-bounded organelle;GO:0005634//nucleus;GO:0031965//nuclear membrane;GO:0015630//microtubule cytoskeleton;GO:0043209//myelin sheath;GO:0005737//cytoplasm;GO:1990904//ribonucleoprotein complex;GO:0005829//cytosol;GO:0098978//glutamatergic synapse;GO:0005811//lipid droplet;GO:0097452//GAIT complex;GO:0099092//postsynaptic density, intracellular component;GO:0005739/…	GO:0042802//identical protein binding;GO:0019828//aspartic-type endopeptidase inhibitor activity;GO:0051287//NAD binding;GO:0008017//microtubule binding;GO:0050661//NADP binding;GO:0035605//peptidyl-cysteine S-nitrosylase activity;GO:0097718//disordered domain specific binding;GO:0019899//enzyme binding;GO:0004365//glyceraldehyde-3-phosphate dehydrogenase (NAD+) (phosphorylating) activity	GO:0061844//antimicrobial humoral immune response mediated by antimicrobial peptide;GO:0051402//neuron apoptotic process;GO:0010951//negative regulation of endopeptidase activity;GO:0006096//glycolytic process;GO:0060359//response to ammonium ion;GO:0051873//killing by host of symbiont cells;GO:0052501//positive regulation by organism of apoptotic process in other organism involved in symbiotic i…	K00134//glyceraldehyde 3-phosphate dehydrogenase [EC:1.2.1.12]	BAE26016.1//unnamed protein product [Mus musculus]	NA
17069	1959	4308.473611	4108.047959	-0.068723823	0.989114938	*	0.350029301	Ly6e	GO:0016020//membrane;GO:0045202//synapse;GO:0005886//plasma membrane;GO:0031225//anchored component of membrane	GO:0030550//acetylcholine receptor inhibitor activity;GO:0033130//acetylcholine receptor binding	GO:0035265//organ growth;GO:0095500//acetylcholine receptor signaling pathway;GO:0030325//adrenal gland development;GO:0055010//ventricular cardiac muscle tissue morphogenesis;GO:0001701//in utero embryonic development;GO:0048242//epinephrine secretion;GO:0042415//norepinephrine metabolic process	K06846//lymphocyte antigen 6 complex locus protein D/E/G6/H	NP_001157508.2//lymphocyte antigen 6E precursor [Mus musculus]	1;3
231532	3211	339.5597433	312.7033165	-0.118870909	0.989114938	*	0.54588328	Arhgap24	GO:0005856//cytoskeleton;GO:0042995//cell projection;GO:0005925//focal adhesion;GO:0016021//integral component of membrane;GO:0005737//cytoplasm;GO:0005912//adherens junction	GO:0005096//GTPase activator activity	GO:0090630//activation of GTPase activity;GO:0030154//cell differentiation;GO:0001525//angiogenesis;GO:0007165//signal transduction;GO:0035313//wound healing, spreading of epidermal cells;GO:0035021//negative regulation of Rac protein signal transduction;GO:1900028//negative regulation of ruffle assembly	K20642//Rho GTPase-activating protein 22/24/25	NP_001333514.1//rho GTPase-activating protein 24 isoform 3 [Mus musculus];NP_083546.2//rho GTPase-activating protein 24 isoform 1 [Mus musculus]	1;3;2
104418	3959	9528.004667	11196.30211	0.232776296	0.590921582	*	0.024482141	Dgkz	GO:0005634//nucleus;GO:0016607//nuclear speck;GO:0014069//postsynaptic density;GO:0030027//lamellipodium;GO:0005737//cytoplasm;GO:0098978//glutamatergic synapse;GO:0098685//Schaffer collateral - CA1 synapse;GO:0005886//plasma membrane	GO:0003951//NAD+ kinase activity;GO:0005524//ATP binding;GO:0016301//kinase activity;GO:0004143//diacylglycerol kinase activity;GO:0046872//metal ion binding;GO:0001727//lipid kinase activity;GO:0008022//protein C-terminus binding;GO:0004857//enzyme inhibitor activity	GO:0031571//mitotic G1 DNA damage checkpoint;GO:0046580//negative regulation of Ras protein signal transduction;GO:0007205//protein kinase C-activating G protein-coupled receptor signaling pathway;GO:0045930//negative regulation of mitotic cell cycle;GO:0051966//regulation of synaptic transmission, glutamatergic;GO:0090216//positive regulation of 1-phosphatidylinositol-4-phosphate 5-kinase activi…	K00901//diacylglycerol kinase (ATP) [EC:2.7.1.107]	NP_001160069.1//diacylglycerol kinase zeta isoform 1 [Mus musculus];XP_006498604.1//diacylglycerol kinase zeta isoform X7 [Mus musculus];EDL27583.1//diacylglycerol kinase zeta, isoform CRA_a, partial [Mus musculus]	1;2
237749	1620	4.817077224	8.032631262	0.737714599	0.989114938	*	0.313094027	Gm4926	NA	NA	NA	K20413//hepatitis A virus cellular receptor 1	EDL33806.1//mCG1037731, partial [Mus musculus]	1
11848	2154	3221.434911	3091.00777	-0.059626165	0.989114938	*	0.344385022	Rhoa	GO:0030424//axon;GO:0005938//cell cortex;GO:0032153//cell division site;GO:0005768//endosome;GO:0032154//cleavage furrow;GO:0098978//glutamatergic synapse;GO:0005829//cytosol;GO:0031234//extrinsic component of cytoplasmic side of plasma membrane;GO:0043296//apical junction complex;GO:0043197//dendritic spine	GO:0019904//protein domain specific binding;GO:0051022//Rho GDP-dissociation inhibitor binding;GO:0019003//GDP binding;GO:0017022//myosin binding;GO:0005525//GTP binding;GO:0003924//GTPase activity	GO:0090051//negative regulation of cell migration involved in sprouting angiogenesis;GO:0045666//positive regulation of neuron differentiation;GO:0097498//endothelial tube lumen extension;GO:0071222//cellular response to lipopolysaccharide;GO:0045471//response to ethanol;GO:1903673//mitotic cleavage furrow formation;GO:0007015//actin filament organization;GO:0051017//actin filament bundle assembl…	K04513//Ras homolog gene family, member A	VCW96507.1//unnamed protein product, partial [Gulo gulo];GCF54575.1//hypothetical protein parPi_0016691 [Paroedura picta]	1;5
78240	606	0.133213349	0.358374364	1.427728777	0.989114938	*	0.646702769	Cst11	GO:0061827//sperm head;GO:0036126//sperm flagellum;GO:0005634//nucleus;GO:0005576//extracellular region;GO:0005737//cytoplasm	GO:0004869//cysteine-type endopeptidase inhibitor activity	GO:0050829//defense response to Gram-negative bacterium;GO:0031640//killing of cells of other organism;GO:0030521//androgen receptor signaling pathway	K13906//cystatin-11	NP_084335.1//cystatin-11 precursor [Mus musculus]	2
59092	2099	4275.635377	3958.435183	-0.111208598	0.19786046	*	0.000670761	Pcbp4	NA	NA	NA	K21444//poly(rC)-binding protein 3/4	XP_031326308.1//poly(rC)-binding protein 4 isoform X5 [Camelus dromedarius]	5
76872	4173	136.6183717	135.8268903	-0.008382377	0.999968907	*	0.963109596	Ccdc116	GO:0005813//centrosome;GO:0005737//cytoplasm	NA	NA	K19607//X-linked retinitis pigmentosa GTPase regulator	XP_021065739.1//coiled-coil domain-containing protein 116 [Mus pahari];NP_001293098.1//coiled-coil domain-containing protein 116 isoform 1 [Mus musculus]	1;2
15199	1052	265.8243377	281.0125352	0.080161289	0.989114938	*	0.453327446	Hebp1	GO:0005829//cytosol;GO:0005739//mitochondrion;GO:0005737//cytoplasm	GO:0020037//heme binding	GO:0042168//heme metabolic process	K05175//gamma-aminobutyric acid receptor subunit alpha	XP_011239526.1//heme-binding protein 1 isoform X1 [Mus musculus];NP_038574.3//heme-binding protein 1 [Mus musculus]	3
654470	5048	1151.101541	1138.842248	-0.015447183	0.989114938	*	0.862053238	Tctn1	GO:0016020//membrane;GO:0005856//cytoskeleton;GO:0005615//extracellular space;GO:0035869//ciliary transition zone;GO:0036038//MKS complex;GO:0005737//cytoplasm	NA	GO:0021537//telencephalon development;GO:0001841//neural tube formation;GO:0021523//somatic motor neuron differentiation;GO:0008589//regulation of smoothened signaling pathway;GO:0021904//dorsal/ventral neural tube patterning;GO:0001701//in utero embryonic development;GO:0060271//cilium assembly;GO:0021956//central nervous system interneuron axonogenesis;GO:1904491//protein localization to ciliar…	K19382//tectonic-1/3	BAE26058.1//unnamed protein product [Mus musculus];NP_001034242.2//tectonic-1 precursor [Mus musculus];EDL19690.1//mCG129672, isoform CRA_a [Mus musculus]	1;3
78560	5956	445.6342645	473.0779007	0.086217604	0.989114938	*	0.599870368	Adgra2	GO:1990909//Wnt signalosome;GO:0009986//cell surface;GO:0016021//integral component of membrane;GO:0005886//plasma membrane;GO:0030175//filopodium	GO:0004930//G protein-coupled receptor activity	GO:1900747//negative regulation of vascular endothelial growth factor signaling pathway;GO:0043542//endothelial cell migration;GO:0001525//angiogenesis;GO:0010595//positive regulation of endothelial cell migration;GO:0007417//central nervous system development;GO:0090263//positive regulation of canonical Wnt signaling pathway;GO:0045765//regulation of angiogenesis;GO:0090210//regulation of establ…	K08461//adhesion G protein-coupled receptor A2	XP_021026232.1//adhesion G protein-coupled receptor A2 [Mus caroli];XP_006509286.3//adhesion G protein-coupled receptor A2 isoform X2 [Mus musculus];EDL32797.1//G protein-coupled receptor 124 [Mus musculus];XP_006509287.3//adhesion G protein-coupled receptor A2 isoform X3 [Mus musculus]	2
67383	2771	241.5495136	270.4707025	0.163153382	0.919834269	*	0.179318154	Carnmt1	GO:0005634//nucleus;GO:0005829//cytosol	GO:0030735//carnosine N-methyltransferase activity;GO:0008757//S-adenosylmethionine-dependent methyltransferase activity;GO:0042803//protein homodimerization activity	GO:0032259//methylation;GO:0035498//carnosine metabolic process	K19787//carnosine N-methyltransferase [EC:2.1.1.22];K07817//receptor-type tyrosine-protein phosphatase N [EC:3.1.3.48]	XP_034378362.1//carnosine N-methyltransferase isoform X1 [Arvicanthis niloticus];KAF6294471.1//hypothetical protein mPipKuh1_009719 [Pipistrellus kuhlii]	4
19663	1812	90.65421586	81.63512559	-0.151184072	0.989114938	*	0.555459821	Rbpms	GO:0010494//cytoplasmic stress granule;GO:0005654//nucleoplasm;GO:0005829//cytosol;GO:0016021//integral component of membrane;GO:0000932//P-body	GO:0008143//poly(A) binding;GO:0003723//RNA binding;GO:0003729//mRNA binding;GO:0003713//transcription coactivator activity;GO:0042803//protein homodimerization activity	GO:0006396//RNA processing;GO:0006979//response to oxidative stress;GO:0010862//positive regulation of pathway-restricted SMAD protein phosphorylation;GO:0060391//positive regulation of SMAD protein signal transduction	K02728//20S proteasome subunit alpha 3 [EC:3.4.25.1];K05853//P-type Ca2+ transporter type 2A [EC:7.2.2.10];K15291//regulating synaptic membrane exocytosis protein 1	VCW78626.1//unnamed protein product, partial [Gulo gulo];NP_001036139.1//RNA-binding protein with multiple splicing isoform 1 [Mus musculus];NP_001273097.1//RNA-binding protein with multiple splicing isoform 4 [Mus musculus];NP_001036140.1//RNA-binding protein with multiple splicing isoform 3 [Mus musculus]	1;3;2
100043125	812	2.663939611	3.833639395	0.52515326	0.989114938	*	0.527806146	Gm11711	GO:0005768//endosome;GO:0016021//integral component of membrane;GO:0005764//lysosome;GO:0005886//plasma membrane;GO:0005769//early endosome	NA	GO:0034165//positive regulation of toll-like receptor 9 signaling pathway;GO:0002376//immune system process;GO:0031398//positive regulation of protein ubiquitination	K20395//CO300B/D/F antigen	NP_001095126.1//CD300 molecule like family member D4 precursor [Mus musculus]	2
74470	2064	47.44263124	44.57891191	-0.089822623	0.989114938	*	0.634925468	Cep72	GO:0005813//centrosome;GO:0005737//cytoplasm;GO:0034451//centriolar satellite	GO:0042802//identical protein binding	GO:0007051//spindle organization;GO:0033566//gamma-tubulin complex localization;GO:0007099//centriole replication;GO:1904779//regulation of protein localization to centrosome	K16532//centrosomal protein CEP72	NP_083235.3//centrosomal protein of 72 kDa [Mus musculus];XP_006517486.1//centrosomal protein of 72 kDa isoform X4 [Mus musculus]	3
114873	6774	2982.217859	3016.877509	0.016670467	0.989114938	*	0.827099623	Dscaml1	GO:0030424//axon;GO:0009986//cell surface;GO:0005886//plasma membrane	GO:0098632//cell-cell adhesion mediator activity;GO:0042803//protein homodimerization activity	GO:0007162//negative regulation of cell adhesion;GO:0007420//brain development;GO:0007417//central nervous system development;GO:0007155//cell adhesion;GO:0048704//embryonic skeletal system morphogenesis;GO:0007156//homophilic cell adhesion via plasma membrane adhesion molecules;GO:0070593//dendrite self-avoidance;GO:0007411//axon guidance	K06768//Down syndrome cell adhesion molecule-like protein 1	XP_017168598.1//Down syndrome cell adhesion molecule-like protein 1 homolog isoform X2 [Mus musculus];XP_006510010.1//Down syndrome cell adhesion molecule-like protein 1 homolog isoform X1 [Mus musculus];XP_021027315.1//Down syndrome cell adhesion molecule-like protein 1 [Mus caroli]	1
22390	3371	476.2007132	461.0891516	-0.046524059	0.989114938	*	0.539546535	Wee1	GO:0005634//nucleus;GO:0005654//nucleoplasm;GO:0005730//nucleolus;GO:0005737//cytoplasm	GO:0000287//magnesium ion binding;GO:0004713//protein tyrosine kinase activity;GO:0004715//non-membrane spanning protein tyrosine kinase activity;GO:0005524//ATP binding;GO:0004672//protein kinase activity	GO:0007093//mitotic cell cycle checkpoint;GO:0030010//establishment of cell polarity;GO:0000226//microtubule cytoskeleton organization;GO:0048812//neuron projection morphogenesis;GO:0051301//cell division;GO:0006468//protein phosphorylation;GO:0018108//peptidyl-tyrosine phosphorylation	K06632//wee1-like protein kinase [EC:2.7.11.1]	NP_033542.2//wee1-like protein kinase isoform 1 [Mus musculus];NP_001341987.1//wee1-like protein kinase isoform 2 [Mus musculus]	3
20290	505	0.07093454	0.09768264	0.461613902	0.989114938	*	0.882250079	Ccl1	GO:0005615//extracellular space	GO:0005125//cytokine activity;GO:0008009//chemokine activity;GO:0048020//CCR chemokine receptor binding	GO:0061844//antimicrobial humoral immune response mediated by antimicrobial peptide;GO:0050729//positive regulation of inflammatory response;GO:0043547//positive regulation of GTPase activity;GO:0071356//cellular response to tumor necrosis factor;GO:0071346//cellular response to interferon-gamma;GO:0071347//cellular response to interleukin-1;GO:0002548//monocyte chemotaxis;GO:0006935//chemotaxis;…	K05514//C-C motif chemokine 1	NP_035459.1//C-C motif chemokine 1 precursor [Mus musculus]	3
22759	2763	82.77044718	100.5095182	0.280144474	0.749184788	*	0.05801893	Zfp97	NA	NA	NA	K09228//KRAB domain-containing zinc finger protein	NP_001360931.1//zinc finger protein 431-like isoform 1 [Mus musculus]	5
30937	1742	143.4748422	157.2154289	0.131945022	0.973184277	*	0.250411694	Lmcd1	GO:0005634//nucleus;GO:0005737//cytoplasm	GO:0003714//transcription corepressor activity;GO:0008270//zinc ion binding	GO:0000122//negative regulation of transcription by RNA polymerase II;GO:0070886//positive regulation of calcineurin-NFAT signaling cascade;GO:0010611//regulation of cardiac muscle hypertrophy	K00966//mannose-1-phosphate guanylyltransferase [EC:2.7.7.13];K04511//prickle	NP_659048.1//LIM and cysteine-rich domains protein 1 [Mus musculus];XP_012502685.1//PREDICTED: LIM and cysteine-rich domains protein 1 isoform X2 [Propithecus coquereli]	2
104318	3715	2679.46381	2666.191128	-0.007164126	0.989114938	*	0.880091047	Csnk1d	GO:0005815//microtubule organizing center;GO:0005654//nucleoplasm;GO:0005634//nucleus;GO:0005813//centrosome;GO:0033116//endoplasmic reticulum-Golgi intermediate compartment membrane;GO:0005737//cytoplasm;GO:0043005//neuron projection;GO:0048471//perinuclear region of cytoplasm;GO:0000139//Golgi membrane;GO:0005829//cytosol;GO:0005794//Golgi apparatus;GO:0005819//spindle;GO:0005886//plasma membra…	GO:0050321//tau-protein kinase activity;GO:0004674//protein serine/threonine kinase activity;GO:0005524//ATP binding;GO:0016301//kinase activity;GO:0004672//protein kinase activity;GO:0045296//cadherin binding	GO:0034067//protein localization to Golgi apparatus;GO:0048208//COPII vesicle coating;GO:0061512//protein localization to cilium;GO:1990090//cellular response to nerve growth factor stimulus;GO:0032436//positive regulation of proteasomal ubiquitin-dependent protein catabolic process;GO:0097711//ciliary basal body-plasma membrane docking;GO:2000052//positive regulation of non-canonical Wnt signali…	K08959//casein kinase 1, delta [EC:2.7.11.1]	NP_001268513.1//casein kinase I isoform delta [Mesocricetus auratus];NP_620690.1//casein kinase I isoform delta isoform 1 [Mus musculus]	2
22003	1518	3671.862975	3750.621301	0.03061738	0.989114938	*	0.694867319	Tpm1	GO:0032587//ruffle membrane;GO:0030016//myofibril;GO:0005737//cytoplasm;GO:0005884//actin filament;GO:0032991//protein-containing complex;GO:0001725//stress fiber;GO:0032059//bleb;GO:0005829//cytosol;GO:0015629//actin cytoskeleton;GO:0005862//muscle thin filament tropomyosin	GO:0051015//actin filament binding;GO:0047485//protein N-terminus binding;GO:0042802//identical protein binding;GO:0008092//cytoskeletal protein binding;GO:0046982//protein heterodimerization activity;GO:0005200//structural constituent of cytoskeleton;GO:0042803//protein homodimerization activity;GO:0003779//actin binding;GO:0097718//disordered domain specific binding;GO:0031013//troponin I bindi…	GO:0030049//muscle filament sliding;GO:0034614//cellular response to reactive oxygen species;GO:0003065//positive regulation of heart rate by epinephrine;GO:0045785//positive regulation of cell adhesion;GO:0007015//actin filament organization;GO:0060048//cardiac muscle contraction;GO:1904753//negative regulation of vascular associated smooth muscle cell migration;GO:1904706//negative regulation o…	K09290//tropomyosin 3;K10373//tropomyosin 1	XP_032153138.1//tropomyosin alpha-1 chain isoform X17 [Sapajus apella];XP_008014539.1//PREDICTED: tropomyosin alpha-1 chain isoform X1 [Chlorocebus sabaeus];XP_029398597.1//tropomyosin alpha-1 chain isoform X8 [Mus pahari];XP_005559774.1//PREDICTED: tropomyosin alpha-1 chain isoform X3 [Macaca fascicularis];XP_032153143.1//tropomyosin alpha-1 chain isoform X21 [Sapajus apella];XP_004274760.1//tro…	4;1
17868	4163	11.35987581	8.418828156	-0.432255724	0.989114938	*	0.41492516	Mybpc3	NA	NA	NA	K12568//myosin-binding protein C, cardiac-type	XP_028734719.1//myosin-binding protein C, cardiac-type [Peromyscus leucopus]	2
100502698	5427	3378.976428	3301.459979	-0.033482129	0.989114938	*	0.555783573	Rubcn	GO:0043231//intracellular membrane-bounded organelle;GO:0005654//nucleoplasm;GO:0005770//late endosome;GO:0005829//cytosol;GO:0005764//lysosome;GO:0005769//early endosome	GO:1901981//phosphatidylinositol phosphate binding	GO:0045806//negative regulation of endocytosis;GO:0002376//immune system process;GO:0010507//negative regulation of autophagy;GO:1901097//negative regulation of autophagosome maturation;GO:0006897//endocytosis;GO:0006914//autophagy;GO:0043553//negative regulation of phosphatidylinositol 3-kinase activity	K19330//run domain Beclin-1 interacting and cysteine-rich containing protein	BAC65503.1//mKIAA0226 protein, partial [Mus musculus];EDK97813.1//RIKEN cDNA 1700021K19, isoform CRA_d, partial [Mus musculus];AAH57307.1//1700021K19Rik protein, partial [Mus musculus];XP_006521715.1//run domain Beclin-1-interacting and cysteine-rich domain-containing protein isoform X1 [Mus musculus]	4;1
58172	5707	786.1003055	797.279098	0.020371437	0.989114938	*	0.813029407	Sertad2	GO:0005634//nucleus;GO:0005654//nucleoplasm;GO:0005829//cytosol	GO:0003713//transcription coactivator activity	GO:0030308//negative regulation of cell growth;GO:0045893//positive regulation of transcription, DNA-templated	NA	NP_001349796.1//SERTA domain-containing protein 2 isoform 2 [Mus musculus]	1;2
94217	7454	938.4396117	964.9870403	0.040245656	0.989114938	*	0.565583031	Lrp1b	GO:0016020//membrane;GO:0016021//integral component of membrane;GO:0043235//receptor complex	GO:0005041//low-density lipoprotein particle receptor activity;GO:0005509//calcium ion binding;GO:0050750//low-density lipoprotein particle receptor binding	GO:0001701//in utero embryonic development	K20049//low-density lipoprotein receptor-related protein 1B	XP_006498523.1//low-density lipoprotein receptor-related protein 1B isoform X2 [Mus musculus];XP_021037051.1//low-density lipoprotein receptor-related protein 1B isoform X1 [Mus caroli]	2
18038	1460	188.4754613	158.90365	-0.246224439	0.767003097	*	0.064335047	Nfkbil1	GO:0005634//nucleus;GO:0005654//nucleoplasm;GO:0005829//cytosol	NA	GO:0007249//I-kappaB kinase/NF-kappaB signaling;GO:0031665//negative regulation of lipopolysaccharide-mediated signaling pathway;GO:0071222//cellular response to lipopolysaccharide;GO:0032720//negative regulation of tumor necrosis factor production;GO:0034122//negative regulation of toll-like receptor signaling pathway;GO:0032088//negative regulation of NF-kappaB transcription factor activity	K09256//NF-kappa-B inhibitor-like protein 1	NP_035039.1//NF-kappa-B inhibitor-like protein 1 isoform 1 [Mus musculus]	4
66308	2672	216.3681544	191.7995525	-0.173888821	0.673101167	*	0.037456748	Mplkip	GO:0043231//intracellular membrane-bounded organelle;GO:0005634//nucleus;GO:0005654//nucleoplasm;GO:0005794//Golgi apparatus;GO:0005813//centrosome;GO:0005737//cytoplasm;GO:0030496//midbody	NA	GO:0051301//cell division;GO:0007049//cell cycle	NA	NP_079755.1//M-phase-specific PLK1-interacting protein [Mus musculus]	5
66912	1889	609.5914091	654.0760908	0.101615908	0.968144934	*	0.238578211	Bzw2	GO:0005737//cytoplasm	NA	NA	K03240//translation initiation factor eIF-2B subunit epsilon	EDL36853.1//basic leucine zipper and W2 domains 2, partial [Mus musculus]	3
767814	2061	0.07093454	0.09768264	0.461613902	0.989114938	*	0.882250079	AU019990	GO:0016021//integral component of membrane	NA	NA	K11969//ariadne-2 [EC:2.3.2.31];K10591//E3 ubiquitin-protein ligase NEDD4 [EC:2.3.2.26]	BAE38852.1//unnamed protein product [Mus musculus];ERE74288.1//E3 ubiquitin-protein ligase [Cricetulus griseus]	1
73010	4587	361.9884959	470.144675	0.377160929	0.213274779	*	0.000937123	Gpr22	GO:0016021//integral component of membrane	GO:0004930//G protein-coupled receptor activity	NA	K04319//G protein-coupled receptor 22	BAC33235.1//unnamed protein product [Mus musculus]	4
104303	842	671.9574318	727.9986427	0.115565919	0.973184277	*	0.250484532	Arl1	GO:0005794//Golgi apparatus;GO:0005829//cytosol;GO:0005802//trans-Golgi network;GO:0005737//cytoplasm;GO:0000139//Golgi membrane	GO:0046872//metal ion binding;GO:0019904//protein domain specific binding;GO:0005525//GTP binding;GO:0008047//enzyme activator activity;GO:0003924//GTPase activity	GO:0006886//intracellular protein transport;GO:0048193//Golgi vesicle transport;GO:0034067//protein localization to Golgi apparatus;GO:0009404//toxin metabolic process;GO:0042147//retrograde transport, endosome to Golgi;GO:0007030//Golgi organization;GO:0031584//activation of phospholipase D activity;GO:0016192//vesicle-mediated transport	K07942//ADP-ribosylation factor-like protein 1	TEA22619.1//hypothetical protein DBR06_SOUSAS14710003, partial [Sousa chinensis]	3
98685	2681	880.5325777	916.2158239	0.057311098	0.989114938	*	0.352353307	Trmt1l	GO:0005634//nucleus	GO:0004809//tRNA (guanine-N2-)-methyltransferase activity;GO:0046872//metal ion binding;GO:0000049//tRNA binding	GO:0002940//tRNA N2-guanine methylation;GO:0008344//adult locomotory behavior;GO:0030534//adult behavior	K00555//tRNA (guanine26-N2/guanine27-N2)-dimethyltransferase [EC:2.1.1.215 2.1.1.216]	NP_081152.2//TRMT1-like protein isoform 1 [Mus musculus]	3
67784	6913	3211.948105	3130.863285	-0.036888072	0.989114938	*	0.828400441	Plxnd1	GO:0002116//semaphorin receptor complex;GO:0031258//lamellipodium membrane;GO:0005887//integral component of plasma membrane;GO:0005886//plasma membrane;GO:0030027//lamellipodium	GO:0017154//semaphorin receptor activity;GO:0019904//protein domain specific binding	GO:0007162//negative regulation of cell adhesion;GO:0003279//cardiac septum development;GO:0032092//positive regulation of protein binding;GO:0007416//synapse assembly;GO:0060666//dichotomous subdivision of terminal units involved in salivary gland branching;GO:0030334//regulation of cell migration;GO:0035904//aorta development;GO:0060976//coronary vasculature development;GO:1902287//semaphorin-p…	K06822//plexin D	NP_080652.2//plexin-D1 precursor [Mus musculus]	3
384534	2559	0.07093454	0.09768264	0.461613902	0.989114938	*	0.882250079	Vmn2r52	GO:0005887//integral component of plasma membrane	GO:0038023//signaling receptor activity;GO:0004930//G protein-coupled receptor activity	NA	K04613//vomeronasal 2 receptor	NP_001074874.1//vomeronasal 2, receptor 28 precursor [Mus musculus]	1
66887	2909	1293.715312	1308.568082	0.016468806	0.989114938	*	0.834742268	Lonp2	GO:0005634//nucleus;GO:0005782//peroxisomal matrix;GO:0005777//peroxisome;GO:0005737//cytoplasm	GO:0004252//serine-type endopeptidase activity;GO:0002020//protease binding;GO:0008233//peptidase activity;GO:0005524//ATP binding;GO:0004176//ATP-dependent peptidase activity;GO:0019899//enzyme binding	GO:0014070//response to organic cyclic compound;GO:0031998//regulation of fatty acid beta-oxidation;GO:0016485//protein processing;GO:0016558//protein import into peroxisome matrix;GO:0006625//protein targeting to peroxisome;GO:0006515//protein quality control for misfolded or incompletely synthesized proteins	K01338//ATP-dependent Lon protease [EC:3.4.21.53]	NP_080103.1//lon protease homolog 2, peroxisomal isoform 1 [Mus musculus]	1;3
22184	3620	769.6570444	736.1714732	-0.064173885	0.989114938	*	0.41136082	Zrsr2	GO:0089701//U2AF complex;GO:0016021//integral component of membrane	GO:0051015//actin filament binding;GO:0003723//RNA binding;GO:0046872//metal ion binding;GO:0005524//ATP binding;GO:0004672//protein kinase activity	GO:0007015//actin filament organization;GO:0000398//mRNA splicing, via spliceosome	K10750//chromatin assembly factor 1 subunit A;K18730//PERQ amino acid-rich with GYF domain-containing protein;K17498//transcription factor SPN1;K18626//trichohyalin	EMH76107.1//IgA-specific serine endopeptidase, putative, partial [Entamoeba histolytica HM-1:IMSS-B];NP_033479.2//U2 small nuclear ribonucleoprotein auxiliary factor 35 kDa subunit-related protein 2 isoform 1 [Mus musculus];PRP89743.1//membrane associated protein [Planoprotostelium fungivorum]	4;3
243616	4066	13243.91562	10508.9198	-0.33371534	0.681663897	*	0.0396252	Slc6a11	GO:0005887//integral component of plasma membrane;GO:0045202//synapse;GO:0005886//plasma membrane;GO:0043005//neuron projection	GO:0005332//gamma-aminobutyric acid:sodium symporter activity;GO:0042165//neurotransmitter binding	GO:0001504//neurotransmitter uptake	K05044//solute carrier family 6 (neurotransmitter transporter, GABA) member 11	XP_025305590.1//sodium- and chloride-dependent GABA transporter 3 [Canis lupus dingo]	3
74918	3210	8.907180006	4.125210154	-1.110501132	0.767759838	*	0.065617577	Iqca	NA	GO:0005524//ATP binding	NA	K00665//fatty acid synthase, animal type [EC:2.3.1.85];K04952//cyclic nucleotide gated channel beta 1	NP_083398.2//dynein regulatory complex protein 11 isoform 1 [Mus musculus]	2
66442	1235	3.450586329	3.485724222	0.014616905	0.999968907	*	0.985163076	Spc25	GO:0005634//nucleus;GO:0005829//cytosol;GO:0000777//condensed chromosome kinetochore;GO:0031262//Ndc80 complex	NA	GO:0007059//chromosome segregation;GO:0051301//cell division;GO:0007052//mitotic spindle organization	K11550//kinetochore protein Spc25, animal type	EDL27028.1//spindle pole body component 25 homolog (S. cerevisiae), isoform CRA_b, partial [Mus musculus]	4;1;2
238673	3490	144.1900774	146.2320389	0.020287548	0.989114938	*	0.881715115	Zfp367	GO:0005634//nucleus;GO:0005654//nucleoplasm	GO:0046872//metal ion binding;GO:0000981//DNA-binding transcription factor activity, RNA polymerase II-specific;GO:0003677//DNA binding;GO:0003700//DNA-binding transcription factor activity	GO:0006357//regulation of transcription by RNA polymerase II	K09228//KRAB domain-containing zinc finger protein	NP_780703.1//zinc finger protein 367 isoform 1 [Mus musculus]	4
18552	5791	229.7938955	324.4341534	0.497585228	0.362285758	*	0.0037604	Pcsk5	GO:0016020//membrane;GO:0005788//endoplasmic reticulum lumen;GO:0005615//extracellular space;GO:0005802//trans-Golgi network;GO:0043204//perikaryon;GO:0005797//Golgi medial cisterna;GO:0030141//secretory granule;GO:0030173//integral component of Golgi membrane;GO:1990635//proximal dendrite;GO:0005794//Golgi apparatus;GO:0005886//plasma membrane	GO:0004252//serine-type endopeptidase activity;GO:0004175//endopeptidase activity;GO:0008233//peptidase activity;GO:0042277//peptide binding	GO:0009952//anterior/posterior pattern specification;GO:0001822//kidney development;GO:1905609//positive regulation of smooth muscle cell-matrix adhesion;GO:0030323//respiratory tube development;GO:0043043//peptide biosynthetic process;GO:0003279//cardiac septum development;GO:0019058//viral life cycle;GO:0006465//signal peptide processing;GO:0007566//embryo implantation;GO:0016486//peptide hormo…	K08654//proprotein convertase subtilisin/kexin type 5 [EC:3.4.21.-]	NP_001156616.1//proprotein convertase subtilisin/kexin type 5 isoform 2 precursor [Mus musculus];XP_011245464.1//proprotein convertase subtilisin/kexin type 5 isoform X1 [Mus musculus]	1;2
56294	4087	1349.487761	1309.903451	-0.042951413	0.989114938	*	0.426331171	Ptpn9	GO:0044306//neuron projection terminus;GO:0005737//cytoplasm	GO:0004725//protein tyrosine phosphatase activity	GO:0010977//negative regulation of neuron projection development;GO:0035335//peptidyl-tyrosine dephosphorylation;GO:0006470//protein dephosphorylation;GO:1903078//positive regulation of protein localization to plasma membrane	K18038//tyrosine-protein phosphatase non-receptor type 9 [EC:3.1.3.48]	XP_028720889.1//tyrosine-protein phosphatase non-receptor type 9 isoform X1 [Peromyscus leucopus]	2
106344	1231	27.40060279	29.29133506	0.096266319	0.989114938	*	0.723580611	Rfc4	GO:0005634//nucleus;GO:0005654//nucleoplasm;GO:0005663//DNA replication factor C complex;GO:0031390//Ctf18 RFC-like complex;GO:0031391//Elg1 RFC-like complex	GO:0003689//DNA clamp loader activity;GO:0005524//ATP binding;GO:0017116//single-stranded DNA helicase activity;GO:0019899//enzyme binding	GO:0006281//DNA repair;GO:1900264//positive regulation of DNA-directed DNA polymerase activity;GO:0006261//DNA-dependent DNA replication	K10755//replication factor C subunit 2/4	XP_031219378.1//replication factor C subunit 4 [Mastomys coucha]	1
434179	3166	118.9636914	141.2423035	0.247650936	0.606701422	*	0.026013035	Gm5595	GO:0005634//nucleus	GO:0046872//metal ion binding;GO:0000976//transcription regulatory region sequence-specific DNA binding	GO:0006355//regulation of transcription, DNA-templated	K09228//KRAB domain-containing zinc finger protein	EDL12424.1//mCG140430, isoform CRA_b, partial [Mus musculus]	1
338370	7115	3191.7025	3105.184363	-0.039647256	0.989114938	*	0.597998507	Nalcn	GO:0016021//integral component of membrane	GO:0005244//voltage-gated ion channel activity;GO:0022840//leak channel activity;GO:0005272//sodium channel activity;GO:0005261//cation channel activity	GO:0070588//calcium ion transmembrane transport;GO:0035725//sodium ion transmembrane transport;GO:0034765//regulation of ion transmembrane transport;GO:0071805//potassium ion transmembrane transport;GO:0060075//regulation of resting membrane potential	K21863//sodium leak channel non-selective protein	XP_017171553.1//sodium leak channel non-selective protein isoform X4 [Mus musculus]	4
21899	2600	10.11608875	7.339141825	-0.462968317	0.989114938	*	0.335109143	Tlr6	GO:0045121//membrane raft;GO:0005887//integral component of plasma membrane;GO:0035355//Toll-like receptor 2-Toll-like receptor 6 protein complex;GO:0005794//Golgi apparatus;GO:0016021//integral component of membrane;GO:0043235//receptor complex	GO:0035663//Toll-like receptor 2 binding;GO:0038023//signaling receptor activity;GO:0042802//identical protein binding;GO:0046982//protein heterodimerization activity;GO:0005102//signaling receptor binding;GO:0042498//diacyl lipopeptide binding;GO:0071723//lipopeptide binding;GO:0004888//transmembrane signaling receptor activity	GO:1903223//positive regulation of oxidative stress-induced neuron death;GO:0050702//interleukin-1 beta secretion;GO:0035666//TRIF-dependent toll-like receptor signaling pathway;GO:1903428//positive regulation of reactive oxygen species biosynthetic process;GO:0050729//positive regulation of inflammatory response;GO:0034150//toll-like receptor 6 signaling pathway;GO:0071221//cellular response to …	K10169//toll-like receptor 6	NP_001346109.2//toll-like receptor 6 precursor [Mus musculus]	3
17237	3287	7741.928218	7497.899592	-0.046206425	0.976789087	*	0.267554917	Mgrn1	NA	NA	NA	K10604//E3 ubiquitin-protein ligase MGRN1 [EC:2.3.2.27]	NP_001365941.1//E3 ubiquitin-protein ligase MGRN1 isoform 5 [Mus musculus];NP_001343990.1//E3 ubiquitin-protein ligase MGRN1 isoform 3 [Mus musculus];NP_001365942.1//E3 ubiquitin-protein ligase MGRN1 isoform 6 [Mus musculus]	4;1
74666	2494	67.48248027	62.44737272	-0.111872124	0.989114938	*	0.536740473	4930432K21Rik	NA	NA	NA	K22016//mucin-3/17	NP_001157224.1//uncharacterized protein C19orf57 homolog isoform 2 [Mus musculus];NP_083321.2//uncharacterized protein C19orf57 homolog isoform 1 [Mus musculus]	1;2
BGI_novel_G000016	603	8.399331665	11.50551307	0.453978877	0.989114938	*	0.730861552	NA	GO:0005782//peroxisomal matrix	GO:0052901//spermine:oxygen oxidoreductase (spermidine-forming) activity;GO:0052904//N1-acetylspermidine:oxygen oxidoreductase (3-acetamidopropanal-forming) activity;GO:0046592//polyamine oxidase activity;GO:0052902//spermidine:oxygen oxidoreductase (3-aminopropanal-forming) activity;GO:0052903//N1-acetylspermine:oxygen oxidoreductase (3-acetamidopropanal-forming) activity;GO:0016491//oxidoreduct…	GO:0009447//putrescine catabolic process;GO:0006598//polyamine catabolic process;GO:0046203//spermidine catabolic process;GO:0009446//putrescine biosynthetic process;GO:0046208//spermine catabolic process;GO:1901307//positive regulation of spermidine biosynthetic process	K00308//N1-acetylpolyamine oxidase [EC:1.5.3.13]	NP_001333654.1//peroxisomal N(1)-acetyl-spermine/spermidine oxidase isoform 2 [Mus musculus]	NA
30955	6634	116.7400105	128.0627589	0.133551893	0.989114938	*	0.308002235	Pik3cg	GO:0005944//phosphatidylinositol 3-kinase complex, class IB;GO:0016020//membrane;GO:0005942//phosphatidylinositol 3-kinase complex;GO:0005829//cytosol;GO:0005886//plasma membrane;GO:0005737//cytoplasm	GO:0052812//phosphatidylinositol-3,4-bisphosphate 5-kinase activity;GO:0052742//phosphatidylinositol kinase activity;GO:0005524//ATP binding;GO:0042802//identical protein binding;GO:0016301//kinase activity;GO:0046934//phosphatidylinositol-4,5-bisphosphate 3-kinase activity;GO:0004674//protein serine/threonine kinase activity;GO:0016303//1-phosphatidylinositol-3-kinase activity;GO:0046875//ephrin…	GO:0097284//hepatocyte apoptotic process;GO:0051897//positive regulation of protein kinase B signaling;GO:0002675//positive regulation of acute inflammatory response;GO:0016310//phosphorylation;GO:0016477//cell migration;GO:0036092//phosphatidylinositol-3-phosphate biosynthetic process;GO:0014065//phosphatidylinositol 3-kinase signaling;GO:0010897//negative regulation of triglyceride catabolic pr…	K21289//phosphatidylinositol-4,5-bisphosphate 3-kinase catalytic subunit gamma [EC:2.7.1.153]	EDL36894.1//phosphoinositide-3-kinase, catalytic, gamma polypeptide, isoform CRA_b, partial [Mus musculus]	1;2
67712	5424	1381.422808	1409.745292	0.029279576	0.989114938	*	0.825641209	Slc25a37	GO:0005743//mitochondrial inner membrane;GO:0016021//integral component of membrane;GO:0005739//mitochondrion	GO:0005381//iron ion transmembrane transporter activity	GO:0055072//iron ion homeostasis;GO:0048250//iron import into the mitochondrion	K15113//solute carrier family 25 (mitochondrial iron transporter), member 28/37	EDL35948.1//mCG127635, isoform CRA_b, partial [Mus musculus];EDL35949.1//mCG127635, isoform CRA_c, partial [Mus musculus];NP_080607.2//mitoferrin-1 [Mus musculus]	3
381801	3825	832.9791779	833.8307035	0.001474064	0.999968907	*	0.976963886	Tatdn2	NA	GO:0016888//endodeoxyribonuclease activity, producing 5'-phosphomonoesters	NA	K03424//TatD DNase family protein [EC:3.1.21.-]	BAD90142.1//mKIAA0218 protein, partial [Mus musculus];NP_001028635.2//putative deoxyribonuclease TATDN2 isoform 2 [Mus musculus]	3
100737	4122	2513.993395	2619.362378	0.059234805	0.907803911	*	0.16576121	Dcun1d4	GO:0005634//nucleus;GO:0000151//ubiquitin ligase complex	GO:0032182//ubiquitin-like protein binding;GO:0097602//cullin family protein binding;GO:0031624//ubiquitin conjugating enzyme binding	GO:0045116//protein neddylation;GO:0051443//positive regulation of ubiquitin-protein transferase activity	K17824//DCN1-like protein 4/5	XP_008580003.1//PREDICTED: DCN1-like protein 4 isoform X2 [Galeopterus variegatus];XP_006503689.1//DCN1-like protein 4 isoform X1 [Mus musculus];NP_001177663.1//DCN1-like protein 4 isoform A [Mus musculus];XP_031290626.1//DCN1-like protein 4 isoform X1 [Camelus dromedarius]	1;5
667335	733	0.103784389	0.073377941	-0.500171114	0.989114938	*	0.872495688	Gm8579	NA	NA	NA	NA	EDL14000.1//mCG125816, partial [Mus musculus]	1
57875	1916	82.50957617	70.26816552	-0.231690335	0.879560433	*	0.134297375	Angptl4	GO:0005615//extracellular space;GO:0005576//extracellular region	GO:0042802//identical protein binding;GO:0004857//enzyme inhibitor activity	GO:0051005//negative regulation of lipoprotein lipase activity;GO:0009267//cellular response to starvation;GO:0001525//angiogenesis;GO:0043066//negative regulation of apoptotic process;GO:2000352//negative regulation of endothelial cell apoptotic process;GO:0001666//response to hypoxia;GO:0043335//protein unfolding;GO:0070328//triglyceride homeostasis;GO:0045834//positive regulation of lipid meta…	K08767//angiopoietin-like 4	NP_065606.2//angiopoietin-related protein 4 precursor [Mus musculus]	2
12557	3475	2.48250497	4.441352585	0.839202501	0.980915954	*	0.278327599	Cdh17	GO:0016323//basolateral plasma membrane;GO:0005654//nucleoplasm;GO:0030054//cell junction;GO:0005912//adherens junction;GO:0016342//catenin complex;GO:0009986//cell surface;GO:0005887//integral component of plasma membrane;GO:0016021//integral component of membrane;GO:0005886//plasma membrane	GO:0005427//proton-dependent oligopeptide secondary active transmembrane transporter activity;GO:0005178//integrin binding;GO:0008092//cytoskeletal protein binding;GO:0005509//calcium ion binding;GO:0045296//cadherin binding	GO:0000902//cell morphogenesis;GO:0033626//positive regulation of integrin activation by cell surface receptor linked signal transduction;GO:0007043//cell-cell junction assembly;GO:0016339//calcium-dependent cell-cell adhesion via plasma membrane cell adhesion molecules;GO:0044331//cell-cell adhesion mediated by cadherin;GO:0098609//cell-cell adhesion;GO:0034332//adherens junction organization;GO…	K06811//cadherin 17, LI cadherin	NP_062727.1//cadherin-17 precursor [Mus musculus]	4
16005	2111	0.878208006	0.155730625	-2.495510004	0.947498312	*	0.207792461	Igfals	GO:0042567//insulin-like growth factor ternary complex	GO:0005520//insulin-like growth factor binding;GO:0008201//heparin binding;GO:0048495//Roundabout binding	GO:0007155//cell adhesion;GO:0050919//negative chemotaxis;GO:0007411//axon guidance	K17256//insulin-like growth factor-binding protein complex acid labile subunit	BAD90215.1//mKIAA4111 protein, partial [Mus musculus]	3
12560	4037	6.727861217	4.25516709	-0.660932162	0.989114938	*	0.399739653	Cdh3	GO:0016342//catenin complex;GO:0009986//cell surface;GO:0030054//cell junction;GO:0016021//integral component of membrane;GO:0005737//cytoplasm;GO:0005912//adherens junction;GO:0005886//plasma membrane	GO:0008092//cytoskeletal protein binding;GO:0005509//calcium ion binding;GO:0045296//cadherin binding	GO:0007043//cell-cell junction assembly;GO:0048023//positive regulation of melanin biosynthetic process;GO:0051796//negative regulation of timing of catagen;GO:0060901//regulation of hair cycle by canonical Wnt signaling pathway;GO:0031424//keratinization;GO:0032912//negative regulation of transforming growth factor beta2 production;GO:0044331//cell-cell adhesion mediated by cadherin;GO:0043568//…	K06796//cadherin 3, type 1, P-cadherin	NP_031691.1//cadherin-3 isoform b preproprotein [Mus musculus];NP_001032898.1//cadherin-3 isoform a preproprotein [Mus musculus]	3;5
56529	1113	185.5541192	187.5954471	0.015784786	0.989114938	*	0.881964803	Sec11a	GO:0016021//integral component of membrane;GO:0005787//signal peptidase complex	GO:0008233//peptidase activity;GO:0008236//serine-type peptidase activity	GO:0006465//signal peptide processing	K13280//signal peptidase I [EC:3.4.21.89]	AAH57885.1//Sec11a protein, partial [Mus musculus]	1
22127	810	2.805971025	4.562339308	0.701273634	0.989114938	*	0.302299335	Tsx	GO:0005634//nucleus;GO:0005737//cytoplasm	NA	GO:0009566//fertilization;GO:0030534//adult behavior;GO:0008584//male gonad development	NA	NP_033466.1//testis-specific protein TSX [Mus musculus]	2
53897	1795	324.2758871	285.4565697	-0.183950484	0.796877237	*	0.079968991	Gal3st1	GO:0005794//Golgi apparatus;GO:0016021//integral component of membrane;GO:0000139//Golgi membrane	GO:0001733//galactosylceramide sulfotransferase activity	GO:0042552//myelination;GO:0009247//glycolipid biosynthetic process;GO:0007283//spermatogenesis;GO:0006682//galactosylceramide biosynthetic process	K01019//galactosylceramide sulfotransferase [EC:2.8.2.11]	XP_029338973.1//galactosylceramide sulfotransferase isoform X1 [Mus caroli]	1;3
109075	1789	359.8720127	394.3566669	0.132017124	0.905170377	*	0.163237256	Exosc4	GO:0005634//nucleus;GO:0005730//nucleolus;GO:0000176//nuclear exosome (RNase complex);GO:0045111//intermediate filament cytoskeleton;GO:0005829//cytosol;GO:0000177//cytoplasmic exosome (RNase complex);GO:0035327//transcriptionally active chromatin;GO:0005737//cytoplasm;GO:0000178//exosome (RNase complex)	GO:0035925//mRNA 3'-UTR AU-rich region binding	GO:0016075//rRNA catabolic process;GO:0034427//nuclear-transcribed mRNA catabolic process, exonucleolytic, 3'-5';GO:0051607//defense response to virus;GO:0030307//positive regulation of cell growth;GO:0071028//nuclear mRNA surveillance;GO:0071044//histone mRNA catabolic process;GO:0000460//maturation of 5.8S rRNA;GO:0090503//RNA phosphodiester bond hydrolysis, exonucleolytic;GO:0071051//polyadeny…	K11600//exosome complex component RRP41	EDL29545.1//exosome component 4, isoform CRA_b, partial [Mus musculus]	4
15559	2073	0.509934307	0.826521167	0.696740363	0.989114938	*	0.690467823	Htr2b	GO:0016020//membrane;GO:0030425//dendrite;GO:0005654//nucleoplasm;GO:0005737//cytoplasm;GO:0043025//neuronal cell body;GO:0005887//integral component of plasma membrane;GO:0005886//plasma membrane;GO:0045202//synapse	GO:0051378//serotonin binding;GO:0004993//G protein-coupled serotonin receptor activity;GO:0001965//G-protein alpha-subunit binding;GO:0008144//drug binding;GO:0030594//neurotransmitter receptor activity;GO:0005096//GTPase activator activity;GO:0004930//G protein-coupled receptor activity	GO:0007205//protein kinase C-activating G protein-coupled receptor signaling pathway;GO:0016310//phosphorylation;GO:0050795//regulation of behavior;GO:0034220//ion transmembrane transport;GO:0001819//positive regulation of cytokine production;GO:0070371//ERK1 and ERK2 cascade;GO:0007208//phospholipase C-activating serotonin receptor signaling pathway;GO:0071502//cellular response to temperature s…	K04157//5-hydroxytryptamine receptor 2	CAA78824.1//serotonin receptor [Mus musculus]	2
241915	11026	1841.185056	1922.135763	0.062075601	0.989114938	*	0.509659954	Phc3	GO:0035102//PRC1 complex;GO:0005634//nucleus;GO:0005654//nucleoplasm;GO:0031519//PcG protein complex	GO:0003677//DNA binding;GO:0008270//zinc ion binding	GO:0007275//multicellular organism development	K11458//polyhomeotic-like protein 3	XP_006535532.1//polyhomeotic-like protein 3 isoform X3 [Mus musculus];XP_006535533.1//polyhomeotic-like protein 3 isoform X4 [Mus musculus];XP_006535530.1//polyhomeotic-like protein 3 isoform X1 [Mus musculus];NP_001159428.1//polyhomeotic-like protein 3 isoform 4 [Mus musculus];NP_001159426.1//polyhomeotic-like protein 3 isoform 1 [Mus musculus]	1;2
216197	2915	504.054463	471.439277	-0.096507666	0.989114938	*	0.350171444	Ckap4	GO:0005856//cytoskeleton;GO:0005783//endoplasmic reticulum;GO:0005791//rough endoplasmic reticulum;GO:0016607//nuclear speck;GO:0048471//perinuclear region of cytoplasm;GO:0009986//cell surface;GO:0005829//cytosol;GO:0005811//lipid droplet;GO:0016021//integral component of membrane;GO:0036464//cytoplasmic ribonucleoprotein granule;GO:0005789//endoplasmic reticulum membrane;GO:0005886//plasma memb…	NA	NA	K13999//cytoskeleton-associated protein 4	NP_780660.1//cytoskeleton-associated protein 4 [Mus musculus]	1
67582	1900	182.406996	190.3783658	0.061708479	0.989114938	*	0.602863354	Slc25a26	GO:0005743//mitochondrial inner membrane;GO:0016021//integral component of membrane;GO:0005739//mitochondrion	GO:0005347//ATP transmembrane transporter activity;GO:0000095//S-adenosyl-L-methionine transmembrane transporter activity	GO:0015805//S-adenosyl-L-methionine transport	K15111//solute carrier family 25 (mitochondrial S-adenosylmethionine transporter), member 26	NP_080531.2//S-adenosylmethionine mitochondrial carrier protein [Mus musculus];XP_006506580.1//S-adenosylmethionine mitochondrial carrier protein isoform X1 [Mus musculus]	5
106957	3905	1335.860241	1266.992716	-0.076360849	0.989114938	*	0.444617603	Slc39a6	GO:0031258//lamellipodium membrane;GO:0005783//endoplasmic reticulum;GO:0005887//integral component of plasma membrane;GO:0005886//plasma membrane	GO:0005385//zinc ion transmembrane transporter activity	GO:0071578//zinc ion import across plasma membrane;GO:0006882//cellular zinc ion homeostasis;GO:0071577//zinc ion transmembrane transport	K14712//solute carrier family 39 (zinc transporter), member 6	NP_631882.2//zinc transporter ZIP6 precursor [Mus musculus]	3
13488	3502	3534.829321	3748.898025	0.084826026	0.989114938	*	0.488876616	Drd1	GO:0030424//axon;GO:0005901//caveola;GO:0097731//9+0 non-motile cilium;GO:0043679//axon terminus	GO:0031750//D3 dopamine receptor binding;GO:0004935//adrenergic receptor activity;GO:0051117//ATPase binding;GO:0031701//angiotensin receptor binding	GO:0071880//adenylate cyclase-activating adrenergic receptor signaling pathway;GO:0007190//activation of adenylate cyclase activity;GO:0007189//adenylate cyclase-activating G protein-coupled receptor signaling pathway;GO:0007191//adenylate cyclase-activating dopamine receptor signaling pathway	K04144//dopamine receptor D1	NP_001278730.1//D(1A) dopamine receptor [Mus musculus]	1;3
BGI_novel_G001072	434	3.165942503	4.97066569	0.650804021	0.989114938	*	0.341402739	NA	GO:0005634//nucleus;GO:0005829//cytosol;GO:0016021//integral component of membrane;GO:0005739//mitochondrion	GO:0036055//protein-succinyllysine desuccinylase activity;GO:0070403//NAD+ binding;GO:0008270//zinc ion binding;GO:0036054//protein-malonyllysine demalonylase activity;GO:0016740//transferase activity;GO:0034979//NAD-dependent protein deacetylase activity	NA	K03259//translation initiation factor 4E;K01025//sulfotransferase [EC:2.8.2.-]	XP_006517014.1//NAD-dependent protein deacylase sirtuin-5, mitochondrial isoform X1 [Mus musculus]	NA
22697	2314	344.5550259	341.0376379	-0.014803434	0.989114938	*	0.860045586	Zscan21	NA	NA	NA	K09228//KRAB domain-containing zinc finger protein;K09229//KRAB and SCAN domains-containing zinc finger protein	XP_022356103.1//LOW QUALITY PROTEIN: zinc finger protein 3 [Enhydra lutris kenyoni]	3;2
12468	2452	2307.903811	2250.155601	-0.036558327	0.989114938	*	0.647355709	Cct7	GO:0044297//cell body;GO:0005874//microtubule;GO:0005739//mitochondrion;GO:0005737//cytoplasm;GO:0005832//chaperonin-containing T-complex	GO:0005524//ATP binding;GO:0042802//identical protein binding;GO:0051082//unfolded protein binding	GO:1904851//positive regulation of establishment of protein localization to telomere;GO:0006457//protein folding;GO:0032212//positive regulation of telomere maintenance via telomerase;GO:1901998//toxin transport;GO:0050821//protein stabilization;GO:0007339//binding of sperm to zona pellucida	K09499//T-complex protein 1 subunit eta	NP_031664.3//T-complex protein 1 subunit eta [Mus musculus]	4
73162	5365	463.9525633	519.6537916	0.163573473	0.803016334	*	0.08354296	Otud3	GO:0005737//cytoplasm	GO:0004843//thiol-dependent ubiquitin-specific protease activity	GO:0071108//protein K48-linked deubiquitination;GO:1990167//protein K27-linked deubiquitination;GO:0044313//protein K6-linked deubiquitination;GO:0050821//protein stabilization;GO:0051898//negative regulation of protein kinase B signaling;GO:0035871//protein K11-linked deubiquitination	K13717//OTU domain-containing protein 3 [EC:3.4.19.12]	XP_030109690.1//OTU domain-containing protein 3 isoform X5 [Mus musculus];NP_082729.1//OTU domain-containing protein 3 isoform 2 [Mus musculus]	1
68346	1383	206.1247239	180.7468629	-0.189546953	0.832975171	*	0.099501898	Sirt5	GO:0005759//mitochondrial matrix;GO:0005634//nucleus;GO:0005829//cytosol;GO:0005758//mitochondrial intermembrane space;GO:0005743//mitochondrial inner membrane;GO:0005739//mitochondrion	GO:0036055//protein-succinyllysine desuccinylase activity;GO:0070403//NAD+ binding;GO:0008270//zinc ion binding;GO:0036054//protein-malonyllysine demalonylase activity;GO:0016740//transferase activity;GO:0061697//protein-glutaryllysine deglutarylase activity	GO:0002931//response to ischemia;GO:0036048//protein desuccinylation;GO:0061698//protein deglutarylation;GO:0010667//negative regulation of cardiac muscle cell apoptotic process;GO:0010566//regulation of ketone biosynthetic process;GO:0036049//peptidyl-lysine desuccinylation;GO:0031667//response to nutrient levels;GO:1904229//regulation of succinate dehydrogenase activity;GO:2000378//negative reg…	K11415//NAD+-dependent protein deacetylase sirtuin 5 [EC:2.3.1.286]	XP_008569262.1//PREDICTED: NAD-dependent protein deacylase sirtuin-5, mitochondrial isoform X2 [Galeopterus variegatus];NP_849179.1//NAD-dependent protein deacylase sirtuin-5, mitochondrial [Mus musculus]	3
[truncated: 19,983 more rows]
