# Supplementary material for: Lactobacillus rhamnosus Sex-Specifically Attenuates Depressive-like Behavior and Mitigates Metabolic Consequences in Obesity
Source: Biol Psychiatry Glob Open Sci. 2023 Mar 15;3(4):651–62. doi: 10.1016/j.bpsgos.2023.02.011 (PMC10593880; doi:10.1016/j.bpsgos.2023.02.011)
Supplement: Supplementary Data [file mmc1.zip › Microbiome analysis of females.xlsx]

## Sheet: Sheet1
Microbiome analysis of trial HH2101
Differential abundance analysis. The effect of diet on the female mice cecum microbiome
	pval	padjust	statistic	LFDvehicle	HFDvehicle	Change	Phylum	Class	Order	Family	Genus	Species	OTU	Rank
1	3.46e-19	4.048e-17	8.95	5.27	0.44	-4.83	p__Bacteroidetes	c__Bacteroidia	o__Bacteroidales	f__S24-7	g__	s__	Otu38	Species
2	1.4e-11	2.661e-10	-6.76	0.09	0.41	0.32	p__Firmicutes	c__Bacilli	o__Lactobacillales	f__Streptococcaceae			Otu61	Family
3	1.4e-11	3.361e-10	-6.76	0.11	0.43	0.32	p__Firmicutes	c__Bacilli	o__Lactobacillales	f__Streptococcaceae	g__Lactococcus		Otu61	Genus
4	1.4e-11	1.638e-9	-6.76	0.08	0.38	0.29	p__Firmicutes	c__Bacilli	o__Lactobacillales	f__Streptococcaceae	g__Lactococcus	s__	Otu61	Species
5	4.402e-10	8.363e-9	6.24	12.48	2.28	-10.2	p__Firmicutes	c__Clostridia	o__Clostridiales	f__Clostridiaceae			Otu5	Family
6	2.892e-10	3.383e-8	6.3	0.45	0.03	-0.43	p__Bacteroidetes	c__Bacteroidia	o__Bacteroidales	f__S24-7	g__	s__	Otu241	Species
7	4.802e-9	3.842e-8	5.85	3.65	0.2	-3.44	p__Firmicutes	c__Erysipelotrichi					Otu35	Class
8	4.802e-9	4.322e-8	5.85	3.65	0.2	-3.44	p__Firmicutes	c__Erysipelotrichi	o__Erysipelotrichales				Otu35	Order
9	4.402e-10	5.15e-8	6.24	11.54	2.1	-9.44	p__Firmicutes	c__Clostridia	o__Clostridiales	f__Clostridiaceae			Otu5	Species
10	5.278e-10	6.175e-8	6.21	1.09	0	-1.09	p__Firmicutes	c__Erysipelotrichi	o__Erysipelotrichales	f__Erysipelotrichaceae	g__Allobaculum	s__	Otu84	Species
11	4.802e-9	9.124e-8	5.85	3.92	0.22	-3.7	p__Firmicutes	c__Erysipelotrichi	o__Erysipelotrichales	f__Erysipelotrichaceae			Otu35	Family
12	4.802e-9	1.152e-7	5.85	4.74	0.23	-4.51	p__Firmicutes	c__Erysipelotrichi	o__Erysipelotrichales	f__Erysipelotrichaceae	g__Allobaculum		Otu35	Genus
13	1.768e-8	2.068e-06	-5.63	0.09	0.54	0.46	p__Firmicutes	c__Clostridia	o__Clostridiales	f__Ruminococcaceae	g__Oscillospira	s__	Otu33	Species
14	4.232e-8	4.952e-06	-5.48	0.02	0.21	0.19	p__Firmicutes	c__Clostridia	o__Clostridiales	f__Ruminococcaceae			Otu151	Species
15	2.552e-7	2.986e-05	5.15	2.55	0.2	-2.35	p__Firmicutes	c__Erysipelotrichi	o__Erysipelotrichales	f__Erysipelotrichaceae	g__Allobaculum	s__	Otu35	Species
16	4.649e-06	8.832e-05	-4.58	12.93	19.75	6.82	p__Firmicutes	c__Clostridia	o__Clostridiales	f__Ruminococcaceae			Otu6	Family
17	1.398e-06	0.0001636	-4.83	0.16	1.28	1.11	p__Firmicutes	c__Clostridia	o__Clostridiales	f__Lachnospiraceae	g__	s__	Otu16	Species
18	2.982e-06	0.0003489	-4.67	0.2	0.65	0.44	p__Firmicutes	c__Clostridia	o__Clostridiales	f__Ruminococcaceae	g__Oscillospira	s__	Otu34	Species
19	5.061e-06	0.0005922	4.56	0.22	0.06	-0.16	p__Firmicutes	c__Clostridia	o__Clostridiales	f__Lachnospiraceae	g__Coprococcus	s__	Otu181	Species
20	6.723e-06	0.0007865	-4.5	0.04	0.34	0.3	p__Firmicutes	c__Clostridia	o__Clostridiales	f__	g__	s__	Otu75	Species
21	0.0001401	0.0008404	-3.81	1.76	5.99	4.23	p__Verrucomicrobia						Otu3	Phylum
22	5.782e-05	0.001098	4.02	11.1	5.44	-5.66	p__Bacteroidetes	c__Bacteroidia	o__Bacteroidales	f__S24-7			Otu38	Family
23	0.0001401	0.00112	-3.81	1.76	5.99	4.23	p__Verrucomicrobia	c__Verrucomicrobiae					Otu3	Class
24	5.113e-05	0.001227	4.05	1.63	0.71	-0.93	p__Firmicutes	c__Clostridia	o__Clostridiales	f__Ruminococcaceae	g__Ruminococcus		Otu91	Genus
25	0.0001401	0.001261	-3.81	1.76	5.99	4.23	p__Verrucomicrobia	c__Verrucomicrobiae	o__Verrucomicrobiales				Otu3	Order
26	1.134e-05	0.001327	4.39	0.19	0.03	-0.16	p__Firmicutes	c__Clostridia	o__Clostridiales	f__Ruminococcaceae	g__Ruminococcus	s__	Otu137	Species
27	5.782e-05	0.001388	4.02	13.16	5.71	-7.44	p__Bacteroidetes	c__Bacteroidia	o__Bacteroidales	f__S24-7	g__		Otu38	Genus
28	1.341e-05	0.001568	4.35	0.54	0.2	-0.33	p__Firmicutes	c__Clostridia	o__Clostridiales	f__Ruminococcaceae	g__Ruminococcus	s__	Otu91	Species
29	0.0001046	0.002511	-3.88	4.49	6.26	1.77	p__Firmicutes	c__Clostridia	o__Clostridiales	f__Lachnospiraceae	g__[Ruminococcus]		Otu23	Genus
30	0.0001401	0.002661	-3.81	1.89	6.42	4.53	p__Verrucomicrobia	c__Verrucomicrobiae	o__Verrucomicrobiales	f__Verrucomicrobiaceae			Otu3	Family
31	2.298e-05	0.002689	-4.23	0.24	0.65	0.41	p__Firmicutes	c__Clostridia	o__Clostridiales	f__Ruminococcaceae	g__Oscillospira	s__	Otu42	Species
32	0.0001401	0.003361	-3.81	2.28	6.71	4.43	p__Verrucomicrobia	c__Verrucomicrobiae	o__Verrucomicrobiales	f__Verrucomicrobiaceae	g__Akkermansia		Otu3	Genus
33	0.0002157	0.004098	-3.7	16.63	22.14	5.51	p__Firmicutes	c__Clostridia	o__Clostridiales	f__			Otu2	Family
34	0.0002157	0.005176	-3.7	20.23	23.32	3.09	p__Firmicutes	c__Clostridia	o__Clostridiales	f__	g__		Otu2	Genus
35	7.267e-05	0.008502	3.97	3.77	1.49	-2.27	p__Firmicutes	c__Clostridia	o__Clostridiales	f__Lachnospiraceae			Otu10	Species
36	0.0001379	0.01613	-3.81	0.15	0.33	0.17	p__Bacteroidetes	c__Bacteroidia	o__Bacteroidales	f__S24-7	g__	s__	Otu77	Species
37	0.0001401	0.01639	-3.81	1.76	5.99	4.23	p__Verrucomicrobia	c__Verrucomicrobiae	o__Verrucomicrobiales	f__Verrucomicrobiaceae	g__Akkermansia	s__muciniphila	Otu3	Species
38	0.000146	0.01708	-3.8	0.2	0.53	0.33	p__Firmicutes	c__Clostridia	o__Clostridiales	f__Ruminococcaceae	g__Oscillospira	s__	Otu79	Species
39	0.0001951	0.02282	-3.73	0.04	0.33	0.29	p__Firmicutes	c__Clostridia	o__Clostridiales	f__Lachnospiraceae	g__	s__	Otu127	Species
40	0.0002179	0.0255	-3.7	0.13	0.36	0.22	p__Firmicutes	c__Clostridia	o__Clostridiales	f__Ruminococcaceae	g__Oscillospira	s__	Otu53	Species
41	0.0002417	0.02828	-3.67	0.02	0.31	0.28	p__Firmicutes	c__Clostridia	o__Clostridiales				Otu199	Species
Differential abundance analysis. The effect of LR on the female mice cecum microbiome
	pval	padjust	statistic	HFDvehicle	HFD LR	Change	Phylum	Class	Order	Family	Genus	Species	OTU	Rank
1	1.781e-05	0.002066	4.29	0	0.24	0.24	p__Firmicutes	c__Erysipelotrichi	o__Erysipelotrichales	f__Erysipelotrichaceae	g__Allobaculum	s__	Otu84	Species
2	0.0009545	0.01814	3.3	2.27	6.61	4.34	p__Firmicutes	c__Clostridia	o__Clostridiales	f__Clostridiaceae			Otu5	Family
