# Supplementary material for: Lactobacillus rhamnosus Sex-Specifically Attenuates Depressive-like Behavior and Mitigates Metabolic Consequences in Obesity
Source: Biol Psychiatry Glob Open Sci. 2023 Mar 15;3(4):651–62. doi: 10.1016/j.bpsgos.2023.02.011 (PMC10593880; doi:10.1016/j.bpsgos.2023.02.011)
Supplement: Supplementary Data [file mmc1.zip › Microbiome analysis of males.xlsx]

## Sheet: Sheet1
Microbiome analysis of trial HH2115
Differential abundance analysis. The effect of diet on the male mice cecum microbiome
	otu	rank	LFDvehicle	HFDvehicle	log2FoldChange	pvalue	padj	Kingdom	Phylum	Class	Order	Family	Genus	Species
1	Otu17	Family	1.6e+01	9.4e+00	1.0592	1.5e-16	3.3e-14	k__Bacteria	p__Bacteroidetes	c__Bacteroidia	o__Bacteroidales	f__S24-7	NA	NA
2	Otu17	Genus	2.0e+01	1.1e+01	1.1412	1.0e-14	1.1e-12	k__Bacteria	p__Bacteroidetes	c__Bacteroidia	o__Bacteroidales	f__S24-7	g__	NA
3	Otu79	Species	7.0e-01	4.0e-02	4.4666	2.5e-14	1.9e-12	k__Bacteria	p__Firmicutes	c__Clostridia	o__Clostridiales
4	Otu160	Species	5.4e-01	2.5e-02	4.9905	1.7e-11	9.2e-10	k__Bacteria	p__Bacteroidetes	c__Bacteroidia	o__Bacteroidales	f__S24-7	g__	s__
5	Otu36	Species	1.2e+00	5.2e-01	1.6449	2.8e-10	1.2e-08	k__Bacteria	p__Bacteroidetes	c__Bacteroidia	o__Bacteroidales	f__S24-7	g__	s__
6	Otu113	Species	4.0e-01	5.1e-03	7.0947	6.2e-09	2.3e-07	k__Bacteria	p__Firmicutes	c__Erysipelotrichi	o__Erysipelotrichales	f__Erysipelotrichaceae	g__Allobaculum	s__
7	Otu51	Class	1.4e+00	1.6e-01	3.4171	9.0e-08	2.8e-06	k__Bacteria	p__Firmicutes	c__Erysipelotrichi	NA	NA	NA	NA
8	Otu51	Order	1.4e+00	1.6e-01	3.4604	2.8e-07	7.8e-06	k__Bacteria	p__Firmicutes	c__Erysipelotrichi	o__Erysipelotrichales	NA	NA	NA
9	Otu51	Family	1.5e+00	1.7e-01	3.5827	1.1e-06	2.8e-05	k__Bacteria	p__Firmicutes	c__Erysipelotrichi	o__Erysipelotrichales	f__Erysipelotrichaceae	NA	NA
10	Otu17	Species	5.3e+00	9.9e-01	2.8626	7.2e-06	1.6e-04	k__Bacteria	p__Bacteroidetes	c__Bacteroidia	o__Bacteroidales	f__S24-7	g__	s__
11	Otu99	Species	2.7e-02	2.6e-01	-2.8362	1.2e-05	2.3e-04	k__Bacteria	p__Firmicutes	c__Clostridia	o__Clostridiales	f__	g__	s__
12	Otu82	Species	3.9e-02	2.9e-01	-2.5004	2.0e-05	3.3e-04	k__Bacteria	p__Firmicutes	c__Clostridia	o__Clostridiales	f__	g__	s__
13	Otu51	Genus	2.1e+00	1.0e-01	4.5984	1.9e-05	3.3e-04	k__Bacteria	p__Firmicutes	c__Erysipelotrichi	o__Erysipelotrichales	f__Erysipelotrichaceae	g__Allobaculum	NA
14	Otu51	Species	9.6e-01	7.7e-02	4.3478	2.5e-05	3.9e-04	k__Bacteria	p__Firmicutes	c__Erysipelotrichi	o__Erysipelotrichales	f__Erysipelotrichaceae	g__Allobaculum	s__
15	Otu63	Species	1.1e-01	4.5e-01	-1.7208	5.5e-05	8.1e-04	k__Bacteria	p__Firmicutes	c__Clostridia	o__Clostridiales	f__Ruminococcaceae	g__Oscillospira	s__
16	Otu52	Species	5.3e-01	1.3e+00	-0.8014	9.0e-05	1.2e-03	k__Bacteria	p__Firmicutes	c__Clostridia	o__Clostridiales	f__	g__	s__
17	Otu3	Species	5.0e+00	3.8e+00	0.9237	1.6e-04	2.1e-03	k__Bacteria	p__Firmicutes	c__Clostridia	o__Clostridiales	f__Lachnospiraceae
18	Otu134	Species	2.1e-01	9.1e-02	1.7016	2.4e-04	2.9e-03	k__Bacteria	p__Firmicutes	c__Clostridia	o__Clostridiales	f__Lachnospiraceae	g__	s__
19	Otu290	Genus	5.7e-02	1.8e-02	1.8967	4.7e-04	5.3e-03	k__Bacteria	p__Firmicutes	c__Clostridia	o__Clostridiales	f__Ruminococcaceae	g__Butyricicoccus	NA
20	Otu33	Family	1.2e-01	1.2e+00	-3.2287	4.8e-04	5.3e-03	k__Bacteria	p__Actinobacteria	c__Actinobacteria	o__Bifidobacteriales	f__Bifidobacteriaceae	NA	NA
21	Otu33	Species	1.1e-01	1.1e+00	-3.1881	5.9e-04	6.0e-03	k__Bacteria	p__Actinobacteria	c__Actinobacteria	o__Bifidobacteriales	f__Bifidobacteriaceae	g__Bifidobacterium	s__pseudolongum
22	Otu33	Class	1.1e-01	1.1e+00	-2.6647	5.8e-04	6.0e-03	k__Bacteria	p__Actinobacteria	c__Actinobacteria	NA	NA	NA	NA
23	Otu96	Species	3.8e-01	8.9e-02	2.5009	9.2e-04	8.8e-03	k__Bacteria	p__Firmicutes	c__Clostridia	o__Clostridiales	f__Lachnospiraceae	g__	s__
24	Otu33	Genus	1.5e-01	1.5e+00	-2.9898	9.6e-04	8.8e-03	k__Bacteria	p__Actinobacteria	c__Actinobacteria	o__Bifidobacteriales	f__Bifidobacteriaceae	g__Bifidobacterium	NA
25	Otu33	Order	1.1e-01	1.1e+00	-2.6649	1.2e-03	1.0e-02	k__Bacteria	p__Actinobacteria	c__Actinobacteria	o__Bifidobacteriales	NA	NA	NA
26	Otu1	Phylum	3.1e+01	2.5e+01	1.1601	1.2e-03	1.0e-02	k__Bacteria	p__Bacteroidetes	NA	NA	NA	NA	NA
27	Otu47	Species	8.8e-01	3.5e-01	1.7559	1.5e-03	1.2e-02	k__Bacteria	p__Bacteroidetes	c__Bacteroidia	o__Bacteroidales	f__S24-7	g__	s__
28	Otu537	Genus	1.8e-01	6.5e-02	1.7129	1.6e-03	1.3e-02	k__Bacteria	p__Firmicutes	c__Clostridia	o__Clostridiales	f__Clostridiaceae	g__	NA
29	Otu76	Order	5.3e-01	7.2e-02	3.4508	1.6e-03	1.3e-02	k__Bacteria	p__Firmicutes	c__Bacilli	o__Turicibacterales	NA	NA	NA
30	Otu11	Species	2.8e+00	2.0e+00	1.0658	2.1e-03	1.5e-02	k__Bacteria	p__Firmicutes	c__Clostridia	o__Clostridiales
31	Otu13	Species	2.7e+00	9.6e-01	1.9337	2.1e-03	1.5e-02	k__Bacteria	p__Bacteroidetes	c__Bacteroidia	o__Bacteroidales	f__S24-7	g__	s__
32	Otu76	Species	5.3e-01	7.2e-02	3.3833	2.2e-03	1.5e-02	k__Bacteria	p__Firmicutes	c__Bacilli	o__Turicibacterales	f__Turicibacteraceae	g__Turicibacter	s__
33	Otu33	Phylum	1.7e-01	1.2e+00	-2.1836	2.2e-03	1.5e-02	k__Bacteria	p__Actinobacteria	NA	NA	NA	NA	NA
34	Otu44	Species	9.3e-01	3.9e-01	1.6829	3.0e-03	2.0e-02	k__Bacteria	p__Firmicutes	c__Clostridia	o__Clostridiales	f__Ruminococcaceae	g__Oscillospira	s__
35	Otu88	Species	6.5e-02	3.4e-01	-2.0147	3.8e-03	2.4e-02	k__Bacteria	p__Firmicutes	c__Clostridia	o__Clostridiales	f__	g__	s__
36	Otu76	Genus	7.0e-01	9.0e-02	3.2103	4.2e-03	2.6e-02	k__Bacteria	p__Firmicutes	c__Bacilli	o__Turicibacterales	f__Turicibacteraceae	g__Turicibacter	NA
37	Otu189	Order	1.3e-01	5.0e-02	2.3347	4.9e-03	2.9e-02	k__Bacteria	p__Proteobacteria	c__Alphaproteobacteria	o__RF32	NA	NA	NA
38	Otu76	Family	5.6e-01	7.6e-02	3.2012	5.2e-03	3.0e-02	k__Bacteria	p__Firmicutes	c__Bacilli	o__Turicibacterales	f__Turicibacteraceae	NA	NA
39	Otu151	Genus	1.1e-01	6.9e-02	0.9397	5.4e-03	3.1e-02	k__Bacteria	p__Bacteroidetes	c__Bacteroidia	o__Bacteroidales	f__Rikenellaceae	g__Alistipes	NA
40	Otu189	Class	1.3e-01	5.0e-02	2.3191	5.5e-03	3.1e-02	k__Bacteria	p__Proteobacteria	c__Alphaproteobacteria	NA	NA	NA	NA
41	Otu24	Species	1.4e+00	9.9e-01	0.9487	5.8e-03	3.1e-02	k__Bacteria	p__Firmicutes	c__Clostridia	o__Clostridiales	f__Ruminococcaceae	g__Oscillospira	s__
42	Otu1	Order	3.1e+01	2.5e+01	1.1162	6.0e-03	3.2e-02	k__Bacteria	p__Bacteroidetes	c__Bacteroidia	o__Bacteroidales	NA	NA	NA
43	Otu1	Class	3.1e+01	2.5e+01	1.097	8.2e-03	4.2e-02	k__Bacteria	p__Bacteroidetes	c__Bacteroidia	NA	NA	NA	NA
44	Otu360	Genus	1.8e-02	2.4e-03	3.1192	8.7e-03	4.4e-02	k__Bacteria	p__Bacteroidetes	c__Bacteroidia	o__Bacteroidales	f__Prevotellaceae	g__Prevotella	NA
45	Otu189	Genus	1.6e-01	5.7e-02	1.7913	9.4e-03	4.6e-02	k__Bacteria	p__Proteobacteria	c__Alphaproteobacteria	o__RF32	f__	g__	NA
46	Otu1	Species	9.2e+00	7.5e+00	0.8039	1.1e-02	5.2e-02	k__Bacteria	p__Bacteroidetes	c__Bacteroidia	o__Bacteroidales	f__Rikenellaceae	g__	s__
47	Otu360	Family	1.3e-02	2.1e-03	2.9835	1.1e-02	5.2e-02	k__Bacteria	p__Bacteroidetes	c__Bacteroidia	o__Bacteroidales	f__Prevotellaceae	NA	NA
48	Otu189	Family	1.3e-01	5.2e-02	1.7419	1.2e-02	5.5e-02	k__Bacteria	p__Proteobacteria	c__Alphaproteobacteria	o__RF32	f__	NA	NA
49	Otu97	Species	2.9e-01	2.0e-01	1.0594	1.5e-02	6.6e-02	k__Bacteria	p__Firmicutes	c__Clostridia	o__Clostridiales	f__Ruminococcaceae	g__Oscillospira	s__
50	Otu2	Phylum	6.3e+01	6.5e+01	0.696	1.7e-02	7.6e-02	k__Bacteria	p__Firmicutes	NA	NA	NA	NA	NA
51	Otu57	Species	2.5e-01	5.3e-01	-0.6121	2.0e-02	8.8e-02	k__Bacteria	p__Firmicutes	c__Clostridia	o__Clostridiales	f__Ruminococcaceae	g__Oscillospira	s__
52	Otu50	Species	3.0e-01	1.0e+00	-1.3187	2.5e-02	1.0e-01	k__Bacteria	p__Firmicutes	c__Clostridia	o__Clostridiales	f__Ruminococcaceae	g__Oscillospira	s__
53	Otu70	Species	2.2e-01	1.6e-01	0.9792	2.5e-02	1.0e-01	k__Bacteria	p__Firmicutes	c__Clostridia	o__Clostridiales	f__Ruminococcaceae	g__Oscillospira	s__
54	Otu55	Species	2.7e-01	6.2e-01	-0.8166	2.5e-02	1.0e-01	k__Bacteria	p__Firmicutes	c__Clostridia	o__Clostridiales
55	Otu65	Family	2.2e-01	5.3e-01	-0.9506	2.6e-02	1.1e-01	k__Bacteria	p__Firmicutes	c__Bacilli	o__Lactobacillales	f__Streptococcaceae	NA	NA
56	Otu2	Order	6.0e+01	6.3e+01	0.6909	2.7e-02	1.1e-01	k__Bacteria	p__Firmicutes	c__Clostridia	o__Clostridiales	NA	NA	NA
57	Otu131	Species	9.4e-02	2.2e-01	-0.7303	3.2e-02	1.2e-01	k__Bacteria	p__Firmicutes	c__Clostridia	o__Clostridiales	f__Lachnospiraceae	g__Coprococcus	s__
58	Otu81	Species	2.4e-01	5.2e-01	-2.2349	3.4e-02	1.3e-01	k__Bacteria	p__Firmicutes	c__Bacilli	o__Lactobacillales	f__Lactobacillaceae	g__Lactobacillus	s__
59	Otu163	Genus	1.1e-01	2.5e-01	-0.798	3.4e-02	1.3e-01	k__Bacteria	p__Firmicutes	c__Clostridia	o__Clostridiales	f__Lachnospiraceae	g__Dorea	NA
60	Otu49	Species	2.9e-01	5.7e-01	-0.4747	4.3e-02	1.6e-01	k__Bacteria	p__Firmicutes	c__Clostridia	o__Clostridiales	f__Ruminococcaceae	g__Oscillospira	s__
61	Otu65	Genus	2.7e-01	6.0e-01	-0.9144	4.7e-02	1.7e-01	k__Bacteria	p__Firmicutes	c__Bacilli	o__Lactobacillales	f__Streptococcaceae	g__Lactococcus	NA
62	Otu103	Genus	3.1e-01	2.8e-01	0.4436	5.1e-02	1.8e-01	k__Bacteria	p__Firmicutes	c__Clostridia	o__Clostridiales	f__Dehalobacteriaceae	g__Dehalobacterium	NA
63	Otu2	Class	6.0e+01	6.3e+01	0.6696	5.1e-02	1.8e-01	k__Bacteria	p__Firmicutes	c__Clostridia	NA	NA	NA	NA
64	Otu1	Genus	1.5e+01	1.1e+01	0.6017	7.1e-02	2.5e-01	k__Bacteria	p__Bacteroidetes	c__Bacteroidia	o__Bacteroidales	f__Rikenellaceae	g__	NA
65	Otu48	Species	2.9e-01	9.1e-01	-1.3895	7.8e-02	2.6e-01	k__Bacteria	p__Firmicutes	c__Bacilli	o__Lactobacillales	f__Lactobacillaceae	g__Lactobacillus	s__
66	Otu65	Species	1.9e-01	4.8e-01	-0.8351	7.7e-02	2.6e-01	k__Bacteria	p__Firmicutes	c__Bacilli	o__Lactobacillales	f__Streptococcaceae	g__Lactococcus	s__
67	Otu101	Species	1.6e-01	1.4e-01	0.6011	8.1e-02	2.6e-01	k__Bacteria	p__Firmicutes	c__Clostridia	o__Clostridiales	f__Ruminococcaceae	g__Ruminococcus	s__
68	Otu94	Species	8.2e-02	2.4e-01	-1.0772	8.0e-02	2.6e-01	k__Bacteria	p__Firmicutes	c__Clostridia	o__Clostridiales	f__Lachnospiraceae	g__	s__
69	Otu3	Family	1.2e+01	1.3e+01	0.2327	8.1e-02	2.6e-01	k__Bacteria	p__Firmicutes	c__Clostridia	o__Clostridiales	f__Lachnospiraceae	NA	NA
70	Otu1	Family	1.2e+01	1.0e+01	0.5586	8.3e-02	2.6e-01	k__Bacteria	p__Bacteroidetes	c__Bacteroidia	o__Bacteroidales	f__Rikenellaceae	NA	NA
71	Otu10	Species	2.0e+00	2.1e+00	0.455	9.8e-02	3.0e-01	k__Bacteria	p__Bacteroidetes	c__Bacteroidia	o__Bacteroidales	f__Rikenellaceae	g__	s__
72	Otu32	Species	3.3e-01	1.2e+00	-1.2544	1.0e-01	3.0e-01	k__Bacteria	p__Firmicutes	c__Clostridia	o__Clostridiales	f__Ruminococcaceae	g__Oscillospira	s__
73	Otu8	Species	2.5e+00	2.1e+00	0.8069	1.0e-01	3.0e-01	k__Bacteria	p__Bacteroidetes	c__Bacteroidia	o__Bacteroidales	f__	g__	s__
74	Otu18	Family	8.1e-01	1.4e+00	-0.4752	1.0e-01	3.0e-01	k__Bacteria	p__Bacteroidetes	c__Bacteroidia	o__Bacteroidales	f__Porphyromonadaceae	NA	NA
75	Otu460	Order	8.1e-03	2.1e-03	2.3446	1.0e-01	3.0e-01	k__Bacteria	p__Firmicutes	c__Bacilli	o__Bacillales	NA	NA	NA
76	Otu87	Species	7.8e-02	3.1e-01	-1.4483	1.1e-01	3.1e-01	k__Bacteria	p__Firmicutes	c__Clostridia	o__Clostridiales	f__Ruminococcaceae	g__Ruminococcus	s__
77	Otu103	Family	2.6e-01	2.4e-01	0.3454	1.2e-01	3.3e-01	k__Bacteria	p__Firmicutes	c__Clostridia	o__Clostridiales	f__Dehalobacteriaceae	NA	NA
78	Otu208	Family	6.6e-02	1.3e-01	-0.7051	1.3e-01	3.6e-01	k__Bacteria	p__Actinobacteria	c__Coriobacteriia	o__Coriobacteriales	f__Coriobacteriaceae	NA	NA
79	Otu71	Species	1.4e-01	3.0e-01	-0.6655	1.6e-01	4.3e-01	k__Bacteria	p__Firmicutes	c__Clostridia	o__Clostridiales	f__Lachnospiraceae	g__[Ruminococcus]	s__gnavus
80	Otu460	Genus	1.0e-02	1.1e-03	2.9792	1.6e-01	4.3e-01	k__Bacteria	p__Firmicutes	c__Bacilli	o__Bacillales	f__Staphylococcaceae	g__Staphylococcus	NA
81	Otu15	Family	1.7e+00	2.7e+00	-0.321	1.6e-01	4.3e-01	k__Bacteria	p__Bacteroidetes	c__Bacteroidia	o__Bacteroidales	f__Bacteroidaceae	NA	NA
82	Otu48	Family	6.5e-01	1.7e+00	-1.3328	1.6e-01	4.3e-01	k__Bacteria	p__Firmicutes	c__Bacilli	o__Lactobacillales	f__Lactobacillaceae	NA	NA
83	Otu48	Order	8.2e-01	2.1e+00	-0.8693	1.6e-01	4.3e-01	k__Bacteria	p__Firmicutes	c__Bacilli	o__Lactobacillales	NA	NA	NA
84	Otu208	Genus	7.9e-02	1.5e-01	-0.6083	1.7e-01	4.4e-01	k__Bacteria	p__Actinobacteria	c__Coriobacteriia	o__Coriobacteriales	f__Coriobacteriaceae	g__Adlercreutzia	NA
85	Otu108	Species	2.2e-01	1.0e-01	1.3691	1.8e-01	4.6e-01	k__Bacteria	p__Firmicutes	c__Clostridia	o__Clostridiales	f__	g__	s__
86	Otu460	Family	7.2e-03	9.2e-04	2.8401	1.8e-01	4.7e-01	k__Bacteria	p__Firmicutes	c__Bacilli	o__Bacillales	f__Staphylococcaceae	NA	NA
87	Otu2	Species	1.2e+01	7.4e+00	1.103	1.8e-01	4.7e-01	k__Bacteria	p__Firmicutes	c__Clostridia	o__Clostridiales	f__Clostridiaceae
88	Otu19	Family	1.4e+01	2.1e+01	-0.2486	1.9e-01	4.7e-01	k__Bacteria	p__Firmicutes	c__Clostridia	o__Clostridiales	f__Ruminococcaceae	NA	NA
89	Otu27	Species	8.0e-01	3.5e-01	1.6188	2.0e-01	4.8e-01	k__Bacteria	p__Firmicutes	c__Clostridia	o__Clostridiales	f__Ruminococcaceae	g__	s__
90	Otu4	Family	3.0e+00	4.9e+00	-0.4309	2.0e-01	4.9e-01	k__Bacteria	p__Verrucomicrobia	c__Verrucomicrobiae	o__Verrucomicrobiales	f__Verrucomicrobiaceae	NA	NA
91	Otu19	Species	1.3e+00	2.4e+00	-0.4765	2.1e-01	5.0e-01	k__Bacteria	p__Firmicutes	c__Clostridia	o__Clostridiales	f__Ruminococcaceae	g__Oscillospira	s__
92	Otu92	Species	1.5e-01	2.4e-01	-0.3043	2.1e-01	5.0e-01	k__Bacteria	p__Firmicutes	c__Clostridia	o__Clostridiales	f__Ruminococcaceae	g__Oscillospira	s__
93	Otu18	Genus	1.0e+00	1.6e+00	-0.382	2.1e-01	5.0e-01	k__Bacteria	p__Bacteroidetes	c__Bacteroidia	o__Bacteroidales	f__Porphyromonadaceae	g__Parabacteroides	NA
94	Otu470	Genus	1.1e-02	0.0e+00	3.7511	2.1e-01	5.0e-01	k__Bacteria	p__Tenericutes	c__Mollicutes	o__Anaeroplasmatales	f__Anaeroplasmataceae	g__Anaeroplasma	NA
95	Otu38	Genus	7.4e-01	1.1e+00	-0.2946	2.1e-01	5.0e-01	k__Bacteria	p__Firmicutes	c__Clostridia	o__Clostridiales	f__Ruminococcaceae	g__Anaerotruncus	NA
96	Otu470	Order	6.5e-03	0.0e+00	3.6698	2.2e-01	5.1e-01	k__Bacteria	p__Tenericutes	c__Mollicutes	o__Anaeroplasmatales	NA	NA	NA
97	Otu298	Genus	9.2e-03	2.3e-02	-1.1044	2.3e-01	5.2e-01	k__Bacteria	p__Firmicutes	c__Erysipelotrichi	o__Erysipelotrichales	f__Erysipelotrichaceae	g__Coprobacillus	NA
98	Otu8	Genus	3.2e+00	2.4e+00	0.6506	2.3e-01	5.2e-01	k__Bacteria	p__Bacteroidetes	c__Bacteroidia	o__Bacteroidales	f__	g__	NA
99	Otu470	Family	7.0e-03	0.0e+00	3.6086	2.3e-01	5.2e-01	k__Bacteria	p__Tenericutes	c__Mollicutes	o__Anaeroplasmatales	f__Anaeroplasmataceae	NA	NA
100	Otu14	Species	9.1e-01	2.8e+00	-1.1698	2.4e-01	5.2e-01	k__Bacteria	p__Firmicutes	c__Clostridia	o__Clostridiales	f__Ruminococcaceae	g__	s__
101	Otu77	Species	3.8e-01	4.7e-01	0.1929	2.4e-01	5.2e-01	k__Bacteria	p__Bacteroidetes	c__Bacteroidia	o__Bacteroidales	f__S24-7	g__	s__
102	Otu2	Family	1.3e+01	8.0e+00	0.9345	2.4e-01	5.2e-01	k__Bacteria	p__Firmicutes	c__Clostridia	o__Clostridiales	f__Clostridiaceae	NA	NA
103	Otu23	Class	5.6e-01	1.2e+00	-0.7223	2.4e-01	5.2e-01	k__Bacteria	p__Deferribacteres	c__Deferribacteres	NA	NA	NA	NA
104	Otu78	Species	1.7e-01	1.6e-01	0.5174	2.6e-01	5.3e-01	k__Bacteria	p__Firmicutes	c__Clostridia	o__Clostridiales	f__Ruminococcaceae	g__	s__
105	Otu48	Genus	7.9e-01	2.1e+00	-1.0816	2.5e-01	5.3e-01	k__Bacteria	p__Firmicutes	c__Bacilli	o__Lactobacillales	f__Lactobacillaceae	g__Lactobacillus	NA
106	Otu23	Family	6.0e-01	1.3e+00	-0.735	2.6e-01	5.3e-01	k__Bacteria	p__Deferribacteres	c__Deferribacteres	o__Deferribacterales	f__Deferribacteraceae	NA	NA
107	Otu8	Family	2.7e+00	2.2e+00	0.6101	2.6e-01	5.3e-01	k__Bacteria	p__Bacteroidetes	c__Bacteroidia	o__Bacteroidales	f__	NA	NA
108	Otu23	Phylum	5.6e-01	1.2e+00	-0.6831	2.5e-01	5.3e-01	k__Bacteria	p__Deferribacteres	NA	NA	NA	NA	NA
109	Otu9	Phylum	2.2e+00	3.1e+00	0.5216	2.6e-01	5.3e-01	k__Bacteria	p__Proteobacteria	NA	NA	NA	NA	NA
110	Otu116	Species	6.0e-02	2.9e-01	-1.7911	2.6e-01	5.3e-01	k__Bacteria	p__Firmicutes	c__Clostridia	o__Clostridiales	f__Lachnospiraceae	g__	s__
111	Otu103	Species	1.7e-01	1.9e-01	0.2786	2.7e-01	5.4e-01	k__Bacteria	p__Firmicutes	c__Clostridia	o__Clostridiales	f__Dehalobacteriaceae	g__Dehalobacterium	s__
112	Otu23	Order	5.6e-01	1.2e+00	-0.7026	2.7e-01	5.4e-01	k__Bacteria	p__Deferribacteres	c__Deferribacteres	o__Deferribacterales	NA	NA	NA
113	Otu31	Species	8.9e-01	8.1e-01	0.6924	2.8e-01	5.4e-01	k__Bacteria	p__Firmicutes	c__Clostridia	o__Clostridiales	f__Lachnospiraceae	g__	s__
114	Otu38	Species	4.8e-01	8.2e-01	-0.3123	2.8e-01	5.5e-01	k__Bacteria	p__Firmicutes	c__Clostridia	o__Clostridiales	f__Ruminococcaceae	g__Anaerotruncus	s__
115	Otu15	Genus	2.2e+00	3.1e+00	-0.2445	2.9e-01	5.6e-01	k__Bacteria	p__Bacteroidetes	c__Bacteroidia	o__Bacteroidales	f__Bacteroidaceae	g__Bacteroides	NA
116	Otu162	Class	8.6e-02	7.7e-02	1.2134	3.0e-01	5.7e-01	k__Bacteria	p__TM7	c__TM7-3	NA	NA	NA	NA
117	Otu4	Genus	3.7e+00	5.7e+00	-0.3428	3.1e-01	5.8e-01	k__Bacteria	p__Verrucomicrobia	c__Verrucomicrobiae	o__Verrucomicrobiales	f__Verrucomicrobiaceae	g__Akkermansia	NA
118	Otu5	Genus	2.0e+01	2.0e+01	0.2602	3.1e-01	5.8e-01	k__Bacteria	p__Firmicutes	c__Clostridia	o__Clostridiales	f__	g__	NA
119	Otu106	Species	2.8e-01	2.4e-01	0.6412	3.2e-01	5.9e-01	k__Bacteria	p__Firmicutes	c__Clostridia	o__Clostridiales	f__	g__	s__
120	Otu23	Genus	8.2e-01	1.4e+00	-0.647	3.3e-01	5.9e-01	k__Bacteria	p__Deferribacteres	c__Deferribacteres	o__Deferribacterales	f__Deferribacteraceae	g__Mucispirillum	NA
121	Otu26	Genus	2.4e+00	3.4e+00	-0.2011	3.3e-01	5.9e-01	k__Bacteria	p__Firmicutes	c__Clostridia	o__Clostridiales	f__Lachnospiraceae	g__[Ruminococcus]	NA
122	Otu31	Genus	5.0e+00	5.1e+00	0.2207	3.3e-01	5.9e-01	k__Bacteria	p__Firmicutes	c__Clostridia	o__Clostridiales	f__Lachnospiraceae	g__	NA
123	Otu162	Order	8.6e-02	7.7e-02	1.2253	3.3e-01	5.9e-01	k__Bacteria	p__TM7	c__TM7-3	o__CW040	NA	NA	NA
124	Otu73	Species	2.0e-01	3.2e-01	-0.1998	3.3e-01	5.9e-01	k__Bacteria	p__Firmicutes	c__Clostridia	o__Clostridiales
125	Otu9	Family	2.2e+00	3.2e+00	-0.322	3.4e-01	6.1e-01	k__Bacteria	p__Proteobacteria	c__Deltaproteobacteria	o__Desulfovibrionales	f__Desulfovibrionaceae	NA	NA
126	Otu162	Phylum	8.6e-02	7.7e-02	1.2313	3.5e-01	6.2e-01	k__Bacteria	p__TM7	NA	NA	NA	NA	NA
127	Otu18	Species	7.6e-01	1.3e+00	-0.2994	3.7e-01	6.4e-01	k__Bacteria	p__Bacteroidetes	c__Bacteroidia	o__Bacteroidales	f__Porphyromonadaceae	g__Parabacteroides	s__
128	Otu131	Genus	5.6e-01	7.8e-01	-0.1705	3.8e-01	6.6e-01	k__Bacteria	p__Firmicutes	c__Clostridia	o__Clostridiales	f__Lachnospiraceae	g__Coprococcus	NA
129	Otu19	Genus	1.2e+01	1.6e+01	-0.1398	3.9e-01	6.6e-01	k__Bacteria	p__Firmicutes	c__Clostridia	o__Clostridiales	f__Ruminococcaceae	g__Oscillospira	NA
130	Otu26	Species	6.8e-01	1.1e+00	-0.3531	4.1e-01	6.7e-01	k__Bacteria	p__Firmicutes	c__Clostridia	o__Clostridiales	f__Lachnospiraceae	g__[Ruminococcus]	s__gnavus
131	Otu41	Species	4.5e-01	5.3e-01	0.2558	4.1e-01	6.7e-01	k__Bacteria	p__Firmicutes	c__Clostridia	o__Clostridiales	f__	g__	s__
132	Otu6	Species	3.7e+00	2.8e+00	0.7143	4.0e-01	6.7e-01	k__Bacteria	p__Firmicutes	c__Clostridia	o__Clostridiales	f__	g__	s__
133	Otu471	Genus	7.7e-03	4.8e-03	1.15	4.0e-01	6.7e-01	k__Bacteria	p__Proteobacteria	c__Gammaproteobacteria	o__Enterobacteriales	f__Enterobacteriaceae	g__Enterobacter	NA
134	Otu9	Order	2.0e+00	3.0e+00	0.4313	4.1e-01	6.7e-01	k__Bacteria	p__Proteobacteria	c__Deltaproteobacteria	o__Desulfovibrionales	NA	NA	NA
135	Otu120	Species	1.4e-01	1.5e-01	0.3174	4.2e-01	6.8e-01	k__Bacteria	p__Bacteroidetes	c__Bacteroidia	o__Bacteroidales	f__S24-7	g__	s__
136	Otu21	Species	1.1e+00	8.6e-01	0.866	4.2e-01	6.8e-01	k__Bacteria	p__Firmicutes	c__Clostridia	o__Clostridiales	f__	g__	s__
137	Otu43	Species	7.4e-01	1.2e+00	-0.214	4.2e-01	6.8e-01	k__Bacteria	p__Bacteroidetes	c__Bacteroidia	o__Bacteroidales	f__Bacteroidaceae	g__Bacteroides	s__acidifaciens
138	Otu9	Class	2.0e+00	3.0e+00	0.4109	4.2e-01	6.8e-01	k__Bacteria	p__Proteobacteria	c__Deltaproteobacteria	NA	NA	NA	NA
139	Otu22	Species	9.7e-01	1.5e+00	-0.1791	4.4e-01	6.8e-01	k__Bacteria	p__Firmicutes	c__Clostridia	o__Clostridiales	f__Ruminococcaceae	g__Oscillospira	s__
140	Otu23	Species	5.6e-01	1.2e+00	-0.4967	4.3e-01	6.8e-01	k__Bacteria	p__Deferribacteres	c__Deferribacteres	o__Deferribacterales	f__Deferribacteraceae	g__Mucispirillum	s__schaedleri
141	Otu66	Species	4.6e-01	2.9e-01	0.7603	4.4e-01	6.8e-01	k__Bacteria	p__Firmicutes	c__Clostridia	o__Clostridiales	f__Lachnospiraceae	g__	s__
142	Otu196	Genus	1.7e-01	1.8e-01	0.2261	4.3e-01	6.8e-01	k__Bacteria	p__Firmicutes	c__Clostridia	o__Clostridiales	f__[Mogibacteriaceae]	g__	NA
143	Otu54	Species	2.9e-01	6.1e-01	-0.611	4.7e-01	7.2e-01	k__Bacteria	p__Firmicutes	c__Clostridia	o__Clostridiales	f__Ruminococcaceae	g__Oscillospira	s__
144	Otu9	Genus	2.6e+00	3.7e+00	-0.2327	4.7e-01	7.2e-01	k__Bacteria	p__Proteobacteria	c__Deltaproteobacteria	o__Desulfovibrionales	f__Desulfovibrionaceae	g__Desulfovibrio	NA
145	Otu514	Family	4.4e-04	3.1e-03	-1.5651	4.8e-01	7.3e-01	k__Bacteria	p__Proteobacteria	c__Gammaproteobacteria	o__Pasteurellales	f__Pasteurellaceae	NA	NA
146	Otu5	Family	1.6e+01	1.7e+01	0.1812	4.8e-01	7.3e-01	k__Bacteria	p__Firmicutes	c__Clostridia	o__Clostridiales	f__	NA	NA
147	Otu4	Species	2.8e+00	4.6e+00	-0.2342	5.0e-01	7.5e-01	k__Bacteria	p__Verrucomicrobia	c__Verrucomicrobiae	o__Verrucomicrobiales	f__Verrucomicrobiaceae	g__Akkermansia	s__muciniphila
148	Otu62	Species	1.3e-01	2.5e-01	-0.4509	5.0e-01	7.5e-01	k__Bacteria	p__Firmicutes	c__Clostridia	o__Clostridiales	f__Lachnospiraceae	g__	s__
149	Otu471	Order	7.8e-03	9.5e-03	0.6822	5.2e-01	7.6e-01	k__Bacteria	p__Proteobacteria	c__Gammaproteobacteria	o__Enterobacteriales	NA	NA	NA
150	Otu4	Class	2.8e+00	4.6e+00	-0.2149	5.1e-01	7.6e-01	k__Bacteria	p__Verrucomicrobia	c__Verrucomicrobiae	NA	NA	NA	NA
151	Otu4	Phylum	2.8e+00	4.6e+00	-0.1978	5.2e-01	7.6e-01	k__Bacteria	p__Verrucomicrobia	NA	NA	NA	NA	NA
152	Otu5	Species	3.8e+00	3.7e+00	0.6024	5.3e-01	7.6e-01	k__Bacteria	p__Firmicutes	c__Clostridia	o__Clostridiales	f__	g__	s__
153	Otu60	Species	3.3e-01	3.9e-01	0.1753	5.4e-01	7.6e-01	k__Bacteria	p__Bacteroidetes	c__Bacteroidia	o__Bacteroidales	f__S24-7	g__	s__
154	Otu14	Genus	2.6e+00	4.2e+00	-0.4265	5.3e-01	7.6e-01	k__Bacteria	p__Firmicutes	c__Clostridia	o__Clostridiales	f__Ruminococcaceae	g__	NA
155	Otu514	Genus	4.9e-04	3.9e-03	-1.3811	5.3e-01	7.6e-01	k__Bacteria	p__Proteobacteria	c__Gammaproteobacteria	o__Pasteurellales	f__Pasteurellaceae	g__Aggregatibacter	NA
156	Otu4	Order	2.8e+00	4.6e+00	-0.1831	5.3e-01	7.6e-01	k__Bacteria	p__Verrucomicrobia	c__Verrucomicrobiae	o__Verrucomicrobiales	NA	NA	NA
157	Otu7	Species	1.9e+00	2.8e+00	-0.115	5.6e-01	7.8e-01	k__Bacteria	p__Bacteroidetes	c__Bacteroidia	o__Bacteroidales	f__S24-7	g__	s__
158	Otu118	Species	1.6e-01	1.9e-01	0.2426	5.7e-01	8.0e-01	k__Bacteria	p__Firmicutes	c__Clostridia	o__Clostridiales	f__Lachnospiraceae
159	Otu16	Species	3.5e-01	9.8e-01	-0.8992	5.8e-01	8.0e-01	k__Bacteria	p__Firmicutes	c__Clostridia	o__Clostridiales
160	Otu56	Species	6.9e-01	8.6e-01	0.2093	5.8e-01	8.0e-01	k__Bacteria	p__Firmicutes	c__Clostridia	o__Clostridiales	f__Ruminococcaceae	g__Oscillospira	s__
161	Otu68	Species	4.2e-01	4.9e-01	0.3672	6.1e-01	8.4e-01	k__Bacteria	p__Firmicutes	c__Clostridia	o__Clostridiales	f__Lachnospiraceae	g__[Ruminococcus]	s__gnavus
162	Otu40	Species	4.9e-01	4.5e-01	0.7106	6.2e-01	8.4e-01	k__Bacteria	p__Firmicutes	c__Clostridia	o__Clostridiales	f__	g__	s__
163	Otu208	Order	6.2e-02	1.2e-01	-0.208	6.2e-01	8.4e-01	k__Bacteria	p__Actinobacteria	c__Coriobacteriia	o__Coriobacteriales	NA	NA	NA
164	Otu20	Genus	1.6e+00	1.5e+00	0.4255	6.3e-01	8.5e-01	k__Bacteria	p__Firmicutes	c__Clostridia	o__Clostridiales	f__Peptostreptococcaceae	g__	NA
165	Otu15	Species	8.6e-01	1.3e+00	-0.131	6.5e-01	8.6e-01	k__Bacteria	p__Bacteroidetes	c__Bacteroidia	o__Bacteroidales	f__Bacteroidaceae	g__Bacteroides	s__
166	Otu20	Species	1.2e+00	1.1e+00	0.3919	6.6e-01	8.6e-01	k__Bacteria	p__Firmicutes	c__Clostridia	o__Clostridiales	f__Peptostreptococcaceae	g__	s__
167	Otu28	Species	8.6e-01	9.7e-01	0.4369	6.6e-01	8.6e-01	k__Bacteria	p__Firmicutes	c__Clostridia	o__Clostridiales	f__	g__	s__
168	Otu42	Species	7.0e-01	6.3e-01	0.4054	6.5e-01	8.6e-01	k__Bacteria	p__Firmicutes	c__Clostridia	o__Clostridiales
169	Otu162	Genus	1.1e-01	9.2e-02	0.5501	6.4e-01	8.6e-01	k__Bacteria	p__TM7	c__TM7-3	o__CW040	f__F16	g__	NA
170	Otu196	Family	1.4e-01	1.5e-01	0.1344	6.5e-01	8.6e-01	k__Bacteria	p__Firmicutes	c__Clostridia	o__Clostridiales	f__[Mogibacteriaceae]	NA	NA
171	Otu93	Species	3.0e-01	2.2e-01	1.2509	6.7e-01	8.6e-01	k__Bacteria	p__Firmicutes	c__Clostridia	o__Clostridiales	f__	g__	s__
172	Otu208	Class	6.2e-02	1.2e-01	-0.2155	6.9e-01	8.8e-01	k__Bacteria	p__Actinobacteria	c__Coriobacteriia	NA	NA	NA	NA
173	Otu9	Species	2.0e+00	3.0e+00	-0.1377	6.9e-01	8.8e-01	k__Bacteria	p__Proteobacteria	c__Deltaproteobacteria	o__Desulfovibrionales	f__Desulfovibrionaceae	g__Desulfovibrio	s__C21_c20
174	Otu91	Species	1.3e-01	2.2e-01	-0.2196	7.0e-01	8.8e-01	k__Bacteria	p__Firmicutes	c__Clostridia	o__Clostridiales	f__Lachnospiraceae	g__[Ruminococcus]	s__gnavus
175	Otu162	Family	9.1e-02	8.2e-02	0.4597	7.0e-01	8.9e-01	k__Bacteria	p__TM7	c__TM7-3	o__CW040	f__F16	NA	NA
176	Otu46	Species	5.1e-01	6.2e-01	0.2152	7.1e-01	9.0e-01	k__Bacteria	p__Firmicutes	c__Clostridia	o__Clostridiales	f__Ruminococcaceae	g__Oscillospira	s__
177	Otu275	Genus	2.6e-02	3.3e-02	-0.2832	7.2e-01	9.0e-01	k__Bacteria	p__Firmicutes	c__Erysipelotrichi	o__Erysipelotrichales	f__Erysipelotrichaceae	g__	NA
178	Otu291	Genus	3.1e-02	3.2e-02	0.1931	7.3e-01	9.0e-01	k__Bacteria	p__Firmicutes	c__Clostridia	o__Clostridiales	f__Peptococcaceae	g__	NA
179	Otu514	Order	4.1e-04	2.9e-03	-0.8413	7.3e-01	9.0e-01	k__Bacteria	p__Proteobacteria	c__Gammaproteobacteria	o__Pasteurellales	NA	NA	NA
180	Otu146	Species	4.2e-02	3.5e-01	-0.6047	7.5e-01	9.2e-01	k__Bacteria	p__Firmicutes	c__Clostridia	o__Clostridiales	f__	g__	s__
181	Otu20	Family	1.3e+00	1.2e+00	0.2855	7.5e-01	9.2e-01	k__Bacteria	p__Firmicutes	c__Clostridia	o__Clostridiales	f__Peptostreptococcaceae	NA	NA
182	Otu102	Species	1.9e-01	1.7e-01	0.8215	7.6e-01	9.3e-01	k__Bacteria	p__Firmicutes	c__Clostridia	o__Clostridiales	f__Ruminococcaceae	g__Oscillospira	s__
183	Otu89	Species	1.3e-01	1.8e-01	-0.1201	7.7e-01	9.3e-01	k__Bacteria	p__Firmicutes	c__Clostridia	o__Clostridiales	f__Ruminococcaceae	g__Ruminococcus	s__
184	Otu67	Species	1.8e-01	2.6e-01	-0.077	7.8e-01	9.3e-01	k__Bacteria	p__Firmicutes	c__Clostridia	o__Clostridiales	f__Ruminococcaceae	g__Oscillospira	s__
185	Otu75	Species	2.4e-01	3.4e-01	-0.0778	7.8e-01	9.3e-01	k__Bacteria	p__Firmicutes	c__Clostridia	o__Clostridiales	f__Ruminococcaceae	g__Oscillospira	s__
186	Otu471	Class	8.2e-03	1.2e-02	0.383	7.9e-01	9.3e-01	k__Bacteria	p__Proteobacteria	c__Gammaproteobacteria	NA	NA	NA	NA
187	Otu39	Species	4.2e-01	6.3e-01	-0.0951	8.0e-01	9.4e-01	k__Bacteria	p__Bacteroidetes	c__Bacteroidia	o__Bacteroidales	f__S24-7	g__	s__
188	Otu232	Genus	4.7e-02	5.0e-02	0.1953	8.0e-01	9.4e-01	k__Bacteria	p__Firmicutes	c__Clostridia	o__Clostridiales	f__Clostridiaceae	g__Clostridium	NA
189	Otu48	Class	1.4e+00	2.2e+00	-0.1453	8.0e-01	9.4e-01	k__Bacteria	p__Firmicutes	c__Bacilli	NA	NA	NA	NA
190	Otu69	Species	1.4e-01	2.2e-01	-0.1411	8.1e-01	9.5e-01	k__Bacteria	p__Firmicutes	c__Clostridia	o__Clostridiales	f__Ruminococcaceae	g__Ruminococcus	s__
191	Otu263	Genus	2.7e-02	3.5e-02	-0.1209	8.2e-01	9.5e-01	k__Bacteria	p__Firmicutes	c__Erysipelotrichi	o__Erysipelotrichales	f__Erysipelotrichaceae	g__Clostridium	NA
192	Otu540	Genus	1.6e-03	1.4e-03	0.4856	8.2e-01	9.5e-01	k__Bacteria	p__Firmicutes	c__Bacilli	o__Bacillales	f__Bacillaceae	g__Bacillus	NA
193	Otu540	Family	1.4e-03	1.3e-03	0.4194	8.4e-01	9.7e-01	k__Bacteria	p__Firmicutes	c__Bacilli	o__Bacillales	f__Bacillaceae	NA	NA
194	Otu95	Species	1.6e-01	2.2e-01	0.0373	8.7e-01	9.8e-01	k__Bacteria	p__Firmicutes	c__Clostridia	o__Clostridiales	f__Ruminococcaceae	g__Oscillospira	s__
195	Otu383	Genus	1.3e-03	2.4e-03	-0.292	8.7e-01	9.8e-01	k__Bacteria	p__Firmicutes	c__Clostridia	o__Clostridiales	f__Clostridiaceae	g__Candidatus Arthromitus	NA
196	Otu291	Family	2.5e-02	2.8e-02	0.0964	8.6e-01	9.8e-01	k__Bacteria	p__Firmicutes	c__Clostridia	o__Clostridiales	f__Peptococcaceae	NA	NA
197	Otu59	Species	2.9e-01	4.4e-01	-0.06	8.8e-01	9.9e-01	k__Bacteria	p__Firmicutes	c__Clostridia	o__Clostridiales
198	Otu128	Genus	2.0e-01	2.2e-01	0.118	8.9e-01	9.9e-01	k__Bacteria	p__Tenericutes	c__Mollicutes	o__RF39	f__	g__	NA
199	Otu273	Genus	2.2e-02	3.0e-02	-0.0545	8.9e-01	9.9e-01	k__Bacteria	p__Firmicutes	c__Bacilli	o__Lactobacillales	f__Streptococcaceae	g__Streptococcus	NA
200	Otu128	Class	1.4e-01	1.7e-01	0.1036	8.9e-01	9.9e-01	k__Bacteria	p__Tenericutes	c__Mollicutes	NA	NA	NA	NA
201	Otu104	Species	1.3e-01	1.9e-01	-0.0195	9.6e-01	1.0e+00	k__Bacteria	p__Firmicutes	c__Clostridia	o__Clostridiales	f__Lachnospiraceae	g__	s__
202	Otu110	Species	1.2e-01	1.7e-01	-0.0115	9.8e-01	1.0e+00	k__Bacteria	p__Firmicutes	c__Clostridia	o__Clostridiales	f__Ruminococcaceae
203	Otu25	Species	8.9e-01	1.3e+00	-0.0269	9.6e-01	1.0e+00	k__Bacteria	p__Firmicutes	c__Clostridia	o__Clostridiales	f__	g__	s__
204	Otu29	Species	8.8e-01	1.3e+00	-0.0166	9.4e-01	1.0e+00	k__Bacteria	p__Bacteroidetes	c__Bacteroidia	o__Bacteroidales	f__S24-7	g__	s__
205	Otu37	Species	4.9e-01	6.8e-01	0.0312	9.3e-01	1.0e+00	k__Bacteria	p__Firmicutes	c__Clostridia	o__Clostridiales	f__Lachnospiraceae	g__	s__
206	Otu45	Species	5.2e-01	7.2e-01	0.0774	9.2e-01	1.0e+00	k__Bacteria	p__Firmicutes	c__Clostridia	o__Clostridiales	f__	g__	s__
207	Otu72	Species	2.3e-01	3.4e-01	-0.0249	9.7e-01	1.0e+00	k__Bacteria	p__Firmicutes	c__Clostridia	o__Clostridiales	f__	g__	s__
208	Otu83	Species	1.8e-01	2.5e-01	0.0035	9.9e-01	1.0e+00	k__Bacteria	p__Firmicutes	c__Clostridia	o__Clostridiales	f__Ruminococcaceae	g__Ruminococcus	s__
209	Otu86	Species	1.6e-01	2.1e-01	0.0098	9.8e-01	1.0e+00	k__Bacteria	p__Firmicutes	c__Clostridia	o__Clostridiales	f__Lachnospiraceae	g__[Ruminococcus]	s__gnavus
210	Otu435	Genus	4.8e-03	4.8e-03	0.1395	9.1e-01	1.0e+00	k__Bacteria	p__Actinobacteria	c__Coriobacteriia	o__Coriobacteriales	f__Coriobacteriaceae	g__	NA
211	Otu498	Genus	6.3e-04	1.3e-03	0.024	9.9e-01	1.0e+00	k__Bacteria	p__Proteobacteria	c__Betaproteobacteria	o__Burkholderiales	f__Alcaligenaceae	g__Sutterella	NA
212	Otu565	Genus	0.0e+00	5.3e-04	-0.0276	9.9e-01	1.0e+00	k__Bacteria	p__Proteobacteria	c__Gammaproteobacteria	o__Enterobacteriales	f__Enterobacteriaceae	g__Trabulsiella	NA
213	Otu83	Genus	1.6e+00	2.0e+00	0.005	9.8e-01	1.0e+00	k__Bacteria	p__Firmicutes	c__Clostridia	o__Clostridiales	f__Ruminococcaceae	g__Ruminococcus	NA
214	Otu444	Genus	0.0e+00	1.3e-02	0	1.0e+00	1.0e+00	k__Bacteria	p__Firmicutes	c__Clostridia	o__Clostridiales	f__Lachnospiraceae	g__Roseburia	NA
215	Otu128	Family	1.4e-01	1.9e-01	-0.0403	9.6e-01	1.0e+00	k__Bacteria	p__Tenericutes	c__Mollicutes	o__RF39	f__	NA	NA
216	Otu471	Family	8.2e-03	1.0e-02	-0.0257	9.8e-01	1.0e+00	k__Bacteria	p__Proteobacteria	c__Gammaproteobacteria	o__Enterobacteriales	f__Enterobacteriaceae	NA	NA
217	Otu498	Family	5.5e-04	1.2e-03	-0.0646	9.8e-01	1.0e+00	k__Bacteria	p__Proteobacteria	c__Betaproteobacteria	o__Burkholderiales	f__Alcaligenaceae	NA	NA
218	Otu128	Order	1.3e-01	1.7e-01	0.0517	9.5e-01	1.0e+00	k__Bacteria	p__Tenericutes	c__Mollicutes	o__RF39	NA	NA	NA
219	Otu498	Order	5.2e-04	1.1e-03	0.2609	9.3e-01	1.0e+00	k__Bacteria	p__Proteobacteria	c__Betaproteobacteria	o__Burkholderiales	NA	NA	NA
220	Otu498	Class	5.2e-04	1.1e-03	0.2379	9.4e-01	1.0e+00	k__Bacteria	p__Proteobacteria	c__Betaproteobacteria	NA	NA	NA	NA
221	Otu128	Phylum	1.4e-01	1.7e-01	0.0043	1.0e+00	1.0e+00	k__Bacteria	p__Tenericutes	NA	NA	NA	NA	NA
Microbiome analysis of trial HH2115
Differential abundance analysis. The effect of LR on the male mice cecum microbiome
	otu	rank	HFDvehicle	HFDLR	log2FoldChange	pvalue	padj	Kingdom	Phylum	Class	Order	Family	Genus	Species
1	Otu105	Species	9.9e-02	2.2e-01	-1.1485	0.0067	0.42	k__Bacteria	p__Firmicutes	c__Clostridia	o__Clostridiales	f__Ruminococcaceae	g__Oscillospira	s__
2	Otu50	Species	1.0e+00	5.4e-01	1.0082	0.0074	0.42	k__Bacteria	p__Firmicutes	c__Clostridia	o__Clostridiales	f__Ruminococcaceae	g__Oscillospira	s__
3	Otu67	Species	2.6e-01	4.1e-01	-0.5773	0.0077	0.42	k__Bacteria	p__Firmicutes	c__Clostridia	o__Clostridiales	f__Ruminococcaceae	g__Oscillospira	s__
4	Otu383	Genus	2.4e-03	2.3e-02	-3.2094	0.006	0.42	k__Bacteria	p__Firmicutes	c__Clostridia	o__Clostridiales	f__Clostridiaceae	g__Candidatus Arthromitus	NA
5	Otu41	Species	5.3e-01	8.4e-01	-0.6332	0.0393	0.96	k__Bacteria	p__Firmicutes	c__Clostridia	o__Clostridiales	f__	g__	s__
6	Otu63	Species	4.5e-01	9.8e-01	-1.0219	0.0371	0.96	k__Bacteria	p__Firmicutes	c__Clostridia	o__Clostridiales	f__Ruminococcaceae	g__Oscillospira	s__
7	Otu24	Species	9.9e-01	1.4e+00	-0.4426	0.0907	0.96	k__Bacteria	p__Firmicutes	c__Clostridia	o__Clostridiales	f__Ruminococcaceae	g__Oscillospira	s__
8	Otu28	Species	9.7e-01	6.0e-01	0.6977	0.0652	0.96	k__Bacteria	p__Firmicutes	c__Clostridia	o__Clostridiales	f__	g__	s__
9	Otu32	Species	1.2e+00	4.9e-01	1.2551	0.0956	0.96	k__Bacteria	p__Firmicutes	c__Clostridia	o__Clostridiales	f__Ruminococcaceae	g__Oscillospira	s__
10	Otu36	Species	5.2e-01	7.2e-01	-0.4524	0.0766	0.96	k__Bacteria	p__Bacteroidetes	c__Bacteroidia	o__Bacteroidales	f__S24-7	g__	s__
11	Otu45	Species	7.2e-01	4.2e-01	0.9096	0.1013	0.96	k__Bacteria	p__Firmicutes	c__Clostridia	o__Clostridiales	f__	g__	s__
12	Otu62	Species	2.5e-01	6.5e-01	-1.4518	0.0894	0.96	k__Bacteria	p__Firmicutes	c__Clostridia	o__Clostridiales	f__Lachnospiraceae	g__	s__
13	Otu70	Species	1.6e-01	3.0e-01	-0.8454	0.0631	0.96	k__Bacteria	p__Firmicutes	c__Clostridia	o__Clostridiales	f__Ruminococcaceae	g__Oscillospira	s__
14	Otu100	Species	1.8e-01	3.4e-01	-0.8034	0.1741	0.96	k__Bacteria	p__Firmicutes	c__Clostridia	o__Clostridiales	f__	g__	s__
15	Otu108	Species	1.0e-01	2.4e-01	-1.1414	0.1549	0.96	k__Bacteria	p__Firmicutes	c__Clostridia	o__Clostridiales	f__	g__	s__
16	Otu118	Species	1.9e-01	3.2e-01	-0.7259	0.2181	0.96	k__Bacteria	p__Firmicutes	c__Clostridia	o__Clostridiales	f__Lachnospiraceae
17	Otu13	Species	9.6e-01	1.5e+00	-0.557	0.3361	0.96	k__Bacteria	p__Bacteroidetes	c__Bacteroidia	o__Bacteroidales	f__S24-7	g__	s__
18	Otu14	Species	2.8e+00	6.7e-01	1.8055	0.2405	0.96	k__Bacteria	p__Firmicutes	c__Clostridia	o__Clostridiales	f__Ruminococcaceae	g__	s__
19	Otu146	Species	3.5e-01	7.2e-02	2.0093	0.3334	0.96	k__Bacteria	p__Firmicutes	c__Clostridia	o__Clostridiales	f__	g__	s__
20	Otu15	Species	1.3e+00	1.7e+00	-0.3048	0.4	0.96	k__Bacteria	p__Bacteroidetes	c__Bacteroidia	o__Bacteroidales	f__Bacteroidaceae	g__Bacteroides	s__
21	Otu18	Species	1.3e+00	1.1e+00	0.2741	0.3756	0.96	k__Bacteria	p__Bacteroidetes	c__Bacteroidia	o__Bacteroidales	f__Porphyromonadaceae	g__Parabacteroides	s__
22	Otu19	Species	2.4e+00	2.0e+00	0.2933	0.391	0.96	k__Bacteria	p__Firmicutes	c__Clostridia	o__Clostridiales	f__Ruminococcaceae	g__Oscillospira	s__
23	Otu20	Species	1.1e+00	5.1e-01	1.1893	0.3623	0.96	k__Bacteria	p__Firmicutes	c__Clostridia	o__Clostridiales	f__Peptostreptococcaceae	g__	s__
24	Otu25	Species	1.3e+00	8.2e-01	0.6784	0.1843	0.96	k__Bacteria	p__Firmicutes	c__Clostridia	o__Clostridiales	f__	g__	s__
25	Otu27	Species	3.5e-01	1.3e+00	-1.7005	0.1928	0.96	k__Bacteria	p__Firmicutes	c__Clostridia	o__Clostridiales	f__Ruminococcaceae	g__	s__
26	Otu33	Species	1.1e+00	6.6e-01	0.9486	0.3405	0.96	k__Bacteria	p__Actinobacteria	c__Actinobacteria	o__Bifidobacteriales	f__Bifidobacteriaceae	g__Bifidobacterium	s__pseudolongum
27	Otu38	Species	8.2e-01	7.5e-01	0.2057	0.3842	0.96	k__Bacteria	p__Firmicutes	c__Clostridia	o__Clostridiales	f__Ruminococcaceae	g__Anaerotruncus	s__
28	Otu39	Species	6.3e-01	7.7e-01	-0.3112	0.3716	0.96	k__Bacteria	p__Bacteroidetes	c__Bacteroidia	o__Bacteroidales	f__S24-7	g__	s__
29	Otu4	Species	4.6e+00	3.4e+00	0.4979	0.13	0.96	k__Bacteria	p__Verrucomicrobia	c__Verrucomicrobiae	o__Verrucomicrobiales	f__Verrucomicrobiaceae	g__Akkermansia	s__muciniphila
30	Otu42	Species	6.3e-01	2.8e-01	1.2559	0.3304	0.96	k__Bacteria	p__Firmicutes	c__Clostridia	o__Clostridiales
31	Otu43	Species	1.2e+00	1.1e+00	0.2118	0.3735	0.96	k__Bacteria	p__Bacteroidetes	c__Bacteroidia	o__Bacteroidales	f__Bacteroidaceae	g__Bacteroides	s__acidifaciens
32	Otu44	Species	3.9e-01	3.4e-01	0.2307	0.3947	0.96	k__Bacteria	p__Firmicutes	c__Clostridia	o__Clostridiales	f__Ruminococcaceae	g__Oscillospira	s__
33	Otu47	Species	3.5e-01	5.0e-01	-0.4322	0.3563	0.96	k__Bacteria	p__Bacteroidetes	c__Bacteroidia	o__Bacteroidales	f__S24-7	g__	s__
34	Otu48	Species	9.1e-01	5.1e-01	1.0092	0.182	0.96	k__Bacteria	p__Firmicutes	c__Bacilli	o__Lactobacillales	f__Lactobacillaceae	g__Lactobacillus	s__
35	Otu55	Species	6.2e-01	8.4e-01	-0.3102	0.3293	0.96	k__Bacteria	p__Firmicutes	c__Clostridia	o__Clostridiales
36	Otu57	Species	5.3e-01	4.3e-01	0.3128	0.21	0.96	k__Bacteria	p__Firmicutes	c__Clostridia	o__Clostridiales	f__Ruminococcaceae	g__Oscillospira	s__
37	Otu69	Species	2.2e-01	3.5e-01	-0.576	0.3764	0.96	k__Bacteria	p__Firmicutes	c__Clostridia	o__Clostridiales	f__Ruminococcaceae	g__Ruminococcus	s__
38	Otu71	Species	3.0e-01	4.1e-01	-0.4242	0.3647	0.96	k__Bacteria	p__Firmicutes	c__Clostridia	o__Clostridiales	f__Lachnospiraceae	g__[Ruminococcus]	s__gnavus
39	Otu75	Species	3.4e-01	2.6e-01	0.477	0.1482	0.96	k__Bacteria	p__Firmicutes	c__Clostridia	o__Clostridiales	f__Ruminococcaceae	g__Oscillospira	s__
40	Otu81	Species	5.2e-01	9.0e-02	1.2512	0.2538	0.96	k__Bacteria	p__Firmicutes	c__Bacilli	o__Lactobacillales	f__Lactobacillaceae	g__Lactobacillus	s__
41	Otu83	Species	2.5e-01	3.3e-01	-0.3093	0.3037	0.96	k__Bacteria	p__Firmicutes	c__Clostridia	o__Clostridiales	f__Ruminococcaceae	g__Ruminococcus	s__
42	Otu86	Species	2.1e-01	3.2e-01	-0.5443	0.2537	0.96	k__Bacteria	p__Firmicutes	c__Clostridia	o__Clostridiales	f__Lachnospiraceae	g__[Ruminococcus]	s__gnavus
43	Otu87	Species	3.1e-01	1.3e-01	1.1605	0.357	0.96	k__Bacteria	p__Firmicutes	c__Clostridia	o__Clostridiales	f__Ruminococcaceae	g__Ruminococcus	s__
44	Otu94	Species	2.4e-01	2.0e-01	0.3099	0.3681	0.96	k__Bacteria	p__Firmicutes	c__Clostridia	o__Clostridiales	f__Lachnospiraceae	g__	s__
45	Otu95	Species	2.2e-01	1.9e-01	0.2112	0.3391	0.96	k__Bacteria	p__Firmicutes	c__Clostridia	o__Clostridiales	f__Ruminococcaceae	g__Oscillospira	s__
46	Otu99	Species	2.6e-01	2.1e-01	0.3622	0.3208	0.96	k__Bacteria	p__Firmicutes	c__Clostridia	o__Clostridiales	f__	g__	s__
47	Otu104	Species	1.9e-01	1.6e-01	0.2518	0.6046	0.96	k__Bacteria	p__Firmicutes	c__Clostridia	o__Clostridiales	f__Lachnospiraceae	g__	s__
48	Otu11	Species	2.0e+00	1.5e+00	0.4316	0.5204	0.96	k__Bacteria	p__Firmicutes	c__Clostridia	o__Clostridiales
49	Otu116	Species	2.9e-01	1.3e-01	1.1679	0.4834	0.96	k__Bacteria	p__Firmicutes	c__Clostridia	o__Clostridiales	f__Lachnospiraceae	g__	s__
50	Otu131	Species	2.2e-01	1.9e-01	0.1875	0.565	0.96	k__Bacteria	p__Firmicutes	c__Clostridia	o__Clostridiales	f__Lachnospiraceae	g__Coprococcus	s__
51	Otu145	Species	1.9e-01	1.0e-01	-0.823	0.6072	0.96	k__Bacteria	p__Firmicutes	c__Bacilli	o__Lactobacillales	f__Lactobacillaceae	g__Lactobacillus
52	Otu17	Species	9.9e-01	6.3e-01	0.6627	0.4359	0.96	k__Bacteria	p__Bacteroidetes	c__Bacteroidia	o__Bacteroidales	f__S24-7	g__	s__
53	Otu2	Species	7.4e+00	1.1e+01	-0.5539	0.621	0.96	k__Bacteria	p__Firmicutes	c__Clostridia	o__Clostridiales	f__Clostridiaceae
54	Otu21	Species	8.6e-01	1.6e+00	-0.8376	0.462	0.96	k__Bacteria	p__Firmicutes	c__Clostridia	o__Clostridiales	f__	g__	s__
55	Otu40	Species	4.5e-01	2.9e-01	0.6681	0.6025	0.96	k__Bacteria	p__Firmicutes	c__Clostridia	o__Clostridiales	f__	g__	s__
56	Otu46	Species	6.2e-01	4.4e-01	0.5364	0.4518	0.96	k__Bacteria	p__Firmicutes	c__Clostridia	o__Clostridiales	f__Ruminococcaceae	g__Oscillospira	s__
57	Otu49	Species	5.7e-01	6.3e-01	-0.1498	0.5451	0.96	k__Bacteria	p__Firmicutes	c__Clostridia	o__Clostridiales	f__Ruminococcaceae	g__Oscillospira	s__
58	Otu59	Species	4.4e-01	3.8e-01	0.2078	0.5833	0.96	k__Bacteria	p__Firmicutes	c__Clostridia	o__Clostridiales
59	Otu60	Species	3.9e-01	3.6e-01	0.1665	0.5364	0.96	k__Bacteria	p__Bacteroidetes	c__Bacteroidia	o__Bacteroidales	f__S24-7	g__	s__
60	Otu7	Species	2.8e+00	3.0e+00	-0.0892	0.4866	0.96	k__Bacteria	p__Bacteroidetes	c__Bacteroidia	o__Bacteroidales	f__S24-7	g__	s__
61	Otu72	Species	3.4e-01	2.6e-01	0.4251	0.616	0.96	k__Bacteria	p__Firmicutes	c__Clostridia	o__Clostridiales	f__	g__	s__
62	Otu78	Species	1.6e-01	2.3e-01	-0.3994	0.5664	0.96	k__Bacteria	p__Firmicutes	c__Clostridia	o__Clostridiales	f__Ruminococcaceae	g__	s__
63	Otu82	Species	2.9e-01	2.5e-01	0.2809	0.5191	0.96	k__Bacteria	p__Firmicutes	c__Clostridia	o__Clostridiales	f__	g__	s__
64	Otu84	Species	1.3e-01	4.0e-01	-1.6184	0.5202	0.96	k__Bacteria	p__Firmicutes	c__Clostridia	o__Clostridiales	f__Lachnospiraceae	g__	s__
65	Otu88	Species	3.4e-01	3.2e-01	0.2122	0.595	0.96	k__Bacteria	p__Firmicutes	c__Clostridia	o__Clostridiales	f__	g__	s__
66	Otu89	Species	1.8e-01	1.6e-01	0.2243	0.6079	0.96	k__Bacteria	p__Firmicutes	c__Clostridia	o__Clostridiales	f__Ruminococcaceae	g__Ruminococcus	s__
67	Otu9	Species	3.0e+00	2.7e+00	0.1916	0.5349	0.96	k__Bacteria	p__Proteobacteria	c__Deltaproteobacteria	o__Desulfovibrionales	f__Desulfovibrionaceae	g__Desulfovibrio	s__C21_c20
68	Otu97	Species	2.0e-01	1.6e-01	0.3732	0.4998	0.96	k__Bacteria	p__Firmicutes	c__Clostridia	o__Clostridiales	f__Ruminococcaceae	g__Oscillospira	s__
69	Otu1	Species	7.5e+00	8.2e+00	-0.0928	0.7472	0.96	k__Bacteria	p__Bacteroidetes	c__Bacteroidia	o__Bacteroidales	f__Rikenellaceae	g__	s__
70	Otu10	Species	2.1e+00	2.0e+00	0.0854	0.7495	0.96	k__Bacteria	p__Bacteroidetes	c__Bacteroidia	o__Bacteroidales	f__Rikenellaceae	g__	s__
71	Otu106	Species	2.4e-01	2.9e-01	-0.1426	0.8167	0.96	k__Bacteria	p__Firmicutes	c__Clostridia	o__Clostridiales	f__	g__	s__
72	Otu109	Species	1.3e-01	1.4e-01	-0.0926	0.8394	0.96	k__Bacteria	p__Firmicutes	c__Clostridia	o__Clostridiales	f__Ruminococcaceae	g__Ruminococcus	s__
73	Otu111	Species	1.8e-01	2.2e-01	-0.3151	0.8764	0.96	k__Bacteria	p__Firmicutes	c__Clostridia	o__Clostridiales
74	Otu117	Species	1.7e-01	9.7e-02	0.5584	0.7076	0.96	k__Bacteria	p__Firmicutes	c__Clostridia	o__Clostridiales	f__Lachnospiraceae	g__	s__
75	Otu120	Species	1.5e-01	1.5e-01	0.0695	0.833	0.96	k__Bacteria	p__Bacteroidetes	c__Bacteroidia	o__Bacteroidales	f__S24-7	g__	s__
76	Otu121	Species	1.7e-01	1.5e-01	0.1576	0.8525	0.96	k__Bacteria	p__Firmicutes	c__Clostridia	o__Clostridiales	f__	g__	s__
77	Otu158	Species	1.3e-01	1.6e-01	-0.2137	0.6942	0.96	k__Bacteria	p__Bacteroidetes	c__Bacteroidia	o__Bacteroidales	f__S24-7	g__	s__
78	Otu16	Species	9.8e-01	1.2e+00	-0.3124	0.8572	0.96	k__Bacteria	p__Firmicutes	c__Clostridia	o__Clostridiales
79	Otu22	Species	1.5e+00	1.4e+00	0.0767	0.7066	0.96	k__Bacteria	p__Firmicutes	c__Clostridia	o__Clostridiales	f__Ruminococcaceae	g__Oscillospira	s__
80	Otu23	Species	1.2e+00	1.3e+00	-0.1007	0.8417	0.96	k__Bacteria	p__Deferribacteres	c__Deferribacteres	o__Deferribacterales	f__Deferribacteraceae	g__Mucispirillum	s__schaedleri
81	Otu26	Species	1.1e+00	1.1e+00	0.0987	0.8457	0.96	k__Bacteria	p__Firmicutes	c__Clostridia	o__Clostridiales	f__Lachnospiraceae	g__[Ruminococcus]	s__gnavus
82	Otu29	Species	1.3e+00	1.2e+00	0.0756	0.7036	0.96	k__Bacteria	p__Bacteroidetes	c__Bacteroidia	o__Bacteroidales	f__S24-7	g__	s__
83	Otu3	Species	3.8e+00	4.1e+00	-0.1117	0.6523	0.96	k__Bacteria	p__Firmicutes	c__Clostridia	o__Clostridiales	f__Lachnospiraceae
84	Otu5	Species	3.7e+00	4.4e+00	-0.2745	0.7924	0.96	k__Bacteria	p__Firmicutes	c__Clostridia	o__Clostridiales	f__	g__	s__
85	Otu52	Species	1.3e+00	1.3e+00	-0.0316	0.8742	0.96	k__Bacteria	p__Firmicutes	c__Clostridia	o__Clostridiales	f__	g__	s__
86	Otu54	Species	6.1e-01	7.1e-01	-0.2106	0.7901	0.96	k__Bacteria	p__Firmicutes	c__Clostridia	o__Clostridiales	f__Ruminococcaceae	g__Oscillospira	s__
87	Otu56	Species	8.6e-01	8.4e-01	0.0761	0.8427	0.96	k__Bacteria	p__Firmicutes	c__Clostridia	o__Clostridiales	f__Ruminococcaceae	g__Oscillospira	s__
88	Otu6	Species	2.8e+00	2.7e+00	0.2287	0.7953	0.96	k__Bacteria	p__Firmicutes	c__Clostridia	o__Clostridiales	f__	g__	s__
89	Otu65	Species	4.8e-01	5.0e-01	-0.1156	0.8285	0.96	k__Bacteria	p__Firmicutes	c__Bacilli	o__Lactobacillales	f__Streptococcaceae	g__Lactococcus	s__
90	Otu68	Species	4.9e-01	5.4e-01	-0.1337	0.8204	0.96	k__Bacteria	p__Firmicutes	c__Clostridia	o__Clostridiales	f__Lachnospiraceae	g__[Ruminococcus]	s__gnavus
91	Otu73	Species	3.2e-01	3.5e-01	-0.0801	0.729	0.96	k__Bacteria	p__Firmicutes	c__Clostridia	o__Clostridiales
92	Otu77	Species	4.7e-01	4.6e-01	0.045	0.8031	0.96	k__Bacteria	p__Bacteroidetes	c__Bacteroidia	o__Bacteroidales	f__S24-7	g__	s__
93	Otu91	Species	2.2e-01	2.5e-01	-0.0843	0.877	0.96	k__Bacteria	p__Firmicutes	c__Clostridia	o__Clostridiales	f__Lachnospiraceae	g__[Ruminococcus]	s__gnavus
94	Otu92	Species	2.4e-01	2.7e-01	-0.0962	0.6882	0.96	k__Bacteria	p__Firmicutes	c__Clostridia	o__Clostridiales	f__Ruminococcaceae	g__Oscillospira	s__
95	Otu93	Species	2.2e-01	3.7e-01	-1.0501	0.6469	0.96	k__Bacteria	p__Firmicutes	c__Clostridia	o__Clostridiales	f__	g__	s__
96	Otu1	Genus	1.1e+01	1.3e+01	-0.0643	0.8451	0.96	k__Bacteria	p__Bacteroidetes	c__Bacteroidia	o__Bacteroidales	f__Rikenellaceae	g__	NA
97	Otu131	Genus	7.8e-01	7.2e-01	0.2128	0.319	0.96	k__Bacteria	p__Firmicutes	c__Clostridia	o__Clostridiales	f__Lachnospiraceae	g__Coprococcus	NA
98	Otu14	Genus	4.2e+00	2.8e+00	0.7225	0.302	0.96	k__Bacteria	p__Firmicutes	c__Clostridia	o__Clostridiales	f__Ruminococcaceae	g__	NA
99	Otu15	Genus	3.1e+00	3.5e+00	-0.0666	0.8003	0.96	k__Bacteria	p__Bacteroidetes	c__Bacteroidia	o__Bacteroidales	f__Bacteroidaceae	g__Bacteroides	NA
100	Otu151	Genus	6.9e-02	7.8e-02	-0.0933	0.7572	0.96	k__Bacteria	p__Bacteroidetes	c__Bacteroidia	o__Bacteroidales	f__Rikenellaceae	g__Alistipes	NA
101	Otu162	Genus	9.2e-02	5.8e-02	0.7855	0.6633	0.96	k__Bacteria	p__TM7	c__TM7-3	o__CW040	f__F16	g__	NA
102	Otu18	Genus	1.6e+00	1.4e+00	0.2228	0.4836	0.96	k__Bacteria	p__Bacteroidetes	c__Bacteroidia	o__Bacteroidales	f__Porphyromonadaceae	g__Parabacteroides	NA
103	Otu189	Genus	5.7e-02	4.3e-02	0.5317	0.5595	0.96	k__Bacteria	p__Proteobacteria	c__Alphaproteobacteria	o__RF32	f__	g__	NA
104	Otu19	Genus	1.6e+01	1.6e+01	0.1133	0.4745	0.96	k__Bacteria	p__Firmicutes	c__Clostridia	o__Clostridiales	f__Ruminococcaceae	g__Oscillospira	NA
105	Otu196	Genus	1.8e-01	1.8e-01	0.1007	0.7176	0.96	k__Bacteria	p__Firmicutes	c__Clostridia	o__Clostridiales	f__[Mogibacteriaceae]	g__	NA
106	Otu20	Genus	1.5e+00	7.1e-01	1.1222	0.3758	0.96	k__Bacteria	p__Firmicutes	c__Clostridia	o__Clostridiales	f__Peptostreptococcaceae	g__	NA
107	Otu208	Genus	1.5e-01	1.3e-01	0.3201	0.4638	0.96	k__Bacteria	p__Actinobacteria	c__Coriobacteriia	o__Coriobacteriales	f__Coriobacteriaceae	g__Adlercreutzia	NA
108	Otu23	Genus	1.4e+00	1.6e+00	-0.0809	0.8777	0.96	k__Bacteria	p__Deferribacteres	c__Deferribacteres	o__Deferribacterales	f__Deferribacteraceae	g__Mucispirillum	NA
109	Otu26	Genus	3.4e+00	3.9e+00	-0.1042	0.6635	0.96	k__Bacteria	p__Firmicutes	c__Clostridia	o__Clostridiales	f__Lachnospiraceae	g__[Ruminococcus]	NA
110	Otu263	Genus	3.5e-02	2.3e-02	0.6704	0.2955	0.96	k__Bacteria	p__Firmicutes	c__Erysipelotrichi	o__Erysipelotrichales	f__Erysipelotrichaceae	g__Clostridium	NA
111	Otu273	Genus	3.0e-02	4.0e-02	-0.2754	0.4556	0.96	k__Bacteria	p__Firmicutes	c__Bacilli	o__Lactobacillales	f__Streptococcaceae	g__Streptococcus	NA
112	Otu275	Genus	3.3e-02	6.1e-02	-0.5552	0.6074	0.96	k__Bacteria	p__Firmicutes	c__Erysipelotrichi	o__Erysipelotrichales	f__Erysipelotrichaceae	g__	NA
113	Otu290	Genus	1.8e-02	3.6e-02	-0.7883	0.1451	0.96	k__Bacteria	p__Firmicutes	c__Clostridia	o__Clostridiales	f__Ruminococcaceae	g__Butyricicoccus	NA
114	Otu291	Genus	3.2e-02	4.7e-02	-0.4281	0.3895	0.96	k__Bacteria	p__Firmicutes	c__Clostridia	o__Clostridiales	f__Peptococcaceae	g__	NA
115	Otu298	Genus	2.3e-02	1.6e-02	0.5756	0.503	0.96	k__Bacteria	p__Firmicutes	c__Erysipelotrichi	o__Erysipelotrichales	f__Erysipelotrichaceae	g__Coprobacillus	NA
116	Otu31	Genus	5.1e+00	5.5e+00	0.0418	0.8438	0.96	k__Bacteria	p__Firmicutes	c__Clostridia	o__Clostridiales	f__Lachnospiraceae	g__	NA
117	Otu33	Genus	1.5e+00	9.0e-01	0.8385	0.3669	0.96	k__Bacteria	p__Actinobacteria	c__Actinobacteria	o__Bifidobacteriales	f__Bifidobacteriaceae	g__Bifidobacterium	NA
118	Otu360	Genus	2.4e-03	6.3e-03	-1.5432	0.2993	0.96	k__Bacteria	p__Bacteroidetes	c__Bacteroidia	o__Bacteroidales	f__Prevotellaceae	g__Prevotella	NA
119	Otu38	Genus	1.1e+00	1.0e+00	0.1741	0.368	0.96	k__Bacteria	p__Firmicutes	c__Clostridia	o__Clostridiales	f__Ruminococcaceae	g__Anaerotruncus	NA
120	Otu4	Genus	5.7e+00	4.2e+00	0.4951	0.111	0.96	k__Bacteria	p__Verrucomicrobia	c__Verrucomicrobiae	o__Verrucomicrobiales	f__Verrucomicrobiaceae	g__Akkermansia	NA
121	Otu435	Genus	4.8e-03	3.3e-03	0.5158	0.6434	0.96	k__Bacteria	p__Actinobacteria	c__Coriobacteriia	o__Coriobacteriales	f__Coriobacteriaceae	g__	NA
122	Otu444	Genus	1.3e-02	1.3e-03	-0.5173	0.8658	0.96	k__Bacteria	p__Firmicutes	c__Clostridia	o__Clostridiales	f__Lachnospiraceae	g__Roseburia	NA
123	Otu460	Genus	1.1e-03	1.8e-03	-0.5409	0.8594	0.96	k__Bacteria	p__Firmicutes	c__Bacilli	o__Bacillales	f__Staphylococcaceae	g__Staphylococcus	NA
124	Otu471	Genus	4.8e-03	1.4e-03	1.5911	0.2348	0.96	k__Bacteria	p__Proteobacteria	c__Gammaproteobacteria	o__Enterobacteriales	f__Enterobacteriaceae	g__Enterobacter	NA
125	Otu48	Genus	2.1e+00	9.2e-01	1.2606	0.0997	0.96	k__Bacteria	p__Firmicutes	c__Bacilli	o__Lactobacillales	f__Lactobacillaceae	g__Lactobacillus	NA
126	Otu5	Genus	2.0e+01	2.1e+01	0.0698	0.7955	0.96	k__Bacteria	p__Firmicutes	c__Clostridia	o__Clostridiales	f__	g__	NA
127	Otu51	Genus	1.0e-01	5.5e-02	0.9427	0.4763	0.96	k__Bacteria	p__Firmicutes	c__Erysipelotrichi	o__Erysipelotrichales	f__Erysipelotrichaceae	g__Allobaculum	NA
128	Otu514	Genus	3.9e-03	0.0e+00	2.3218	0.4096	0.96	k__Bacteria	p__Proteobacteria	c__Gammaproteobacteria	o__Pasteurellales	f__Pasteurellaceae	g__Aggregatibacter	NA
129	Otu518	Genus	1.4e-03	4.2e-03	-1.1086	0.5499	0.96	k__Bacteria	p__Firmicutes	c__Bacilli	o__Bacillales	f__Bacillaceae	g__Bacillus	NA
130	Otu537	Genus	6.5e-02	1.4e-01	-0.9476	0.3214	0.96	k__Bacteria	p__Firmicutes	c__Clostridia	o__Clostridiales	f__Clostridiaceae	g__	NA
131	Otu544	Genus	1.3e-03	5.0e-04	0.5647	0.8471	0.96	k__Bacteria	p__Proteobacteria	c__Betaproteobacteria	o__Burkholderiales	f__Alcaligenaceae	g__Sutterella	NA
132	Otu565	Genus	5.3e-04	0.0e+00	0.5647	0.8536	0.96	k__Bacteria	p__Proteobacteria	c__Gammaproteobacteria	o__Enterobacteriales	f__Enterobacteriaceae	g__Trabulsiella	NA
133	Otu65	Genus	6.0e-01	6.9e-01	-0.1023	0.8405	0.96	k__Bacteria	p__Firmicutes	c__Bacilli	o__Lactobacillales	f__Streptococcaceae	g__Lactococcus	NA
134	Otu69	Genus	2.0e+00	1.9e+00	0.0792	0.7066	0.96	k__Bacteria	p__Firmicutes	c__Clostridia	o__Clostridiales	f__Ruminococcaceae	g__Ruminococcus	NA
135	Otu7	Genus	1.1e+01	1.3e+01	-0.1188	0.357	0.96	k__Bacteria	p__Bacteroidetes	c__Bacteroidia	o__Bacteroidales	f__S24-7	g__	NA
136	Otu76	Genus	9.0e-02	9.1e-02	0.1674	0.8645	0.96	k__Bacteria	p__Firmicutes	c__Bacilli	o__Turicibacterales	f__Turicibacteraceae	g__Turicibacter	NA
137	Otu9	Genus	3.7e+00	3.5e+00	0.2077	0.4031	0.96	k__Bacteria	p__Proteobacteria	c__Deltaproteobacteria	o__Desulfovibrionales	f__Desulfovibrionaceae	g__Desulfovibrio	NA
138	Otu1	Family	1.0e+01	1.1e+01	-0.1848	0.5738	0.96	k__Bacteria	p__Bacteroidetes	c__Bacteroidia	o__Bacteroidales	f__Rikenellaceae	NA	NA
139	Otu103	Family	2.4e-01	2.5e-01	-0.0894	0.6038	0.96	k__Bacteria	p__Firmicutes	c__Clostridia	o__Clostridiales	f__Dehalobacteriaceae	NA	NA
140	Otu15	Family	2.7e+00	2.9e+00	-0.1699	0.5197	0.96	k__Bacteria	p__Bacteroidetes	c__Bacteroidia	o__Bacteroidales	f__Bacteroidaceae	NA	NA
141	Otu162	Family	8.2e-02	5.2e-02	0.6193	0.7286	0.96	k__Bacteria	p__TM7	c__TM7-3	o__CW040	f__F16	NA	NA
142	Otu18	Family	1.4e+00	1.2e+00	0.1194	0.7116	0.96	k__Bacteria	p__Bacteroidetes	c__Bacteroidia	o__Bacteroidales	f__Porphyromonadaceae	NA	NA
143	Otu189	Family	5.2e-02	3.2e-02	0.4612	0.6059	0.96	k__Bacteria	p__Proteobacteria	c__Alphaproteobacteria	o__RF32	f__	NA	NA
144	Otu19	Family	2.1e+01	1.9e+01	0.1098	0.5784	0.96	k__Bacteria	p__Firmicutes	c__Clostridia	o__Clostridiales	f__Ruminococcaceae	NA	NA
145	Otu2	Family	8.0e+00	1.1e+01	-0.5945	0.5302	0.96	k__Bacteria	p__Firmicutes	c__Clostridia	o__Clostridiales	f__Clostridiaceae	NA	NA
146	Otu20	Family	1.2e+00	5.4e-01	1.0872	0.3888	0.96	k__Bacteria	p__Firmicutes	c__Clostridia	o__Clostridiales	f__Peptostreptococcaceae	NA	NA
147	Otu208	Family	1.3e-01	1.0e-01	0.2795	0.5338	0.96	k__Bacteria	p__Actinobacteria	c__Coriobacteriia	o__Coriobacteriales	f__Coriobacteriaceae	NA	NA
148	Otu23	Family	1.3e+00	1.4e+00	-0.2043	0.6998	0.96	k__Bacteria	p__Deferribacteres	c__Deferribacteres	o__Deferribacterales	f__Deferribacteraceae	NA	NA
149	Otu291	Family	2.8e-02	3.8e-02	-0.5061	0.334	0.96	k__Bacteria	p__Firmicutes	c__Clostridia	o__Clostridiales	f__Peptococcaceae	NA	NA
150	Otu3	Family	1.3e+01	1.3e+01	-0.1561	0.3084	0.96	k__Bacteria	p__Firmicutes	c__Clostridia	o__Clostridiales	f__Lachnospiraceae	NA	NA
151	Otu33	Family	1.2e+00	6.9e-01	0.8509	0.3641	0.96	k__Bacteria	p__Actinobacteria	c__Actinobacteria	o__Bifidobacteriales	f__Bifidobacteriaceae	NA	NA
152	Otu360	Family	2.1e-03	5.6e-03	-1.669	0.262	0.96	k__Bacteria	p__Bacteroidetes	c__Bacteroidia	o__Bacteroidales	f__Prevotellaceae	NA	NA
153	Otu4	Family	4.9e+00	3.5e+00	0.4243	0.1562	0.96	k__Bacteria	p__Verrucomicrobia	c__Verrucomicrobiae	o__Verrucomicrobiales	f__Verrucomicrobiaceae	NA	NA
154	Otu439	Family	1.0e-02	2.5e-03	1.9727	0.0462	0.96	k__Bacteria	p__Proteobacteria	c__Gammaproteobacteria	o__Enterobacteriales	f__Enterobacteriaceae	NA	NA
155	Otu48	Family	1.7e+00	7.5e-01	1.199	0.128	0.96	k__Bacteria	p__Firmicutes	c__Bacilli	o__Lactobacillales	f__Lactobacillaceae	NA	NA
156	Otu51	Family	1.7e-01	1.2e-01	0.4146	0.4832	0.96	k__Bacteria	p__Firmicutes	c__Erysipelotrichi	o__Erysipelotrichales	f__Erysipelotrichaceae	NA	NA
157	Otu514	Family	3.1e-03	0.0e+00	2.3026	0.395	0.96	k__Bacteria	p__Proteobacteria	c__Gammaproteobacteria	o__Pasteurellales	f__Pasteurellaceae	NA	NA
158	Otu518	Family	1.3e-03	3.7e-03	-1.2848	0.4866	0.96	k__Bacteria	p__Firmicutes	c__Bacilli	o__Bacillales	f__Bacillaceae	NA	NA
159	Otu65	Family	5.3e-01	5.6e-01	-0.2058	0.6653	0.96	k__Bacteria	p__Firmicutes	c__Bacilli	o__Lactobacillales	f__Streptococcaceae	NA	NA
160	Otu7	Family	9.4e+00	1.0e+01	-0.2199	0.0903	0.96	k__Bacteria	p__Bacteroidetes	c__Bacteroidia	o__Bacteroidales	f__S24-7	NA	NA
161	Otu9	Family	3.2e+00	2.9e+00	0.1216	0.6578	0.96	k__Bacteria	p__Proteobacteria	c__Deltaproteobacteria	o__Desulfovibrionales	f__Desulfovibrionaceae	NA	NA
162	Otu460	Family	9.2e-04	1.6e-03	-0.6701	0.8262	0.96	k__Bacteria	p__Firmicutes	c__Bacilli	o__Bacillales	f__Staphylococcaceae	NA	NA
163	Otu5	Family	1.7e+01	1.8e+01	-0.0546	0.8498	0.96	k__Bacteria	p__Firmicutes	c__Clostridia	o__Clostridiales	f__	NA	NA
164	Otu544	Family	1.2e-03	4.1e-04	0.4708	0.8704	0.96	k__Bacteria	p__Proteobacteria	c__Betaproteobacteria	o__Burkholderiales	f__Alcaligenaceae	NA	NA
165	Otu8	Family	2.2e+00	2.2e+00	-0.145	0.8011	0.96	k__Bacteria	p__Bacteroidetes	c__Bacteroidia	o__Bacteroidales	f__	NA	NA
166	Otu1	Order	2.5e+01	2.6e+01	-0.2238	0.5055	0.96	k__Bacteria	p__Bacteroidetes	c__Bacteroidia	o__Bacteroidales	NA	NA	NA
167	Otu189	Order	5.0e-02	3.0e-02	0.6044	0.5185	0.96	k__Bacteria	p__Proteobacteria	c__Alphaproteobacteria	o__RF32	NA	NA	NA
168	Otu2	Order	6.3e+01	6.4e+01	-0.1279	0.3504	0.96	k__Bacteria	p__Firmicutes	c__Clostridia	o__Clostridiales	NA	NA	NA
169	Otu33	Order	1.1e+00	6.6e-01	0.5906	0.4845	0.96	k__Bacteria	p__Actinobacteria	c__Actinobacteria	o__Bifidobacteriales	NA	NA	NA
170	Otu4	Order	4.6e+00	3.4e+00	0.2589	0.4678	0.96	k__Bacteria	p__Verrucomicrobia	c__Verrucomicrobiae	o__Verrucomicrobiales	NA	NA	NA
171	Otu439	Order	9.5e-03	2.3e-03	1.705	0.114	0.96	k__Bacteria	p__Proteobacteria	c__Gammaproteobacteria	o__Enterobacteriales	NA	NA	NA
172	Otu460	Order	2.1e-03	5.0e-03	-1.3501	0.4907	0.96	k__Bacteria	p__Firmicutes	c__Bacilli	o__Bacillales	NA	NA	NA
173	Otu48	Order	2.1e+00	1.2e+00	0.5234	0.301	0.96	k__Bacteria	p__Firmicutes	c__Bacilli	o__Lactobacillales	NA	NA	NA
174	Otu51	Order	1.6e-01	1.1e-01	0.553	0.3408	0.96	k__Bacteria	p__Firmicutes	c__Erysipelotrichi	o__Erysipelotrichales	NA	NA	NA
175	Otu514	Order	2.9e-03	0.0e+00	1.8778	0.5369	0.96	k__Bacteria	p__Proteobacteria	c__Gammaproteobacteria	o__Pasteurellales	NA	NA	NA
176	Otu162	Order	7.7e-02	5.1e-02	0.4453	0.8024	0.96	k__Bacteria	p__TM7	c__TM7-3	o__CW040	NA	NA	NA
177	Otu208	Order	1.2e-01	9.6e-02	0.159	0.6728	0.96	k__Bacteria	p__Actinobacteria	c__Coriobacteriia	o__Coriobacteriales	NA	NA	NA
178	Otu23	Order	1.2e+00	1.3e+00	-0.1583	0.7784	0.96	k__Bacteria	p__Deferribacteres	c__Deferribacteres	o__Deferribacterales	NA	NA	NA
179	Otu76	Order	7.2e-02	6.2e-02	0.1791	0.8483	0.96	k__Bacteria	p__Firmicutes	c__Bacilli	o__Turicibacterales	NA	NA	NA
180	Otu9	Order	3.0e+00	2.7e+00	0.0501	0.8595	0.96	k__Bacteria	p__Proteobacteria	c__Deltaproteobacteria	o__Desulfovibrionales	NA	NA	NA
181	Otu1	Class	2.5e+01	2.6e+01	-0.2238	0.4943	0.96	k__Bacteria	p__Bacteroidetes	c__Bacteroidia	NA	NA	NA	NA
182	Otu162	Class	7.7e-02	5.1e-02	0.445	0.806	0.96	k__Bacteria	p__TM7	c__TM7-3	NA	NA	NA	NA
183	Otu189	Class	5.0e-02	3.0e-02	0.6044	0.5419	0.96	k__Bacteria	p__Proteobacteria	c__Alphaproteobacteria	NA	NA	NA	NA
184	Otu2	Class	6.3e+01	6.4e+01	-0.1279	0.3558	0.96	k__Bacteria	p__Firmicutes	c__Clostridia	NA	NA	NA	NA
185	Otu208	Class	1.2e-01	9.6e-02	0.1594	0.6975	0.96	k__Bacteria	p__Actinobacteria	c__Coriobacteriia	NA	NA	NA	NA
186	Otu23	Class	1.2e+00	1.3e+00	-0.1583	0.7741	0.96	k__Bacteria	p__Deferribacteres	c__Deferribacteres	NA	NA	NA	NA
187	Otu33	Class	1.1e+00	6.6e-01	0.5906	0.476	0.96	k__Bacteria	p__Actinobacteria	c__Actinobacteria	NA	NA	NA	NA
188	Otu4	Class	4.6e+00	3.4e+00	0.2589	0.4585	0.96	k__Bacteria	p__Verrucomicrobia	c__Verrucomicrobiae	NA	NA	NA	NA
189	Otu439	Class	1.2e-02	2.3e-03	2.054	0.0945	0.96	k__Bacteria	p__Proteobacteria	c__Gammaproteobacteria	NA	NA	NA	NA
190	Otu48	Class	2.2e+00	1.3e+00	0.5045	0.2883	0.96	k__Bacteria	p__Firmicutes	c__Bacilli	NA	NA	NA	NA
191	Otu51	Class	1.6e-01	1.1e-01	0.553	0.3595	0.96	k__Bacteria	p__Firmicutes	c__Erysipelotrichi	NA	NA	NA	NA
192	Otu9	Class	3.0e+00	2.7e+00	0.0501	0.8582	0.96	k__Bacteria	p__Proteobacteria	c__Deltaproteobacteria	NA	NA	NA	NA
193	Otu4	Phylum	4.6e+00	3.4e+00	0.4451	0.1026	0.96	k__Bacteria	p__Verrucomicrobia	NA	NA	NA	NA	NA
194	Otu1	Phylum	2.5e+01	2.6e+01	-0.1226	0.6359	0.96	k__Bacteria	p__Bacteroidetes	NA	NA	NA	NA	NA
195	Otu162	Phylum	7.7e-02	5.1e-02	0.5421	0.7858	0.96	k__Bacteria	p__TM7	NA	NA	NA	NA	NA
196	Otu2	Phylum	6.5e+01	6.6e+01	-0.0505	0.6422	0.96	k__Bacteria	p__Firmicutes	NA	NA	NA	NA	NA
197	Otu23	Phylum	1.2e+00	1.3e+00	-0.1047	0.8459	0.96	k__Bacteria	p__Deferribacteres	NA	NA	NA	NA	NA
198	Otu33	Phylum	1.2e+00	7.5e-01	0.6087	0.4297	0.96	k__Bacteria	p__Actinobacteria	NA	NA	NA	NA	NA
199	Otu9	Phylum	3.1e+00	2.8e+00	0.1266	0.5532	0.96	k__Bacteria	p__Proteobacteria	NA	NA	NA	NA	NA
200	Otu76	Family	7.6e-02	6.5e-02	0.1368	0.8873	0.96	k__Bacteria	p__Firmicutes	c__Bacilli	o__Turicibacterales	f__Turicibacteraceae	NA	NA
201	Otu544	Order	1.1e-03	3.8e-04	0.4139	0.8924	0.96	k__Bacteria	p__Proteobacteria	c__Betaproteobacteria	o__Burkholderiales	NA	NA	NA
202	Otu544	Class	1.1e-03	3.8e-04	0.4139	0.8924	0.96	k__Bacteria	p__Proteobacteria	c__Betaproteobacteria	NA	NA	NA	NA
203	Otu103	Species	1.9e-01	1.9e-01	0.0178	0.938	0.97	k__Bacteria	p__Firmicutes	c__Clostridia	o__Clostridiales	f__Dehalobacteriaceae	g__Dehalobacterium	s__
204	Otu31	Species	8.1e-01	7.4e-01	0.0475	0.9379	0.97	k__Bacteria	p__Firmicutes	c__Clostridia	o__Clostridiales	f__Lachnospiraceae	g__	s__
205	Otu37	Species	6.8e-01	7.0e-01	-0.0297	0.944	0.97	k__Bacteria	p__Firmicutes	c__Clostridia	o__Clostridiales	f__Lachnospiraceae	g__	s__
206	Otu8	Species	2.1e+00	2.1e+00	-0.0437	0.9358	0.97	k__Bacteria	p__Bacteroidetes	c__Bacteroidia	o__Bacteroidales	f__	g__	s__
207	Otu128	Genus	2.2e-01	2.4e-01	-0.0872	0.9085	0.97	k__Bacteria	p__Tenericutes	c__Mollicutes	o__RF39	f__	g__	NA
208	Otu163	Genus	2.5e-01	2.6e-01	0.019	0.9449	0.97	k__Bacteria	p__Firmicutes	c__Clostridia	o__Clostridiales	f__Lachnospiraceae	g__Dorea	NA
209	Otu232	Genus	5.0e-02	5.9e-02	-0.066	0.9421	0.97	k__Bacteria	p__Firmicutes	c__Clostridia	o__Clostridiales	f__Clostridiaceae	g__Clostridium	NA
210	Otu128	Family	1.9e-01	1.7e-01	-0.0703	0.9254	0.97	k__Bacteria	p__Tenericutes	c__Mollicutes	o__RF39	f__	NA	NA
211	Otu128	Order	1.7e-01	1.6e-01	-0.0632	0.9286	0.97	k__Bacteria	p__Tenericutes	c__Mollicutes	o__RF39	NA	NA	NA
212	Otu128	Class	1.7e-01	1.6e-01	-0.0632	0.9301	0.97	k__Bacteria	p__Tenericutes	c__Mollicutes	NA	NA	NA	NA
213	Otu128	Phylum	1.7e-01	1.6e-01	-0.0896	0.9089	0.97	k__Bacteria	p__Tenericutes	NA	NA	NA	NA	NA
214	Otu8	Genus	2.4e+00	2.7e+00	-0.0261	0.9639	0.98	k__Bacteria	p__Bacteroidetes	c__Bacteroidia	o__Bacteroidales	f__	g__	NA
215	Otu196	Family	1.5e-01	1.5e-01	0.0147	0.9609	0.98	k__Bacteria	p__Firmicutes	c__Clostridia	o__Clostridiales	f__[Mogibacteriaceae]	NA	NA
216	Otu66	Species	2.9e-01	1.0e-01	-0.0151	0.9775	0.99	k__Bacteria	p__Firmicutes	c__Clostridia	o__Clostridiales	f__Lachnospiraceae	g__	s__
217	Otu103	Genus	2.8e-01	3.0e-01	0.0021	0.9899	0.99	k__Bacteria	p__Firmicutes	c__Clostridia	o__Clostridiales	f__Dehalobacteriaceae	g__Dehalobacterium	NA
218	Otu167	Species	1.8e-01	1.8e-01	-0.0011	0.9988	1	k__Bacteria	p__Firmicutes	c__Clostridia	o__Clostridiales	f__Lachnospiraceae	g__[Ruminococcus]	s__gnavus
