# Supplementary material for: Lactobacillus rhamnosus Sex-Specifically Attenuates Depressive-like Behavior and Mitigates Metabolic Consequences in Obesity
Source: Biol Psychiatry Glob Open Sci. 2023 Mar 15;3(4):651–62. doi: 10.1016/j.bpsgos.2023.02.011 (PMC10593880; doi:10.1016/j.bpsgos.2023.02.011)
Supplement: Supplementary Data [file mmc1.zip › Plasma_KEGG-PEA_males.xlsx]

## Sheet: PEA_HFD_vehicle.LFD_vehicle
MAP_ID	MAP_NAME	N_metab	N_mapped	N_significant	N_mapped_significant	Fisher_Test_p_value
map01040	Biosynthesis of unsaturated fatty acids	161	13	12	3	0.0593379393159398
map00600	Sphingolipid metabolism	161	1	12	1	0.0745341614906831
map00904	Diterpenoid biosynthesis	161	1	12	1	0.0745341614906831
map00920	Sulfur metabolism	161	2	12	1	0.143944099378882
map00230	Purine metabolism	161	11	12	2	0.192019677846711
map00311	Penicillin and cephalosporin biosynthesis	161	3	12	1	0.208552091878589
map00061	Fatty acid biosynthesis	161	4	12	1	0.268662059584013
map00680	Methane metabolism	161	4	12	1	0.268662059584013
map00300	Lysine biosynthesis	161	5	12	1	0.324560500889693
map00310	Lysine degradation	161	6	12	1	0.37651738543664
map00480	Glutathione metabolism	161	6	12	1	0.37651738543664
map00270	Cysteine and methionine metabolism	161	8	12	1	0.469608798855317
map00460	Cyanoamino acid metabolism	161	8	12	1	0.469608798855317
map04976	Bile secretion	161	9	12	1	0.511208108749017
map00630	Glyoxylate and dicarboxylate metabolism	161	10	12	1	0.549796942268832
map00260	Glycine, serine and threonine metabolism	161	11	12	1	0.585574668711044
map00330	Arginine and proline metabolism	161	15	12	0	0.605541986986061
map02010	ABC transporters	161	29	12	1	0.69547753630132
map00240	Pyrimidine metabolism	161	9	12	0	1
map01230	Biosynthesis of amino acids	161	28	12	2	1
map00010	Glycolysis / Gluconeogenesis	161	4	12	0	1
map00020	Citrate cycle (TCA cycle)	161	5	12	0	1
map00030	Pentose phosphate pathway	161	4	12	0	1
map00040	Pentose and glucuronate interconversions	161	6	12	0	1
map00051	Fructose and mannose metabolism	161	6	12	0	1
map00052	Galactose metabolism	161	8	12	0	1
map00053	Ascorbate and aldarate metabolism	161	8	12	0	1
map00062	Fatty acid elongation	161	1	12	0	1
map00071	Fatty acid metabolism	161	2	12	0	1
map00072	Synthesis and degradation of ketone bodies	161	1	12	0	1
map00073	Cutin, suberine and wax biosynthesis	161	1	12	0	1
map00100	Steroid biosynthesis	161	1	12	0	1
map00120	Primary bile acid biosynthesis	161	3	12	0	1
map00121	Secondary bile acid biosynthesis	161	2	12	0	1
map00130	Ubiquinone and other terpenoid-quinone biosynthesis	161	2	12	0	1
map00140	Steroid hormone biosynthesis	161	2	12	0	1
map00190	Oxidative phosphorylation	161	2	12	0	1
map00195	Photosynthesis	161	1	12	0	1
map00231	Puromycin biosynthesis	161	1	12	0	1
map00232	Caffeine metabolism	161	2	12	0	1
map00250	Alanine, aspartate and glutamate metabolism	161	10	12	0	1
map00280	Valine, leucine and isoleucine degradation	161	3	12	0	1
map00281	Geraniol degradation	161	1	12	0	1
map00290	Valine, leucine and isoleucine biosynthesis	161	5	12	0	1
map00331	Clavulanic acid biosynthesis	161	1	12	0	1
map00340	Histidine metabolism	161	10	12	0	1
map00350	Tyrosine metabolism	161	3	12	0	1
map00360	Phenylalanine metabolism	161	8	12	0	1
map00361	Chlorocyclohexane and chlorobenzene degradation	161	1	12	0	1
map00362	Benzoate degradation	161	3	12	0	1
map00363	Bisphenol degradation	161	1	12	0	1
map00365	Furfural degradation	161	1	12	0	1
map00380	Tryptophan metabolism	161	2	12	0	1
map00400	Phenylalanine, tyrosine and tryptophan biosynthesis	161	5	12	0	1
map00401	Novobiocin biosynthesis	161	2	12	0	1
map00410	beta-Alanine metabolism	161	6	12	0	1
map00430	Taurine and hypotaurine metabolism	161	6	12	0	1
map00440	Phosphonate and phosphinate metabolism	161	1	12	0	1
map00450	Selenocompound metabolism	161	1	12	0	1
map00471	D-Glutamine and D-glutamate metabolism	161	3	12	0	1
map00472	D-Arginine and D-ornithine metabolism	161	2	12	0	1
map00473	D-Alanine metabolism	161	2	12	0	1
map00500	Starch and sucrose metabolism	161	7	12	0	1
map00520	Amino sugar and nucleotide sugar metabolism	161	7	12	0	1
map00521	Streptomycin biosynthesis	161	3	12	0	1
map00523	Polyketide sugar unit biosynthesis	161	1	12	0	1
map00524	Butirosin and neomycin biosynthesis	161	2	12	0	1
map00550	Peptidoglycan biosynthesis	161	1	12	0	1
map00561	Glycerolipid metabolism	161	2	12	0	1
map00562	Inositol phosphate metabolism	161	3	12	0	1
map00564	Glycerophospholipid metabolism	161	5	12	0	1
map00590	Arachidonic acid metabolism	161	1	12	0	1
map00591	Linoleic acid metabolism	161	3	12	0	1
map00620	Pyruvate metabolism	161	3	12	0	1
map00621	Dioxin degradation	161	2	12	0	1
map00622	Xylene degradation	161	1	12	0	1
map00623	Toluene degradation	161	3	12	0	1
map00625	Chloroalkane and chloroalkene degradation	161	1	12	0	1
map00627	Aminobenzoate degradation	161	2	12	0	1
map00640	Propanoate metabolism	161	4	12	0	1
map00643	Styrene degradation	161	1	12	0	1
map00650	Butanoate metabolism	161	7	12	0	1
map00660	C5-Branched dibasic acid metabolism	161	3	12	0	1
map00710	Carbon fixation in photosynthetic organisms	161	4	12	0	1
map00720	Carbon fixation pathways in prokaryotes	161	5	12	0	1
map00730	Thiamine metabolism	161	5	12	0	1
map00750	Vitamin B6 metabolism	161	2	12	0	1
map00760	Nicotinate and nicotinamide metabolism	161	6	12	0	1
map00770	Pantothenate and CoA biosynthesis	161	7	12	0	1
map00780	Biotin metabolism	161	3	12	0	1
map00791	Atrazine degradation	161	1	12	0	1
map00860	Porphyrin and chlorophyll metabolism	161	3	12	0	1
map00900	Terpenoid backbone biosynthesis	161	1	12	0	1
map00901	Indole alkaloid biosynthesis	161	2	12	0	1
map00902	Monoterpenoid biosynthesis	161	1	12	0	1
map00908	Zeatin biosynthesis	161	3	12	0	1
map00909	Sesquiterpenoid and triterpenoid biosynthesis	161	1	12	0	1
map00910	Nitrogen metabolism	161	6	12	0	1
map00940	Phenylpropanoid biosynthesis	161	4	12	0	1
map00950	Isoquinoline alkaloid biosynthesis	161	1	12	0	1
map00960	Tropane, piperidine and pyridine alkaloid biosynthesis	161	5	12	0	1
map00965	Betalain biosynthesis	161	1	12	0	1
map00966	Glucosinolate biosynthesis	161	7	12	0	1
map00970	Aminoacyl-tRNA biosynthesis	161	20	12	1	1
map00981	Insect hormone biosynthesis	161	1	12	0	1
map00984	Steroid degradation	161	1	12	0	1
map01055	Biosynthesis of vancomycin group antibiotics	161	1	12	0	1
map01220	Degradation of aromatic compounds	161	3	12	0	1
map02020	Two-component system	161	7	12	0	1
map02030	Bacterial chemotaxis	161	2	12	0	1
map02060	Phosphotransferase system (PTS)	161	10	12	0	1
map04066	HIF-1 signaling pathway	161	4	12	0	1
map04070	Phosphatidylinositol signaling system	161	2	12	0	1
map04080	Neuroactive ligand-receptor interaction	161	5	12	0	1
map04111	Cell cycle - yeast	161	1	12	0	1
map04113	Meiosis - yeast	161	1	12	0	1
map04122	Sulfur relay system	161	3	12	0	1
map04142	Lysosome	161	1	12	0	1
map04150	mTOR signaling pathway	161	1	12	0	1
map04151	PI3K-Akt signaling pathway	161	1	12	0	1
map04270	Vascular smooth muscle contraction	161	1	12	0	1
map04340	Hedgehog signaling pathway	161	1	12	0	1
map04540	Gap junction	161	1	12	0	1
map04664	Fc epsilon RI signaling pathway	161	2	12	0	1
map04666	Fc gamma R-mediated phagocytosis	161	1	12	0	1
map04713	Circadian entrainment	161	1	12	0	1
map04720	Long-term potentiation	161	1	12	0	1
map04721	Synaptic vesicle cycle	161	4	12	0	1
map04723	Retrograde endocannabinoid signaling	161	4	12	0	1
map04724	Glutamatergic synapse	161	2	12	0	1
map04725	Cholinergic synapse	161	1	12	0	1
map04726	Serotonergic synapse	161	2	12	0	1
map04727	GABAergic synapse	161	5	12	0	1
map04728	Dopaminergic synapse	161	1	12	0	1
map04730	Long-term depression	161	2	12	0	1
map04742	Taste transduction	161	2	12	0	1
map04745	Phototransduction - fly	161	2	12	0	1
map04910	Insulin signaling pathway	161	1	12	0	1
map04911	Insulin secretion	161	2	12	0	1
map04912	GnRH signaling pathway	161	1	12	0	1
map04913	Ovarian steroidogenesis	161	2	12	0	1
map04915	Estrogen signaling pathway	161	1	12	0	1
map04916	Melanogenesis	161	1	12	0	1
map04930	Type II diabetes mellitus	161	2	12	0	1
map04964	Proximal tubule bicarbonate reclamation	161	4	12	0	1
map04971	Gastric acid secretion	161	1	12	0	1
map04973	Carbohydrate digestion and absorption	161	4	12	0	1
map04974	Protein digestion and absorption	161	21	12	1	1
map04975	Fat digestion and absorption	161	1	12	0	1
map04977	Vitamin digestion and absorption	161	5	12	0	1
map04978	Mineral absorption	161	15	12	1	1
map05012	Parkinson's disease	161	3	12	0	1
map05014	Amyotrophic lateral sclerosis (ALS)	161	2	12	0	1
map05016	Huntington's disease	161	1	12	0	1
map05030	Cocaine addiction	161	2	12	0	1
map05031	Amphetamine addiction	161	2	12	0	1
map05032	Morphine addiction	161	2	12	0	1
map05033	Nicotine addiction	161	2	12	0	1
map05034	Alcoholism	161	2	12	0	1
map05120	Epithelial cell signaling in Helicobacter pylori infection	161	1	12	0	1
map05132	Salmonella infection	161	1	12	0	1
map05133	Pertussis	161	1	12	0	1
map05140	Leishmaniasis	161	1	12	0	1
map05142	Chagas disease (American trypanosomiasis)	161	1	12	0	1
map05143	African trypanosomiasis	161	2	12	0	1
map05146	Amoebiasis	161	2	12	0	1
map05200	Pathways in cancer	161	2	12	0	1
map05211	Renal cell carcinoma	161	1	12	0	1
map05217	Basal cell carcinoma	161	1	12	0	1
map05310	Asthma	161	1	12	0	1
map01210	2-Oxocarboxylic acid metabolism	161	16	12	1	1

## Sheet: PEA_HFD_LR.HFD_vehicle
MAP_ID	MAP_NAME	N_metab	N_mapped	N_significant	N_mapped_significant	Fisher_Test_p_value
map04978	Mineral absorption	161	15	13	7	1.70745e+09
map00460	Cyanoamino acid metabolism	161	8	13	5	7.46276e+09
map00970	Aminoacyl-tRNA biosynthesis	161	20	13	7	0.000171286357917239
map04974	Protein digestion and absorption	161	21	13	7	0.000247543499369377
map00280	Valine, leucine and isoleucine degradation	161	3	13	3	0.000418961678190554
map00966	Glucosinolate biosynthesis	161	7	13	4	0.000805781030368818
map01230	Biosynthesis of amino acids	161	28	13	7	0.00193112954107986
map02010	ABC transporters	161	29	13	7	0.00244839716940486
map00290	Valine, leucine and isoleucine biosynthesis	161	5	13	3	0.00380098869937855
map01210	2-Oxocarboxylic acid metabolism	161	16	13	4	0.0271975874236007
map00960	Tropane, piperidine and pyridine alkaloid biosynthesis	161	5	13	2	0.0525714408452743
map00910	Nitrogen metabolism	161	6	13	2	0.075237195848976
map00450	Selenocompound metabolism	161	1	13	1	0.0807453416149071
map00473	D-Alanine metabolism	161	2	13	1	0.155434782608695
map02030	Bacterial chemotaxis	161	2	13	1	0.155434782608695
map00250	Alanine, aspartate and glutamate metabolism	161	10	13	2	0.187217298458495
map00260	Glycine, serine and threonine metabolism	161	11	13	2	0.218432764481901
map00120	Primary bile acid biosynthesis	161	3	13	1	0.224487284659557
map00311	Penicillin and cephalosporin biosynthesis	161	3	13	1	0.224487284659557
map00860	Porphyrin and chlorophyll metabolism	161	3	13	1	0.224487284659557
map04122	Sulfur relay system	161	3	13	1	0.224487284659557
map00640	Propanoate metabolism	161	4	13	1	0.28829529288377
map00680	Methane metabolism	161	4	13	1	0.28829529288377
map00710	Carbon fixation in photosynthetic organisms	161	4	13	1	0.28829529288377
map00940	Phenylpropanoid biosynthesis	161	4	13	1	0.28829529288377
map04721	Synaptic vesicle cycle	161	4	13	1	0.28829529288377
map04973	Carbohydrate digestion and absorption	161	4	13	1	0.28829529288377
map00400	Phenylalanine, tyrosine and tryptophan biosynthesis	161	5	13	1	0.347226255893395
map00564	Glycerophospholipid metabolism	161	5	13	1	0.347226255893395
map00730	Thiamine metabolism	161	5	13	1	0.347226255893395
map04080	Neuroactive ligand-receptor interaction	161	5	13	1	0.347226255893395
map00310	Lysine degradation	161	6	13	1	0.401624067902279
map00430	Taurine and hypotaurine metabolism	161	6	13	1	0.401624067902279
map00480	Glutathione metabolism	161	6	13	1	0.401624067902279
map00500	Starch and sucrose metabolism	161	7	13	1	0.451810436400797
map00770	Pantothenate and CoA biosynthesis	161	7	13	1	0.451810436400797
map00270	Cysteine and methionine metabolism	161	8	13	1	0.498086178782548
map00360	Phenylalanine metabolism	161	8	13	1	0.498086178782548
map00240	Pyrimidine metabolism	161	9	13	1	0.540732451173573
map00630	Glyoxylate and dicarboxylate metabolism	161	10	13	1	0.58001191258636
map02060	Phosphotransferase system (PTS)	161	10	13	1	0.58001191258636
map01040	Biosynthesis of unsaturated fatty acids	161	13	13	0	0.60237941895831
map00071	Fatty acid metabolism	161	2	13	0	1
map00121	Secondary bile acid biosynthesis	161	2	13	0	1
map00130	Ubiquinone and other terpenoid-quinone biosynthesis	161	2	13	0	1
map00140	Steroid hormone biosynthesis	161	2	13	0	1
map00190	Oxidative phosphorylation	161	2	13	0	1
map00230	Purine metabolism	161	11	13	1	1
map00232	Caffeine metabolism	161	2	13	0	1
map00340	Histidine metabolism	161	10	13	0	1
map00380	Tryptophan metabolism	161	2	13	0	1
map00401	Novobiocin biosynthesis	161	2	13	0	1
map00472	D-Arginine and D-ornithine metabolism	161	2	13	0	1
map00524	Butirosin and neomycin biosynthesis	161	2	13	0	1
map00561	Glycerolipid metabolism	161	2	13	0	1
map00621	Dioxin degradation	161	2	13	0	1
map00627	Aminobenzoate degradation	161	2	13	0	1
map00750	Vitamin B6 metabolism	161	2	13	0	1
map00901	Indole alkaloid biosynthesis	161	2	13	0	1
map00920	Sulfur metabolism	161	2	13	0	1
map04070	Phosphatidylinositol signaling system	161	2	13	0	1
map04664	Fc epsilon RI signaling pathway	161	2	13	0	1
map04724	Glutamatergic synapse	161	2	13	0	1
map04726	Serotonergic synapse	161	2	13	0	1
map04730	Long-term depression	161	2	13	0	1
map04742	Taste transduction	161	2	13	0	1
map04745	Phototransduction - fly	161	2	13	0	1
map04911	Insulin secretion	161	2	13	0	1
map04913	Ovarian steroidogenesis	161	2	13	0	1
map04930	Type II diabetes mellitus	161	2	13	0	1
map05014	Amyotrophic lateral sclerosis (ALS)	161	2	13	0	1
map05030	Cocaine addiction	161	2	13	0	1
map05031	Amphetamine addiction	161	2	13	0	1
map05032	Morphine addiction	161	2	13	0	1
map05033	Nicotine addiction	161	2	13	0	1
map05034	Alcoholism	161	2	13	0	1
map05143	African trypanosomiasis	161	2	13	0	1
map05146	Amoebiasis	161	2	13	0	1
map05200	Pathways in cancer	161	2	13	0	1
map00010	Glycolysis / Gluconeogenesis	161	4	13	0	1
map00020	Citrate cycle (TCA cycle)	161	5	13	0	1
map00030	Pentose phosphate pathway	161	4	13	0	1
map00040	Pentose and glucuronate interconversions	161	6	13	0	1
map00051	Fructose and mannose metabolism	161	6	13	0	1
map00052	Galactose metabolism	161	8	13	0	1
map00053	Ascorbate and aldarate metabolism	161	8	13	0	1
map00061	Fatty acid biosynthesis	161	4	13	0	1
map00062	Fatty acid elongation	161	1	13	0	1
map00072	Synthesis and degradation of ketone bodies	161	1	13	0	1
map00073	Cutin, suberine and wax biosynthesis	161	1	13	0	1
map00100	Steroid biosynthesis	161	1	13	0	1
map00195	Photosynthesis	161	1	13	0	1
map00231	Puromycin biosynthesis	161	1	13	0	1
map00281	Geraniol degradation	161	1	13	0	1
map00300	Lysine biosynthesis	161	5	13	0	1
map00330	Arginine and proline metabolism	161	15	13	1	1
map00331	Clavulanic acid biosynthesis	161	1	13	0	1
map00361	Chlorocyclohexane and chlorobenzene degradation	161	1	13	0	1
map00363	Bisphenol degradation	161	1	13	0	1
map00365	Furfural degradation	161	1	13	0	1
map00410	beta-Alanine metabolism	161	6	13	0	1
map00440	Phosphonate and phosphinate metabolism	161	1	13	0	1
map00520	Amino sugar and nucleotide sugar metabolism	161	7	13	0	1
map00523	Polyketide sugar unit biosynthesis	161	1	13	0	1
map00550	Peptidoglycan biosynthesis	161	1	13	0	1
map00590	Arachidonic acid metabolism	161	1	13	0	1
map00600	Sphingolipid metabolism	161	1	13	0	1
map00622	Xylene degradation	161	1	13	0	1
map00625	Chloroalkane and chloroalkene degradation	161	1	13	0	1
map00643	Styrene degradation	161	1	13	0	1
map00650	Butanoate metabolism	161	7	13	0	1
map00720	Carbon fixation pathways in prokaryotes	161	5	13	0	1
map00760	Nicotinate and nicotinamide metabolism	161	6	13	0	1
map00791	Atrazine degradation	161	1	13	0	1
map00900	Terpenoid backbone biosynthesis	161	1	13	0	1
map00902	Monoterpenoid biosynthesis	161	1	13	0	1
map00904	Diterpenoid biosynthesis	161	1	13	0	1
map00909	Sesquiterpenoid and triterpenoid biosynthesis	161	1	13	0	1
map00950	Isoquinoline alkaloid biosynthesis	161	1	13	0	1
map00965	Betalain biosynthesis	161	1	13	0	1
map00981	Insect hormone biosynthesis	161	1	13	0	1
map00984	Steroid degradation	161	1	13	0	1
map01055	Biosynthesis of vancomycin group antibiotics	161	1	13	0	1
map02020	Two-component system	161	7	13	0	1
map04066	HIF-1 signaling pathway	161	4	13	0	1
map04111	Cell cycle - yeast	161	1	13	0	1
map04113	Meiosis - yeast	161	1	13	0	1
map04142	Lysosome	161	1	13	0	1
map04150	mTOR signaling pathway	161	1	13	0	1
map04151	PI3K-Akt signaling pathway	161	1	13	0	1
map04270	Vascular smooth muscle contraction	161	1	13	0	1
map04340	Hedgehog signaling pathway	161	1	13	0	1
map04540	Gap junction	161	1	13	0	1
map04666	Fc gamma R-mediated phagocytosis	161	1	13	0	1
map04713	Circadian entrainment	161	1	13	0	1
map04720	Long-term potentiation	161	1	13	0	1
map04723	Retrograde endocannabinoid signaling	161	4	13	0	1
map04725	Cholinergic synapse	161	1	13	0	1
map04727	GABAergic synapse	161	5	13	0	1
map04728	Dopaminergic synapse	161	1	13	0	1
map04910	Insulin signaling pathway	161	1	13	0	1
map04912	GnRH signaling pathway	161	1	13	0	1
map04915	Estrogen signaling pathway	161	1	13	0	1
map04916	Melanogenesis	161	1	13	0	1
map04964	Proximal tubule bicarbonate reclamation	161	4	13	0	1
map04971	Gastric acid secretion	161	1	13	0	1
map04975	Fat digestion and absorption	161	1	13	0	1
map04976	Bile secretion	161	9	13	0	1
map04977	Vitamin digestion and absorption	161	5	13	0	1
map05016	Huntington's disease	161	1	13	0	1
map05120	Epithelial cell signaling in Helicobacter pylori infection	161	1	13	0	1
map05132	Salmonella infection	161	1	13	0	1
map05133	Pertussis	161	1	13	0	1
map05140	Leishmaniasis	161	1	13	0	1
map05142	Chagas disease (American trypanosomiasis)	161	1	13	0	1
map05211	Renal cell carcinoma	161	1	13	0	1
map05217	Basal cell carcinoma	161	1	13	0	1
map05310	Asthma	161	1	13	0	1
map00350	Tyrosine metabolism	161	3	13	0	1
map00362	Benzoate degradation	161	3	13	0	1
map00471	D-Glutamine and D-glutamate metabolism	161	3	13	0	1
map00521	Streptomycin biosynthesis	161	3	13	0	1
map00562	Inositol phosphate metabolism	161	3	13	0	1
map00591	Linoleic acid metabolism	161	3	13	0	1
map00620	Pyruvate metabolism	161	3	13	0	1
map00623	Toluene degradation	161	3	13	0	1
map00660	C5-Branched dibasic acid metabolism	161	3	13	0	1
map00780	Biotin metabolism	161	3	13	0	1
map00908	Zeatin biosynthesis	161	3	13	0	1
map01220	Degradation of aromatic compounds	161	3	13	0	1
map05012	Parkinson's disease	161	3	13	0	1
