# Supplementary material for: Lactobacillus rhamnosus Sex-Specifically Attenuates Depressive-like Behavior and Mitigates Metabolic Consequences in Obesity
Source: Biol Psychiatry Glob Open Sci. 2023 Mar 15;3(4):651–62. doi: 10.1016/j.bpsgos.2023.02.011 (PMC10593880; doi:10.1016/j.bpsgos.2023.02.011)
Supplement: Supplementary Data [file mmc1.zip › Plasma_Norm_Data_LFD-HFD-LR.xlsx]

## Sheet: Plasma_Norm_Data
													LFD vehicle							HFD vehicle								HFD LR
Peak_ID	Compound_Name	mz_mean	Chem_Sum_Formula	Exact_Mass	Adduct	mz_diff_ppm	RT_diff	Pubchem_CID	Pubchem_SID	CAS_Number	FA_composition	sample_count	Plasma_1	Plasma_2	Plasma_3	Plasma_4	Plasma_5	Plasma_6	Plasma_7	Plasma_8	Plasma_9	Plasma_10	Plasma_11	Plasma_12	Plasma_13	Plasma_14	Plasma_15	Plasma_16	Plasma_17	Plasma_18	Plasma_19	Plasma_20	Plasma_21	Plasma_22	Plasma_23	Plasma_24	Plasma_25
GC_0113	(S)-Lactate	117	C3H6O3	90031694	NA	NA	-2347.3	107689	3486	79-33-4	NA	40	15347387	8728756	19329407	5830341	8454470	9773527	10728107	9252395	7110841	5979904	11509797	6651272	11609511	8349817	6606394	8389175	3368	6951870	12940035	6553327	6826393	7468716	7685371	6551978	5371528
GC_0114	2-Hydroxypyridine	152	C5H5NO	95037114	NA	NA	-263.7	8871	5514	142-08-5	NA	40	52948	55613	58431	56204	54470	91194	38202	60820	46656	45619	41377	42101	70684	68671	51180	63227	21432	61858	41184	48474	26452	86542	40344	56976	41998
GC_0001	L-Alanine	116	C3H7NO2	890477	NA	NA	-126.7	5950	3343	56-41-7	NA	40	3264948	3342546	3672219	2345526	3078474	3915412	1907940	3772291	2772423	2712926	4324774	2278971	2986200	2825921	2681548	1930935	2908655	2024951	3209253	2177686	2223879	3223642	2537559	2255879	1877121
GC_0002	Pyruvic acid	174	C3H4O3	88016	NA	NA	-835.3	1060	3324	127-17-3	NA	40	88860	64249	95461	31306	55167	88095	29981	53050	43655	21053	46211	33349	59128	39356	26195	42484	41548	42853	40196	25628	23955	28630	22968	52617	19108
GC_0116	NA	204	NA	NA	NA	NA	-386.7	NA	NA	NA	NA	40	33917	30158	50033	12668	23729	30221	7157	29564	43220	21531	14612	19241	35624	19280	17462	17748	21151	9789	36407	9071	8974	16426	17228	22052	11918
GC_0120	NA	151	NA	NA	NA	NA	-753.6	NA	NA	NA	NA	40	9062	44057	27290	66727	50650	23719	47091	19870	21394	43877	24411	44954	18951	21083	41154	18266	9799	78756	15945	45026	24258	37122	21998	37001	31812
GC_0121	NA	198	NA	NA	NA	NA	-847.5	NA	NA	NA	NA	40	2149	15362	6161	23499	26333	30480	21197	13670	3845	16966	9629	6521	15546	22207	12792	22937	3968	40450	3874	22937	11354	28212	10145	27889	14980
GC_0450	Ergothioneine	140	C9H16N3O2S+	230096324	NA	NA	1402.7	NA	NA	NA	NA	40	17830	25896	27377	29949	23328	19016	28631	15076	20678	24044	16272	28640	15167	20442	20424	21592	8480	53186	15512	26060	13387	31084	15946	20910	18804
GC_0122	NA	171	NA	NA	NA	NA	-487.8	NA	NA	NA	NA	40	89749	145485	138850	250103	152471	51461	80935	62223	126916	129607	205996	150328	37581	58601	119253	43940	2583079	226223	154861	274294	258163	55378	106694	81562	145438
GC_0625	(S)-Methyl-3-hydroxybutanoate	147	C5H10O3	1180629952	NA	NA	411.8	NA	NA	NA	NA	40	274333	290687	454950	255082	266362	246459	235073	311225	226993	289472	551532	247251	368266	266300	199841	265214	581134	193806	326471	254834	344257	192806	237515	220032	273117
GC_0127	Oxalate	147	C2H2O4	89995309	NA	NA	-653.3	971	3509	144-62-7	NA	40	837853	2502201	1851078	2949142	2315000	2761462	2384646	1673092	1581091	2123046	1465771	2112210	1810281	2263489	1884757	1956468	894459	3861565	1003687	2107260	1164068	3154138	1364104	2332199	1742213
GC_0003	L-Valine	144	C5H11NO2	1170789789	NA	NA	345.3	6287	3483	72-18-4	NA	40	1318924	1292037	1298580	1136444	1377438	1332173	648875	1550540	1096543	881797	1146960	910672	808540	1138230	876790	673408	1078018	553511	1023098	699625	854554	1020080	834032	710018	661329
GC_0129	NA	174	NA	NA	NA	NA	-1112.3	NA	NA	NA	NA	40	9382	36291	19589	37957	42941	48951	18174	32511	12150	35765	24784	18611	29868	41450	31802	39230	15132	45659	17474	33574	20408	42197	22937	41206	36281
GC_1869	NA	341	NA	NA	NA	NA	890.3	NA	NA	NA	NA	40	3987	10924	9901	21049	48327	43721	28141	35857	3366	29599	35219	12410	4984	33554	44417	39016	181902	24686	7930	18010	17951	14154	36355	4747	16498
GC_0004	NA	174	NA	NA	NA	NA	-41.1	NA	NA	NA	NA	40	13537	48478	24544	38069	20143	49426	12981	45668	8805	50268	22983	32875	33087	36468	24411	46322	8381	22827	16356	18771	15265	32838	26465	28002	26944
GC_0131	NA	110	NA	NA	NA	NA	678.2	NA	NA	NA	NA	40	19883	15107	24554	13140	17551	17464	8835	14430	20549	12976	15517	14946	17848	14345	19231	12566	14995	15254	18871	11492	11729	18759	14584	13869	15011
GC_0005	Glycerol	117	C3H8O3	920473	NA	NA	1186	753	3416	56-81-5	NA	40	698051	612386	1279588	442561	551859	643936	1030873	710763	713646	571511	592250	456323	622814	619097	572360	363015	512505	418132	941249	304579	360712	570902	521890	497769	545009
GC_0006	L-Leucine	158	C6H13NO2	1310946289	NA	NA	-1112.3	857	3423	61-90-5	NA	40	571000	516839	633358	592739	650461	549315	385498	699272	452416	373728	541973	445829	484173	463279	508146	284273	451344	323541	482349	333950	381109	501323	388238	314437	301866
GC_0135	NA	228	NA	NA	NA	NA	-1532.5	NA	NA	NA	NA	40	160753	852905	449267	1150173	747231	900912	898228	586137	344114	736112	388570	659136	549955	798120	544065	598274	138076	1814798	239360	883143	310367	1031120	389075	746685	524881
GC_0007	L-Isoleucine	158	C6H13NO2	1310946289	NA	NA	473.1	6306	3697	73-32-5	NA	40	348634	333779	394256	394667	409041	354291	221105	438895	280893	240436	302784	262477	264432	291108	307299	162033	255785	198201	277245	196797	229174	283168	216232	195959	169166
GC_0008	Glycine	174	C2H5NO2	75032	NA	NA	-1950	750	3339	56-40-6	NA	40	263032	574084	275965	414809	197276	674205	117250	504028	236743	591585	282686	312160	440471	399215	271294	380051	78363	271761	220039	187227	173777	361224	300447	266742	255026
GC_0009	Orthophosphate	299	H3PO4	97976895	NA	NA	303.9	1004	3311	7664-38-2	NA	40	4419746	4103679	5544595	3480838	3321071	4216046	2447558	3895162	3443881	3540578	4422045	3127773	3441523	4037626	2963137	3932308	4978667	3169918	5193827	2811208	2901796	4009936	4134733	2509109	3237033
GC_0010	L-Proline	142	C5H9NO2	1150633289	NA	NA	153.7	145742	3448	147-85-3	NA	40	544618	727034	543483	798695	776125	661419	338759	1051237	630257	567906	785229	612653	353974	623824	581516	373849	670670	506511	608160	518290	621992	488400	458802	405200	364660
GC_0137	Urea	171	CH4N2O	600324	NA	NA	1874.2	1176	3386	57-13-6	NA	40	3676489	2413551	4521654	2003656	3212767	2555854	1415754	2222877	3908062	2100417	2829949	2318943	2520968	2105417	3218792	1815706	3910400	2162203	3500957	1913225	1921468	2595578	2618210	2400105	2391081
GC_0012	Benzoic acid	105	C7H6O2	1220368	NA	NA	-148	243	3480	65-85-0	NA	40	73315	29627	63884	27377	36741	39648	14210	46759	65023	32715	35204	24411	28634	33067	35502	31315	76302	22937	42366	21004	28252	32620	34551	22937	22937
GC_0015	Succinic acid	247	C4H6O4	1180266	NA	NA	-35.9	1110	3344	110-15-6	NA	40	5169	2370	14354	1709	2054	2902	266691	3115	3357	2667	5991	3231	4883	5160	2661	2588	3216	3730	17468	16805	3237	2801	2691	2920	1573
GC_0016	NA	184	NA	NA	NA	NA	-420.9	NA	NA	NA	NA	40	5245	82728	14514	98434	48254	84187	21748	56865	4875	86472	19899	54378	26889	73142	45610	45508	2496	80628	13294	69441	17346	66160	27186	43444	28574
GC_1870	NA	281	NA	NA	NA	NA	1100.6	NA	NA	NA	NA	40	10829	17826	26612	32975	57654	57974	41693	47666	7364	43266	45270	18344	10164	46433	54951	44054	198533	38036	14812	31545	22937	19555	45466	15192	23756
GC_0018	Maleic acid	245	C4H4O4	1160109601	NA	NA	-1684.2	NA	NA	NA	NA	40	48068	16983	33317	23909	23002	14483	12866	18826	54622	14786	16854	37442	24411	13326	17064	19052	65001	15446	31676	21997	29605	12925	13947	27825	9845
GC_0143	(S)-Piperidine-2-carboxylic acid	156	C6H11NO2	1290789789	NA	NA	-1269.7	439227	3698	3105-95-1	NA	40	16113	15609	23334	14884	13621	15570	10426	13218	12925	16683	17948	13268	15292	13912	13947	7647	17255	13274	19798	7935	14240	10977	15402	10783	17924
GC_0144	Nonanoic acid	117	C9H18O2	15813068	NA	NA	1036	8158	4755	112-05-0	NA	40	6566	5840	7950	3629	6133	4782	2908	6135	6951	4951	5697	3821	2577	5111	6073	3376	4655	4430	5891	3390	3771	4413	4556	4264	4398
GC_1910	Diethanolamine	218	C4H11NO2	1050789789	NA	NA	-418.2	NA	NA	NA	NA	40	4166	5054	6527	2200	3517	3305	2517	2320	4080	2680	4058	7515	3387	2004	2237	1056	2884	1912	3693	1855	2342	1541	1667	1978	2579
GC_0148	NA	103	NA	NA	NA	NA	-45.5	NA	NA	NA	NA	40	30921	27901	28948	28763	23132	32409	11558	36392	24411	26791	25261	19610	17089	31827	19559	18688	30903	15807	25420	13037	25342	22937	25718	17020	23861
GC_0150	NA	133	NA	NA	NA	NA	723.4	NA	NA	NA	NA	40	9159	12632	9502	7163	6502	5420	7081	8154	10620	7389	8161	4453	10400	5025	7536	4949	6082	6020	11661	4220	9441	5997	4903	3791	6328
GC_0153	Erythritol	217	C4H10O4	122057909	NA	NA	834.4	222285	3786	149-32-6	NA	40	3848	4625	5521	4713	3674	4728	2720	4779	3406	4326	6541	3065	4699	3681	3750	2817	3873	3676	4277	4084	4098	3093	3393	2671	3635
GC_0169	NA	117	NA	NA	NA	NA	-74.2	NA	NA	NA	NA	40	4358	4514	5255	5049	3295	3974	3969	4802	4485	3562	4150	3454	3551	3601	3999	2226	4780	3812	5060	4579	3803	2882	3426	2458	3245
GC_0024	L-Malic acid	233	C4H6O5	1340215251	NA	NA	244.8	222656	3449	97-67-6	NA	40	55613	15726	45962	26901	27377	15948	27377	24411	66888	16461	20883	44493	29965	13558	19535	27387	93563	16242	39871	33416	45638	9815	16582	30952	8947
GC_0174	trans-4-Hydroxy-L-proline	230	C5H9NO3	1310582439	NA	NA	44	5810	4385	51-35-4	NA	40	22799	20058	17772	22237	20144	21959	9095	21335	17632	17597	18567	11635	13193	17960	11218	12810	26547	18349	12590	8742	16000	11461	18541	9928	12571
GC_0026	4-Aminobutanoic acid	174	C4H9NO2	1030633	NA	NA	-1299.1	119	3628	56-12-2	NA	40	1809	2957	2751	7273	2325	2232	1755	1934	2172	2288	2395	2640	3423	2005	18964	1613	973	2666	1870	2502	1132	2555	1842	2118	1819
GC_0028	L-Threonic acid	292	C4H8O5	1360372	NA	NA	-1043.4	5460407	4772	7306-96-9	NA	40	1910	2088	2739	3065	1539	1969	2328	2125	2182	1642	1960	1472	1847	1592	1428	1273	3326	1707	2219	2043	2194	1269	1674	1286	1529
GC_0027	L-Aspartic acid	232	C4H7NO4	133037508	NA	NA	-988.1	5960	3351	56-84-8	NA	40	18085	8536	9102	10238	7842	5850	11899	6394	58743	6352	6665	9533	7673	4684	10107	7413	12107	5385	8838	8618	8070	5185	6906	7229	5083
GC_0177	Iminodiacetic acid	232	C4H7NO4	1330375088	NA	NA	2720.5	NA	NA	NA	NA	40	10645	24378	30778	23573	17338	18058	14424	15277	24038	19404	12489	19855	12133	13486	16443	7805	6826	26745	10841	23312	8696	17550	12171	20750	13889
GC_1859	NA	314	NA	NA	NA	NA	-463.9	NA	NA	NA	NA	40	2121	6651	4822	7003	3200	4387	5660	4281	2675	6404	3249	5283	4198	4722	2043	4068	1786	11308	2028	9363	2737	3624	2964	3294	3527
GC_0031	NA	155	NA	NA	NA	NA	520	NA	NA	NA	NA	40	4005	4582	5044	6430	3488	3490	2451	4382	3480	5146	3723	4521	2574	3210	2445	3651	3777	3398	3099	4202	3991	2229	2708	2878	2317
GC_0033	L-Methionine	176	C5H11NO2S	1490510496	NA	NA	-1386.6	6137	3373	63-68-3	NA	40	68044	88168	67453	81995	84915	69878	41082	92649	65058	62557	91343	58886	41998	55686	59757	29732	68542	56562	55256	61409	53054	53211	47241	47408	36573
GC_0185	L-Cysteine	220	C3H7NO2S	1210197495	NA	NA	-1261.2	5862	3397	52-90-4	NA	40	11901	18174	9815	11502	7186	11395	5186	6818	8142	7874	10993	6672	9261	5459	5650	5674	9396	9663	5567	4787	6203	6104	5721	6392	4490
GC_0041	Xylitol	103	C5H12O5	1520684752	NA	NA	799.2	6912	3669	87-99-0	NA	40	5263	15541	6428	4976	3663	3738	4704	3498	4578	3247	4426	4119	2830	3303	2782	2755	4258	3020	4031	3400	2426	2866	3284	2058	3353
GC_0046	L-Rhamnose	117	C6H12O5	164068473	NA	NA	-1013.7	25310	3790	3615-41-6 73-34-7	NA	40	9045	8758	13674	14153	7064	7854	6127	6824	6462	9168	16038	6213	13143	6963	12785	7691	11200	5493	9593	8960	6905	6252	7064	4930	7469
GC_0047	alpha-Ketoglutaric acid	198	C5H6O5	146021523	NA	NA	-1554.6	51	3328	328-50-7	NA	40	3407	1414	8787	950	2225	1646	3500	2317	3576	2182	4426	2246	2990	1577	1786	2406	5700	1976	7073	5996	3295	782	1478	1830	1260
GC_0206	L-Phenylalanine	192	C9H11NO2	165079	NA	NA	-1585.5	6140	3379	63-91-2	NA	40	36150	39070	52460	54887	40970	27377	42247	44849	37770	36642	55573	38085	35332	26846	66586	27294	30882	26141	38322	49100	30304	28649	28587	23896	23861
GC_0208	4-Hydroxybenzoate	223	C7H6O3	138031694	NA	NA	-1681.7	NA	NA	NA	NA	40	13743	5160	15265	4602	4339	3110	22288	6526	4852	8469	15957	11249	16011	3321	16885	3901	9220	7376	10443	10502	10136	8446	5616	8010	13846
GC_0051	NA	275	NA	NA	NA	NA	-760.8	NA	NA	NA	NA	40	2103	2032	2774	2676	2163	1825	1778	2102	1685	1793	2924	1752	1858	1861	2211	2180	2147	1225	2323	1586	2139	2027	1977	1061	1724
GC_0052	L-Asparagine	116	C4H8N2O3	1320534925	NA	NA	-820.7	NA	NA	NA	NA	40	5252	8155	7516	10882	8586	7906	9189	9820	8708	8403	10984	7605	6512	5580	7634	6076	4506	7639	5026	7362	7920	5806	5308	4405	4504
GC_0421	2-aminoadipate	260	C6H11NO4	161068808	NA	NA	-1293.1	92136	4207	542-32-5	NA	40	1586	1900	2765	2012	1429	1588	1455	1484	1296	1560	1749	1212	975	1406	1305	825	1732	1085	1392	1300	1131	1286	1215	986	984
GC_0056	alpha-D-Glucose 1-phosphate	217	C6H13O9P	260029723	NA	NA	-1609.5	65533	3403	59-56-3	NA	40	9295	6327	7661	8733	7006	5896	4819	6397	7845	5650	5710	7829	7195	4508	5365	5678	27870	4346	5814	6502	9783	4725	4439	4753	4743
GC_0058	sn-Glycerol 3-phosphate	299	C3H9O6P	172013675	NA	NA	-670.3	439162	3393	17989-41-2	NA	40	7683	7228	4810	10812	5220	4551	12080	6142	4896	5266	5386	5810	5676	4069	7530	5684	8474	3611	5411	6117	5563	4132	4920	3251	4272
GC_0225	Quinic acid	255	C7H12O6	1920633903	NA	NA	-2075.3	6508	3590	77-95-2	NA	40	23168	3577	8759	7855	9266	4215	3380	5657	28008	3552	3258	14999	11168	3049	5690	9096	89386	3386	9224	6663	21051	3043	5088	10295	2767
GC_0059	D-Fructose	103	C6H12O6	180063388	NA	NA	-2713.3	439163	3395	57-48-7	NA	40	38804	33168	38596	209269	30860	30666	28613	40547	31440	28085	141086	30091	246981	28400	671749	23794	116474	27587	52298	37158	29152	82744	27162	16202	23624
GC_0061	D-Glucose	319	C6H12O6	180063388	NA	NA	-517.9	5793	3333	50-99-7|2280-44-6	NA	40	2586393	1823625	3363675	1515327	2395596	1994019	1084522	1665414	2938646	1548753	2082426	1700459	2132596	1660727	2444710	1562328	5778858	1698486	2647938	1458134	1591039	2135967	1915462	1716070	2035410
GC_0062	Citric acid	273	C6H8O7	192027003	NA	NA	-1427.9	311	3458	77-92-9	NA	40	342962	219605	651361	278906	290162	294343	203969	293114	346285	219881	338322	279045	449632	248166	570847	331856	622649	268924	436463	321574	258140	311829	251940	297486	225077
GC_0065	NA	256	NA	NA	NA	NA	-1961.6	NA	NA	NA	NA	40	1588	3613	2683	5636	2344	3481	1766	3569	1991	4142	2627	2137	1629	3071	2599	1810	737	2683	1732	2663	1806	1969	2625	1625	1687
GC_0239	NA	100	NA	NA	NA	NA	-504.8	NA	NA	NA	NA	40	16497	17891	24441	22520	16325	20083	13577	16754	13586	21208	27402	12001	15747	18521	10734	9890	16300	13192	16936	19522	20014	13514	19868	10779	20847
GC_0415	D-Galacturonic acid	333	C6H10O7	194042653	NA	NA	-1323.1	NA	NA	NA	NA	40	1988	3057	2497	2872	2474	2603	969	2984	2955	3086	2990	2462	2652	3908	1979	1331	3905	1175	3493	1464	3206	2742	4450	1740	2715
GC_0074	NA	204	NA	NA	NA	NA	-1112	NA	NA	NA	NA	40	3036969	3762620	2937490	1254655	3219729	1542997	2419620	2665129	2400363	3649317	2194705	2559470	2774132	3479667	1626056	1039326	1999410	1753802	4349083	1260119	2663249	2243993	3230582	1343105	4013784
GC_0483	L-Dehydroascorbic acid	117	C6H6O6	1740164402	NA	NA	1317.2	440667	7786	490-83-5	NA	40	21788	22616	19718	16765	16940	26453	27944	19898	13196	23309	19044	12250	19709	24173	13434	8807	22937	14295	22937	20893	20174	17880	20661	9959	24313
GC_0519	Allantoic acid	100	C4H8N4O4	1760545549	NA	NA	-2001.4	203	3782	99-16-1	NA	40	38715	56592	84068	61395	45095	60758	26445	51067	34888	67106	90632	35291	55546	52952	24721	32271	40864	39066	53767	66951	66054	31539	54854	30371	61884
GC_0257	NA	217	NA	NA	NA	NA	-1322.2	NA	NA	NA	NA	40	440089	524309	499821	507898	422988	599095	396816	518631	325762	512153	527370	312047	383810	564683	264356	189977	612954	261649	467450	297223	379907	385531	492836	245745	517349
GC_0260	NA	204	NA	NA	NA	NA	-2139.7	NA	NA	NA	NA	40	199310	634795	294602	567574	279185	630282	169495	545099	108768	627193	309479	319394	303307	576226	224207	180651	236473	227539	262687	331533	260357	369591	429127	233824	453179
GC_0077	L-Tyrosine	218	C9H11NO3	1810738939	NA	NA	-2227.4	6057	3382	60-18-4	NA	40	172723	317926	218179	335673	275209	229974	166095	349930	186717	247208	306913	198180	167313	244148	195376	149885	92333	172937	180364	380358	186916	199929	170380	161034	187002
GC_0422	NA	217	NA	NA	NA	NA	-1498.5	NA	NA	NA	NA	40	319958	569582	391169	594638	412196	689386	540418	582632	227838	550332	584284	302215	416939	640059	287206	206204	276779	277345	332608	325451	396535	421051	497199	245903	545328
GC_0295	Caffeic acid	219	C9H8O4	180042259	NA	NA	-1132.1	689043	4422	501-16-6	NA	40	41758	8725	9655	23500	16154	13088	4070	24280	36492	8594	4476	32031	19085	10137	6944	25576	152387	5106	11076	11571	52243	5291	7396	26001	3887
GC_0297	NA	299	NA	NA	NA	NA	-477.7	NA	NA	NA	NA	40	5448	4420	4704	6004	3687	4108	1888	5787	2629	6471	4718	8135	4100	5015	4059	2495	7264	2135	7412	2873	5206	3097	5033	2718	4756
GC_0437	Inositol 1-phosphate	299	C6H13O9P	260029719	NA	NA	-1347.6	107737	4404	NA	NA	40	1717	1289	2251	1657	1586	705	1411	1380	2288	1518	1209	2402	1166	880	1775	666	2878	760	1914	1136	1291	771	1507	1295	1521
GC_0311	NA	243	NA	NA	NA	NA	-19.7	NA	NA	NA	NA	40	6517	9278	16543	9531	8421	9014	11368	5276	17531	7360	6776	6587	6664	5850	7691	2397	4111	13443	5666	10930	3825	8158	5729	10231	7897
GC_0321	NA	313	NA	NA	NA	NA	-2006	NA	NA	NA	NA	40	35961	72810	72385	75017	73400	28402	51683	20703	99401	58308	31727	61875	33283	21211	49723	11472	21707	125129	39579	96981	33734	33471	43360	75093	40779
GC_0099	Sucrose	361	C12H22O11	342116212	NA	NA	-2555.8	5988	3389	57-50-1	NA	40	2457	2136	3844	2472	2086	3419	2320	2838	2084	2109	7528	1802	1102	1914	2778	1234	6491	3358	3942	6773	3293	1450	1299	1222	969
GC_0322	N-Acetyl-D-glucosamine	290	C8H15NO6	221089937	NA	NA	-1428.2	NA	NA	NA	NA	40	4237696	3056786	5446557	2656608	3888964	3280560	1858865	2819119	4782227	2733767	3395606	2744829	3415542	2791190	3999462	2523183	9526221	2679301	4304591	2356697	2525899	3501929	3149729	2788333	3282314
GC_0104	NA	217	NA	NA	NA	NA	-838.7	NA	NA	NA	NA	40	2114	2245	2075	3187	2395	1868	2660	1776	5508	2263	1150	2432	2217	1694	1763	1289	3864	2818	1769	2532	2006	1903	2029	2757	1700
GC_0370	Lignoceric acid (FA 24:0)	117	C24H48O2	368365431	NA	NA	390.3	11197	10518	557-59-5	NA	40	978	796	1932	844	1135	460	767	628	2780	833	688	672	487	856	818	621	964	951	745	818	707	1054	784	942	818
GC_0392	Hexacosanoic acid	117	C26H52O2	3963967309	NA	NA	264.2	10469	NA	506-46-7	NA	40	4960	4265	5996	4170	4482	4305	5056	3394	8332	4293	4237	4392	3791	3442	6881	3575	4721	4683	5899	4010	3343	5558	4511	4421	3793
GC_0409	Octacosanoic acid	117	C28H56O2	424428031	NA	NA	-331.9	NA	NA	NA	NA	40	675	725	973	664	1025	534	490	746	1180	792	854	950	552	592	870	541	1153	710	377	454	556	913	318	891	763
GC_1061	Cholesterol	129	C27H46O	386354866	NA	NA	-1521.6	5997	3487	57-88-5	NA	40	40698	27377	33514	27491	33342	21142	20804	23383	47160	37711	28379	119223	27091	24411	50716	16587	40953	16906	91306	15436	27746	35280	28519	26179	32308
PP_000455	(3,4,5-trihydroxyoxan-2-yl) (4aR,6aS,6bR,10S,12aR,14bS)-10-[(2R,3R,4R,5S,6R)-3-acetamido-5-[(2S,3R,4R,5R,6S)-4,5-dihydroxy-6-methyl-3-[(2S,3R,4R,5R,6S)-3,4,5-trihydroxy-6-methyloxan-2-yl]oxyoxan-2-yl]oxy-6-[[3,5-dihydroxy-4-(3,4,5-trihydroxyoxan-2-yl)oxyoxan-2-yl]oxymethyl]-4-hydroxyoxan-2-yl]oxy-5-hydroxy-2,2,6a,6b,9,9,12a-heptamethyl-1,3,4,5,6,6a,7,8,8a,10,11,12,13,14b-tetradecahydropicene-4a-c…	1364687764	C65H105NO29	1363677226	[M+H]+	11108	0.0594	23760117	95156086	NA	NA	22	NA	NA	NA	151496	314590	NA	NA	NA	NA	302752	219718	286415	NA	NA	NA	NA	157514	NA	206839	195022	NA	241507	156074	196811	188207
PP_009008	6,7-Dimethoxy-8-(3-methyl-2-buten-1-yl)-2H-chromen-2-one	2751265921	C16H18O4	2741205091	[M+H]+	-25778	-0.0304	155937	95156797	NA	NA	11	243989	419033	333116	460434	343935	458525	NA	NA	NA	60690	NA	NA	NA	NA	NA	NA	NA	NA	NA	NA	NA	NA	NA	NA	243704
PP_013913	2,6-Diaminopimelic acid	1911026231	C7H14N2O4	190095358	[M+H]+	0.5083	0.0473	439283	3935	NA	NA	31	210257	351068	374817	508486	355126	335233	330825	478576	390161	371698	394069	316110	303742	331404	NA	NA	308656	465507	279605	280590	463843	NA	297417	204273	343363
PP_013945	(3-Carboxypropyl)trimethylammonium	1461175384	C7H16NO2+	146118104	[M]+	0.9747	0.011	NA	NA	NA	NA	40	1559564	1215622	1404937	1579202	992426	1430627	1299697	1050826	1517759	874409	1549555	801365	1867381	840521	1823432	2547434	1475154	1536457	1134055	1112019	751126	1246042	879374	1706628	984657
PP_013978	Homoserine lactone | 1-Aminocyclopropanecarboxylic acid	1020553679	C4H7NO2	101047679	[M+H]+	-0.1482 | 0.3026	0.0382 | -0.0038	73509	5848	1192-20-7	NA	40	1438552	1519122	1198630	1322933	1439607	1307721	872917	1438417	638920	1264258	1265654	1339384	1074108	1237409	1537311	732233	1407687	1310164	1231555	1384058	1443409	1169517	1149766	923560	869278
PP_014058	1-Methyl-4-Imidazoleacetic acid	1410660628	C6H8N2O2	140058578	[M+H]+	11045	0.0181	75810	8122	2625-49-2	NA	40	322815	348894	437372	385515	369568	294024	447187	324665	630502	271372	643058	320989	572299	371497	322238	361430	420071	605788	402787	425612	403087	370895	358347	372897	274789
PP_014066	1-Methylhistamine	1261025761	C6H11N3	125095297	[M+H]+	-0.6808	0.0659	3614	7548	501-75-7	NA	17	NA	62215	NA	62979	94670	55480	NA	NA	NA	67752	NA	NA	177129	NA	124963	NA	NA	NA	174416	NA	145477	66307	NA	NA	52489
PP_014074	1-Methylnicotinamide	1370709462	C7H9N2O+	137071488	[M]+	-0.4726	0.0014	457	5841	3106-60-3	NA	40	912057	995310	1416795	2616976	1368439	1011881	1824322	185335	1458677	1149980	4147446	123704	1705838	2046221	2709826	570910	705852	1523045	1339919	4358272	2419492	2241737	2076983	1348205	1953545
PP_014227	Deoxycytidine	2280975668	C9H13N3O4	227090606	[M+H]+	-0.9611	0.0171	13711	4137	951-77-9	NA	35	334918	745129	274358	880645	NA	801398	334293	769392	527870	799939	357326	609327	NA	873753	NA	1143444	354512	NA	287973	NA	238322	458959	320563	154632	379394
PP_014339	2-Picolinic acid	1240396044	C6H5NO2	123032029	[M+H]+	10751	0.0425	NA	NA	NA	NA	20	NA	175280	502255	NA	NA	161684	NA	112138	NA	149536	NA	90846	NA	109739	NA	162106	NA	133331	283511	176099	NA	100849	148298	NA	103221
PP_014523	3-Ureidopropanoic acid	1330608721	C4H8N2O3	132053493	[M+H]+	0.1212	0.0393	111	128320752	NA	NA	30	NA	1299402	NA	3882787	1135880	1514885	NA	2309318	914652	1487103	NA	1650254	NA	2632555	442489	5996127	311762	2874296	NA	10821718	NA	1181177	1370144	NA	1773326
PP_014627	4-Pregnene-11-beta-17-alpha-diol-3-20-dione | (9xi,11beta,14xi)-11,21-Dihydroxypregn-4-ene-3,20-dione	3472211916	C21H30O4	346214411	[M+H]+	-2.1323 | -1.3287	0.0111 | -0.0049	222803	NA	641-77-0	NA	40	444862	424209	478659	319078	211303	391840	307528	335949	268087	634935	624674	654512	480296	371284	406908	375597	422461	312306	601449	487757	421020	360339	597905	591174	594716
PP_014667	5prime-Deoxy-5prime-(methylthio)adenosine	2980967411	C11H15N5O3S	297089559	[M+H]+	-0.013	0.0376	439176	3470	2457-80-9	NA	40	553174	559868	505604	623014	531158	625864	1186234	899422	515681	577868	1159672	513134	558328	588972	501297	621198	548883	633838	582654	689213	624637	856886	556240	612577	471126
PP_014691	5-Aminolevulinic acid | cis-4-Hydroxy-D-proline | trans-3-Hydroxy-L-proline | trans-4-Hydroxy-L-proline	1320655299	C5H9NO3	131058244	[M+H]+	-0.47 | -0.4095 | 0.1736 | 0.4007	0.0073 | 0.0203 | -0.0097 | 0.0153	165627	NA	NA	NA	40	3642606	2480458	2479236	3237637	3074175	2886718	1578103	2639978	2572489	2455391	2917513	1887801	2585397	2747993	2249621	2524980	3664101	4037817	2024524	1732195	2530026	2198755	2731507	1858866	2257472
PP_014876	Adenosine monophosphate	3480692816	C10H14N5O7P	347063088	[M+H]+	-24919	0.0387	6083	3322	61-19-8	NA	39	5909518	272927	579056	447805	380185	485310	6824407	374707	1392126	371886	1138407	661725	1168807	495049	1571565	497963	795189	1396241	798458	1541900	461811	1712402	445475	1130202	428245
PP_014940	Allantoin	1590513021	C4H6N4O3	15804399	[M+H]+	-0.0999	0.0122	204	4709	97-59-6	NA	40	1757249	2361189	2564508	3054967	1702793	1766304	1444365	1812017	1565360	3375919	2907056	2104423	2881211	2396145	1426015	2234568	1621501	2950206	1926727	3572827	2457105	1387699	1748478	1719284	1791373
PP_015108	Benzophenone	1830803406	C13H10O	182073165	[M+H]+	0.2709	0.0165	3102	8590	119-61-9	NA	37	414842	282631	NA	363304	351532	337521	462058	304460	308935	324194	308275	347682	NA	298286	433890	366087	422002	588493	494901	470702	403566	435875	304475	508865	360383
PP_015157	Betaine	1180864662	C5H11NO2	117078979	[M+H]+	0.3656	0.0086	247	3985	107-43-7	NA	40	42971111	36768861	50880831	52633502	47706409	33024055	62086696	44427493	48500971	33050320	72615080	32652740	66889986	26303939	45172424	75125005	59521853	40715477	39863742	36565330	41767061	30614741	43836286	40355102	40913601
PP_015197	Caffeine	1950878659	C8H10N4O2	194080375	[M+H]+	0.7531	-0.0414	2519	9684	58-08-2	NA	40	135684	131821	163658	119022	112409	94686	118012	119808	128981	108468	250833	144940	189231	118200	133655	126874	1291558	148808	74154	198563	146983	121047	114023	110125	105215
PP_015237	Choline	10410736	C5H14NO+	104107539	[M]+	-0.4423	0.0109	305	3414	62-49-7	NA	32	26840422	17799718	17617349	23687582	NA	NA	31539650	18675990	23393251	18367394	23558127	16263434	NA	18658809	22434117	24078124	20599400	30502167	19166777	21296510	19306532	19290879	NA	NA	NA
PP_015278	Creatine	1320768709	C4H9N3O2	131069476	[M+H]+	0.4387	0.0101	586	3594	57-00-1	NA	40	42342693	109586182	38388635	331344829	31559414	36061593	65342778	46311096	60448349	91359557	60070429	73917322	103368680	88184199	121690196	32644311	34478769	85952118	32648585	52783119	25841243	92790467	22163280	42270585	26787237
PP_015286	Creatinine	1140664173	C4H7N3O	113058911	[M+H]+	-0.2432	0.0059	588	4049	60-27-5	NA	40	1873371	5855921	3011651	11294583	3995267	6702505	2346977	5518738	2444038	5268702	14861173	4811154	12873865	5584826	16908745	8737170	2235621	9177302	4415825	8473282	5234107	6965048	5482965	5855787	5081874
PP_015294	Cycloleucine	130086361	C6H11NO2	129078979	[M+H]+	-0.8148	-0.0414	2901	6689	52-52-8	NA	38	2151411	799531	782377	554207	531776	746131	2228151	489748	577116	571028	NA	664824	551233	495191	675548	338564	2376051	569953	2369999	839242	517242	449699	2349969	1818267	2861075
PP_015318	Cytidine	2440927053	C9H13N3O5	243085521	[M+H]+	-0.3306	0.0066	6175	3758	65-46-3	NA	19	NA	332042	NA	334365	653394	117895	NA	NA	NA	352424	NA	308007	1014567	285780	NA	NA	NA	826822	NA	690963	NA	169619	NA	NA	NA
PP_015422	3-Aminoisobutyric acid	1040710105	C4H9NO2	103063329	[M+H]+	0.5336	6.00E-04	64956	7563	144-90-1	NA	39	104460	459761	180495	486570	96447	209585	650423	340125	138128	330301	94510	402074	109062	402537	NA	298271	84258	501170	76823	427154	86568	301879	326222	61902	312129
PP_015550	Pyroglutamic acid	1300499004	C5H7NO3	129042594	[M+H]+	-0.7737	0.0227	7405	4992	98-79-3	NA	40	2562991	1706952	2464524	2179556	2064619	1678948	3292575	1447193	1988488	1291482	2347169	452141	1823980	1246930	1670353	2400968	2033966	1628143	1566458	2010578	1974659	1546789	1290258	1502500	1125159
PP_015566	D-2-Aminoadipic acid | N-Methyl-L-glutamic acid	1620762243	C6H11NO4	161068809	[M+H]+	1.131 | 0.952	0.0183 | 0.0493	NA	NA	NA	NA	40	810893	716972	1120467	617184	677591	623607	750626	452394	749139	796343	680529	446030	556919	544587	559919	320152	825620	669968	819671	608234	542225	421647	507203	599198	331653
PP_015703	D-Panthenol	2061388268	C9H19NO4	205131409	[M+H]+	12508	0.0607	131204	8228	81-13-0	NA	40	1149388	661971	1445219	640012	1251943	67090	1446464	631545	1013061	516348	1872297	839779	1163502	750626	1036388	1875881	980397	680406	455657	2799040	734833	1201057	57080	343790	587032
PP_015895	D-Fucose	1870579726	C6H12O5	164068475	[M+Na]+	20827	-0.0638	19466	4263	3615-37-0	NA	40	971510	582336	1144252	570672	946685	728122	567913	430720	1014986	351268	495655	382540	447315	385249	395709	455969	826883	570731	453584	460599	533896	393101	360438	597426	408341
PP_015903	Galactinol	3651045157	C12H22O11	342116215	[M+Na]+	-24714	0.0534	11727586	4456	NA	NA	20	NA	NA	134444	805501	301107	583062	NA	720439	NA	622978	480958	NA	NA	511936	287351	319406	123030	NA	NA	473403	451156	NA	261151	NA	NA
PP_015951	Glucoheptose	2330631251	C7H14O7	210073955	[M+Na]+	0.082	0.0398	NA	NA	NA	NA	39	132044	259373	NA	396253	203447	274099	187288	262930	194430	244597	249174	224638	169889	262854	220155	330091	182416	296431	163884	481137	271628	274738	219271	183711	174723
PP_016042	Guanidineacetic acid	118061325	C3H7N3O2	117053826	[M+H]+	0.2877	0.0161	763	NA	NA	NA	40	709519	669456	582015	743892	684083	598213	547455	572564	401985	761867	1114959	594628	874026	534384	636894	1567203	656175	954862	600857	693928	663727	570958	674477	578800	544722
PP_016106	Histamine	1120871756	C5H9N3	111079646	[M+H]+	0.2015	0.037	774	3678	51-45-6	NA	27	135215	135575	NA	141457	94316	140258	NA	NA	137415	184966	195185	NA	118041	61839	NA	101143	172695	NA	115330	214124	108128	NA	111134	NA	120937
PP_016114	L-Histidine	1560767246	C6H9N3O2	155069476	[M+H]+	-0.1176	0.0222	6274	3435	71-00-1	NA	38	1447802	4376652	5105849	2091726	5611656	1611047	4252744	1861674	NA	4473744	5825539	5144937	5876892	1716574	5762661	1916476	4331024	5906595	1287356	NA	1655291	5034290	4874457	1126060	1450933
PP_016365	Anserine	241129177	C10H16N4O3	240122241	[M+H]+	-0.6802	0.0388	112072	4481	584-85-0	NA	38	295762	219110	NA	323712	NA	261250	247142	205730	290081	199620	294988	141429	260201	217584	365127	314322	280513	381893	255464	166560	222987	173517	178420	221635	323377
PP_016373	L-Arginine	1751188695	C6H14N4O2	174111676	[M+H]+	-0.1282	0.0314	6322	3362	74-79-3	NA	40	40585305	20445244	36545024	39437751	44047869	35779874	12589723	3763096	22355197	25266771	35604841	22989864	32981536	32630464	69197718	37366885	34008286	46612198	27520683	23963416	21624904	28662972	27218257	34079602	17318087
PP_016389	L-beta-Imidazolelactic acid	1570608257	C6H8N2O3	156053493	[M+H]+	12457	0.0086	459122	NA	NA	NA	35	142482	463919	197257	NA	180607	139289	260933	113419	184455	529974	146411	264873	NA	268141	NA	75553	192252	213059	148763	175801	182613	159966	111516	140690	99255
PP_016405	L-Carnitine	1621123445	C7H15NO3	161105194	[M+H]+	-0.2807	0.0069	10917	3612	541-15-1	NA	40	80334514	88692106	88107232	127940807	80533449	92221000	68580838	9403114	89492573	71004875	84783510	8113573	91392116	13612573	128828446	9646540	66535867	75669053	64742392	72199296	65650837	78701427	67084610	76982138	65781228
PP_016421	L-Citrulline	1761028779	C6H13N3O3	175095691	[M+H]+	-0.0064	0.0055	9750	3621	372-75-8	NA	40	11728580	13389066	9216545	14594033	13192976	12282707	7837521	11836189	5173255	11659002	14133699	10839720	12566840	11758353	10187123	13439957	9959247	12270208	11322255	13782133	13900149	8779871	10607955	9121551	8821132
PP_016493	L-Glutamic acid	1480602784	C5H9NO4	147053159	[M+H]+	-0.6256	0.01	33032	3327	56-86-0	NA	40	5594704	4177257	2169584	5779015	3186739	3750107	9540885	3487770	1796482	3655337	4561656	4102547	4887591	3883468	11501020	6766180	3999966	4468820	5696794	6829739	4501911	3841317	3466737	3966951	3685802
PP_016501	L-Glutamine | L-Alanylglycine | Glycyl-L-alanine | L-Seryl-L-serine | L-Threonyl-L-serine	1470764354	C5H10N2O3	146069143	[M+H]+	0.4377 | 1.8581 | 1.3298 | 1.391 | 1.8866	0.0027 | -0.0073 | -0.0473 | 0.0467 | 0.0147	5961	3364	56-85-9	NA	40	72699838	63525163	75479549	83494243	69213765	61104286	68015848	68570309	36519896	72847576	83211911	73084768	69256964	69164560	79760427	94009093	67490384	65702429	76068084	67570954	83747479	62632833	68994485	54243239	67662923
PP_016541	L-Kynurenine	2090922081	C10H12N2O3	208084793	[M+H]+	0.8567	0.0202	161166	3622	2922-83-0	NA	40	1116732	1040534	1659768	919713	909172	1057468	764183	678899	1237639	737838	962632	917334	90310	1156877	838825	921609	77360	1310657	859001	1886492	641898	867226	1023426	1064683	718101
PP_016558	L-Methionine sulfoxide	1660529678	C5H11NO3S	165045965	[M+H]+	-0.8923	0.0027	10909908	47205310	NA	NA	40	144759	414897	208767	646234	359651	402274	170625	473313	182467	386379	385064	422051	293514	330690	522883	264917	268135	470667	356419	470066	552556	350590	290120	328376	289134
PP_016574	L-Ornithine	1330971374	C5H12N2O2	132089878	[M+H]+	-0.7181	-0.0043	6262	3377	70-26-8	NA	40	2474382	2405795	1733721	2123802	1928952	1674508	2041430	1648158	1120998	1914474	1507067	2452884	1721211	1792949	3033999	1492309	1644346	1026561	1877064	1594820	2314958	1542325	1550977	1136359	1632014
PP_016582	L-Tryptophan	2050971403	C11H12N2O2	204089878	[M+H]+	-0.0718	0.0737	6305	3378	73-22-3	NA	40	165791420	145001779	238574614	135723551	135558028	155162343	135725710	127554643	134115837	125573619	148232725	140244361	148592653	113023614	133983011	113946822	96063082	146205365	122672802	167870452	115278988	111655668	117163949	171212148	106130513
PP_016598	L-Lysine	1471126471	C6H14N2O2	146105528	[M+H]+	-1107	-0.0055	866	3349	56-87-1	NA	40	19050261	16939453	13896729	20861768	20781294	16954612	11089203	15846652	11137852	12554813	14246806	13564798	12111176	17090061	22949560	13405978	18025247	14007032	13857618	11961957	12907396	13483221	12437698	10638148	9070994
PP_016662	D-Mannose | D-Tagatose | D-Galactose | alpha-D-Talose	2030525551	C6H12O6	18006339	[M+Na]+	-0.7922 | -0.147 | 0.0401 | -0.5164	-0.0019 | -0.0159 | 0.0181 | -0.0109	18950	3459	3458-28-4|31103-86-3	NA	40	806679695	974076709	763446723	1096130536	1031568559	1119686375	925900149	944627139	676564884	913389886	1202763714	976824432	1159007531	1021381235	1112151243	890636579	983644362	1254631422	875769531	1181801677	997961327	957131303	1027357604	1090972361	1144158250
PP_016830	N,N-Dimethylglycine | (R)-2-Aminobutanoic acid	1040709358	C4H9NO2	103063329	[M+H]+	-0.04 | 0.0897	0.0163 | -0.0317	673	4271	1118-68-9	NA	40	321686	228939	863345	473961	179934	234342	650423	210200	400862	266001	671464	322477	471513	331255	3127698	491337	395969	393034	244355	743208	466994	218396	326222	286305	312129
PP_017014	N-epsilon,N-epsilon,N-epsilon-Trimethyllysine	1891596492	C9H21N2O2+	189160303	[M]+	-0.6387	0.0483	159660	6542	NA	NA	40	3555097	1206325	3431689	1393329	1220363	1470612	3143194	1084354	1461276	1315987	2118926	1786095	2174532	1463357	1625276	2067699	1548485	651718	1472585	1605449	1492019	1673997	1497334	1711657	1438264
PP_017015	N-epsilon-Acetyl-L-lysine	1891233243	C8H16N2O3	188116093	[M+H]+	-0.1781	0.0379	92832	5689	692-04-6	NA	40	809364	731073	1357486	969742	706105	935554	840374	757551	1087629	713624	1156986	711825	848114	863231	649312	930393	979165	1089429	898196	1096230	998526	798840	833613	723180	686497
PP_017079	Nicotinamide	1230554257	C6H6N2O	122048013	[M+H]+	0.3632	-0.0455	936	3453	98-92-0	NA	40	15149838	9835372	9071841	10117770	10812790	7509371	19683144	9266941	12931174	8933826	12254088	11552690	11606595	9899086	14429098	9972649	9037185	12200378	10278352	10995935	11482299	12482505	9377954	8879711	8500152
PP_017087	Nicotinic acid	1240394506	C6H5NO2	123032029	[M+H]+	0.0132	-0.0038	938	3552	59-67-6	NA	40	739424	874666	536567	1435512	636673	781130	672826	871185	742903	797420	690384	904932	531869	787681	726015	1116252	645152	779606	693199	759490	606252	709046	780702	879603	553173
PP_017226	Phenaceturic acid	1940813908	C10H11NO3	193073894	[M+H]+	14261	6.00E-04	68144	NA	NA	NA	40	870455	505499	1603577	679474	757313	692392	1042785	979439	2055485	795730	2690325	1253345	1165945	1241552	656574	2124983	666787	1166972	1420857	2808933	953329	772613	1221230	999759	605739
PP_017242	Phosphocreatine	212043395	C4H10N3O5P	21103581	[M+H]+	0.9999	0.037	9548602	5359	67-07-2	NA	35	160267	76435	NA	357088	60609	52988	133346	NA	144370	63213	158388	54628	233050	56514	1131759	85612	112739	194367	66650	78737	63040	102786	NA	61177	NA
PP_017474	Scopoletin | (3R)-5,6,8-trihydroxy-3-methyl-3,4-dihydroisochromen-1-one	1930497433	C10H8O4	19204226	[M+H]+	-0.3713 | -0.3868	0.0122 | -0.0468	5280460	4885	92-61-5	NA	40	348935	236878	401626	293029	288248	235418	354259	273682	392431	240134	311586	268586	266126	224385	311084	277475	316114	491969	286691	297019	286211	289958	278058	410518	272281
PP_017506	L-Serine	106050298	C3H7NO3	105042594	[M+H]+	16025	0.0227	5951	3365	56-45-1	NA	40	2343686	2971768	1851919	1318497	2751758	1195801	1497816	3578684	1172040	3395875	3553477	3048258	2901873	3364578	5109221	3125080	3411300	2631677	2774787	2370734	2982068	2504455	2838721	1580075	2659435
PP_017546	Sorbitol-6-phosphate	2630527719	C6H15O9P	262045371	[M+H]+	0.1402	0.0018	152306	4331	20479-58-7	NA	20	300498	NA	NA	469457	307146	228140	NA	NA	NA	425774	349305	357465	327869	238234	NA	207579	NA	NA	NA	NA	427268	NA	199083	NA	285380
PP_017658	Thiamine	2651116618	C12H17N4OS+	265112307	[M]+	-0.5778	-0.0044	1130	3668	59-43-8	NA	35	465693	450854	659072	375911	453554	387136	984911	NA	509448	353427	587458	258485	266319	498335	408178	272532	423868	407157	384999	790423	357005	NA	318751	334637	278455
PP_017748	Triethanolamine	1501124145	C6H15NO3	149105193	[M+H]+	-0.11	0.0192	7618	8991	102-71-6	NA	38	407533	195651	137966	382386	238317	246414	196587	186569	117732	561578	277971	425039	379013	276231	299286	254805	380781	239513	244453	174433	359919	177011	231511	NA	206736
PP_017788	Turanose | Lactulose	365104916	C12H22O11	342116216	[M+Na]+	-1.5008 | -0.6791	0.0154	5460935	124490288	547-25-1	NA	35	282754	1896456	277885	1048610	249792	306216	832399	720439	NA	1006580	276644	704535	232314	384573	287351	NA	216172	348144	202868	402094	244256	408664	NA	166746	NA
PP_017852	Urocanic acid	139050184	C6H6N2O2	138042928	[M+H]+	0.2157	0.0155	736715	4043	104-98-3	NA	40	2513737	3051920	3385570	3430698	2617314	3147386	4773710	2753162	2415205	2317048	4225175	4378757	2963817	2539199	1898125	5928577	2293833	3721055	1125713	6417427	2993857	3110825	2346846	1747882	2723981
PP_017916	benzothiazole	1360217145	C7H5NS	135014271	[M+H]+	0.9521	0.0156	NA	NA	NA	NA	40	235587	236276	254166	229567	66497	193619	242253	111536	257347	224657	260461	198362	286091	192029	261867	262158	260010	101486	240847	263391	224136	181365	274850	287004	345333
PP_018571	Adenine	136061833	C5H5N5	135054495	[M+H]+	-0.2942	-0.0013	190	3447	73-24-5	NA	35	NA	165915	NA	211747	171131	153849	695716	101060	NA	143163	120558	170221	121310	152295	156949	145774	69716	314877	102042	241163	171548	127522	122817	109670	112648
PP_018627	Geraniol | Fenchyl alcohol	1721694277	C10H18O	154135765	[M+NH4]+	-0.652 | -0.6637	-0.0107	637566	4669	106-24-1	NA	40	5903822	3111559	2650262	6175744	3357149	6255468	2975447	4896661	1428819	6833381	5164544	4232306	7839627	6469328	3677438	2629101	4348743	1691987	3733698	9067009	8545557	8132799	9343907	5233667	743987
PP_018740	Nerolidol	240231841	C15H26O	222198365	[M+NH4]+	-10072	-0.0728	5281525	11893	7212-44-4	NA	30	300445	NA	489928	575311	313872	625180	410071	336162	537656	NA	NA	397275	650809	270184	534652	514081	658853	581352	NA	633388	518774	478504	301791	NA	337321
PP_019167	Uracil	1130348302	C4H4N2O2	1120273	[M+H]+	-13785	0.0316	1174	3406	66-22-8	NA	31	386857	172394	685208	332152	NA	167739	1036227	285969	NA	195727	258062	241011	247421	475300	NA	764303	NA	NA	395882	910649	171257	177835	172724	NA	96319
PP_019683	L-Threonine | L-Homoserine | Allothreonine | beta-Homoserine | gamma-Amino-beta-hydroxybutyric acid | (S)-(+)-2-Amino-2-methyl-3-hydroxypropanoic acid	1200657391	C4H9NO3	1190582	[M+H]+	-0.9485 | 0.9172 | 0.2259 | 1.0338 | 0.9838 | 0.4091	0.0228 | 0.0238 | 0.0168 | 0.0438 | 0.0528 | 0.0078	6288	3488	72-19-5	NA	40	28829976	28353875	22402632	26776065	31911061	25170715	16742221	29666899	13441799	24548109	26788270	26033618	22406414	24676639	28497924	14081801	29501487	25548689	23623225	28111809	27546478	23373956	22437980	20062324	18734130
PP_020385	L-Aspartyl-L-glutamine | L-Asparaginyl-L-glutamic acid	2621032687	C9H15N3O6	2610961	[M+H]+	1.6633 | 1.5398	0.0411 | -0.0067	NA	NA	NA	NA	14	NA	123228	NA	144724	NA	NA	NA	98640	NA	104478	NA	106473	NA	NA	NA	93636	NA	83579	NA	147274	134878	NA	NA	NA	NA
PP_020491	L-Glutamylglycine | L-Aspartyl-L-alanine | Glycyl-L-glutamic acid | L-Alanyl-L-aspartic acid	2050818007	C7H12N2O5	204074615	[M+H]+	0.9607 | 0.9495 | 1.127 | 1.4152	0.0237 | -0.0023 | 0.0177 | 0.0717	NA	NA	NA	NA	14	75638	NA	76252	NA	69448	NA	97027	NA	85331	283453	NA	NA	NA	NA	NA	NA	NA	NA	84770	NA	83034	NA	NA	NA	NA
PP_021322	L-Lysyl-L-glutamic acid	2761551419	C11H21N3O5	275148132	[M+H]+	10948	0.0556	NA	NA	NA	NA	36	140301	163873	NA	241163	222772	179342	NA	223994	NA	107040	148973	111956	118365	179490	185405	187207	292706	162948	168224	185506	158891	139244	68662	115407	95171
PP_021422	L-Leucyl-L-isoleucine	2451860021	C12H24N2O3	244178696	[M+H]+	15015	-0.0113	163725760	7010534	NA	NA	16	NA	151879	60911	9198686	81117	101034	NA	NA	NA	40759	1461598	51122	4099209	NA	41665126	NA	NA	NA	NA	53754	58390	1101203	NA	NA	NA
PP_021509	L-Leucyl-L-valine	2311703581	C11H22N2O3	23016304	[M+H]+	2157	0.0635	6993116	NA	NA	NA	31	93085	70723	NA	NA	74621	113321	NA	95779	NA	102938	NA	95137	NA	142899	131465	NA	73712	NA	48687	62008	98168	68762	67418	56750	75205
PP_021848	L-Asparaginyl-L-valine	2321291928	C9H17N3O4	231121902	[M+H]+	17747	-0.0716	7019993	163626920	NA	NA	27	83966	NA	84376	NA	119735	NA	109930	129595	184316	105472	92352	112999	163060	121242	NA	126675	102278	NA	113614	175626	113718	NA	89521	NA	107232
PP_021982	L-Prolyl-L-alanine	1871078609	C8H14N2O3	186100449	[M+H]+	23588	-0.0642	6347578	NA	NA	NA	15	164913	NA	68397	NA	NA	NA	73612	76739	NA	NA	87144	NA	169921	NA	NA	NA	169038	NA	182649	NA	91202	NA	53051	NA	NA
PP_022330	L-Glutamyl-L-Serine | L-Aspartyl-L-threonine | L-Seryl-L-glutamic acid | L-Threonyl-L-aspartic acid	2350918688	C8H14N2O6	23408519	[M+H]+	-0.2958 | -0.5294 | -0.2104 | -0.5906	0.0572 | 0.0044 | 0.0241 | 0.0304	NA	NA	NA	NA	19	NA	215275	NA	294721	NA	114862	NA	173005	NA	261347	291575	235589	NA	NA	81722	119120	NA	211429	NA	129992	70952	72532	NA	NA	NA
PP_022469	L-Alanyl-L-threonine | L-Threonyl-L-alanine	1911028064	C7H14N2O4	190095352	[M+H]+	3.0149 | 2.6627	0.0182 | -0.0386	NA	NA	NA	NA	38	82283	382371	149666	652130	296096	506697	159515	482492	264676	326209	NA	396179	NA	323346	300047	371220	111694	706345	118589	267691	266514	245282	277000	204273	370906
PP_022639	L-Valyl-L-lysine	2461810323	C11H23N3O3	245173935	[M+H]+	0.6706	-0.0592	168058	NA	NA	NA	36	307065	132465	300949	171974	NA	175899	458113	66259	NA	121263	197490	258489	239372	129820	371715	182412	113531	318330	94769	140800	146487	206407	180949	NA	356123
PP_020246	NA	1590763129	NA	NA	NA	NA	NA	NA	NA	NA	NA	40	3810069	4166287	3108460	5263008	4114148	4438242	2843771	4183608	1619998	3925338	4298239	3638064	4000121	3877359	3510203	4781552	3451761	4301045	3716254	4789358	4296109	3199727	3357079	3165059	3065846
PP_016179	NA	2190473994	NA	NA	NA	NA	NA	NA	NA	NA	NA	40	797659	1248052	625103	1872772	766007	1092903	921818	1352630	762083	1157848	1253936	1401737	1127414	1891002	1067220	1306458	1200030	1142686	1165759	2014478	2074099	1099836	1213363	620735	1039032
PP_020482	NA	2590926161	NA	NA	NA	NA	NA	NA	NA	NA	NA	38	903311	308102	1101928	497796	570408	660612	1177402	371318	NA	358778	773936	328700	395625	351843	439913	243393	NA	373099	647142	552865	543971	421940	511305	470447	330953
PP_021671	NA	1890870335	NA	NA	NA	NA	NA	NA	NA	NA	NA	16	NA	390751	NA	712437	NA	323411	NA	415630	NA	317486	NA	419310	NA	431565	NA	448671	2136073	NA	NA	754694	NA	NA	NA	NA	NA
PP_021615	NA	2170818777	NA	NA	NA	NA	NA	NA	NA	NA	NA	11	NA	NA	NA	NA	NA	212625	NA	NA	2934031	NA	NA	NA	NA	NA	NA	NA	160234	NA	NA	NA	171381	269792	169650	NA	135717
PP_023165	NA	1000248053	NA	NA	NA	NA	NA	NA	NA	NA	NA	40	6601768	5019946	5814488	5538301	5181890	5157355	6246610	5739167	4351820	4370736	6901300	4954548	5780622	5958654	5436065	7233164	6115928	6070658	5998801	6200188	5396372	5004587	5294208	4658082	4827930
PP_023379	NA	1019848025	NA	NA	NA	NA	NA	NA	NA	NA	NA	40	871551	772745	716907	929119	744047	792898	669911	900971	311321	833442	907646	838531	792142	856876	887870	1037550	899411	816729	831670	682268	835540	743177	804180	736839	791345
PP_023452	NA	1020227298	NA	NA	NA	NA	NA	NA	NA	NA	NA	38	1018234	751078	830803	753483	736446	687691	956693	818397	613563	NA	975743	628086	770211	NA	806612	1050453	870770	809297	934642	908159	720639	702755	737552	667904	655972
PP_023458	NA	1020341661	NA	NA	NA	NA	NA	NA	NA	NA	NA	29	NA	350396	222120	3669393	746457	425979	NA	5937797	662891	NA	355712	3693367	302121	3956896	NA	NA	1394362	NA	5406799	583377	3093377	487492	NA	455018	NA
PP_023462	NA	1020342623	NA	NA	NA	NA	NA	NA	NA	NA	NA	40	74896950	64099275	71421345	75806680	68810606	70526867	61626539	72591083	53188863	68527783	83697847	68979982	74601821	67082717	80108454	87131424	79704481	74103256	66832287	62201176	73935255	67322734	68775798	71548091	65426149
PP_023464	NA	102034397	NA	NA	NA	NA	NA	NA	NA	NA	NA	17	NA	417593	NA	606502	NA	453677	NA	NA	NA	535489	NA	NA	NA	NA	NA	592900	NA	NA	NA	480670	278692	411203	NA	NA	NA
PP_023467	NA	1020344564	NA	NA	NA	NA	NA	NA	NA	NA	NA	40	772416	570848	617144	1042276	663532	1237094	612464	740523	247535	1875195	1135521	1851877	772277	630081	952436	2605302	881986	1215679	556083	1045735	721180	1110757	918892	854445	2169134
PP_023478	NA	1020344613	NA	NA	NA	NA	NA	NA	NA	NA	NA	21	1151492	1656910	NA	NA	NA	1135602	NA	NA	NA	966658	3732567	8656332	NA	985092	NA	3745070	NA	1594384	6591081	7790852	NA	758226	4686622	NA	1297972
PP_023479	NA	1020335295	NA	NA	NA	NA	NA	NA	NA	NA	NA	20	NA	167698	NA	166458	NA	NA	250834	130741	NA	169849	NA	283652	400082	164275	226038	NA	NA	704368	NA	NA	NA	161395	NA	1931817	364960
PP_023527	NA	1020337964	NA	NA	NA	NA	NA	NA	NA	NA	NA	34	NA	1781872	2018888	1900237	1967693	2679763	NA	3057540	NA	NA	1752282	1684723	2547352	NA	1912025	1437687	2634288	NA	2868891	2915438	1939951	2466352	1674207	2323100	2109512
PP_023528	NA	1020340675	NA	NA	NA	NA	NA	NA	NA	NA	NA	20	2051425	2818310	NA	4075640	4940591	NA	1167061	NA	NA	NA	NA	2475657	NA	NA	2722363	4578333	NA	NA	NA	2093271	1907741	1674471	2710093	3467726	1951523
PP_023540	NA	1020343463	NA	NA	NA	NA	NA	NA	NA	NA	NA	20	11636653	NA	4639436	5996214	NA	NA	NA	3710392	NA	NA	34371627	NA	4332989	1954070	NA	NA	NA	4497839	12611743	NA	3217935	NA	6189658	NA	4420670
PP_023587	NA	1020542584	NA	NA	NA	NA	NA	NA	NA	NA	NA	32	778790	242185	870037	NA	630397	526106	908421	302790	NA	NA	2032873	NA	599750	171415	536553	360648	489063	956695	423915	586024	355879	NA	304432	752323	191932
PP_023660	NA	1025330062	NA	NA	NA	NA	NA	NA	NA	NA	NA	40	919424	964322	986284	1072416	872157	797797	823339	1018314	625331	900121	1084159	857719	865702	944178	921608	1229036	1075417	972919	967704	830099	1049525	918848	849964	947594	864914
PP_023728	NA	102535872	NA	NA	NA	NA	NA	NA	NA	NA	NA	40	6474227	5782121	6436249	6767798	6109632	6021422	5447228	6608633	4768539	6335447	7644025	6058912	6672474	5998780	6992574	7690673	7148285	6523981	6166844	5536596	6571579	6009581	6406512	6412007	5900033
PP_023834	NA	1029705807	NA	NA	NA	NA	NA	NA	NA	NA	NA	40	35905536	33002917	30538180	40240881	30900930	34826253	26749245	37038970	17240526	38181491	42509159	32830349	33548607	35660813	35393870	44277551	37941924	33251890	33745690	29201065	36249546	31322850	35495863	29675134	33013888
PP_023975	NA	1030546501	NA	NA	NA	NA	NA	NA	NA	NA	NA	40	1825763	1538578	2299408	1918101	1836995	1384482	2261552	1695840	1820833	1576364	2093099	1839260	2048502	1521420	3366114	1674801	1422723	1793578	1422799	2826250	1641020	1515505	1392859	2042020	1183726
PP_024014	NA	1040306125	NA	NA	NA	NA	NA	NA	NA	NA	NA	40	1835566	1569652	1720714	1881377	1183082	1631816	1512880	1709217	1258620	1759175	2110878	1650478	1875187	1752797	2102738	2181178	1937872	1703980	1738259	1562847	1793995	1716761	1761223	1816496	1683518
PP_024095	NA	1040532275	NA	NA	NA	NA	NA	NA	NA	NA	NA	38	1275763	1376236	1145612	1355719	1161386	1218878	892471	1246077	1397332	994016	NA	1287076	913999	1053285	1101079	699698	1343793	1185953	1072230	1504861	954231	1143950	747066	1142998	610863
PP_024115	NA	104523653	NA	NA	NA	NA	NA	NA	NA	NA	NA	40	2790711	2416872	2604602	2830649	2444805	2589272	2278843	2740837	1609016	2637096	3402397	2471851	2760684	2448310	3087783	3477640	2940938	2657358	2674442	2278267	2822834	2112726	2675553	2710597	2496802
PP_024144	NA	1049926653	NA	NA	NA	NA	NA	NA	NA	NA	NA	40	566226	481729	914446	503283	698968	565894	796925	410557	349134	373971	703512	439645	773258	445714	712740	609712	697809	1160060	519577	754189	433753	592441	554546	1030661	534695
PP_024145	NA	1050036023	NA	NA	NA	NA	NA	NA	NA	NA	NA	40	14368905	10667869	12161984	11647048	10887324	11112037	13235367	12054021	8974000	9863310	15513451	9879666	12213705	12160324	11538189	15093902	12368114	12701364	12970995	12633167	11894601	11082260	11859939	9879718	10446364
PP_024248	NA	1069508145	NA	NA	NA	NA	NA	NA	NA	NA	NA	40	825800	611593	843244	654380	660269	585378	1062469	620553	613172	499335	808714	570790	692764	741894	674974	636420	733826	892931	678600	701279	580285	653300	618443	504618	516385
PP_024251	NA	1069634729	NA	NA	NA	NA	NA	NA	NA	NA	NA	40	897462	808272	709696	882800	726498	839306	633581	931459	415189	945180	1049220	802916	654876	886992	824424	1025484	899309	757503	815131	693436	805911	727874	886521	723739	832655
PP_024256	NA	1070011525	NA	NA	NA	NA	NA	NA	NA	NA	NA	40	2167720	1596471	1808855	1752545	1704664	1765230	1997334	1608592	1378201	1494522	2285093	1494232	1825207	1824202	1510049	2274177	1895585	1904344	2059778	1924963	1773836	1599663	1784053	1513093	1565709
PP_024486	NA	1090230292	NA	NA	NA	NA	NA	NA	NA	NA	NA	37	643091	1047703	1232798	NA	3234371	1779517	3396998	750916	1008468	1478372	856083	1942698	1365400	938123	NA	5304652	866004	1142899	743293	1251587	877353	1237495	2252571	1864657	1724839
PP_024612	NA	1095218726	NA	NA	NA	NA	NA	NA	NA	NA	NA	14	255768	494683	838118	1033280	NA	NA	562188	1169212	NA	405681	NA	537072	NA	NA	NA	488276	NA	NA	290368	NA	NA	NA	NA	NA	NA
PP_024614	NA	1095223154	NA	NA	NA	NA	NA	NA	NA	NA	NA	28	1010824	NA	520982	NA	1695554	1522858	734682	NA	NA	451633	NA	1144996	647468	848192	710707	NA	589662	NA	1049030	NA	800748	739777	1395776	740563	NA
PP_024713	NA	1100089741	NA	NA	NA	NA	NA	NA	NA	NA	NA	40	28756726	21929439	24119821	24215246	21795071	22025448	25473805	24072689	16647072	20173542	31044069	20242740	23648071	24768712	22334593	29401923	25891532	25138076	26159885	26069001	22883620	21385846	22857153	18739957	19993276
PP_024734	NA	1100203664	NA	NA	NA	NA	NA	NA	NA	NA	NA	34	NA	3243808	2847077	1071047	2112783	383023	NA	3460158	684187	2768392	260851	4269644	1258249	4821362	NA	1283959	649945	NA	3055225	514866	3276935	334164	179024	19323511	456489
PP_024735	NA	1100201746	NA	NA	NA	NA	NA	NA	NA	NA	NA	40	1068943	516846	1484325	825918	1060777	812612	2387733	716522	2712951	524745	868517	718354	944041	629227	1276910	641811	863210	1922842	613222	1544912	440842	871028	610433	2767469	584454
PP_024750	NA	1100206378	NA	NA	NA	NA	NA	NA	NA	NA	NA	27	712879	277237	NA	NA	2929561	381488	477258	NA	4103665	475208	NA	265446	NA	362069	475406	749628	NA	471471	2542513	2152856	NA	366824	1583542	1765816	432961
PP_024763	NA	1100205937	NA	NA	NA	NA	NA	NA	NA	NA	NA	37	1415550	4567303	12572405	3119022	2213701	660944	NA	5054059	3312207	1717304	3318538	3256089	1014597	2840328	4555367	1654477	10237961	2318906	2168404	6187096	3145907	2421605	1669038	3766325	1303085
PP_024768	NA	1100205938	NA	NA	NA	NA	NA	NA	NA	NA	NA	39	11942916	9594546	8803551	25912153	56755974	37964623	24665654	13850623	15286710	18208464	13933473	32431512	17813511	14884112	8581363	17126191	9458005	209636491	12854576	19080223	21382460	17815161	42137525	26663989	25232015
PP_024824	NA	110071602	NA	NA	NA	NA	NA	NA	NA	NA	NA	40	193497	440573	482011	689793	648292	515324	556745	678410	460878	479508	161405	602466	665727	668886	667949	666781	632981	657385	707198	563590	645785	539758	505050	612428	506917
PP_025047	NA	1110201938	NA	NA	NA	NA	NA	NA	NA	NA	NA	20	NA	1807680	NA	NA	1740866	NA	NA	3788514	NA	2798661	3378452	NA	3358005	NA	NA	3121331	3016175	NA	2979888	NA	2813434	2660095	3645371	2863371	2993341
PP_025107	NA	11103941	NA	NA	NA	NA	NA	NA	NA	NA	NA	40	6607527	3867384	6108513	5565778	5192627	4432689	4534357	5486405	4713312	4739130	6732667	4920181	5587401	5259089	6294749	4515066	7527032	5460850	5788765	3915868	5480666	5015969	5211588	5384709	4852580
PP_025136	NA	1110392853	NA	NA	NA	NA	NA	NA	NA	NA	NA	40	382047	461524	709279	908881	477582	528885	769241	666565	728095	1151062	657962	714145	599460	485064	511380	741903	798745	799056	562297	764590	538982	739239	553498	877026	505247
PP_025160	NA	1110395451	NA	NA	NA	NA	NA	NA	NA	NA	NA	37	700719	654311	NA	812239	615669	889145	NA	735035	NA	508955	560350	642548	707851	916581	1128240	488604	708898	1002630	669688	1246396	735218	599654	728100	903775	912987
PP_025161	NA	1110391763	NA	NA	NA	NA	NA	NA	NA	NA	NA	34	NA	712741	1090129	744183	499446	586116	NA	386619	219719	457528	1002904	NA	560600	575172	780089	486719	778939	NA	442794	418523	461714	618220	460559	1008362	551921
PP_025182	NA	1110396474	NA	NA	NA	NA	NA	NA	NA	NA	NA	16	698590	NA	NA	NA	674942	NA	NA	NA	NA	NA	NA	644006	NA	NA	NA	NA	NA	656157	NA	NA	NA	NA	NA	645545	588400
PP_025184	NA	1110395826	NA	NA	NA	NA	NA	NA	NA	NA	NA	40	1006453	907070	1310002	1503376	1299850	921360	935011	1033260	748810	735781	948619	1044475	1198977	836220	997775	982536	609376	1250842	647330	1421140	807209	1177253	1004968	1229884	1076199
PP_025186	NA	1110394237	NA	NA	NA	NA	NA	NA	NA	NA	NA	30	667070	549474	1330539	903858	698504	572853	NA	536681	NA	502997	460558	310821	800784	364884	NA	522838	588778	282089	339930	NA	NA	576163	551213	NA	NA
PP_025624	NA	1120065161	NA	NA	NA	NA	NA	NA	NA	NA	NA	40	3471794	2833504	3015169	3054146	2755912	2756633	3167909	3021664	1986021	2530694	3811459	2546630	2881885	3252041	2663312	3633481	3157999	3202612	3209890	3373247	2908372	2579777	2836545	2387289	2468540
PP_025731	NA	1120507887	NA	NA	NA	NA	NA	NA	NA	NA	NA	40	667935	1084258	710009	1247852	582215	1092407	648095	1075580	849207	1179624	733387	877214	534549	1249675	503373	1541716	601435	928820	552351	533791	475694	576397	595621	643382	430593
PP_026090	NA	11303489	NA	NA	NA	NA	NA	NA	NA	NA	NA	40	802621	144913	1480674	202885	288007	130382	6565724	158604	271688	166339	422259	202942	932119	331823	228916	205554	223631	476135	1322881	346203	334090	184709	252777	220525	126714
PP_026211	NA	1139637574	NA	NA	NA	NA	NA	NA	NA	NA	NA	38	2800598	3300427	6326495	2733252	3345035	3485726	13382258	1437378	14085135	1129966	2142597	2923994	3706469	NA	6229221	NA	1605127	13073646	1728023	9146041	1750652	4097951	2480626	17091769	1713346
PP_026214	NA	1139640867	NA	NA	NA	NA	NA	NA	NA	NA	NA	34	NA	1333137	NA	1268384	1434230	1321479	NA	1333309	NA	1071632	1608761	923359	1589597	1520674	1666520	1223199	NA	1549516	1101718	1503415	1009248	1046170	1073106	1255520	1040789
PP_026217	NA	1139641484	NA	NA	NA	NA	NA	NA	NA	NA	NA	37	2333725	247407	1865655	461918	1339003	477947	1642758	293700	NA	NA	1443131	487790	1649443	NA	1316062	506255	1792654	961260	1113677	613820	603538	332402	625509	1577883	546613
PP_026230	NA	1139637323	NA	NA	NA	NA	NA	NA	NA	NA	NA	33	916408	563950	1217693	694875	841411	NA	907317	731498	NA	646228	998669	620653	931536	NA	805773	893334	NA	745584	NA	578228	1008479	NA	604138	1259469	691145
PP_026237	NA	1139637225	NA	NA	NA	NA	NA	NA	NA	NA	NA	32	1011344	526910	2182008	704192	716357	681069	728603	627206	2494515	964858	850595	605605	683254	690065	650741	683121	NA	1190725	786067	519045	750654	717238	NA	755990	623220
PP_026247	NA	113963666	NA	NA	NA	NA	NA	NA	NA	NA	NA	25	NA	NA	733917	NA	NA	701398	NA	NA	1032315	839541	459943	412190	593180	NA	660274	692117	683287	670724	413193	566314	NA	NA	441357	438459	NA
PP_026257	NA	1139638426	NA	NA	NA	NA	NA	NA	NA	NA	NA	33	NA	2081664	1419157	1158258	1165932	978866	690306	1025329	NA	875719	781864	1651223	624622	4138241	NA	812755	1183792	2609547	1402819	1272088	808846	1758389	NA	NA	758150
PP_026258	NA	1139639267	NA	NA	NA	NA	NA	NA	NA	NA	NA	19	NA	NA	526875	766629	NA	NA	NA	699539	1390462	832251	971302	626807	NA	NA	NA	NA	NA	NA	1351260	NA	749967	748752	NA	NA	521068
PP_026263	NA	1139638074	NA	NA	NA	NA	NA	NA	NA	NA	NA	21	886946	NA	6075519	NA	657047	NA	NA	419019	1367139	802982	818066	455368	NA	1063412	NA	NA	864049	959914	785946	NA	NA	NA	1496106	NA	NA
PP_026266	NA	1139639055	NA	NA	NA	NA	NA	NA	NA	NA	NA	36	749260	4993515	693734	NA	3859842	11897287	3100495	1695873	1581319	1900387	NA	2642202	1424416	608564	715333	1725401	1312389	2582711	732397	1634775	1389884	957108	4431930	1994725	2705258
PP_026630	NA	1150504947	NA	NA	NA	NA	NA	NA	NA	NA	NA	36	728733	328430	538575	1311200	360394	488229	859688	575798	NA	487788	463416	416831	NA	653657	229545	1952673	379731	797857	406049	3241256	833862	365367	372560	NA	534829
PP_026636	NA	1150545647	NA	NA	NA	NA	NA	NA	NA	NA	NA	40	984695	836831	1389999	811629	837990	851940	824528	707934	806754	720409	1018010	806804	970581	663406	793640	705647	558515	826679	744939	928330	706590	653308	650513	1032999	613902
PP_026750	NA	116002136	NA	NA	NA	NA	NA	NA	NA	NA	NA	40	4818069	4233508	4275851	5352824	4293442	4478907	3654383	5166937	1917734	4804185	5256163	4375947	4287344	5018607	4981472	5947376	5140143	4547508	4274051	4142699	4813909	4095199	4509560	4047286	4399284
PP_026997	NA	1170576032	NA	NA	NA	NA	NA	NA	NA	NA	NA	40	1367372	1316167	1897753	1071604	1224028	1296495	1212496	1065514	1212489	1080593	1486083	1170816	1304968	903554	1098672	1022595	827176	1251569	1058725	1399588	994831	908231	978124	1493774	953468
PP_027128	NA	1180351361	NA	NA	NA	NA	NA	NA	NA	NA	NA	40	931817	691823	847012	703659	756175	720885	852791	810239	646931	613147	970622	631373	791035	765290	759840	1032865	850824	823606	826502	808507	720827	686152	677697	697819	640833
PP_027142	NA	1180653597	NA	NA	NA	NA	NA	NA	NA	NA	NA	40	912244	787402	908675	929231	1119393	630168	811368	808866	966315	635844	1080225	740257	876145	656173	977032	767868	783129	1102690	764758	1533856	817379	628025	486449	880981	542309
PP_027146	NA	1180655357	NA	NA	NA	NA	NA	NA	NA	NA	NA	40	2708271	2266832	3413383	2999095	2728280	2025603	3191966	2409428	2796115	2198070	3256746	2567335	3018815	2272635	4876769	2463438	2097484	2997406	2379898	4004275	2370032	2222420	2101539	2943222	1689282
PP_027151	NA	1180653832	NA	NA	NA	NA	NA	NA	NA	NA	NA	40	13520818	12015245	19669416	10841882	10921491	11851468	11553821	9900955	11069777	10492401	13193809	11191927	13002835	8844082	10718368	9331854	7583588	12162450	10448770	12588159	9914416	8845802	9457494	13853412	9157229
PP_027175	NA	1180654734	NA	NA	NA	NA	NA	NA	NA	NA	NA	40	1610373	450254	1328325	548463	1076404	595742	386507	508325	651272	493019	1547353	1139307	1818744	637034	1859437	2124842	1524686	2053322	1021876	828980	1070094	921128	927041	1138621	672166
PP_027314	NA	1189427817	NA	NA	NA	NA	NA	NA	NA	NA	NA	40	1075767	775239	2067637	942696	1268973	1192860	3731193	542356	3773476	445181	1085341	972266	1224584	490413	1870636	646046	681263	3737305	703650	2543512	505713	1466880	775760	4876340	640232
PP_027474	NA	1190493688	NA	NA	NA	NA	NA	NA	NA	NA	NA	40	8439813	7419165	8025121	8627537	9524656	6155554	7901836	7639408	9138565	6169483	9815695	7249044	7804873	6350351	8872483	7111168	6821536	9324009	7263135	13288044	7120447	6075707	5061761	8581392	5307488
PP_027574	NA	1200034024	NA	NA	NA	NA	NA	NA	NA	NA	NA	40	1676312	1735232	1546521	1822935	1401566	1761391	1349704	1460845	845553	1856436	2356800	1771417	2382504	1489819	1958755	2262871	1866731	2029927	1725312	1420287	1632866	1640438	1699671	1427110	1695014
PP_027700	NA	120081029	NA	NA	NA	NA	NA	NA	NA	NA	NA	40	105621225	93207780	133666407	119763361	112112206	83609875	131121240	101875388	115806885	89520718	127848177	105918224	119143033	90843516	194485849	100511991	84335984	125670216	93368694	166236423	96500145	92568919	86107459	124339323	70763925
PP_027729	NA	1209810528	NA	NA	NA	NA	NA	NA	NA	NA	NA	40	17285410	14754067	13966041	18429884	14243138	16593972	12619661	17983058	8416620	17590010	20107241	15095000	16006758	16276474	16076895	21365166	17865754	14997772	13447669	13589153	16704173	14160137	17252413	14123473	14975592
PP_027792	NA	1210287945	NA	NA	NA	NA	NA	NA	NA	NA	NA	40	3469826	3048962	16256962	3182487	2666123	4778830	8290893	4476563	4488529	3763937	17161247	4463690	8515486	3128656	5005044	4383796	4918024	8114594	6168450	23504037	6803212	3718091	2956632	5759042	4023353
PP_027818	NA	1210649664	NA	NA	NA	NA	NA	NA	NA	NA	NA	40	1059811	883365	967568	1028643	1212936	782616	967984	972740	1158999	749451	1214357	834410	992345	793465	1114957	904099	852384	1154252	925612	1682636	916485	773781	610469	1106694	643754
PP_027930	NA	1225473325	NA	NA	NA	NA	NA	NA	NA	NA	NA	40	5300176	3306641	5733600	3368149	4839317	4841172	4125506	3571239	5219810	3857299	4447236	4181988	4967141	3864753	4017162	3891831	3869914	3552991	4387667	3232676	4332189	3752409	4997558	4463956	4515944
PP_027947	NA	1225476668	NA	NA	NA	NA	NA	NA	NA	NA	NA	22	808242	NA	NA	NA	656979	713496	NA	NA	1253917	637103	1092528	NA	910538	NA	268092	1350405	1589285	1051438	2221432	4984037	NA	NA	2088981	NA	1026133
PP_027985	NA	1225476406	NA	NA	NA	NA	NA	NA	NA	NA	NA	32	NA	1399083	NA	1670838	2029903	1745062	NA	1117328	NA	1272490	NA	1465783	1411689	1374016	3350127	NA	1582211	1204774	6061006	NA	2250948	2492009	1357464	2726675	1517622
PP_027990	NA	1225472057	NA	NA	NA	NA	NA	NA	NA	NA	NA	14	NA	901344	NA	NA	NA	NA	NA	3056147	NA	1036930	NA	731561	977838	787257	1142533	NA	NA	NA	1623648	1983241	NA	NA	828945	NA	1530174
PP_027993	NA	1225472034	NA	NA	NA	NA	NA	NA	NA	NA	NA	16	766761	786921	NA	781005	1587637	1163735	2261663	NA	1419303	NA	NA	NA	3159039	NA	1924693	NA	740440	NA	NA	NA	910080	NA	NA	NA	NA
PP_028004	NA	1225472908	NA	NA	NA	NA	NA	NA	NA	NA	NA	22	1676015	1454186	NA	NA	NA	2029183	3666144	3773665	NA	NA	1221473	1972808	4146762	1590305	NA	NA	NA	2365983	NA	1947592	NA	NA	1639371	NA	NA
PP_028005	NA	1225473603	NA	NA	NA	NA	NA	NA	NA	NA	NA	24	4716718	NA	NA	2975064	NA	1504483	NA	1679325	NA	NA	3367429	NA	NA	1773316	NA	NA	2075872	NA	5055995	NA	1453721	1703403	1868788	NA	NA
PP_028082	NA	1230140708	NA	NA	NA	NA	NA	NA	NA	NA	NA	40	1761406	1248830	1464236	1333776	1273983	1325572	1684386	1565150	1088870	1124590	1852864	1084560	1438746	1387966	1291226	1932877	1463985	1512955	1438291	1417207	1328533	1318586	1341989	1204001	1317944
PP_028089	NA	1230405324	NA	NA	NA	NA	NA	NA	NA	NA	NA	40	15667588	11978746	14202853	12541081	12106519	11849653	14900737	12928391	10651282	10835995	16228102	10800409	13642231	12805170	12465590	16620162	13780524	13726357	14230794	14082613	12261247	11928830	12738163	11194415	11130906
PP_028183	NA	1230441958	NA	NA	NA	NA	NA	NA	NA	NA	NA	40	11081633	10309521	10879473	11795562	12944329	8614646	10631221	10695466	12102978	8192645	13075227	10049894	10946936	8594582	12425033	10105035	9449757	12934807	10073526	19058352	9874156	8396747	7209762	11653493	7306324
PP_028344	NA	1230490478	NA	NA	NA	NA	NA	NA	NA	NA	NA	28	455703	NA	NA	349971	390672	317141	334453	468816	NA	NA	807087	205593	222169	NA	282689	434693	NA	233318	332998	365301	NA	394959	332106	326035	NA
PP_028790	NA	1250155089	NA	NA	NA	NA	NA	NA	NA	NA	NA	40	938173	954141	813532	932266	885355	1110080	244099	764475	1197395	762806	602422	896622	994107	1201486	1075186	707283	992388	1002836	622151	255710	656612	982943	1373629	690132	1168182
PP_028791	NA	1250154713	NA	NA	NA	NA	NA	NA	NA	NA	NA	40	8351169	13549468	13468603	12754769	11429767	13880542	3973779	11936070	17569013	11141216	15210776	15151401	13595788	12170574	18017827	11768961	16861166	11790005	12343040	5854112	11764856	13136744	13292935	13389334	12381221
PP_028792	NA	1250154263	NA	NA	NA	NA	NA	NA	NA	NA	NA	40	11540062	16785970	19498657	11952847	11068682	13343510	34548857	12233090	20939090	18390366	24280665	28593250	17802099	9368312	72361416	14566628	31590934	15694985	16863603	29594940	19514587	20059351	11563895	19539343	14001499
PP_028812	NA	1250381248	NA	NA	NA	NA	NA	NA	NA	NA	NA	39	2240613	1621412	NA	1770651	1699834	1664344	2060275	1864077	1524446	1541530	2336364	1507992	1857431	1752609	1830068	2329993	2042408	1925288	2023198	1958313	1752783	1704284	1749934	1562038	1564783
PP_029040	NA	1259860956	NA	NA	NA	NA	NA	NA	NA	NA	NA	23	NA	297899	445288	335008	1454575	NA	NA	2063751	NA	2308288	285041	380741	409689	NA	631526	820344	NA	2167766	615144	NA	9119411	NA	NA	955795	NA
PP_029046	NA	1259863093	NA	NA	NA	NA	NA	NA	NA	NA	NA	40	138437476	119929934	115303344	146901876	112695814	124461826	101003459	134563469	66153193	145260587	163086030	121947716	123860923	128395838	126516929	159620974	148440302	119143801	131648895	108408449	130855243	112893506	132786638	108021179	120908511
PP_029054	NA	1259864242	NA	NA	NA	NA	NA	NA	NA	NA	NA	39	636165	826166	746129	834402	345711	636289	936658	354756	246572	706301	1137088	238927	345440	780804	2580429	743877	663144	544864	650613	616421	556130	437266	758514	468047	301675
PP_029196	NA	1260220721	NA	NA	NA	NA	NA	NA	NA	NA	NA	40	6275261	5633054	2108054	9048205	3529377	3585163	3377829	3396746	2319083	5244728	5798998	4871251	6834558	3619741	7638092	3898862	5291386	3022682	3895260	5431771	7029480	3736012	3537689	2515733	3714987
PP_029227	NA	1265365341	NA	NA	NA	NA	NA	NA	NA	NA	NA	30	302077	788877	402383	778934	NA	624020	447625	655957	NA	662990	798040	660869	NA	847369	NA	965425	317872	NA	361268	283024	211847	589834	332496	NA	321847
PP_029418	NA	1270124729	NA	NA	NA	NA	NA	NA	NA	NA	NA	40	2687714	4341863	4250393	4090308	3707220	4460743	1233135	3885280	5545155	3600756	4741219	4789308	4332963	3905825	5707112	3946266	5476684	3771092	3984167	1908897	3836465	4258264	4261262	4234717	4026925
PP_029419	NA	1270124236	NA	NA	NA	NA	NA	NA	NA	NA	NA	40	3668233	5398295	6417830	3794826	3615472	4288315	11368325	4019851	6533772	5686702	7957036	9467050	5650890	2965262	24086096	4464308	9724971	5083781	5193617	9574292	6143177	6408041	3680528	6087964	4378738
PP_029427	NA	1270388892	NA	NA	NA	NA	NA	NA	NA	NA	NA	40	674227	677905	545068	707486	543943	618707	582827	740974	583227	633070	703671	547989	627437	763652	768415	566810	833591	522468	665993	588690	648023	582222	583865	352129	655091
PP_029609	NA	1279823594	NA	NA	NA	NA	NA	NA	NA	NA	NA	40	791976	718279	653445	841591	663090	736322	478757	819368	386313	852315	976130	742466	670237	791830	789710	916550	918496	767893	799665	626748	765035	656753	820095	492590	744073
PP_029615	NA	1280192774	NA	NA	NA	NA	NA	NA	NA	NA	NA	40	63038927	46172426	52617092	50647740	46921883	47397385	55723319	52636681	39634318	42468713	66573716	43078315	51221520	51908887	47495979	64707668	55261558	54357869	57609131	55580863	49394947	46851950	49578323	42633760	44301095
PP_029768	NA	1289506262	NA	NA	NA	NA	NA	NA	NA	NA	NA	24	NA	NA	NA	2001875	1721692	NA	NA	NA	NA	1211856	710782	668646	1272927	NA	1417897	1043758	NA	NA	623806	NA	839488	853834	1046018	NA	1244302
PP_029769	NA	1289511636	NA	NA	NA	NA	NA	NA	NA	NA	NA	16	5005778	549241	NA	623623	875556	NA	NA	NA	NA	NA	NA	NA	NA	687234	NA	NA	NA	NA	NA	NA	NA	1864925	NA	226397	1038830
PP_029784	NA	1289509434	NA	NA	NA	NA	NA	NA	NA	NA	NA	24	NA	169048	NA	NA	1062047	471715	940364	324683	NA	237572	NA	NA	NA	NA	NA	NA	447995	269504	224550	420945	315397	NA	580879	NA	572123
PP_029830	NA	1290182053	NA	NA	NA	NA	NA	NA	NA	NA	NA	40	725193	226080	1433914	436814	501846	363861	991210	307609	912991	299798	926604	451703	611668	411537	1565926	557657	636559	664187	997556	826764	602582	439428	397292	626418	404830
PP_030003	NA	1299791053	NA	NA	NA	NA	NA	NA	NA	NA	NA	40	2985204	2606687	2412054	3241400	2357195	2659258	2005455	2791574	1478336	3065806	3527080	2668595	2590884	2797626	2741197	3370848	3297541	2555125	2711885	2496343	2800678	2382927	2762480	2228657	2620651
PP_030076	NA	1300167852	NA	NA	NA	NA	NA	NA	NA	NA	NA	40	9357108	6950417	7842859	7682469	7069549	7214645	8286939	7742370	5785332	6153851	9844476	6332327	7626442	7649664	7232699	9715930	8191899	8157715	8616914	8356194	7320598	6925791	7420464	6222231	6589038
PP_030155	NA	1300652429	NA	NA	NA	NA	NA	NA	NA	NA	NA	40	4146060	3651681	5458080	3687792	3548960	3811415	3613089	3372922	3770880	3378095	3974092	3529609	3932198	2958817	3575704	3260077	2672291	3861647	3144970	4075303	3194038	2939780	3140959	4081624	2939506
PP_030168	NA	1300653519	NA	NA	NA	NA	NA	NA	NA	NA	NA	40	671225	640409	699912	703103	569949	615456	389676	613905	415620	592865	643846	621598	509582	586806	517788	847884	296937	561458	361606	1054479	466360	607291	515490	674204	505008
PP_030175	NA	1300862509	NA	NA	NA	NA	NA	NA	NA	NA	NA	40	3669633	3438506	2726309	4457248	4335923	3103084	2056445	3267848	2077667	2569466	2733525	2738029	2318894	3707940	4944554	2598837	3495978	2676721	2814403	2303559	2628410	2670857	2850403	1863051	1806159
PP_030176	NA	1300863008	NA	NA	NA	NA	NA	NA	NA	NA	NA	30	1055492	462761	503580	550819	441393	809610	569173	NA	1011402	424747	NA	NA	308206	645538	448908	657835	1028950	1287462	NA	554297	747638	517639	699316	488195	388733
PP_030178	NA	1300864	NA	NA	NA	NA	NA	NA	NA	NA	NA	20	NA	NA	2640935	1592063	NA	2110049	NA	1889603	1595597	1105854	2366719	2152003	2031770	1435030	NA	NA	NA	1921084	NA	NA	NA	2005329	NA	NA	NA
PP_030288	NA	1305219254	NA	NA	NA	NA	NA	NA	NA	NA	NA	14	NA	NA	NA	NA	NA	313641	NA	NA	NA	269445	NA	1063462	NA	NA	NA	349043	415718	NA	NA	262373	295544	NA	NA	NA	NA
PP_030375	NA	1309650789	NA	NA	NA	NA	NA	NA	NA	NA	NA	40	5248725	4544841	4083070	5645444	4200544	4704384	3590661	5140435	2137433	5558744	6485017	4424364	4591395	5046020	4750896	6012447	5463002	4684878	4133524	4033906	4956369	4129254	4968199	4051620	4614672
PP_030555	NA	1310491922	NA	NA	NA	NA	NA	NA	NA	NA	NA	40	802544	815052	1001309	887774	860269	665006	812876	595759	871029	703312	1006480	874804	930910	719264	1591935	755490	626513	1014315	719062	1454018	750758	693196	678466	889763	546945
PP_030669	NA	1315335139	NA	NA	NA	NA	NA	NA	NA	NA	NA	24	382704	NA	NA	478869	755023	NA	NA	NA	NA	587546	NA	1279420	769173	1447155	1648511	NA	673512	NA	416724	621146	445237	2304984	NA	741899	1374370
PP_030671	NA	1315336814	NA	NA	NA	NA	NA	NA	NA	NA	NA	33	953783	1064308	783926	587543	1734238	NA	NA	1192166	NA	690841	515528	1117225	634061	1234501	3665871	NA	309885	507862	1220015	920984	1052270	3019752	NA	667684	879453
PP_030694	NA	1315336397	NA	NA	NA	NA	NA	NA	NA	NA	NA	20	5138062	2785050	NA	3783012	3556651	3142013	NA	2491856	NA	NA	4575293	4340281	NA	2105168	NA	NA	NA	NA	NA	NA	NA	4403267	4710815	NA	NA
PP_030787	NA	1319296073	NA	NA	NA	NA	NA	NA	NA	NA	NA	28	NA	640315	107102	NA	85279	99948	131699	746693	119188	647851	112221	75317	156202	NA	138480	133228	NA	881534	69225	NA	69487	124757	NA	NA	107608
PP_030835	NA	131974125	NA	NA	NA	NA	NA	NA	NA	NA	NA	26	892571	876887	NA	NA	NA	1264336	2046803	1680513	NA	NA	NA	771961	NA	1200454	1016613	743137	NA	864217	NA	1471754	844465	1292038	NA	1780543	929861
PP_030836	NA	1319742182	NA	NA	NA	NA	NA	NA	NA	NA	NA	20	NA	NA	NA	298578	249105	566786	1909542	440586	NA	NA	487519	341393	295918	343295	330397	NA	435049	324796	2503577	NA	694362	355640	NA	NA	403439
PP_031103	NA	1320654223	NA	NA	NA	NA	NA	NA	NA	NA	NA	39	4487869	992001	8306392	2015353	4972140	3570818	6805113	1316016	NA	717473	4589967	1827282	5329516	882292	10600981	1669943	4583292	5679802	3494853	5951429	3723905	13786081	2916861	5729996	1611830
PP_031107	NA	1320661575	NA	NA	NA	NA	NA	NA	NA	NA	NA	40	187388	1103113	351718	1596193	367428	307261	442250	747514	232142	748982	280629	402229	495740	1065857	483538	181581	215114	1155969	161483	1805353	230796	1122524	310262	1074466	467470
PP_031116	NA	1320808408	NA	NA	NA	NA	NA	NA	NA	NA	NA	40	6005207	5699725	8621537	5043814	4994198	5571295	5303542	4686236	5142935	4760121	5656721	5164658	5759255	3978496	5181089	4298638	3540046	5540079	4584320	5934437	4239820	4169247	4268062	6352859	3923222
PP_031128	NA	1321019715	NA	NA	NA	NA	NA	NA	NA	NA	NA	36	732303	540811	NA	668492	NA	825037	437560	569063	640432	486772	761374	263805	535185	812681	NA	1297655	792596	1499374	366048	537926	446185	451686	591955	NA	439725
PP_031204	NA	1325310647	NA	NA	NA	NA	NA	NA	NA	NA	NA	13	751856	NA	NA	364775	NA	842274	NA	NA	NA	248722	NA	NA	NA	NA	514089	NA	NA	NA	NA	889092	NA	NA	NA	NA	346519
PP_031247	NA	1329981612	NA	NA	NA	NA	NA	NA	NA	NA	NA	40	4698016	3693865	4065129	3994515	3736296	3439026	4326069	4061831	2897638	3285635	5277699	3271472	3234866	4136538	3608332	4819334	4169407	4344018	4361624	4601390	3830778	3685721	3918765	3305463	3445951
PP_031266	NA	1330317775	NA	NA	NA	NA	NA	NA	NA	NA	NA	40	8195458	8898360	7221709	8933884	9745171	7877576	5846459	8283682	7936068	6511902	8396510	8192811	6060114	7222919	8889818	4780988	8313753	8591898	6261845	9505605	6335408	7089128	5006850	7035030	4311271
PP_031385	NA	1330970262	NA	NA	NA	NA	NA	NA	NA	NA	NA	35	1668410	1425978	1205637	985617	1165429	883164	NA	1004372	1231907	588469	540822	1205625	1304666	1031415	2137728	NA	588509	619394	1261905	922541	1190101	1029371	644438	984661	882615
PP_031567	NA	1340189614	NA	NA	NA	NA	NA	NA	NA	NA	NA	40	3348159	2748557	3705392	2509469	3697239	3402425	3418651	2676416	2615080	2234988	4263240	3008067	3562747	2448636	3572886	2052457	3442477	5207762	3429936	5626638	2787542	3045676	2227075	4038472	2278763
PP_031647	NA	1340812052	NA	NA	NA	NA	NA	NA	NA	NA	NA	35	780952	2111759	1375883	1159824	NA	2103046	NA	1244582	816803	1069073	722643	1708185	NA	862696	535579	1348969	426798	1982172	782463	1632577	644219	1033479	1031684	NA	1555249
PP_031843	NA	1351167611	NA	NA	NA	NA	NA	NA	NA	NA	NA	40	1666725	1461659	1504607	1262906	1419596	1087799	786490	921053	1826324	1413273	1337617	1252839	1594741	1578452	1687662	3963981	1730838	2650493	1081514	1495843	1305798	1036813	1110732	1274787	1121895
PP_031846	NA	1359451267	NA	NA	NA	NA	NA	NA	NA	NA	NA	19	NA	NA	381159	NA	NA	286286	NA	327200	257840	NA	NA	NA	NA	NA	NA	317405	814465	NA	NA	232127	NA	217332	NA	358852	NA
PP_031964	NA	1360481186	NA	NA	NA	NA	NA	NA	NA	NA	NA	32	976626	2374229	NA	5481042	623662	671429	1011032	NA	539266	2151604	1134273	1347787	1484448	1491251	2147589	NA	896246	883740	NA	733282	639079	1017666	510164	540115	686404
PP_032000	NA	1360756644	NA	NA	NA	NA	NA	NA	NA	NA	NA	40	25813536	22562698	26093319	26980256	31535854	20256778	24996941	25297706	27748637	18573884	30634164	23214607	26435371	20641364	30135717	23112859	21360009	28712605	22728932	42744090	22963378	18806402	17295655	26323277	16383203
PP_032060	NA	1369529104	NA	NA	NA	NA	NA	NA	NA	NA	NA	38	1043223	650509	1950133	765653	1120194	952006	4105762	NA	4622746	282677	590226	699781	996688	311483	1862708	NA	675167	4003608	588621	2698935	402166	1296639	641709	5398876	563644
PP_032186	NA	1370459359	NA	NA	NA	NA	NA	NA	NA	NA	NA	33	135207	15056077	27777893	519777	31422662	674225	54275934	72365	933598	100986	NA	181219	156022	61627	85711	58553	NA	226792	75609	230033	65202	83633	55029	100987	62657
PP_032187	NA	1370459591	NA	NA	NA	NA	NA	NA	NA	NA	NA	7	NA	6486857	151524	422733	2631853	2370818	150126	NA	182879	NA	NA	NA	NA	NA	NA	NA	NA	NA	NA	NA	NA	NA	NA	NA	NA
PP_032227	NA	1370707417	NA	NA	NA	NA	NA	NA	NA	NA	NA	22	NA	NA	245378	66595	950098	NA	67777	2188093	131000	919134	2045404	2768900	1142456	713516	1468828	NA	NA	84192	1376694	NA	NA	753714	NA	508426	NA
PP_032343	NA	1379872683	NA	NA	NA	NA	NA	NA	NA	NA	NA	40	619508	1267702	748111	1427823	968721	1460020	920976	1231127	629766	1361609	693597	1427970	1155852	1111192	1271000	1366055	461793	1497103	748558	1445001	1173710	1186383	1007301	1295233	1173002
PP_032351	NA	1379871864	NA	NA	NA	NA	NA	NA	NA	NA	NA	40	1365732	2904956	1179184	1919397	1480763	2610419	2783728	2144523	1076868	2405252	1043752	3466752	2045943	1305178	2975147	2693905	1253445	2629625	1051881	3530764	2010473	2567526	1735390	2508859	2163161
PP_032375	NA	1379871459	NA	NA	NA	NA	NA	NA	NA	NA	NA	28	NA	3384728	NA	2917856	NA	3699707	1689130	4104240	NA	3335594	NA	3256066	2451970	3104286	3986218	3579243	992097	NA	1047571	NA	2438512	3386940	NA	NA	3161030
PP_032399	NA	1379876349	NA	NA	NA	NA	NA	NA	NA	NA	NA	19	NA	NA	167848	NA	NA	1044970	943462	NA	NA	1101674	NA	NA	NA	394876	NA	351728	572390	422600	NA	1337148	704525	587622	2017796	NA	468620
PP_032611	NA	1389913511	NA	NA	NA	NA	NA	NA	NA	NA	NA	40	1426631	1248908	1106787	1444437	1232796	1361162	828303	1500232	679700	1377810	1580400	1255660	1283515	1381090	1358884	1626505	1472410	1065005	1201482	1096704	1447150	938780	1277807	925753	1331606
PP_032713	NA	1389954553	NA	NA	NA	NA	NA	NA	NA	NA	NA	26	242499	331590	474732	NA	1624966	13830796	1753511	844138	357147	494158	NA	NA	682248	NA	NA	641986	441380	817990	392044	NA	778869	381339	1325118	810600	1905963
PP_032740	NA	1390178726	NA	NA	NA	NA	NA	NA	NA	NA	NA	40	19045697	17065343	16782260	21012381	16983530	18734942	14708272	19971222	11051399	19120524	22223658	17945786	18110790	18248478	19804254	23018361	21281968	17446997	17712944	16113666	18526769	16598200	18638855	16520890	16751370
PP_032766	NA	13901742	NA	NA	NA	NA	NA	NA	NA	NA	NA	29	NA	1391905	1953580	NA	NA	1339803	1567040	1138067	1585090	1174231	1454830	1515674	1369420	1321638	1759838	1248931	1144210	1785960	NA	1463342	1398818	1417556	1224183	1408619	1010329
PP_032777	NA	1390174366	NA	NA	NA	NA	NA	NA	NA	NA	NA	32	NA	1844407	2416272	NA	1639331	NA	2625129	708683	2923773	1074880	2131377	2162359	NA	860069	2910719	NA	2778968	1402270	2134101	2602713	2391929	1699475	NA	2066710	2133933
PP_032803	NA	1390172656	NA	NA	NA	NA	NA	NA	NA	NA	NA	27	NA	1414892	2947826	1712563	NA	NA	NA	2604277	NA	1666418	2256056	NA	2791317	1511710	2343408	NA	3787093	NA	2765378	2067554	2102123	1576204	2075846	NA	2087484
PP_032826	NA	1390180924	NA	NA	NA	NA	NA	NA	NA	NA	NA	21	NA	NA	NA	2112511	1767888	2049559	NA	1431254	NA	NA	1459248	NA	NA	NA	NA	NA	2443847	NA	NA	2095396	1992721	1791103	1940980	1488812	NA
PP_032871	NA	1390501204	NA	NA	NA	NA	NA	NA	NA	NA	NA	39	NA	583685	637842	1098802	460406	257093	296950	914528	445082	836266	727474	1249044	520763	899154	645993	174515	267123	376879	401985	389019	642879	456318	498135	329394	431923
PP_032916	NA	1395309494	NA	NA	NA	NA	NA	NA	NA	NA	NA	39	1493249	1430033	1541735	1652908	1569400	1556774	1156860	1381822	NA	1412625	1797516	1432569	1664160	1479714	1831036	1725102	1599741	1966774	1537930	1328561	1399424	1314274	1434761	1493295	1400868
PP_033035	NA	1399875963	NA	NA	NA	NA	NA	NA	NA	NA	NA	22	1389243	NA	1628587	2459440	1967116	614879	NA	1086290	NA	NA	NA	1390024	NA	NA	9832579	NA	1046342	NA	922907	1202203	NA	NA	1988864	NA	NA
PP_033545	NA	1410508237	NA	NA	NA	NA	NA	NA	NA	NA	NA	40	2747083	2043568	2512333	2181468	2170190	2133791	2630794	2364058	1959406	1041798	2750786	1904786	2369967	2241497	2239540	3074061	2429372	2492221	2440624	2437374	2133384	1849800	2046554	1929242	1881541
PP_033613	NA	1419585336	NA	NA	NA	NA	NA	NA	NA	NA	NA	38	14180496	14295803	20961044	2514953	2428085	19438865	3772404	15233721	2416271	1541785	2167009	2036148	18867062	NA	4649373	7186400	12427890	16863130	13325267	17404355	13423527	2770850	17751859	19505908	2796152
PP_033616	NA	1419585819	NA	NA	NA	NA	NA	NA	NA	NA	NA	40	5481877	4677437	10907671	5754917	6670414	6668256	19643677	3767962	20954605	3319871	4687930	5495076	7023397	2602222	10116799	2958533	3868302	20403608	3729123	13577425	3415477	7653801	4362814	25349787	3466896
PP_033617	NA	1419589786	NA	NA	NA	NA	NA	NA	NA	NA	NA	34	NA	1272558	NA	1799389	1896038	1636723	NA	1750922	NA	NA	2036371	1611828	1958170	1877814	2168549	2221461	1292043	2009751	1586198	1917211	1410314	1697299	1804288	1480700	1704552
PP_033620	NA	1419585908	NA	NA	NA	NA	NA	NA	NA	NA	NA	39	1562947	591671	1505860	477849	1648419	263622	1310000	558153	NA	1342744	1520475	582916	1311719	439577	900163	711208	1324414	946681	1187441	571738	888940	298915	586877	1490328	460626
PP_033624	NA	1419582191	NA	NA	NA	NA	NA	NA	NA	NA	NA	18	NA	NA	392614	NA	559170	NA	NA	NA	NA	NA	769271	NA	655448	NA	675299	NA	NA	NA	618266	NA	560780	NA	225420	NA	260718
PP_033768	NA	1419827241	NA	NA	NA	NA	NA	NA	NA	NA	NA	20	NA	617125	NA	927887	NA	NA	NA	697055	NA	904924	NA	739505	NA	1098129	902935	NA	574635	NA	NA	NA	NA	916253	3304251	NA	735503
PP_033771	NA	1419827037	NA	NA	NA	NA	NA	NA	NA	NA	NA	19	NA	NA	NA	699632	NA	NA	530319	NA	NA	NA	1094825	NA	NA	889680	1184304	668735	644607	NA	1142621	460074	755869	880126	907845	NA	664785
PP_033837	NA	1420651481	NA	NA	NA	NA	NA	NA	NA	NA	NA	40	1659778	1534608	2518183	1423534	1419709	1515360	1343558	1318591	1448379	1379081	1784431	1430457	1590797	1116739	1381609	1184263	1019189	1461152	1405793	1690699	1276187	1167517	1259880	1825522	1181037
PP_033923	NA	1429480464	NA	NA	NA	NA	NA	NA	NA	NA	NA	40	1070554	2007292	1261305	2070317	1158630	1745999	1319885	1977757	1583323	1326224	1696244	1532119	1289625	2504154	1459701	4212755	1393004	3079441	1962398	2635876	1370109	2185167	1950584	1411565	1525290
PP_034301	NA	1430729386	NA	NA	NA	NA	NA	NA	NA	NA	NA	40	2363691	2139619	3395202	1885365	1993164	2112859	2031667	1852944	2021681	1841781	2395008	2050162	2270136	1546838	1990098	1708809	1415441	2107939	1882006	2320961	1671944	1650562	1664361	2482503	1627178
PP_034463	NA	1439966387	NA	NA	NA	NA	NA	NA	NA	NA	NA	40	81105284	70043077	69092138	84799548	67326162	74155792	59189378	81309356	40969478	80482187	91860413	70659204	73227866	75474621	74663192	97659383	86174738	70587009	74487740	63029511	78165290	67609871	77193095	65033414	69552989
PP_034471	NA	1439968155	NA	NA	NA	NA	NA	NA	NA	NA	NA	31	596842	676315	619702	454864	NA	548530	325331	492790	406540	683590	740668	432088	NA	692358	248505	340376	550208	NA	485513	540534	NA	492011	391231	NA	293336
PP_034554	NA	1440807501	NA	NA	NA	NA	NA	NA	NA	NA	NA	40	674183	567439	824648	726822	731803	506161	756728	656562	679490	548973	767034	668193	757532	572689	1207624	678500	536786	730943	606915	1030238	614944	544865	534567	782119	460595
PP_034556	NA	1440807635	NA	NA	NA	NA	NA	NA	NA	NA	NA	40	15452292	13674503	22006046	12235138	12571079	13725197	13015795	11327545	13296829	11911529	14932558	12603822	14513650	10057996	12508204	10722233	9245753	13526094	12079592	14514964	11019632	10336248	10609350	16391158	10140663
PP_034723	NA	1450493465	NA	NA	NA	NA	NA	NA	NA	NA	NA	39	1286751	1192257	1007117	1454237	599119	788505	1102841	1200939	577620	1136899	1438640	1079608	1124881	1334440	1131599	826791	1587371	NA	926160	858733	1043014	979637	1164268	660357	1319476
PP_034958	NA	1460296724	NA	NA	NA	NA	NA	NA	NA	NA	NA	40	6683189	4499035	5581777	4817398	4684384	4713498	5905076	5255591	4391877	4055243	6489542	4077360	5095941	5091445	4881372	6832241	5738935	5373194	5895916	5359062	5259665	4923166	4946414	4346253	3395684
PP_034990	NA	1460599725	NA	NA	NA	NA	NA	NA	NA	NA	NA	40	23592851	21304452	33456092	18909213	19368502	20800009	20088253	17651058	20029539	18069960	23257913	19592264	22050750	15388607	19113510	16622366	14177477	21161087	18587374	22542455	16748473	15747177	16163860	24949446	15729960
PP_035070	NA	1469373911	NA	NA	NA	NA	NA	NA	NA	NA	NA	28	NA	57323	NA	2523576	113336	344665	318455	NA	641261	55804	480360	519720	577216	NA	792208	100254	429250	620704	NA	63763	521155	74812	NA	NA	348893
PP_035227	NA	1470439322	NA	NA	NA	NA	NA	NA	NA	NA	NA	40	6243214	5520431	6056391	6370664	7252623	4643871	6039433	5887124	6743175	4583920	7335401	5331282	6082852	4786724	7117268	5384157	5428473	6953391	5577210	10222113	5486478	4731094	3963842	6395287	4048474
PP_035391	NA	1479895531	NA	NA	NA	NA	NA	NA	NA	NA	NA	40	1203766	1584673	1445853	1822593	1521147	1715292	1350117	1822611	835687	1801950	2049625	1511575	1510413	1691248	1680923	2122797	1888277	1511879	1660786	1359659	1729704	1444569	1599907	1366651	1547337
PP_035393	NA	1480037981	NA	NA	NA	NA	NA	NA	NA	NA	NA	40	38929972	28635777	16095264	41152980	23857206	21153452	27499717	16295433	13824543	24817666	30977371	25102533	40661927	17908312	44102501	20978914	30284911	23641998	22381581	34149391	35173995	21381671	18727862	22884101	20179685
PP_035406	NA	1480273175	NA	NA	NA	NA	NA	NA	NA	NA	NA	40	934041	579521	755026	627387	666388	636513	759096	774081	560035	498848	864579	555442	716392	664616	677171	890215	809064	720518	765616	709879	699562	621932	630869	627881	648725
PP_035423	NA	1480426578	NA	NA	NA	NA	NA	NA	NA	NA	NA	25	NA	1381853	NA	1435447	693840	1409689	NA	NA	NA	1389815	1334040	NA	NA	1777598	1126444	2121603	NA	1339843	842483	1253209	917904	NA	NA	975977	1029958
PP_035424	NA	1480425191	NA	NA	NA	NA	NA	NA	NA	NA	NA	40	23737954	21310394	6796488	11715844	7945997	16753218	6608815	7392738	13747233	7405793	13671747	9739488	16929679	6051607	9407872	10947000	12655283	16789330	3524889	3227869	6991490	10370249	6038807	11879621	5157403
PP_035483	NA	1489756941	NA	NA	NA	NA	NA	NA	NA	NA	NA	40	10892063	9278999	8704475	11235081	8967293	9832611	7834517	10726997	5326192	10790289	12904080	9226399	9614505	10217712	9910218	12699914	11416905	9390244	10092641	8564121	10155730	9097151	10118252	8778199	9746040
PP_035595	NA	1490596886	NA	NA	NA	NA	NA	NA	NA	NA	NA	40	877782	796475	1119877	974244	895765	751029	1120200	840019	825047	781037	983330	944264	1045990	823357	1774385	856787	676373	1147904	758896	1608189	806767	773103	817797	1047201	581271
PP_035611	NA	1490598291	NA	NA	NA	NA	NA	NA	NA	NA	NA	40	5435609	1652964	4577829	1876485	3823497	2152695	1646706	1666897	2526409	1737126	5212721	3757267	6438254	2071129	6626722	6605017	5409698	6753347	3395299	2869047	3732291	3042566	3217535	3647638	2431297
PP_035819	NA	1499996453	NA	NA	NA	NA	NA	NA	NA	NA	NA	40	1700995	1272649	684289	1840677	937634	870154	1145557	643015	564075	978616	1256571	1084958	1821510	729782	1894098	854270	1349673	981277	855066	1518083	1509699	887048	767490	909099	924525
PP_035825	NA	1500383655	NA	NA	NA	NA	NA	NA	NA	NA	NA	39	1037385	956710	204296	570128	388930	695600	257122	334536	584752	365291	565283	433252	721770	268284	505383	487339	532159	862387	194502	NA	334159	467437	298242	502705	273133
PP_035966	NA	1510088708	NA	NA	NA	NA	NA	NA	NA	NA	NA	40	2290766	1729187	2007535	1842830	1784880	1756204	2033935	2042106	1482279	1501602	2411367	1574559	1839941	1962051	1798741	2531487	1975910	2008405	2096823	2098751	1834835	1796116	1790636	1663268	1663772
PP_035980	NA	1510310469	NA	NA	NA	NA	NA	NA	NA	NA	NA	40	875550	950479	828190	950247	918090	1138689	238837	782461	1095476	757613	655959	906870	1000016	1220277	1163879	742822	958232	907447	663097	270799	655650	1014326	1443842	668535	1189115
PP_035988	NA	1510350609	NA	NA	NA	NA	NA	NA	NA	NA	NA	40	79114948	60066705	68059740	66225331	61595967	61735088	72461831	68139323	52251655	54105698	84379534	57174717	66859062	66773228	64226802	82875815	72646878	70670533	68582570	74260809	64202798	61038782	63970481	54859656	55818856
PP_036069	NA	1510388433	NA	NA	NA	NA	NA	NA	NA	NA	NA	39	2321527	2065611	2122860	1887816	2336840	1944638	1490431	2248571	NA	2164412	3026641	1845026	2418885	2246957	2502674	2565480	2688243	2393017	2534394	1815649	2178609	2102653	1918070	1864666	2057744
PP_036091	NA	1510477139	NA	NA	NA	NA	NA	NA	NA	NA	NA	40	1268895	1039600	1392617	1296065	1307565	1046819	1397150	1020795	873823	1140334	1487069	1224411	1188828	1203470	1472341	1421503	1215869	1217035	1289750	1330194	1406116	1046727	1110387	1132176	1172711
PP_036121	NA	151096401	NA	NA	NA	NA	NA	NA	NA	NA	NA	40	1908271	1280517	1318436	1360845	1577750	1029325	864705	1125059	1498379	1668544	1390580	1472748	1596636	1463582	1991161	2881553	1601508	2264157	1228227	1295740	1238021	1183164	1163888	1390587	1265283
PP_036228	NA	1520260911	NA	NA	NA	NA	NA	NA	NA	NA	NA	40	543752	792526	954079	562597	509758	640380	1577358	401673	923053	778622	1143887	1319214	819791	457035	3330819	663600	1462398	763072	820411	1434553	909562	975779	542983	932752	634004
PP_036229	NA	1520317645	NA	NA	NA	NA	NA	NA	NA	NA	NA	40	746285	599395	748894	806258	705266	575607	692362	608055	598884	704347	735621	603487	696375	648715	826232	789625	591307	716043	661893	792830	767151	608540	675429	604824	640518
PP_036296	NA	1520538981	NA	NA	NA	NA	NA	NA	NA	NA	NA	40	3486511	3928677	2877813	3965869	3685068	3444665	2506823	3741173	3101745	2858223	3406356	3616603	2461659	3143429	3185430	2133475	3348532	3174788	2670996	3971081	2521795	3185700	2351519	2963056	1777173
PP_036354	NA	152947025	NA	NA	NA	NA	NA	NA	NA	NA	NA	40	5106867	3682900	5957796	4309565	4620304	4193158	5610278	3509261	7576495	3618551	4969608	3698135	4874098	3541272	4737440	4333726	4585591	6541409	3740548	4698455	3762698	4226431	3935935	6030292	3950431
PP_036403	NA	1529949959	NA	NA	NA	NA	NA	NA	NA	NA	NA	30	295492	422279	423581	367722	235193	174404	NA	NA	NA	329656	231606	504533	211567	803721	317932	NA	417020	1872035	416591	812458	NA	329138	337372	NA	647728
PP_036408	NA	1529948766	NA	NA	NA	NA	NA	NA	NA	NA	NA	16	NA	NA	1921831	NA	NA	230014	NA	NA	378261	302826	NA	NA	NA	361269	214574	NA	620711	NA	NA	NA	NA	NA	335566	NA	NA
PP_036411	NA	1529946897	NA	NA	NA	NA	NA	NA	NA	NA	NA	22	NA	490219	1429122	434989	401487	NA	266414	289653	433116	NA	NA	NA	NA	NA	NA	NA	689019	629391	563843	816271	485654	NA	NA	NA	NA
PP_036418	NA	152994975	NA	NA	NA	NA	NA	NA	NA	NA	NA	25	301289	NA	477764	NA	1161534	1188489	1044203	557800	312447	362985	NA	NA	NA	264478	NA	779218	499716	NA	NA	348489	314558	NA	1181358	451618	917173
PP_036419	NA	1529949951	NA	NA	NA	NA	NA	NA	NA	NA	NA	28	268014	349316	362362	NA	2699464	NA	687457	NA	NA	805419	489729	NA	635318	132409	279196	395940	NA	NA	NA	691076	1376849	438473	2068902	224732	674790
PP_036501	NA	1530326181	NA	NA	NA	NA	NA	NA	NA	NA	NA	40	11330819	8613035	9725098	9441330	8948392	8973202	10257041	10116194	7576244	7500119	12143021	8182493	9597009	9654782	9313735	11894186	10317421	10221702	10406912	10724216	9282007	8846421	9505326	7872444	8070537
PP_036539	NA	1530408606	NA	NA	NA	NA	NA	NA	NA	NA	NA	19	604598	136966	422769	56321	119220	111249	11774797	NA	311325	NA	155683	45896	297991	NA	NA	NA	NA	435550	77729	158521	NA	NA	NA	57230	NA
PP_036586	NA	1530659991	NA	NA	NA	NA	NA	NA	NA	NA	NA	40	1610963	1332384	2799279	3560666	2550074	1870987	2901545	3230671	2513782	2761767	3850221	3260328	2927958	2890393	3066126	1008838	1361972	2683384	2066180	4271162	3824650	3030150	2387637	2836694	2426481
PP_036587	NA	1530659949	NA	NA	NA	NA	NA	NA	NA	NA	NA	40	3191442	2156890	4780624	6226848	4281320	3210452	4383636	5769284	4188779	4524813	6795523	5036914	4718814	4501292	5553229	2019269	2519164	3687468	3849749	7099359	6597953	4728258	3963342	4353765	4053537
PP_036834	NA	1540499884	NA	NA	NA	NA	NA	NA	NA	NA	NA	40	1690107	1342947	2668796	3556019	2569442	1883789	2634771	3007657	2429626	2733409	3630983	3003581	2876654	2973521	3129193	1065134	1483992	2807292	2143439	4280013	3793781	3037239	2296243	2842853	2337295
PP_036963	NA	1549902068	NA	NA	NA	NA	NA	NA	NA	NA	NA	39	2025523	375815	1343178	505315	1480061	336605	1376787	415913	NA	338421	1331688	464660	1760249	374272	1145015	569043	1604894	687598	1046170	419507	576886	386482	525223	1345492	477478
PP_036976	NA	1549896447	NA	NA	NA	NA	NA	NA	NA	NA	NA	24	NA	937457	2146112	NA	NA	1347556	NA	868744	NA	NA	1506421	1260458	2027940	NA	NA	1507339	1499055	1415887	1298918	1132868	1616222	NA	NA	1776622	NA
PP_036979	NA	1549896519	NA	NA	NA	NA	NA	NA	NA	NA	NA	34	2591840	1442860	6050541	NA	1734372	1595179	1758475	1305823	5182635	2532304	2104534	1638573	NA	1575322	1934743	1900466	2068250	2623615	1449121	1662754	1645537	NA	NA	1805542	1589979
PP_036989	NA	1549896319	NA	NA	NA	NA	NA	NA	NA	NA	NA	26	2272359	NA	2781387	NA	NA	2770817	NA	NA	4060626	3121573	1928252	1970918	2377412	NA	2026783	2352466	3094515	2088160	1981255	2317998	NA	NA	1550604	1555018	NA
PP_036991	NA	1549903209	NA	NA	NA	NA	NA	NA	NA	NA	NA	31	3194670	8518718	10143863	4207237	3093354	556451	NA	NA	20654986	2347338	6964307	12017076	4126759	NA	3656594	NA	15868524	7633547	23970676	6816523	3646996	3858488	2723046	NA	NA
PP_036994	NA	1549901806	NA	NA	NA	NA	NA	NA	NA	NA	NA	18	NA	6101861	18962059	5053245	NA	NA	1124100	3391628	NA	NA	NA	NA	NA	NA	3559825	NA	NA	NA	1690577	8010942	2526081	3600388	NA	4726754	NA
PP_036999	NA	1549900996	NA	NA	NA	NA	NA	NA	NA	NA	NA	38	NA	9073647	8358608	2191356	NA	2982379	3230427	2986415	7468729	4047983	6552480	2413373	3929826	3647861	4434590	2526391	5500789	6043323	7589621	4656364	4812913	4020612	4711052	1273566	3433486
PP_037001	NA	1549899228	NA	NA	NA	NA	NA	NA	NA	NA	NA	27	2005262	NA	4652089	2490240	2104557	NA	NA	NA	NA	3091755	NA	4582194	NA	3270731	4061900	NA	6665115	5674544	2239635	2767708	NA	4701954	6056922	3630659	NA
PP_037002	NA	1549900893	NA	NA	NA	NA	NA	NA	NA	NA	NA	23	2953030	3982942	30780933	2590556	NA	3406449	NA	NA	7005743	3980514	NA	4166347	NA	4837211	NA	NA	6464496	NA	3893929	3681804	NA	NA	3967635	NA	2670105
PP_037115	NA	155974001	NA	NA	NA	NA	NA	NA	NA	NA	NA	38	354404	693540	NA	893102	706708	807272	417423	844464	NA	676456	831410	816755	554964	933983	972159	945042	622044	1001385	603912	814394	605171	779939	788318	538017	880253
PP_037299	NA	1560139822	NA	NA	NA	NA	NA	NA	NA	NA	NA	40	5635665	4359908	4815025	4337327	4543268	4561852	5205891	5064488	3535346	3874650	6228542	4127964	4873188	5201120	4733328	6015694	4982886	5186450	4852788	5490242	4674518	4444222	4752232	3885157	4183300
PP_037322	NA	1560767693	NA	NA	NA	NA	NA	NA	NA	NA	NA	20	4739544	NA	NA	6215863	2142032	4025065	NA	5308673	3296686	NA	2121364	NA	NA	4986322	NA	5389754	1541336	NA	4990711	5497880	5516659	NA	NA	4264446	3350380
PP_037896	NA	1580117125	NA	NA	NA	NA	NA	NA	NA	NA	NA	40	931646	697530	769597	788968	702971	750034	762010	764987	550633	638522	952267	631195	791046	812333	735068	980574	923369	739497	859818	893445	784012	709772	735824	603432	674644
PP_038015	NA	1589611342	NA	NA	NA	NA	NA	NA	NA	NA	NA	31	NA	3445584	1364593	1045496	1645595	4621175	NA	2987013	1493179	4160280	NA	1137031	4878530	1869425	1958382	2253578	5666524	30294592	4133847	NA	3694745	5718318	7513054	NA	NA
PP_038025	NA	1589638786	NA	NA	NA	NA	NA	NA	NA	NA	NA	40	98733243	74278498	107007274	83499198	94501985	81956691	94637037	77585062	130516154	67872663	101215414	77826864	102490875	74265689	101804310	89749070	91978975	122128617	77324914	87620068	80024203	83332461	77664972	111504830	75368391
PP_038027	NA	1589613059	NA	NA	NA	NA	NA	NA	NA	NA	NA	39	4308289	1200678	3387508	1275759	3316411	1320405	2732743	1337829	NA	706602	3572427	1271760	3543219	1039521	3289376	1747329	4121852	2413483	2187121	1313004	2210785	1207627	1359134	2977635	1117814
PP_038061	NA	1589606818	NA	NA	NA	NA	NA	NA	NA	NA	NA	15	NA	NA	2867781	NA	NA	NA	1006597	NA	NA	908957	NA	NA	NA	359662	1553790	NA	NA	NA	889978	1303724	1054306	747404	NA	NA	NA
PP_038082	NA	1589610503	NA	NA	NA	NA	NA	NA	NA	NA	NA	23	NA	1332946	NA	2347310	1542336	1575506	1273857	NA	NA	3499009	NA	1178937	1352506	1456888	1856849	NA	NA	NA	1627771	NA	1348110	1627013	NA	NA	1261359
PP_038256	NA	1590629665	NA	NA	NA	NA	NA	NA	NA	NA	NA	33	819549	821723	831046	NA	395028	317028	1573654	463161	1343361	NA	482455	295416	1482120	295633	750853	475350	NA	906168	803376	418273	914962	474245	139295	347950	548899
PP_038282	NA	1590916237	NA	NA	NA	NA	NA	NA	NA	NA	NA	40	9230706	8397068	13214264	7595202	7561742	8543207	7985202	7061314	7644837	7118893	8932950	7578081	8679957	6149418	7409048	6514544	5394787	8296121	7135106	8697852	6703744	6122737	6364773	9447917	5921390
PP_038335	NA	1599690837	NA	NA	NA	NA	NA	NA	NA	NA	NA	16	1637442	NA	4499423	NA	2139897	1613281	9409241	NA	10809619	NA	NA	NA	NA	NA	3691967	NA	NA	9480710	NA	5821232	NA	3008048	NA	12830696	NA
PP_038502	NA	1600601929	NA	NA	NA	NA	NA	NA	NA	NA	NA	39	10131303	2757429	19766041	5880731	12205615	4182060	12795485	2262774	NA	2436079	10021037	4966032	8920572	1934569	9180519	5455442	9339213	11519088	7431546	6507784	11590085	3441011	8027414	14864931	2564388
PP_038507	NA	1600756973	NA	NA	NA	NA	NA	NA	NA	NA	NA	40	2115447	757480	931769	243647	453010	327402	4563983	184892	724962	148585	387608	235900	460935	220449	2672673	149265	539065	1913735	124322	310974	228752	450144	189930	1041277	499715
PP_038510	NA	1600756272	NA	NA	NA	NA	NA	NA	NA	NA	NA	40	1626216	1396259	2256049	1279426	1213326	1422913	1270005	1108961	1287302	1167030	1454458	1307312	1431619	1018621	1255051	1106602	921453	1291854	1244363	1410894	1088683	990018	1091532	1552190	988716
PP_038532	NA	1601332009	NA	NA	NA	NA	NA	NA	NA	NA	NA	40	1720887	1462439	966587	2493034	1557479	1269457	2158018	2812290	1317864	923230	1686368	1363410	2281672	2233115	1765381	2573675	1278483	1279392	1794959	1570514	1625045	1530505	1028674	1746144	832370
PP_038785	NA	1620072409	NA	NA	NA	NA	NA	NA	NA	NA	NA	40	4518439	3405599	3664295	4116873	3473179	3317301	2870348	4004605	1660904	3671410	4546131	3411324	3861365	3786867	3849371	5231745	4129716	2848300	3927046	3036794	3915722	3463565	3873838	3370062	3600265
PP_038838	NA	162058377	NA	NA	NA	NA	NA	NA	NA	NA	NA	40	446832	642861	716424	777273	555587	728554	607596	808928	480040	511701	931888	384764	1002030	529190	608440	209063	809149	733571	685661	414568	461431	1018345	517006	990527	502225
PP_038955	NA	1630309002	NA	NA	NA	NA	NA	NA	NA	NA	NA	40	539319	801817	824801	728685	704073	823716	235338	750555	1120336	679201	997944	947334	845763	761422	1005929	730349	1054115	706060	828649	332884	742720	847164	842006	869106	775540
PP_038956	NA	1630308106	NA	NA	NA	NA	NA	NA	NA	NA	NA	40	740051	1011714	1238932	707931	732188	753241	2179356	837693	1328839	1175198	1564296	1741338	1155495	545225	4613129	953893	2182795	1040744	1077276	2075520	1285201	1346953	719874	1338108	840233
PP_039095	NA	1631227377	NA	NA	NA	NA	NA	NA	NA	NA	NA	39	614216	825367	668073	618527	702056	441117	521423	419364	508669	711983	675975	315475	424347	673815	369081	853474	NA	627616	457927	416187	493952	413754	275711	403649	407076
PP_039206	NA	1640292768	NA	NA	NA	NA	NA	NA	NA	NA	NA	40	4467254	3000579	5063863	2171992	5130670	3696934	3514966	3531038	4762869	2318929	3439072	3144764	3042999	2824346	3766027	1896033	4073530	5410630	3029116	4624105	2551299	3350198	3068374	5059820	2581507
PP_039219	NA	1640668295	NA	NA	NA	NA	NA	NA	NA	NA	NA	40	989890	691207	875910	697011	765983	723579	733556	763244	781314	615829	983912	637680	793865	773996	790279	1027915	841746	776216	862905	808067	588248	738686	693188	690112	649052
PP_039308	NA	164091532	NA	NA	NA	NA	NA	NA	NA	NA	NA	40	1405517	581822	2110694	277460	438775	509446	660915	257661	875198	182532	601828	420991	148315	447139	340677	162055	391975	337112	842569	319580	129815	220551	172009	785706	462767
PP_039329	NA	1649202407	NA	NA	NA	NA	NA	NA	NA	NA	NA	40	979319	329119	1915673	465465	1530269	426121	1566429	325263	2177628	295792	1275471	470193	1638836	322485	1227902	491244	506449	780186	675626	660906	840512	528167	931702	1108295	636380
PP_039335	NA	1649299792	NA	NA	NA	NA	NA	NA	NA	NA	NA	40	4657033	2382794	4617828	2804204	3772006	4685501	3673357	3619588	4518790	1677242	5454312	2998203	3973952	2883924	4226418	6440411	4735340	6706193	5620831	6211877	3831519	4467791	5288892	3968579	4038077
PP_039336	NA	1649477325	NA	NA	NA	NA	NA	NA	NA	NA	NA	25	197624	233816	375472	350482	NA	2607234	NA	456619	NA	NA	NA	NA	237889	443334	520650	311254	NA	NA	NA	388785	NA	234551	422243	NA	389404
PP_039340	NA	1649481002	NA	NA	NA	NA	NA	NA	NA	NA	NA	19	NA	159195	NA	185912	217949	166238	1040687	NA	1174670	NA	NA	NA	291386	NA	344132	NA	NA	929289	NA	572846	174995	408681	NA	1395229	NA
PP_039369	NA	1650102574	NA	NA	NA	NA	NA	NA	NA	NA	NA	40	409260	653755	618912	577080	568303	681694	195934	619487	843749	517586	685256	771255	664926	580076	902832	544950	854629	551237	611799	261998	586429	702912	639269	645985	603181
PP_039370	NA	1650101326	NA	NA	NA	NA	NA	NA	NA	NA	NA	40	546895	760842	926715	584818	543346	633148	1699106	546002	938042	823600	1167798	1317263	797275	395720	3397220	735667	1389501	739039	818186	1363465	855268	918660	500585	922795	668689
PP_039381	NA	1650465009	NA	NA	NA	NA	NA	NA	NA	NA	NA	40	388909	480731	589166	368550	346506	420200	1187082	358462	722706	582191	795812	933934	614163	322170	2609854	467148	1016400	476773	576122	953077	617786	687072	395854	617884	493565
PP_039387	NA	1650545682	NA	NA	NA	NA	NA	NA	NA	NA	NA	40	13332333	11663951	12913777	13383040	15344747	9867109	12369714	12561114	14623819	9463257	15370446	11606620	13159866	10102053	15336460	11492368	11239576	14783782	11448038	22111143	11509332	9891137	8402743	13545970	8607257
PP_039633	NA	1660258173	NA	NA	NA	NA	NA	NA	NA	NA	NA	23	NA	NA	2005412	229142	NA	363484	NA	229768	NA	NA	676555	2151784	613041	NA	830115	310161	NA	649699	NA	NA	824598	NA	471670	NA	684883
PP_039645	NA	166041883	NA	NA	NA	NA	NA	NA	NA	NA	NA	40	1655953	2437479	2561221	2364732	2180296	2558508	689566	2369224	3484772	1979171	2853358	2837043	2628094	2248282	3248663	2336125	3257123	2215249	2483790	1046170	2260157	2460981	2489132	2584570	2355863
PP_039646	NA	166041768	NA	NA	NA	NA	NA	NA	NA	NA	NA	40	2212999	2962301	3535253	2139383	2172229	2344329	5872698	2193417	3852466	2710667	4221994	4880450	3235314	1693576	11345620	2697977	6034968	2696764	3262803	5288130	3580803	3527409	2165856	3588665	2697797
PP_039655	NA	1660531262	NA	NA	NA	NA	NA	NA	NA	NA	NA	40	1583216	4041767	1690180	3866468	833246	3912963	1390737	3328976	1634440	3706935	2311872	3711552	1410842	4512713	2657461	4494325	1274906	2547329	1152321	2610925	2238687	1737958	2046492	2035846	2196590
PP_039656	NA	1660520618	NA	NA	NA	NA	NA	NA	NA	NA	NA	40	830155	296268	633306	293009	584438	364143	231359	276491	365351	285157	793451	649830	928448	358339	976277	1038826	648883	1153807	472040	452920	561842	509466	477566	616253	329819
PP_039710	NA	1660862903	NA	NA	NA	NA	NA	NA	NA	NA	NA	40	150328448	131873128	189855848	167861706	153956178	118717809	181912811	143112126	162500971	127115793	176174535	147827591	168633515	127348230	286718845	137207808	117891265	178497817	132959163	237957968	132476436	126526066	122049708	166235681	100101532
PP_039804	NA	166986583	NA	NA	NA	NA	NA	NA	NA	NA	NA	40	1605847	1474347	1333271	1730427	1399437	1551068	1247177	1688610	908272	1601784	1864244	1424288	1491343	1613489	1558452	1984294	1673811	1544355	1501999	1339975	1592713	1397388	1516676	1429678	1000989
PP_039903	NA	1670126481	NA	NA	NA	NA	NA	NA	NA	NA	NA	40	106030203	89303224	88000864	109481743	87040961	95977998	76651911	103988354	55940942	104873239	123426639	91542575	93854343	96451879	97594334	122477848	114268308	89913366	99983535	82706904	100144951	88744833	98865682	85096744	89112379
PP_039923	NA	1670118483	NA	NA	NA	NA	NA	NA	NA	NA	NA	38	1210723	1089374	1810662	1310231	1353136	956348	1324253	1171176	1444479	1092032	1634837	1239811	1684283	1167846	1580333	1492232	1119140	1547303	1208818	1276587	1328677	1108249	NA	1813505	1457877
PP_039930	NA	1670123004	NA	NA	NA	NA	NA	NA	NA	NA	NA	36	1255148	1033114	2077875	NA	915911	1523566	1077782	859000	1554602	1056868	1038758	1073729	NA	1043596	1422755	1060065	498942	1391727	NA	1179786	1359943	1311961	977923	1242513	1106817
PP_039985	NA	1670127675	NA	NA	NA	NA	NA	NA	NA	NA	NA	37	1234149	1390435	1425339	1644599	1379405	1411923	1060648	1406199	NA	1135860	1221005	1537837	1363547	1122839	NA	1257541	1045997	NA	1015975	807387	990569	1428399	1186936	870172	832251
PP_039986	NA	1670127777	NA	NA	NA	NA	NA	NA	NA	NA	NA	33	896889	1082877	1152174	1369597	1094745	1248743	NA	858779	NA	1327490	1001389	3851093	NA	1521382	1277978	1280744	4482789	1151323	810890	1364662	1279889	1227665	779980	1405144	1028896
PP_040060	NA	1670701753	NA	NA	NA	NA	NA	NA	NA	NA	NA	40	516586	452403	717153	631288	616375	486700	773163	357974	823221	469905	849270	629410	726571	556080	683551	598963	643480	702503	659211	535982	634295	619713	594104	757625	516618
PP_040287	NA	1679985757	NA	NA	NA	NA	NA	NA	NA	NA	NA	16	NA	NA	288174	NA	NA	NA	NA	391111	NA	385883	NA	NA	NA	168373	NA	417331	360765	NA	NA	369776	424649	NA	720910	NA	NA
PP_040376	NA	1680388661	NA	NA	NA	NA	NA	NA	NA	NA	NA	40	462884	744235	812432	721323	626415	750443	224503	704068	1013761	594225	840940	812789	819388	675340	1065300	717426	993251	609589	745533	325015	691892	751608	747934	723020	730581
PP_040377	NA	1680387629	NA	NA	NA	NA	NA	NA	NA	NA	NA	40	672964	842076	1101537	602282	639664	697993	1792328	691195	1087535	907668	1310879	1448503	1028392	492375	3559028	820401	1692901	812921	932156	1561370	1059872	972297	603147	1085331	791614
PP_040601	NA	1690455932	NA	NA	NA	NA	NA	NA	NA	NA	NA	40	3955569	2066128	3240805	2350738	2521229	2249168	2900951	2665720	2570769	1884683	3673843	2039020	2666267	2445551	2603400	3314834	3626761	2510024	3344126	2387143	2417266	2327927	2462643	2156396	2210855
PP_040772	NA	1699764167	NA	NA	NA	NA	NA	NA	NA	NA	NA	26	473389	NA	972354	81177	268982	NA	404565	261000	1282978	NA	1225065	259373	338615	NA	808279	NA	1286359	254656	531587	NA	NA	NA	510341	NA	418621
PP_040799	NA	1699765003	NA	NA	NA	NA	NA	NA	NA	NA	NA	35	2188704	790168	3852188	805559	937367	2189713	NA	1253054	NA	1059046	3766898	297222	1332677	787994	1980985	1086241	3560741	NA	2796678	671742	1011577	994383	1044860	1483655	1416082
PP_040840	NA	1699858133	NA	NA	NA	NA	NA	NA	NA	NA	NA	40	28037642	16721015	15033260	21559192	17198028	14425373	23603561	9657317	17830792	12915168	19310570	15373980	26745481	10820438	28817235	12599245	20591292	19351010	14671697	23666980	20155001	14032837	11609035	19584095	13549275
PP_040932	NA	1700599821	NA	NA	NA	NA	NA	NA	NA	NA	NA	40	6656626	5839242	9521173	5379429	5403993	5777363	5562181	4973616	5494381	5168855	6615596	5717778	6345936	4342034	5598664	4748757	3888292	5693493	5178088	6544180	4844857	4502096	4705436	6823957	4458727
PP_041061	NA	1709575488	NA	NA	NA	NA	NA	NA	NA	NA	NA	40	2813320	2007631	3150497	2157642	2439268	2196148	2959495	1881687	4405709	1990567	2686320	2020455	2557317	1869646	2603040	2428784	2535351	3375783	1967494	2448291	2060496	2178269	1981959	3397977	2030938
PP_041187	NA	171005427	NA	NA	NA	NA	NA	NA	NA	NA	NA	40	2220295	1863168	1901308	2296211	1774288	2010061	1571094	2193200	889683	2134727	2597286	1893988	1857407	1944567	1988176	2386198	2293479	1903610	1987219	1731371	2161551	1815295	1912682	1748666	1864314
PP_041402	NA	1715521095	NA	NA	NA	NA	NA	NA	NA	NA	NA	38	729140	727669	722020	643108	890668	586102	544908	648425	726869	821718	898591	851956	785302	776456	NA	1159622	835063	971695	626187	598065	635018	643148	534479	696715	528882
PP_041448	NA	1719815536	NA	NA	NA	NA	NA	NA	NA	NA	NA	40	1160750	706937	634390	959717	698773	600138	918656	387630	651026	527384	802107	666933	1097002	442621	1213742	528914	842086	774981	597763	917523	786826	606142	501838	792889	569296
PP_041464	NA	1719914627	NA	NA	NA	NA	NA	NA	NA	NA	NA	40	15968971	13530246	12659699	16753411	13187357	14602060	11406409	15977799	7828460	15629874	19013119	13883649	14188211	14948612	14554959	16566799	16750445	13837438	14784810	12541530	15478505	13395763	14943786	12659571	11481060
PP_041470	NA	1719929497	NA	NA	NA	NA	NA	NA	NA	NA	NA	39	1629857	313268	1407298	218860	937466	218473	1085364	220793	NA	158701	1031760	387980	1157507	196734	1003694	271457	1070985	574094	934569	295083	375732	377159	422845	1051028	392372
PP_041481	NA	1719920059	NA	NA	NA	NA	NA	NA	NA	NA	NA	30	574525	302684	NA	NA	775922	NA	480959	441279	667503	NA	693134	483131	716846	NA	NA	675804	566413	560734	514427	NA	784319	NA	NA	582509	716711
PP_041515	NA	1719921426	NA	NA	NA	NA	NA	NA	NA	NA	NA	25	NA	NA	747148	667312	442898	868052	NA	NA	NA	6477010	716241	NA	NA	716436	1300455	567616	603384	NA	596758	806112	636959	611934	NA	1153805	737524
PP_041666	NA	1729565154	NA	NA	NA	NA	NA	NA	NA	NA	NA	24	NA	423348	1279266	248534	NA	NA	NA	246269	NA	159495	201087	419421	NA	238981	681324	205222	941730	393834	NA	661955	222833	365236	NA	301841	186041
PP_041686	NA	1729563896	NA	NA	NA	NA	NA	NA	NA	NA	NA	23	NA	229858	207130	NA	NA	570048	NA	NA	324506	571752	NA	1575632	NA	142325	212189	246289	625080	461366	NA	477499	364674	756165	1020770	NA	408190
PP_041999	NA	1740246228	NA	NA	NA	NA	NA	NA	NA	NA	NA	40	2158226	1667798	1883771	1798681	1752892	1705937	2079390	1978331	1483158	1430328	2419983	1490550	1879118	1870647	1880863	2407295	1912660	1984752	1949350	2049226	1808655	1577490	1461185	1552654	1491084
PP_042085	NA	1749378753	NA	NA	NA	NA	NA	NA	NA	NA	NA	40	4066253	2752927	4181643	3220525	3185523	2873019	5407675	2898478	2666549	2422900	3881663	2776742	3127648	3674736	3187967	3279696	3395351	3864072	3442088	3021733	2597542	3129702	3038543	2612053	2620923
PP_042173	NA	1749688043	NA	NA	NA	NA	NA	NA	NA	NA	NA	40	1081648	2215277	811934	2803187	2072666	2637078	1160574	2498483	96746	2172270	2604039	2698310	1946244	2712902	2849161	2712961	1761087	3184598	1684486	2448992	2060259	2321869	2302364	1524580	2610958
PP_042267	NA	1750312212	NA	NA	NA	NA	NA	NA	NA	NA	NA	23	NA	NA	NA	NA	NA	705523	596340	NA	582145	NA	729961	581647	NA	467214	1022199	NA	NA	1469905	560519	661407	687074	709343	452291	1210167	1825030
PP_042487	NA	1760741039	NA	NA	NA	NA	NA	NA	NA	NA	NA	40	505434	632446	924460	758497	658119	709678	453897	719227	459681	545335	837431	416697	946773	668723	507059	247254	807633	798958	810621	446495	487275	746908	626302	947001	526622
PP_042618	NA	1769719574	NA	NA	NA	NA	NA	NA	NA	NA	NA	38	1146688	388280	1310149	367757	1015634	394917	1061263	337954	NA	204109	999828	362422	1023758	279076	1031514	416696	1026981	541796	889082	352021	618264	214819	279717	1002656	345957
PP_042733	NA	1770246274	NA	NA	NA	NA	NA	NA	NA	NA	NA	40	2558357	2869775	2397383	2825631	3229995	2823549	1785233	3436921	1546156	3148809	3632995	3204999	2862801	2812284	3582083	3711120	3200868	3757410	2819112	3008951	3371351	2447303	2621219	1990765	2318515
PP_042752	NA	1770466529	NA	NA	NA	NA	NA	NA	NA	NA	NA	40	1483074	1559723	1343430	1535351	1481353	1839986	373409	1317851	1819627	1178182	1015910	1459848	1647033	2001109	2055810	1214236	1571370	1592690	1168479	379978	1046547	1552409	2290706	991839	1851103
PP_042807	NA	1770608604	NA	NA	NA	NA	NA	NA	NA	NA	NA	40	2324307	2237349	1724879	1939770	1837577	1577839	1982055	1591485	1379992	1869836	1412208	2204839	1720202	1545225	2631854	1441462	1620398	1186181	1544071	1681507	2156605	1489075	1377450	1210355	1530348
PP_042930	NA	1779960164	NA	NA	NA	NA	NA	NA	NA	NA	NA	40	813750	608740	843426	593332	626549	616117	848148	552228	899266	445308	723051	549966	713086	576637	685924	735358	659119	886209	681626	829953	540478	629319	553512	711694	515858
PP_043328	NA	179062237	NA	NA	NA	NA	NA	NA	NA	NA	NA	40	3334938	5216353	5166391	5032632	4432129	5513326	1509596	4693912	6688539	4462602	5721535	6174179	5488789	4811762	6574944	4547259	6180799	4588627	4690664	2275622	4486121	5201652	5192107	5155594	4656823
PP_043329	NA	1790621516	NA	NA	NA	NA	NA	NA	NA	NA	NA	40	3561844	5214388	6091607	3820189	3537780	4175139	10509745	3784650	6064334	5568740	7540964	8923194	5502003	2993068	20142122	4645952	9592902	4932548	5122988	8926470	6073767	6083357	3484614	6019629	4057919
PP_043543	NA	1800451773	NA	NA	NA	NA	NA	NA	NA	NA	NA	22	135643	390060	NA	359689	208733	325895	NA	293959	NA	262743	NA	254545	486558	NA	596798	563461	NA	NA	NA	409827	262598	220403	NA	NA	1017196
PP_043545	NA	1800450914	NA	NA	NA	NA	NA	NA	NA	NA	NA	21	339983	NA	NA	381658	NA	NA	NA	387417	NA	406112	NA	419534	417765	NA	566702	NA	NA	NA	NA	595410	463610	519754	NA	NA	389688
PP_043789	NA	1810137958	NA	NA	NA	NA	NA	NA	NA	NA	NA	29	NA	451107	718186	491718	400749	NA	NA	312799	NA	550498	1117202	NA	619984	554128	NA	543033	548400	NA	691783	613302	400195	513087	417758	1358222	483305
PP_043927	NA	1810592432	NA	NA	NA	NA	NA	NA	NA	NA	NA	40	975884	1636259	1658071	1496313	1414172	1735690	393772	1441350	2047047	1329130	1808578	1898487	1651386	1422158	2020030	1420485	1945500	1390094	1502830	617162	1335084	1575352	1580998	1537949	1506758
PP_043928	NA	181059164	NA	NA	NA	NA	NA	NA	NA	NA	NA	40	1084501	1511035	1814375	1083006	994714	1223083	3069381	1153824	1843560	1642266	2218349	2636232	1675287	821784	6183553	1307647	2770987	1419651	1561612	2687393	1794312	1761351	1052832	1724836	1258303
PP_044358	NA	1829852622	NA	NA	NA	NA	NA	NA	NA	NA	NA	27	NA	1446638	NA	2390346	1724370	2801968	NA	2997495	NA	NA	2972859	2483842	NA	2936765	3785779	3292271	NA	3352355	1811676	2629948	NA	2525570	NA	NA	2305032
PP_044361	NA	1829852367	NA	NA	NA	NA	NA	NA	NA	NA	NA	39	4680768	821747	4156350	1224196	2950575	1049010	3379447	1330465	NA	921548	3066037	930843	3588269	853441	2570146	1329601	2612427	1498302	2429992	917703	1227179	817604	1066978	3256956	831225
PP_044374	NA	1829844043	NA	NA	NA	NA	NA	NA	NA	NA	NA	24	941858	362032	1032690	NA	505985	NA	NA	426767	NA	NA	NA	NA	737078	532709	NA	622213	618018	510623	533696	NA	494378	NA	499750	725185	NA
PP_044385	NA	1829853106	NA	NA	NA	NA	NA	NA	NA	NA	NA	24	NA	1320981	4048162	1236333	NA	NA	NA	738303	NA	527155	516359	NA	NA	2121706	928674	780718	3587718	578844	283498	912545	492791	920991	667181	1066560	NA
PP_044741	NA	1840735517	NA	NA	NA	NA	NA	NA	NA	NA	NA	40	850378	528123	356400	1174465	328097	409671	1495099	401518	898417	396515	753978	431397	885470	493952	3125032	453108	643802	344634	739559	443982	506215	497144	390601	300204	319268
PP_044749	NA	1840732705	NA	NA	NA	NA	NA	NA	NA	NA	NA	40	1308437	880575	942102	1066825	1089661	1067129	722438	1029987	650630	1052242	1025445	1024499	1101620	1016350	1118526	1342721	1394633	705226	1047394	891915	1242211	1128497	1173068	1047250	1316680
PP_044750	NA	1840732997	NA	NA	NA	NA	NA	NA	NA	NA	NA	40	787822	735499	576436	726107	873564	724731	146261	579094	128763	611600	602145	717174	540589	578656	454040	575375	661930	228289	572209	473121	728423	511084	610414	349479	777798
PP_044752	NA	1840733499	NA	NA	NA	NA	NA	NA	NA	NA	NA	39	1223388	780936	1005229	1021504	1170441	1077419	569870	908107	549267	819501	903024	831792	1045542	868952	773952	924596	818265	648107	1055833	772723	852831	794204	918513	739888	1052153
PP_045035	NA	1850232426	NA	NA	NA	NA	NA	NA	NA	NA	NA	40	4464921	2693029	3455481	3383014	3053787	3172392	2594441	3656482	2368480	3069389	4470403	2928869	2652783	3140050	3598598	4208784	5307678	2747955	3813553	2490347	3200586	2844802	3434351	2896969	3098980
PP_045380	NA	1865391978	NA	NA	NA	NA	NA	NA	NA	NA	NA	34	641717	521279	475228	NA	1244274	3260480	515430	884475	NA	275462	1275330	550929	583607	370557	NA	1918039	872924	1136167	377570	1002952	773756	533423	489031	931466	346131
PP_045411	NA	1869556597	NA	NA	NA	NA	NA	NA	NA	NA	NA	33	812630	689814	1472516	1043718	1079408	829202	323455	1300340	774530	985995	1223229	1034016	1899049	950273	915828	1270739	2090809	NA	1402621	NA	986744	550212	NA	1497139	541159
PP_045421	NA	1869562506	NA	NA	NA	NA	NA	NA	NA	NA	NA	39	2233971	723588	1892583	808440	1287990	747274	1552925	653253	NA	2006330	2000531	817154	1902043	637374	1393486	895216	2288315	1233470	1354649	505999	1269644	747917	788620	1241953	772350
PP_045438	NA	1869555055	NA	NA	NA	NA	NA	NA	NA	NA	NA	27	1340459	NA	566308	480921	NA	NA	NA	364819	482133	418787	NA	NA	582044	323944	477729	508903	NA	368393	NA	313841	544598	215225	NA	428427	400980
PP_045473	NA	186956407	NA	NA	NA	NA	NA	NA	NA	NA	NA	13	NA	NA	NA	NA	NA	740191	NA	NA	NA	NA	702016	NA	620769	1910027	NA	NA	NA	213500	2478209	NA	NA	NA	NA	NA	658654
PP_045474	NA	186955671	NA	NA	NA	NA	NA	NA	NA	NA	NA	21	NA	723671	NA	850320	NA	463413	NA	NA	NA	477114	NA	NA	NA	612132	629731	NA	NA	NA	NA	429201	477055	675525	NA	NA	3464671
PP_045511	NA	1869689862	NA	NA	NA	NA	NA	NA	NA	NA	NA	32	NA	566473	NA	694400	486294	656423	NA	646229	NA	490277	767760	705637	NA	647983	774376	631526	NA	725994	479024	666135	475432	637641	618242	418722	747666
PP_045893	NA	1880706337	NA	NA	NA	NA	NA	NA	NA	NA	NA	40	224677482	204522031	319417316	186624301	188208129	204825629	195349803	173868311	194032035	173712090	219865887	190237798	214044653	151001603	188057994	160580248	136750860	203204675	176310416	219041865	166021853	159264083	155882590	245989772	149358984
PP_045901	NA	1880704825	NA	NA	NA	NA	NA	NA	NA	NA	NA	31	1465891	562072	NA	792277	814361	NA	921293	NA	541561	1161360	NA	504223	202786	866859	NA	NA	570736	735083	616727	230144	761635	288760	NA	943287	NA
PP_045911	NA	1880741006	NA	NA	NA	NA	NA	NA	NA	NA	NA	40	1611501	2276853	3264542	3448769	2515952	2578788	1615984	2497942	2571998	2797882	4687859	2388439	3816735	2164415	2528451	1965160	3323704	4204739	2502816	3087813	2518422	2869321	3043635	3477774	2607940
PP_046113	NA	1890466148	NA	NA	NA	NA	NA	NA	NA	NA	NA	40	499527	864831	816288	740392	717303	850239	232370	714652	1050828	683470	895647	920585	827559	715196	1057777	751302	1068865	686467	794755	343328	717230	821919	828710	831998	804171
PP_046114	NA	1890465035	NA	NA	NA	NA	NA	NA	NA	NA	NA	40	659369	878390	1093788	689765	631944	740583	2035841	724072	1123507	1016539	1367859	1613483	935865	504680	4158250	809573	1771411	844438	1019659	1554289	1183575	1198704	642850	1103052	807361
PP_046148	NA	1890868414	NA	NA	NA	NA	NA	NA	NA	NA	NA	25	NA	NA	2407910	NA	5060408	1198454	NA	2551023	2033000	NA	4887913	1304734	NA	NA	NA	8260265	1926078	NA	NA	NA	3149741	3565956	1281402	NA	3202252
PP_046269	NA	1900021623	NA	NA	NA	NA	NA	NA	NA	NA	NA	40	1964459	1703004	1744541	2166212	1655643	1797547	1485728	2053845	893946	1597225	2224844	1718221	1775186	2027923	1963654	2529122	2012116	1819946	1760023	1569509	1926350	1250985	1820925	1699621	1659270
PP_046300	NA	1900034042	NA	NA	NA	NA	NA	NA	NA	NA	NA	21	99288	119347	191718	148482	106689	NA	166465	NA	122070	160857	NA	123781	194839	130716	NA	717950	212817	NA	127601	NA	NA	NA	211853	NA	NA
PP_046585	NA	1910403445	NA	NA	NA	NA	NA	NA	NA	NA	NA	40	27068186	17132429	38699451	17174837	28039118	21876214	34734562	18506788	29913621	16755121	26432634	20905981	23340309	20638776	23963598	27041392	23598480	32371256	25974749	24113381	20928072	20942445	21359072	30453575	21647323
PP_046608	NA	1910764879	NA	NA	NA	NA	NA	NA	NA	NA	NA	40	9957654	8761181	7744552	10624959	10664865	8394711	5738900	8045396	7000807	6418870	7744455	6923410	6305649	8543308	11807419	6228001	9037099	7850167	7302531	6217625	6402056	7042422	5911303	5670724	4399136
PP_046677	NA	1911792614	NA	NA	NA	NA	NA	NA	NA	NA	NA	40	1495976	1235657	1518396	1204907	1261600	931787	554625	794524	1910869	1273770	964341	1001942	1144374	1333464	1322477	4617384	1661788	2803379	1195497	1223715	1149356	1076213	869760	1460536	1031590
PP_046678	NA	1911792853	NA	NA	NA	NA	NA	NA	NA	NA	NA	40	2889935	2453154	2571670	2026263	2520234	1730828	1404232	1692618	3396942	2822421	2700867	2132875	2792713	2629772	2728993	7831769	3235341	5058744	1131854	2406503	2397102	1966616	1888218	2356994	2310424
PP_046804	NA	1920616049	NA	NA	NA	NA	NA	NA	NA	NA	NA	40	1218700	860518	1134689	833134	924305	545147	1148038	872711	941916	712277	1149388	792354	1017478	969288	998021	1285338	1030998	1021637	1026455	1063351	810855	953958	862542	909960	778768
PP_047114	NA	1939736588	NA	NA	NA	NA	NA	NA	NA	NA	NA	40	4723481	3492645	5701989	4028680	4409766	4019013	5422358	3545588	7624611	3412308	4650792	3618497	4543839	3316378	4474027	4372022	4442221	5997411	3673409	4213523	3479524	4034657	3817356	5982244	3579804
PP_047135	NA	1940092489	NA	NA	NA	NA	NA	NA	NA	NA	NA	40	2171868	1964404	2249400	1766049	1940806	1837974	2051241	1875345	2897003	1579603	2186983	1830581	2400120	1901903	2615039	2371822	2095586	2683585	1904789	1704856	1845534	1910572	1913911	2315400	1817850
PP_047493	NA	1950573256	NA	NA	NA	NA	NA	NA	NA	NA	NA	40	2691065	2827247	2460392	2796629	2669941	3319833	695529	2313356	3506612	2217446	1908056	2640471	2941839	3556562	3962254	2191502	2924176	2922845	2125373	756332	1919801	2913782	4218154	2140839	3499742
PP_047559	NA	1951226773	NA	NA	NA	NA	NA	NA	NA	NA	NA	40	3887320	2129958	2060420	2405629	2001631	1513775	1154876	1898664	3302408	2956727	2964227	2202132	2988212	2828384	3740627	2921622	2788536	2490499	1341484	1633423	1626115	1664915	1584512	1838892	1260266
PP_047677	NA	1959933292	NA	NA	NA	NA	NA	NA	NA	NA	NA	22	1212185	NA	594417	421903	662040	393401	NA	411895	472862	368217	369653	NA	NA	706331	NA	NA	534951	NA	786977	349348	NA	456549	NA	176405	510578
PP_047733	NA	196017137	NA	NA	NA	NA	NA	NA	NA	NA	NA	20	NA	1021141	1104106	736723	NA	NA	NA	NA	1264241	NA	1296366	NA	NA	NA	2328892	NA	NA	1207650	504039	556217	NA	412362	576951	1365547	383669
PP_047737	NA	1960169947	NA	NA	NA	NA	NA	NA	NA	NA	NA	39	928382	1149593	1347193	1104757	1323516	590613	431532	185822	1660657	548647	915441	1128864	629726	2196619	11408686	NA	1574152	1440486	2378985	973411	800072	1064696	2570609	1078439	419692
PP_047743	NA	1960166625	NA	NA	NA	NA	NA	NA	NA	NA	NA	27	1253079	1201589	5137967	345039	NA	NA	NA	NA	1106081	859809	1082413	501216	519465	751547	521739	NA	1144169	987502	1100096	652917	NA	544372	767129	NA	816017
PP_047776	NA	196060629	NA	NA	NA	NA	NA	NA	NA	NA	NA	40	2812334	2580829	13732180	2741258	2244772	4093177	6659971	3646164	3364664	3196438	14034904	3520435	7068682	2550360	4296626	3496791	4041427	6638060	5122455	20535896	5571751	3071910	2401430	4675772	3381762
PP_047796	NA	1961395844	NA	NA	NA	NA	NA	NA	NA	NA	NA	38	981484	2529993	1092063	1741378	2175023	2839967	NA	2089688	NA	1617109	1683511	1670111	2181203	2322675	2219252	1490216	836455	1577258	1140336	1386052	1305054	1942113	1781952	1879598	1949263
PP_047967	NA	1970406812	NA	NA	NA	NA	NA	NA	NA	NA	NA	40	764347	567799	728055	619989	646892	603913	743834	639564	601316	472380	817071	526488	669264	620269	671936	803420	664571	712535	673828	705804	639033	611599	542831	531467	486847
PP_047987	NA	197054337	NA	NA	NA	NA	NA	NA	NA	NA	NA	40	783185	876951	690494	840453	793678	1028162	221458	695809	1012141	602187	523035	817461	846356	1105550	1243719	658188	862460	855287	614652	226283	568186	870336	1289933	625258	1039662
PP_048251	NA	1981851856	NA	NA	NA	NA	NA	NA	NA	NA	NA	40	658042	456623	1117671	699001	735898	855087	596434	802109	496672	379112	498694	600771	838330	461601	360696	557062	900164	811446	505449	536367	520642	443849	684905	504962	621059
PP_048277	NA	1989395053	NA	NA	NA	NA	NA	NA	NA	NA	NA	40	865134	670393	538047	817340	573633	679011	627705	763210	243533	727286	955910	631758	526602	717162	616559	906556	809147	582145	637842	716964	655399	623053	840264	448706	622054
PP_048537	NA	1999877795	NA	NA	NA	NA	NA	NA	NA	NA	NA	39	2305065	513155	2717506	374549	1718856	907912	2059882	457856	NA	403485	1971812	747918	2146734	521176	1558551	703581	2524084	1006178	1593415	601469	963406	539868	566053	1982000	596541
PP_048550	NA	1999869292	NA	NA	NA	NA	NA	NA	NA	NA	NA	39	1095791	848524	1200522	847710	1170384	642685	730438	881961	NA	856737	1265205	767348	1362030	789250	972555	1689176	898481	1037850	1103684	741234	1100348	470866	1158214	954224	1225173
PP_048552	NA	1999872114	NA	NA	NA	NA	NA	NA	NA	NA	NA	16	NA	4351498	613222	1310587	1043388	932413	NA	516921	NA	744373	NA	NA	NA	633854	1028377	840146	NA	1191314	NA	NA	NA	NA	NA	NA	1612090
PP_048553	NA	1999870769	NA	NA	NA	NA	NA	NA	NA	NA	NA	38	1820974	1207305	1627799	1847297	NA	1667638	1006199	1456103	NA	1585279	1414787	1956322	1738991	1950256	2170586	2001798	1552804	2135275	1424747	1786456	2320754	2034228	1870290	1789745	1725651
PP_048563	NA	1999871848	NA	NA	NA	NA	NA	NA	NA	NA	NA	34	1370769	2077681	1534115	1719672	2094707	2100693	NA	2327293	NA	NA	2097590	1957397	2487895	2125319	NA	2755299	1422061	2243062	1601241	NA	1800851	2123735	1366961	2365580	1450691
PP_048566	NA	1999869435	NA	NA	NA	NA	NA	NA	NA	NA	NA	39	2009175	2715957	1938761	1961355	1947070	2366569	2351117	2181383	2054659	1923891	2187816	2527882	2067434	1831922	2008880	2674207	1972542	3060268	2031150	2702154	2080038	2173537	2005821	2479269	2419408
PP_048587	NA	1999867537	NA	NA	NA	NA	NA	NA	NA	NA	NA	32	1317196	1479665	1811926	2255537	NA	2012545	NA	2025490	NA	2224242	NA	NA	3628943	2323617	6710853	NA	1865692	NA	1735697	2096463	2142027	2095816	2852995	3656726	2284620
PP_048595	NA	199986661	NA	NA	NA	NA	NA	NA	NA	NA	NA	20	2859875	NA	222413	NA	1311200	NA	NA	NA	NA	NA	1016223	NA	1628634	NA	638557	NA	1016406	653631	2156984	2181186	1305262	1177862	740140	NA	764637
PP_048681	NA	2000405172	NA	NA	NA	NA	NA	NA	NA	NA	NA	40	3300002	2508938	3381003	3823447	3456320	2821549	2677138	3341394	2683648	2743050	3843465	2893716	2939302	2897161	3171293	3439029	3210068	3151531	3205029	3130316	3200274	2934464	2866279	2785130	2494682
PP_048684	NA	2000446914	NA	NA	NA	NA	NA	NA	NA	NA	NA	40	7915700	8201421	5762587	9178529	8811326	9201074	6537103	8575424	1700673	8476471	10899636	8538083	9088737	9328779	9298179	9967662	9428366	9024091	8279030	8182051	8778872	7445776	9397252	6905940	9697857
PP_048721	NA	2002008894	NA	NA	NA	NA	NA	NA	NA	NA	NA	40	2617501	2141254	2584081	2794965	2505270	2367281	1990826	2220189	2563793	2174741	2721699	2248192	2389444	2126118	2735772	2723168	2085022	3217906	2216846	2400316	2383705	2402988	2707075	2643919	2440961
PP_048725	NA	2005460928	NA	NA	NA	NA	NA	NA	NA	NA	NA	40	986193	1023521	677318	998599	1206833	1130618	792463	978831	242161	984613	1283096	1014988	961181	1303923	1253553	1272356	1098983	991155	1198667	1040595	1062023	1013720	1051194	905549	1135926
PP_049158	NA	202006385	NA	NA	NA	NA	NA	NA	NA	NA	NA	39	581951	446213	750154	387954	662604	619661	699426	461853	NA	367788	770427	543658	642361	415772	620562	323359	602343	1145330	571796	1050265	468403	599587	400662	794737	472682
PP_049303	NA	2029771606	NA	NA	NA	NA	NA	NA	NA	NA	NA	37	512743	783930	NA	848942	768187	953548	865645	644502	NA	701251	1252427	422257	740281	1057357	830461	830800	668955	1236747	828104	813789	806497	893457	1328399	1030024	NA
PP_049332	NA	2030169427	NA	NA	NA	NA	NA	NA	NA	NA	NA	30	646820	766065	1231518	646156	NA	671485	NA	NA	1496991	693728	758449	NA	933178	374612	NA	455776	NA	1701794	NA	1515575	602382	NA	NA	952065	NA
PP_049402	NA	2031286436	NA	NA	NA	NA	NA	NA	NA	NA	NA	40	1030425	760507	565792	960291	909819	972050	676919	739307	358946	655626	731508	750960	911960	988116	767533	759908	1088876	793964	682559	1075396	858694	814825	662479	491378	1020228
PP_049420	NA	2031497893	NA	NA	NA	NA	NA	NA	NA	NA	NA	40	1952248	1649465	2868046	2748905	2035177	1712162	1814371	2011781	2233308	1789971	2325086	2090528	2327211	3130211	1673845	2141820	2180330	3034272	2158706	1945442	1982876	1836210	2042076	2273131	1561515
PP_049586	NA	204138396	NA	NA	NA	NA	NA	NA	NA	NA	NA	40	12084985	11654602	14166928	13320052	12295760	12532303	12198865	11962099	16698477	10019285	14993528	12946819	13556953	12412574	14420788	14318987	15174432	18047585	11457512	14394092	10531550	13641115	11165339	15217394	11003663
PP_049596	NA	2041595702	NA	NA	NA	NA	NA	NA	NA	NA	NA	28	159606	NA	1542201	190752	527179	4321122	104552	110094	234161	51237	1105301	776119	623622	NA	NA	82004	68414	498760	60847	191664	NA	206091	67133	80874	224352
PP_049614	NA	2049569499	NA	NA	NA	NA	NA	NA	NA	NA	NA	40	3092068	2152645	3512743	2276821	2535902	2245193	3906568	1359647	3908477	1648163	2859869	1997081	2804729	2007327	2566769	2624989	2094068	3795327	2465678	3296826	2128116	2514416	2202003	2928384	2001855
PP_049754	NA	2050415923	NA	NA	NA	NA	NA	NA	NA	NA	NA	40	598180	702723	544453	613138	632428	809509	173515	546893	759928	504366	434498	651591	656016	882821	910744	538827	678325	702790	509351	179112	414675	695518	986984	485823	828669
PP_049935	NA	2060709589	NA	NA	NA	NA	NA	NA	NA	NA	NA	40	48386268	75754081	47570859	85209075	78214881	85630538	45682531	73762650	46814115	69538814	85916398	82894329	84456982	73216327	99422464	106522543	66169533	114103664	57063767	86136168	80575006	80954040	78516734	89985279	85336075
PP_049936	NA	2060732866	NA	NA	NA	NA	NA	NA	NA	NA	NA	40	997612	1629748	1670124	1540476	1424636	1793502	435115	1480788	2153550	1365374	1843084	1916810	1715863	1338653	2098626	1407427	2006648	1319024	1502289	746151	1434540	1167078	1643829	1525839	1428211
PP_050023	NA	2068935658	NA	NA	NA	NA	NA	NA	NA	NA	NA	28	232804	NA	593256	NA	232974	227227	329947	NA	5269857	NA	196750	NA	345643	NA	284139	NA	255349	318483	128478	227848	226168	132239	241760	569632	129362
PP_050045	NA	2070142577	NA	NA	NA	NA	NA	NA	NA	NA	NA	40	797589	556667	1035482	542239	757544	587434	1310483	501388	506280	459545	722524	634163	569332	730997	572008	712603	641731	781352	784453	616216	530951	533759	641846	548083	581534
PP_050112	NA	2070571098	NA	NA	NA	NA	NA	NA	NA	NA	NA	40	10194699	14545767	17353306	10275129	9684427	11764968	30425308	10831058	17240231	15354894	20961622	25241361	15585946	8207460	59819943	12760712	26488225	13849769	14377792	27001881	16757271	17204510	10501924	16751103	12089189
PP_050113	NA	2070572232	NA	NA	NA	NA	NA	NA	NA	NA	NA	40	15469379	24889195	24941195	23253148	21510440	26572960	7230541	22577123	31879784	20723686	27368592	28553260	25361002	22528284	31645557	21962663	29948449	21518721	22631739	11102237	21625139	24158373	25286386	24359420	22362744
PP_050291	NA	2080299486	NA	NA	NA	NA	NA	NA	NA	NA	NA	39	849389	1139097	610810	1430204	1413929	1458820	944126	1361038	NA	1179659	1807309	1556551	1277290	1359890	1743962	1525391	1226800	1790275	985895	1264895	1154227	1334992	1378308	958223	1317386
PP_050301	NA	2080391793	NA	NA	NA	NA	NA	NA	NA	NA	NA	40	1822257	1529050	1543123	1806889	1221823	1727155	1350597	1911032	1177462	1645230	2034609	1606598	1697881	1673504	1934425	2085701	2024153	1192287	1617980	1469835	1734031	1554980	1493936	1066040	1406930
PP_050443	NA	2088900901	NA	NA	NA	NA	NA	NA	NA	NA	NA	23	105438	NA	423287	NA	162631	124116	140269	NA	3185967	NA	66876	NA	246998	NA	262964	NA	143042	131327	94919	83361	NA	NA	118960	310730	NA
PP_050557	NA	2090541839	NA	NA	NA	NA	NA	NA	NA	NA	NA	40	4954757	7946008	8007370	7497416	6950604	8475369	2371133	7263008	10301336	6608820	8651732	9128547	8115347	7143460	10048378	6964134	9459827	6780058	7261059	3540080	6862487	7844495	7945489	7688671	7240869
PP_050558	NA	2090541217	NA	NA	NA	NA	NA	NA	NA	NA	NA	40	3128229	4852040	5536651	3142841	2964353	3480080	9162612	3312744	5524462	5097124	6459318	8174221	4846849	2472735	18882528	3894340	8206299	4174577	4470812	8304959	5191258	5227190	3213278	5130505	3859361
PP_050667	NA	2091898378	NA	NA	NA	NA	NA	NA	NA	NA	NA	40	872836	674669	1305610	657381	910655	802844	620666	1043349	1165642	747825	833284	778278	689882	661058	770073	2418208	757139	2509192	912372	752509	621179	861311	588998	1020926	635629
PP_050668	NA	209189867	NA	NA	NA	NA	NA	NA	NA	NA	NA	40	1432820	1117910	1224978	1124742	1173607	985177	655696	908507	1223414	1404305	1234402	1033214	1347591	1142532	1525066	3394739	1587892	2217173	952214	1151252	1212935	944416	955600	1178593	1057325
PP_050669	NA	2091898781	NA	NA	NA	NA	NA	NA	NA	NA	NA	40	1132918	1055150	990393	952777	1173361	833985	563241	723048	1010074	1140151	827050	1051287	1053939	981269	1344568	1933520	1138280	1428173	773269	909950	895081	734433	830955	837211	922012
PP_050931	NA	211096591	NA	NA	NA	NA	NA	NA	NA	NA	NA	40	3380112	867333	2726257	1007581	2221943	1147208	844479	936834	1401532	1018433	3118348	2131878	4004870	1124968	3649614	3835687	3113041	4038378	2164451	1647312	2106120	1722863	1743242	2162116	1231676
PP_050973	NA	2115519354	NA	NA	NA	NA	NA	NA	NA	NA	NA	39	1063550	1071694	641486	1477712	1311145	1390706	785460	1309267	232930	1195350	1397212	1125791	1148956	1315530	1230650	1363059	1132542	1237787	1034964	962836	1157662	949530	1274459	1040712	1442567
PP_051214	NA	213018129	NA	NA	NA	NA	NA	NA	NA	NA	NA	40	1972927	1599015	1660040	2148182	1661060	1892034	1451648	1943523	974163	1630471	2213179	1720864	1565864	1588967	1982573	2355829	2077846	1703735	1752975	1584504	1944818	1708306	1826181	1684004	1460758
PP_051373	NA	2139828892	NA	NA	NA	NA	NA	NA	NA	NA	NA	37	296088	562079	286924	NA	911375	412636	651312	791571	248792	617316	250242	547180	900640	216867	NA	390421	460057	419475	320552	905269	468725	303654	602374	345823	2655064
PP_051510	NA	2149173073	NA	NA	NA	NA	NA	NA	NA	NA	NA	40	5096858	4112717	3471697	5609812	3754437	4465886	3020046	4728541	1609834	5691203	5331185	4229264	4096979	4579140	4094846	5243734	5492293	3507612	4652429	3323990	4347860	3477314	4723634	3182652	3894637
PP_051817	NA	2169504538	NA	NA	NA	NA	NA	NA	NA	NA	NA	40	9193971	6640738	6172791	8603356	6446862	7574487	6051282	8833956	2377432	8092515	9754927	6964815	7063265	8316132	6299175	10571745	8735643	6317687	6789564	7082733	7515893	6186480	8313582	4655256	6789965
PP_051921	NA	2170821435	NA	NA	NA	NA	NA	NA	NA	NA	NA	40	775701	353967	1056182	421344	713283	449543	1004794	336449	2341354	204373	521815	476529	788281	288038	610616	250166	480411	1190872	430414	718857	383211	559637	372021	998788	351553
PP_051944	NA	2171048083	NA	NA	NA	NA	NA	NA	NA	NA	NA	40	753461	848512	589172	1728277	504379	956358	2030343	968720	696303	1395780	1230200	549737	759002	1142693	769944	1617708	646892	1116433	561318	4182911	3130285	2678388	3491745	1873153	581679
PP_052083	NA	2180012673	NA	NA	NA	NA	NA	NA	NA	NA	NA	40	940071	1074247	821646	1266701	1166831	1030669	635985	1140155	495743	1099685	1283833	1133023	1020402	983685	1674531	989155	1142008	1293728	855063	999712	888434	944637	951452	846165	889292
PP_052128	NA	2179980306	NA	NA	NA	NA	NA	NA	NA	NA	NA	23	2451367	NA	NA	NA	209111	NA	NA	194951	NA	175623	NA	NA	394179	336817	348652	NA	NA	NA	NA	203038	NA	240677	558340	251751	265736
PP_052215	NA	2181752062	NA	NA	NA	NA	NA	NA	NA	NA	NA	38	541727	121663	7207074	429788	1157669	11939701	311782	304312	953743	150958	3498752	2150190	2654854	109198	82811	312475	156395	880167	126070	368402	66515	788167	143277	198864	580224
PP_052250	NA	2189480204	NA	NA	NA	NA	NA	NA	NA	NA	NA	40	1057565	788853	745242	1106686	759838	853874	770987	1037619	308773	996840	1166809	823538	829647	1053211	792228	1240026	1011687	812450	1081447	804540	892237	796012	933175	618572	845972
PP_052340	NA	2189834438	NA	NA	NA	NA	NA	NA	NA	NA	NA	40	2995822	2205357	2371467	2215491	2010156	2085783	2508825	2523691	1273620	1828587	2912180	1766973	2200639	2478743	1855578	3095816	2450231	2208182	2826878	2678894	2281408	1881836	2253589	1416119	1897487
PP_052444	NA	2190827041	NA	NA	NA	NA	NA	NA	NA	NA	NA	40	9321798	5173420	9908884	9394867	10893265	8350504	3590291	7977734	9266320	5123346	8887288	5364455	10617583	7534860	12430444	8564435	8629633	12478222	6713543	5968837	5394467	6523844	6120030	10960180	4814085
PP_052447	NA	2190974991	NA	NA	NA	NA	NA	NA	NA	NA	NA	40	686863	1102623	670811	1554597	836785	1031712	370747	1170899	526108	1083853	974782	1320966	646869	1155580	893261	701576	747505	1929412	846608	2683096	1868228	821541	882275	784208	650271
PP_052640	NA	2200665023	NA	NA	NA	NA	NA	NA	NA	NA	NA	40	666835	2389695	1009276	2363210	1298519	2636033	513137	1808676	1052645	1873105	1132301	2325557	1066120	1853864	1539710	2446116	452011	3650341	609028	3375249	1536389	1708518	1570615	1401129	1535568
PP_052650	NA	2200887504	NA	NA	NA	NA	NA	NA	NA	NA	NA	40	4588157	6424623	7466958	4729424	4353019	5005934	13186407	4574709	7795967	7084436	9401960	10870891	6880790	3632863	27755479	5596722	11861928	6082458	6421570	11141393	7339372	7646098	4258654	7228103	5308891
PP_052652	NA	2201121116	NA	NA	NA	NA	NA	NA	NA	NA	NA	40	824367	609201	743450	750911	651129	622167	838227	755327	1068300	618149	640287	787308	785194	749171	874355	927216	796260	931228	759785	760637	623514	655812	637769	863645	668531
PP_052671	NA	220557081	NA	NA	NA	NA	NA	NA	NA	NA	NA	40	3031783	2478102	2107374	2960365	2703288	3078622	2139303	3139420	694436	2857513	3184534	2887332	2917231	3347986	2968828	3554824	3348366	3196495	2544141	2477936	3264035	2710368	3138625	2466542	3212395
PP_052681	NA	2209344808	NA	NA	NA	NA	NA	NA	NA	NA	NA	40	14154371	11139886	17183226	11967815	13026928	12567870	16124716	10543880	23135363	9897217	13547891	10971926	14385447	9915408	13222933	12646376	12575893	18384386	10473431	13306547	10476397	11752765	11199281	17603854	10285908
PP_052682	NA	2209343932	NA	NA	NA	NA	NA	NA	NA	NA	NA	24	NA	NA	NA	1258409	1077344	1128592	NA	1140775	NA	NA	1364637	1032983	NA	1199249	1178710	NA	1399097	1284477	1085703	1012745	1249026	NA	1155331	1035110	1214368
PP_052691	NA	2209677515	NA	NA	NA	NA	NA	NA	NA	NA	NA	36	484388	688304	NA	1205551	526454	555794	NA	489711	NA	712374	583769	638532	925314	608730	1122383	605385	579371	518636	445336	762781	735848	481475	425368	370073	456601
PP_052693	NA	2209809636	NA	NA	NA	NA	NA	NA	NA	NA	NA	38	688910	NA	610774	545175	466768	497200	623769	605809	317402	505446	800144	438222	571004	635308	470689	785801	622163	556302	735525	666835	582825	468629	588112	339471	483592
PP_052708	NA	22101834	NA	NA	NA	NA	NA	NA	NA	NA	NA	39	1784515	2602411	1149475	2354525	1663151	1902856	1205342	1807643	NA	2037741	1277537	2212935	1489031	1704199	2095693	1098314	971867	1303188	1273562	1769979	1110682	1628427	1360612	1815692	1541016
PP_052709	NA	2210242681	NA	NA	NA	NA	NA	NA	NA	NA	NA	40	585621	693535	512097	881694	651511	748582	1140016	704309	448363	716496	936643	743098	749504	977360	536492	725716	639172	840130	626245	767336	608616	733262	721022	473120	718905
PP_052748	NA	2211108303	NA	NA	NA	NA	NA	NA	NA	NA	NA	40	7595096	11506991	15686091	9296834	7680200	8725577	18641849	8566586	13246214	18431925	19217215	34836020	9275949	6592417	129966815	8150824	26103927	10144555	9563947	38026390	11496704	19769250	7241283	10997451	10190043
PP_052882	NA	2220681045	NA	NA	NA	NA	NA	NA	NA	NA	NA	40	659372	701285	505483	700029	591127	760655	165917	524761	755613	514117	430260	593101	658403	852578	828488	447820	619388	654075	480074	148325	423405	662817	748539	468180	760385
PP_052905	NA	2220857281	NA	NA	NA	NA	NA	NA	NA	NA	NA	40	1318197	1877413	2123298	1342119	1184786	1393820	3946308	1271555	2328711	1955503	2604766	3151473	1982783	1002439	7855555	1567523	3395636	1794896	1860216	3289455	2196525	2129880	1231729	1990930	1412904
PP_052941	NA	2226319803	NA	NA	NA	NA	NA	NA	NA	NA	NA	30	NA	733346	NA	1028002	290202	593875	NA	656844	NA	545356	NA	397024	NA	1089787	NA	464887	231199	252331	314777	137561	321426	233160	258203	NA	359488
PP_053037	NA	223106547	NA	NA	NA	NA	NA	NA	NA	NA	NA	40	297963	431914	614098	355492	278607	325213	723724	319284	286540	728023	792969	1422097	348753	237944	5768753	303126	1034251	376427	369754	1569762	422960	761990	259405	406110	287705
PP_053195	NA	2239884029	NA	NA	NA	NA	NA	NA	NA	NA	NA	19	NA	NA	318524	NA	796532	432609	NA	NA	NA	668094	NA	NA	420364	NA	NA	263250	704408	NA	NA	378959	435025	NA	640169	NA	NA
PP_053324	NA	22408374	NA	NA	NA	NA	NA	NA	NA	NA	NA	40	41271037	66704026	63581234	64214817	57351103	68271138	19517278	57691434	83693980	54599465	69532802	72519592	64603187	61477815	79712856	59342306	74992025	58451197	60693734	27944342	56212686	64380587	62133621	64812153	53717234
PP_053459	NA	2250343261	NA	NA	NA	NA	NA	NA	NA	NA	NA	40	8807778	6864880	11375074	7010561	10708191	9311627	11333316	6718656	4761652	5607865	9767926	7125978	11136736	5162488	10646462	9070632	8969621	19207508	7745988	11308783	6543415	8677410	7739448	17186853	7767373
PP_053803	NA	2260805817	NA	NA	NA	NA	NA	NA	NA	NA	NA	40	13413789	21528825	20666500	20915080	18401150	22179251	6342770	18633927	27506685	17464335	22557199	23301446	20779892	19780595	25849752	19335485	24612687	18742548	19968698	9063235	18047573	20926903	20020289	21088590	17315006
PP_053836	NA	2261799625	NA	NA	NA	NA	NA	NA	NA	NA	NA	40	3291897	2160364	5619130	3203534	3529258	3878503	3270437	4205077	2104349	2146269	2654784	3035002	3951140	1916296	1688157	2787172	4187712	4939402	2491130	2279002	2786661	2442661	3319575	2536432	2895044
PP_053875	NA	2269512089	NA	NA	NA	NA	NA	NA	NA	NA	NA	40	237505369	172142884	260836796	193078448	225820739	150728757	224021265	181166227	305609481	156194940	239692703	182904661	243766424	172537631	236219422	205373510	218238710	298590853	181580790	205926291	185989660	193155933	178157351	263397873	175850352
PP_054078	NA	227981481	NA	NA	NA	NA	NA	NA	NA	NA	NA	26	NA	NA	457054	NA	549147	584987	NA	702397	NA	NA	577876	636240	NA	NA	311913	778228	NA	NA	509891	NA	NA	634597	NA	731809	NA
PP_054102	NA	2279827808	NA	NA	NA	NA	NA	NA	NA	NA	NA	26	668408	972971	696921	444926	NA	622298	NA	623648	NA	NA	NA	839626	NA	2428592	NA	436826	NA	NA	519378	705143	520988	456341	NA	771335	379417
PP_054247	NA	2281955583	NA	NA	NA	NA	NA	NA	NA	NA	NA	40	944576	801421	1534451	780237	873158	935708	547871	1064919	618991	787909	716765	633429	1196106	647341	997210	793413	1085920	964610	605514	494114	508016	826952	834700	700099	975751
PP_054258	NA	2285435521	NA	NA	NA	NA	NA	NA	NA	NA	NA	38	554949	534409	394711	831762	791926	635503	577571	743296	NA	497990	905383	590832	744276	698041	1094608	1062052	691235	974928	571834	717340	741836	872606	636083	697665	735857
PP_054596	NA	2308895885	NA	NA	NA	NA	NA	NA	NA	NA	NA	40	946338	1021882	1147011	1218806	916183	1180058	1582855	952466	1008554	930205	963222	987959	1072419	932142	1324427	1192279	895496	1642671	781206	1376023	780768	1096102	1010578	1999235	850471
PP_054704	NA	2311448778	NA	NA	NA	NA	NA	NA	NA	NA	NA	22	501410	NA	856800	NA	361558	NA	417169	NA	892250	NA	1983122	NA	790726	NA	663634	132800	624465	NA	592167	NA	182337	NA	170436	731375	84319
PP_054814	NA	2321544339	NA	NA	NA	NA	NA	NA	NA	NA	NA	40	655924	465706	551501	726776	494622	566365	1840409	256089	249373	213508	278014	227529	409792	211282	636067	264669	316335	239111	559021	488826	255052	239250	162733	273671	193835
PP_054858	NA	2329279852	NA	NA	NA	NA	NA	NA	NA	NA	NA	40	12188015	11319347	9757130	14492566	10187967	11772988	8440335	12889108	4850105	15594369	14761595	11090694	11215971	12499166	10879013	14514178	14588406	9772474	12688046	7779173	12363819	10023010	13119270	9189563	10867689
PP_054913	NA	233078486	NA	NA	NA	NA	NA	NA	NA	NA	NA	40	8570638	2260665	6951688	2577990	4902888	2705190	2269686	2150410	4595689	2381264	7319237	5384490	8607944	2678764	7900147	7541158	8699488	8178178	5351740	4040178	4876980	4747462	3650341	5521038	3017275
PP_055000	NA	233981525	NA	NA	NA	NA	NA	NA	NA	NA	NA	40	518596	699241	396234	704721	553006	715083	409094	607928	366111	898206	714039	746058	654728	712988	820997	875195	556361	1244072	604070	790203	521775	783016	557607	621134	679532
PP_055039	NA	2340965881	NA	NA	NA	NA	NA	NA	NA	NA	NA	36	83916	138029	71724	298755	204415	348884	1514080	3178828	NA	199808	4702667	192683	319662	281552	262267	NA	245025	NA	261664	156015	250468	2036294	344304	401520	159762
PP_055238	NA	2349609346	NA	NA	NA	NA	NA	NA	NA	NA	NA	40	5921494	4688870	3802463	5095639	3967945	4582409	3912418	5466542	1791417	5026599	6004698	4112014	4428710	5450473	4083256	6923081	5413998	4112139	5386752	4478719	4867214	4307673	5038705	3117716	4324247
PP_055241	NA	2349894662	NA	NA	NA	NA	NA	NA	NA	NA	NA	24	NA	711233	NA	869416	626642	844773	478847	773107	NA	NA	745808	763141	NA	885661	974863	NA	NA	NA	NA	817890	608768	NA	888718	NA	824524
PP_055286	NA	2350562768	NA	NA	NA	NA	NA	NA	NA	NA	NA	38	869948	457701	937978	919597	788795	642208	532874	641873	364686	416080	873125	457610	866513	788146	841536	747805	684563	1074622	652839	858828	344759	475670	553629	825690	451055
PP_055315	NA	2350920602	NA	NA	NA	NA	NA	NA	NA	NA	NA	40	10944592	9574099	5176836	10524596	5677348	9600787	7754905	19142235	9683499	12541724	5375838	10466912	6205389	9509007	10407746	9351721	7117278	19570624	4870229	12526395	5692282	8739774	11910367	8661441	4549571
PP_055365	NA	2351692351	NA	NA	NA	NA	NA	NA	NA	NA	NA	40	3054463	2584946	3316559	2616494	2171178	2243200	3164748	2739365	3876793	2223331	3581073	2557921	2741310	2444354	3828477	3219968	3027049	4006452	3353644	2212973	2233322	2824943	2266237	3355864	2380842
PP_055498	NA	2369065686	NA	NA	NA	NA	NA	NA	NA	NA	NA	39	1617733	1291654	1942632	1553970	1606632	1580458	1727740	1547246	NA	1272367	1955947	1393829	1633356	1458111	2173702	2147299	1695667	2065986	1289007	1534783	1385202	1615688	1527871	2174247	1436522
PP_055499	NA	2369068175	NA	NA	NA	NA	NA	NA	NA	NA	NA	25	NA	380344	NA	NA	643098	583887	NA	NA	NA	NA	748089	729796	NA	NA	730530	854039	720888	850400	412053	470823	NA	624070	471624	1049192	507405
PP_055594	NA	2369584689	NA	NA	NA	NA	NA	NA	NA	NA	NA	40	732556	585309	481960	687241	493244	526232	487984	689219	240120	645394	721456	532439	546600	672358	577805	821144	665917	549095	717616	583691	524074	538104	617167	427236	556560
PP_055812	NA	2379732067	NA	NA	NA	NA	NA	NA	NA	NA	NA	40	5938495	2982783	2668671	4171443	3337166	2579195	4832998	1632259	2337405	2292735	3882722	2618309	6371372	1750081	5323360	2062334	3876391	3657976	2896726	4509143	4037075	2637980	2307712	4264403	2356387
PP_055854	NA	2380629895	NA	NA	NA	NA	NA	NA	NA	NA	NA	40	1195380	592853	590509	366896	459507	611626	94562	583650	943665	519184	383947	727347	376672	1065300	616450	625580	821352	718065	747352	151065	718710	494508	1353881	278209	1335519
PP_055874	NA	2380918837	NA	NA	NA	NA	NA	NA	NA	NA	NA	34	NA	NA	193229	289885	166414	323532	506859	1303394	NA	186588	3466461	149660	585485	136563	287613	165817	380566	NA	324889	NA	240286	1213848	390485	367527	311322
PP_055898	NA	238099384	NA	NA	NA	NA	NA	NA	NA	NA	NA	40	214317285	305506208	358802826	219427069	213074335	243072024	611319688	230386301	377636031	332397030	453057587	522220387	331662049	181009791	1328193669	277108368	579122698	294270552	316514264	550455971	365302424	374480017	216611758	381924053	263404684
PP_056134	NA	2391641291	NA	NA	NA	NA	NA	NA	NA	NA	NA	40	1115263	773203	929134	777815	751874	798100	458671	1164754	822541	894089	814556	960439	875510	924543	803704	1847846	897642	782162	1265494	671813	783012	688321	955739	1173935	1054567
PP_056173	NA	2399662838	NA	NA	NA	NA	NA	NA	NA	NA	NA	40	7745753	6199904	5046598	6786487	5032719	5889163	5324992	6926310	2280824	6720452	8358763	5504756	5703384	6932880	5203717	8540175	7331058	5184128	5616057	5992102	6326082	5432704	6501037	3739697	5380284
PP_056213	NA	2400786282	NA	NA	NA	NA	NA	NA	NA	NA	NA	40	2081885	1147179	1316383	1138276	1282092	1343575	279871	1297690	2121612	964077	1182530	1377178	1767075	1782446	1567215	765838	2064169	1486110	1431751	363038	1203298	1476523	2290419	1130417	2427034
PP_056214	NA	2400786492	NA	NA	NA	NA	NA	NA	NA	NA	NA	40	21897508	24171243	20363596	24307493	21827852	27867819	6599975	19529076	31038447	18437581	16291960	22116885	24946223	29618288	31797213	19794282	25662733	25121571	17850736	7001706	16424171	24743561	33361239	18611929	29044150
PP_056215	NA	2400786394	NA	NA	NA	NA	NA	NA	NA	NA	NA	40	2059989	1972310	1705159	2301119	1893033	2287294	513802	1969134	3063547	1523133	1638942	1858960	2206833	2655600	2298349	1882909	2811146	2577631	1879901	942365	1612358	1992854	2749968	1627323	2414985
PP_056216	NA	2400786341	NA	NA	NA	NA	NA	NA	NA	NA	NA	40	2140416	1616233	1450186	1596061	1737026	1980029	471572	1426026	2280480	1437882	1491180	1760273	1689952	2077618	1856934	1451558	1993492	1787778	1370776	542561	1310796	1814186	2258266	1487710	2079989
PP_056217	NA	2400786156	NA	NA	NA	NA	NA	NA	NA	NA	NA	40	711670	836554	677003	633954	580858	866517	142857	450423	604820	660238	518612	827143	710010	892758	976714	720501	611422	560854	486090	214042	531424	750245	956803	631789	814949
PP_056235	NA	2400959851	NA	NA	NA	NA	NA	NA	NA	NA	NA	40	68850525	98201452	116326830	70743593	68359948	78148078	197991578	73476672	121876916	106902628	146204626	169136820	106851983	58159359	428616585	88171314	186872314	94805488	102221732	177326953	118197527	120810093	70079565	122214841	84322182
PP_056244	NA	2400993847	NA	NA	NA	NA	NA	NA	NA	NA	NA	40	685136	631154	449406	491719	706437	662304	203649	989933	180648	992634	899009	932768	741194	873295	642034	846740	920490	310367	896790	542796	878601	893694	851096	714474	703570
PP_056245	NA	2400993374	NA	NA	NA	NA	NA	NA	NA	NA	NA	40	1645353	1305932	1273182	1338404	1433718	1442469	1023546	1542522	939518	1546966	1407745	1430455	1573151	1271556	1422028	1958742	1685122	911172	1402357	1269757	1548693	1675080	1426800	1628851	1883064
PP_056246	NA	2400994505	NA	NA	NA	NA	NA	NA	NA	NA	NA	40	2268987	2247312	1695652	2056252	2397813	2168612	420558	1861210	395160	2012977	1692850	2142533	1555788	1821312	1506545	1743814	1747836	610169	1922036	1344890	2143401	1549073	1801668	1257310	2100124
PP_056247	NA	2400993612	NA	NA	NA	NA	NA	NA	NA	NA	NA	40	719045	374750	595885	495785	653337	558544	497142	601981	516819	617101	643879	524580	635601	508573	648416	620278	623326	567770	527998	565443	557791	478803	538582	575295	686703
PP_056249	NA	2400994939	NA	NA	NA	NA	NA	NA	NA	NA	NA	40	1553436	1360387	1278001	1269471	1501219	1339582	906528	962011	493701	1174387	729019	1090318	1024903	989614	1047169	1151199	831844	474799	1019998	751620	1056667	1040215	1105005	849000	1219763
PP_056336	NA	2410309634	NA	NA	NA	NA	NA	NA	NA	NA	NA	39	1012548	1384395	666093	1413799	1159698	1351372	NA	1364844	384777	1357156	1071327	965370	815579	1666828	893318	1028424	1605533	355746	1198783	516250	1338171	1014351	1341780	377461	1474343
PP_056383	NA	2411025604	NA	NA	NA	NA	NA	NA	NA	NA	NA	38	770592	509366	715017	630250	717272	626595	639857	593579	625267	551447	1203416	481270	725363	644144	577644	406388	NA	485349	991137	649453	677268	457388	736297	643384	623782
PP_056496	NA	2419638514	NA	NA	NA	NA	NA	NA	NA	NA	NA	39	913005	766210	593820	876742	686631	718939	661845	883954	283356	827851	1021097	731202	705618	842682	683365	1037779	850195	643926	879310	705909	800931	NA	834782	496573	671186
PP_056506	NA	2419992895	NA	NA	NA	NA	NA	NA	NA	NA	NA	40	3396192	2370175	2538597	2352159	2214001	2255466	2820158	2644796	1530285	1960339	3368985	1934659	2269755	2775957	2067673	3534334	2755019	2385188	3009947	2906385	2556168	2288254	2450649	1528888	2104181
PP_056604	NA	2420755604	NA	NA	NA	NA	NA	NA	NA	NA	NA	40	7046508	7761388	6524902	7823205	7050016	8905718	2076653	6256039	9863659	6033982	5219275	7019130	8086871	9593064	10134749	6399194	8345884	8077034	5611087	2249170	5257096	7905147	10906635	6149360	9454753
PP_056605	NA	2420756457	NA	NA	NA	NA	NA	NA	NA	NA	NA	40	570334	539185	506082	647911	525357	685069	164507	576382	898502	447428	483983	540246	629476	795910	624603	534531	840636	719206	539266	283505	453662	541859	784295	479713	706884
PP_056668	NA	2429250918	NA	NA	NA	NA	NA	NA	NA	NA	NA	40	19902904	12767797	19147541	15461289	15073325	13452494	25720244	12271257	12448634	11248383	18627015	13465785	15004996	16379786	14566949	14126236	16062830	18520411	15994387	13859746	12334089	14608098	13483984	13377660	11611826
PP_056792	NA	2431252445	NA	NA	NA	NA	NA	NA	NA	NA	NA	32	1731383	1017724	377191	700593	952190	NA	1179627	NA	493804	1111598	NA	341087	431206	884006	NA	NA	384313	716837	709268	NA	594161	346263	259715	1113936	NA
PP_056891	NA	2439968154	NA	NA	NA	NA	NA	NA	NA	NA	NA	36	899031	600577	681696	622434	NA	NA	732689	719692	393459	523072	885222	542006	657553	720153	539650	900885	669101	621586	881201	778071	706453	600629	580211	421274	NA
PP_056934	NA	2440927867	NA	NA	NA	NA	NA	NA	NA	NA	NA	35	1030494	144472	1226462	289885	NA	344720	1442093	351021	467364	145549	1626033	285091	NA	326239	891511	772762	495419	617693	1227764	767815	1069351	244181	739192	296079	483290
PP_056951	NA	2441330889	NA	NA	NA	NA	NA	NA	NA	NA	NA	37	3742253	1993864	625497	1935867	2571029	475482	2315692	NA	1528454	3295626	324572	1200974	1068861	2284856	NA	NA	1877619	1771800	2197102	726134	1935625	1047536	1007345	2622227	384054
PP_056958	NA	244190504	NA	NA	NA	NA	NA	NA	NA	NA	NA	40	2899243	1723551	5033947	2750050	3275916	3675288	2909564	3750069	1922826	1889459	2383888	2609226	3562204	1652931	1590202	2393333	3790424	4249614	2241372	2132523	2483648	2149234	2987382	2258874	2660808
PP_056991	NA	2449232507	NA	NA	NA	NA	NA	NA	NA	NA	NA	40	1234787	879821	1246470	1066084	981708	914753	1721612	821978	851363	732048	1186623	872218	1082120	1134335	918529	965603	1072312	1180528	1025317	863638	759792	871872	933434	836206	792380
PP_057058	NA	2450765637	NA	NA	NA	NA	NA	NA	NA	NA	NA	32	NA	550277	357082	748124	NA	793051	NA	788552	288959	655804	369891	623772	246952	692814	NA	1129390	307861	371543	220293	538135	315752	685165	356813	NA	747540
PP_057222	NA	2460945394	NA	NA	NA	NA	NA	NA	NA	NA	NA	40	657360	364504	667483	548540	488753	745230	2151807	2476729	257113	386025	4394079	577601	1542700	449307	627502	308225	867920	546537	819107	452204	619065	2100992	732904	1628453	910441
PP_057388	NA	2470921768	NA	NA	NA	NA	NA	NA	NA	NA	NA	38	3399718	1081603	3993400	2095785	3293420	1933407	3759935	1724440	NA	122861	4502730	2199503	4209931	838954	3061955	1426005	4734258	4230013	2559422	4511648	3348417	2396438	3667452	3801557	1042525
PP_057412	NA	2471289246	NA	NA	NA	NA	NA	NA	NA	NA	NA	40	1362224	1272343	1250244	1631590	1401080	1390871	1288697	1566982	1659097	985302	1187920	1127128	931156	1330281	1206988	1155058	1263933	1397606	1043237	2920181	1437991	976985	936391	1198158	765661
PP_057583	NA	2489001533	NA	NA	NA	NA	NA	NA	NA	NA	NA	40	3137596	3119278	3657399	4112681	2956992	3936996	5235252	3360360	3611264	3190090	3214765	3428096	3606509	3151755	4466988	3846937	2799465	5398885	2290402	4440344	2765317	3897788	3668601	7298865	2835030
PP_057633	NA	2490451989	NA	NA	NA	NA	NA	NA	NA	NA	NA	36	754602	521390	NA	519587	632493	558714	NA	550473	438957	350851	795346	473145	677863	489744	633121	813525	719428	840847	679167	697854	477364	444346	550759	659707	555486
PP_057708	NA	2491556383	NA	NA	NA	NA	NA	NA	NA	NA	NA	39	471585	416759	399338	1113897	305990	493760	337719	917321	1385830	169737	1012980	546077	716962	597262	1012326	2115230	392360	908695	306383	633092	412010	786107	510276	1592405	691669
PP_057904	NA	25093849	NA	NA	NA	NA	NA	NA	NA	NA	NA	40	3990209	3271069	2975638	4234048	3075496	3664806	2635046	3944452	1947368	4207111	4375465	3293872	3346834	3701649	3396422	4277448	4469713	3016330	3642332	2900228	3745429	3135593	3843727	3046729	3466922
PP_058168	NA	2520786281	NA	NA	NA	NA	NA	NA	NA	NA	NA	40	416615	1196754	1290517	847517	968326	1096835	201312	981742	1433249	1047637	819728	1129785	558159	1706942	953100	762846	1133613	749211	1327159	356156	1281714	702603	2043490	417569	1088309
PP_058186	NA	2521074395	NA	NA	NA	NA	NA	NA	NA	NA	NA	40	244983	454102	286291	874202	289040	976697	906187	4488376	161283	493283	5495903	549510	870869	520696	641897	242290	592080	260886	611029	448841	680058	3159828	917521	589451	671554
PP_058452	NA	2540942849	NA	NA	NA	NA	NA	NA	NA	NA	NA	40	1873329	3114705	2347830	2894451	2903323	3353371	999835	2466725	3914617	2434498	3359993	3207393	2818158	2975479	5777579	2362347	3564279	2254221	2324729	1498813	3044537	3005779	3203974	3243124	2557081
PP_058454	NA	2540942742	NA	NA	NA	NA	NA	NA	NA	NA	NA	40	576969	1568766	1226642	1538729	1485435	1702849	473644	1216026	1962137	1346858	1325737	1568244	1384135	1387027	2721184	963000	2069570	1091009	1273957	598118	1139461	1722690	1822123	1554310	1279370
PP_058455	NA	2540942587	NA	NA	NA	NA	NA	NA	NA	NA	NA	40	491281	867048	669910	921384	796356	945415	250312	667585	959536	779919	746287	992899	649156	814085	1377831	738512	857293	621126	678649	319636	803473	851453	933927	920979	659310
PP_058457	NA	2540942678	NA	NA	NA	NA	NA	NA	NA	NA	NA	37	185263	737760	379987	569814	806877	578991	NA	492844	364577	707656	655035	NA	190510	422421	753822	465849	1255696	149595	947805	357966	799461	247140	460429	134511	556833
PP_058513	NA	2548235424	NA	NA	NA	NA	NA	NA	NA	NA	NA	36	705120	NA	1381119	83697	701137	177562	935736	118475	4176527	NA	434041	101989	743467	49240	560931	120127	575410	528157	320352	253539	244863	182083	214932	1470827	185915
PP_058774	NA	2559438182	NA	NA	NA	NA	NA	NA	NA	NA	NA	40	13207377	12347157	10836144	15747924	11137264	12977715	9086081	14176349	6313844	16040499	16752976	12479370	12647328	13045047	12633238	16324841	17172198	10575554	13837826	10388935	13363289	11019399	13439358	10153576	12093596
PP_058790	NA	2559777127	NA	NA	NA	NA	NA	NA	NA	NA	NA	40	2595434	2360989	2506807	2887855	2353795	2760290	2038067	2243818	1132147	2819004	3482687	2675866	3450591	2378958	3114796	3558025	3088508	3568037	2426650	2602632	2619467	2259183	2589685	2375970	2525154
PP_058829	NA	2560913054	NA	NA	NA	NA	NA	NA	NA	NA	NA	40	486067	942630	638901	791129	805556	1013715	283966	772688	1137873	732924	1004032	975485	797683	877741	1760369	667224	808408	647078	675507	454690	960142	925174	989224	922762	724762
PP_058891	NA	2568203554	NA	NA	NA	NA	NA	NA	NA	NA	NA	38	978906	102284	1915454	90527	860329	244064	1250124	153272	5203077	NA	513603	143331	712134	68600	741125	202040	778149	683309	476363	375713	397056	217774	334608	1953018	276678
PP_059108	NA	2579767703	NA	NA	NA	NA	NA	NA	NA	NA	NA	40	6552785	5122655	4574352	6004916	4606821	5231112	4531421	6062941	2213302	5557298	7146195	4728893	5125890	5892545	4990561	7629178	6444583	4715945	6228164	5223061	5571334	4847024	5574621	3767893	4803052
PP_059159	NA	2581097639	NA	NA	NA	NA	NA	NA	NA	NA	NA	40	27579985	9609598	19433755	11074380	5113752	6332151	14210634	6987790	13232302	8504979	4292701	7610188	5386846	7309265	8287354	4259939	9260659	2995041	6543433	4343607	4510807	5717018	4764561	4745186	5742903
PP_059186	NA	2581869451	NA	NA	NA	NA	NA	NA	NA	NA	NA	38	642982	1802087	807237	1175817	1619675	2059945	NA	1516321	NA	1190234	1117475	1239993	1374844	1631049	1444478	1034683	527315	1159292	772589	1008743	827526	1435043	1452865	1353666	1164978
PP_059265	NA	2588862444	NA	NA	NA	NA	NA	NA	NA	NA	NA	17	787624	NA	604366	330037	450794	NA	944356	779468	NA	429415	674082	NA	1000325	NA	767605	NA	NA	NA	398036	590496	NA	NA	NA	NA	NA
PP_059342	NA	2590277165	NA	NA	NA	NA	NA	NA	NA	NA	NA	39	2706121	NA	3893623	1783282	3185914	2249600	3721606	2024960	1921308	1688820	2799700	2224470	2555843	2058716	2888834	2783664	2437367	4161168	2688509	2778235	2332988	2398262	2473684	3615639	2591018
PP_059369	NA	2590637777	NA	NA	NA	NA	NA	NA	NA	NA	NA	40	1558190	1390967	1184902	1651561	1684392	1307941	859068	1220691	994447	945633	1310142	1094851	960515	1406441	1974279	932442	1423517	1248005	987226	1029142	1016103	1161351	952355	960128	580518
PP_059503	NA	2599743664	NA	NA	NA	NA	NA	NA	NA	NA	NA	30	846963	NA	NA	759745	599237	686500	NA	798988	NA	677062	852380	607950	632119	NA	617559	NA	831693	617394	NA	663999	715763	492354	727932	491397	640186
PP_059654	NA	2602008155	NA	NA	NA	NA	NA	NA	NA	NA	NA	40	464294	510166	595854	721650	559725	576749	558391	545047	720203	560741	764331	653469	666529	562924	733883	728261	635362	850320	585901	736212	498028	560986	531815	597841	500254
PP_059690	NA	2609235859	NA	NA	NA	NA	NA	NA	NA	NA	NA	40	722325	632250	610667	556921	564365	570931	490156	638708	469477	725561	739993	601920	625600	565732	695046	658130	824431	647277	651504	578883	623003	539011	708741	600372	552569
PP_059737	NA	2610110685	NA	NA	NA	NA	NA	NA	NA	NA	NA	40	8951524	879776	12103762	1094185	7280339	3425850	10569602	1751716	18716263	636245	7692201	1254155	7551241	920482	6835699	2086083	7070950	3813719	5786110	3366076	4652595	2119603	4199338	10276828	3608840
PP_059802	NA	2611094916	NA	NA	NA	NA	NA	NA	NA	NA	NA	40	705673	345860	731967	495282	491426	399778	377207	450452	393371	393247	766011	554344	674229	514309	831872	1532652	722949	1234894	490579	598293	556927	497102	486787	543732	418454
PP_059808	NA	2611445132	NA	NA	NA	NA	NA	NA	NA	NA	NA	40	688345	696869	691409	952431	817681	822836	530326	900440	799743	545221	678912	632281	590881	734285	581127	501126	614563	814698	645269	1480064	772156	550240	525571	775459	425936
PP_059809	NA	2611445228	NA	NA	NA	NA	NA	NA	NA	NA	NA	40	1554384	1780477	1815490	2510022	2488047	1723081	1729139	2546436	1646096	1312029	1722435	1873256	1621604	1676370	1617855	1121430	1528258	2171678	1614232	4146502	2269097	1303894	1160925	1903584	1022176
PP_059894	NA	2621286027	NA	NA	NA	NA	NA	NA	NA	NA	NA	36	NA	522001	333358	770414	658128	1220617	5541808	14173307	NA	473069	12862854	959465	1071553	674685	817025	176793	744704	284237	696375	531211	768723	8075849	980237	1515058	588257
PP_059904	NA	2622013336	NA	NA	NA	NA	NA	NA	NA	NA	NA	24	142082	47121	738704	83351	189415	2692952	277997	78916	148352	NA	567215	189147	668286	NA	NA	89755	NA	138970	NA	70115	NA	207610	NA	68770	85741
PP_059912	NA	2625511328	NA	NA	NA	NA	NA	NA	NA	NA	NA	37	1357493	1746005	NA	3033262	1047256	1387844	945797	1103392	NA	2066435	1742400	1822590	2116758	1391068	2201064	1325412	1641858	1102478	1108891	2054807	2099822	1136097	1140174	702876	1351933
PP_059934	NA	2629066929	NA	NA	NA	NA	NA	NA	NA	NA	NA	39	328200	1078702	283635	1025940	289962	NA	298818	1051698	130917	885825	601625	760073	318520	1658873	316296	2643807	443936	769697	691050	1039257	457556	854181	907381	228967	595026
PP_059950	NA	2630079109	NA	NA	NA	NA	NA	NA	NA	NA	NA	40	2700851	269465	3653429	351349	2248474	1028699	3053211	490263	5533513	158360	2514273	412945	2209145	287387	2019980	625985	2156506	1119235	1830522	927160	1244015	651494	1164460	3164690	1082503
PP_060197	NA	2650152328	NA	NA	NA	NA	NA	NA	NA	NA	NA	40	1456005	1015586	1099789	996692	1019642	959028	1221829	1125554	721212	837485	1476372	866054	1077271	1149325	954887	1462861	1200586	992358	1238537	1357961	1093232	1068972	1051218	682758	910206
PP_060202	NA	2650227394	NA	NA	NA	NA	NA	NA	NA	NA	NA	28	1984721	NA	NA	748775	942294	1033989	NA	963774	1248370	NA	1205994	843068	1506037	NA	1132954	NA	2024692	1433674	1656136	1048129	1462943	766614	NA	NA	NA
PP_060377	NA	2666389077	NA	NA	NA	NA	NA	NA	NA	NA	NA	37	1971610	1947633	1736042	2016265	1866703	2354678	311507	588176	NA	836917	NA	801072	567672	613350	595205	409766	NA	517661	545416	397504	635295	677071	639598	436812	815530
PP_060417	NA	266910774	NA	NA	NA	NA	NA	NA	NA	NA	NA	32	552998	506402	721426	712371	555998	650917	818162	626661	597159	NA	NA	603570	595344	534111	778701	718772	NA	938721	NA	760429	NA	704908	513115	1237330	472852
PP_060418	NA	2669271754	NA	NA	NA	NA	NA	NA	NA	NA	NA	40	1227834	803267	1211060	904112	934319	867110	1473000	790334	1081045	653525	1224876	784767	1032944	749134	956771	1059542	982018	1346719	903243	1183510	807243	959544	827311	993806	763447
PP_060468	NA	266937783	NA	NA	NA	NA	NA	NA	NA	NA	NA	17	NA	563732	NA	1068660	NA	NA	NA	768286	813033	NA	NA	NA	NA	539437	NA	NA	794910	1022017	574287	NA	NA	569744	NA	545372	1490208
PP_060469	NA	2669379032	NA	NA	NA	NA	NA	NA	NA	NA	NA	39	752722	847105	1833330	1237928	1252578	700743	606378	1049566	NA	848820	952642	695913	1189202	935135	974979	960685	729510	2245228	1084856	1005314	801393	920565	944148	759029	808179
PP_060471	NA	2669378963	NA	NA	NA	NA	NA	NA	NA	NA	NA	39	576079	602307	814185	627964	806439	593360	311294	547814	712175	532855	1037013	600281	626328	791702	662269	NA	869693	771017	579082	703775	495600	751668	1246259	838976	444398
PP_060595	NA	2676468779	NA	NA	NA	NA	NA	NA	NA	NA	NA	40	3330812	2722757	2973597	3067424	3432547	2721108	2123380	2611972	1869207	2938142	2903798	2978206	3073485	2604713	2917538	2478894	2692859	3248844	2466825	2695819	2351469	2515016	2413153	2622123	2488099
PP_060675	NA	2681040677	NA	NA	NA	NA	NA	NA	NA	NA	NA	40	882979	1564276	298878	2264454	547719	1601718	3372285	1745959	899240	1454349	803232	1628081	1353170	1002332	1718082	807223	337976	2675344	356228	3802688	473483	3040741	517246	2775151	672733
PP_060688	NA	2681485291	NA	NA	NA	NA	NA	NA	NA	NA	NA	40	894158	831042	865897	827291	790480	759990	543377	589219	520773	648098	692508	781417	859552	759842	810982	667977	650086	740155	636748	786554	629229	598837	630773	735862	664732
PP_060860	NA	2699935774	NA	NA	NA	NA	NA	NA	NA	NA	NA	40	2249919	1663082	2976978	1373616	2583404	2350090	2534496	1812074	1576471	1156142	2877319	1842836	2460103	1379799	2081939	1350278	2131734	4227685	2076628	4031651	1589278	1898795	1692664	3416713	1469737
PP_060879	NA	270063884	NA	NA	NA	NA	NA	NA	NA	NA	NA	25	131326	NA	NA	221708	NA	NA	1050154	1156881	NA	NA	2021637	NA	350604	NA	268469	NA	243093	NA	115617	NA	164190	860619	63965	249017	NA
PP_060935	NA	2705372129	NA	NA	NA	NA	NA	NA	NA	NA	NA	34	NA	679327	NA	1165567	460585	537623	NA	411895	NA	568976	510285	536698	760579	514172	1103736	552653	562350	496475	NA	748284	925899	532313	424279	294875	594097
PP_061047	NA	2710396828	NA	NA	NA	NA	NA	NA	NA	NA	NA	40	12001982	9453351	15122121	8746989	14006922	13079291	15310367	8035062	6479242	6882414	13120090	9902727	14578030	7109644	14489962	10416723	12575992	25544587	9758679	16730755	8706255	11254172	11390161	23008538	10871166
PP_061162	NA	2719160591	NA	NA	NA	NA	NA	NA	NA	NA	NA	40	3771847	3783809	4557439	4906299	3975264	4999715	6432208	4121376	4509368	3787184	3751779	4246474	4479268	3975740	5724649	4642319	3435327	6468225	2447828	5880583	3128100	4573764	4390009	8532457	3194279
PP_061333	NA	2726657503	NA	NA	NA	NA	NA	NA	NA	NA	NA	37	208013	2155674	157197	284614	707893	1503607	NA	969696	NA	1311622	136008	1017841	202425	1505406	NA	1041918	220452	116196	341554	840354	317990	546569	607009	201388	604634
PP_061362	NA	2729441201	NA	NA	NA	NA	NA	NA	NA	NA	NA	40	4656970	3371918	5383117	3175842	3743791	3510664	5974774	3009349	6395230	2304984	4103295	2831426	4257523	3169754	3707729	3948435	3680634	5784033	3699928	5031424	3200118	3569142	3218547	4462692	3207552
PP_061579	NA	2740892321	NA	NA	NA	NA	NA	NA	NA	NA	NA	29	197173	NA	256433	346510	313865	359822	564720	1676532	122268	NA	3705482	202143	701172	NA	421413	NA	570874	NA	521329	NA	NA	1154009	535565	518658	371126
PP_061625	NA	2741832038	NA	NA	NA	NA	NA	NA	NA	NA	NA	25	526699	450239	1572900	NA	NA	624287	188620	NA	205777	216429	217646	NA	544872	NA	161634	589283	561102	NA	352624	NA	NA	NA	576168	578501	460993
PP_061661	NA	274624953	NA	NA	NA	NA	NA	NA	NA	NA	NA	36	876361	1417197	909835	1242062	1145869	1780557	215691	196222	NA	442952	119699	287686	230413	161150	314587	413898	257904	NA	372304	330941	259810	313961	626668	164512	853522
PP_062015	NA	2761442422	NA	NA	NA	NA	NA	NA	NA	NA	NA	40	95411	144223	105393	185387	152724	232135	2485342	2617874	108608	110272	2184121	181538	225269	117701	182343	113971	98156	201501	133998	256635	132021	1383943	176433	384185	127606
PP_062059	NA	276652136	NA	NA	NA	NA	NA	NA	NA	NA	NA	40	1197383	1286741	1083435	1019457	1250845	1045401	343461	773116	421225	893528	796286	1135592	878572	1195467	852829	792610	829040	464793	1097264	684030	868794	1183520	942716	842522	796572
PP_062156	NA	277000195	NA	NA	NA	NA	NA	NA	NA	NA	NA	33	NA	639996	NA	805777	469365	630774	NA	648909	NA	634404	570176	646472	512909	768404	737543	680876	NA	766700	442342	606390	547197	549244	705770	NA	717978
PP_062544	NA	2789825054	NA	NA	NA	NA	NA	NA	NA	NA	NA	40	592512	341585	610019	318737	296951	279797	1275842	533144	262754	575233	788338	828193	1073824	322914	1107480	407444	351292	821842	403059	832085	689399	741517	427861	808810	827970
PP_062564	NA	2790472904	NA	NA	NA	NA	NA	NA	NA	NA	NA	38	727998	1084849	470932	872217	NA	692508	406396	1060145	262266	1247067	1172663	824629	567028	1968507	551234	1563219	954836	415721	1196231	568354	731663	645849	1218409	NA	959106
PP_062592	NA	2791007742	NA	NA	NA	NA	NA	NA	NA	NA	NA	40	319559	643683	932677	1144136	1165766	663170	258058	1072158	755864	729056	738024	881540	623354	800830	597392	453422	883909	665478	707468	873649	1077291	438157	626873	800088	492155
PP_062673	NA	2796467904	NA	NA	NA	NA	NA	NA	NA	NA	NA	40	3726995	4226701	2868008	3994030	3848299	3700257	906942	5082988	804231	5368767	4209242	5336636	3892277	4890821	3622272	4719957	4085596	1592552	4525558	3177023	3744481	4496016	4088823	3873188	3153606
PP_062674	NA	2796468142	NA	NA	NA	NA	NA	NA	NA	NA	NA	40	20276483	17233705	16706557	18339795	16701066	18244930	10822873	18796447	12075680	17689361	17070566	18184413	18481772	19336956	18011001	23493260	19937857	14326933	17122064	16118889	15317121	20109623	16389006	20241282	16255635
PP_062749	NA	2799873248	NA	NA	NA	NA	NA	NA	NA	NA	NA	39	786998	955801	665557	1027572	723527	711865	503901	755910	442969	964875	925160	1005325	807138	925459	946647	1051198	780636	1379022	695810	802990	690133	867925	783101	896874	732576
PP_062775	NA	2800917016	NA	NA	NA	NA	NA	NA	NA	NA	NA	40	58249657	72036143	36918936	74332650	51022034	58793818	41543042	56374244	15764283	67113615	41371936	70334106	47943763	58969615	70842148	35290296	36115097	45844361	38721725	58733213	41744333	54611088	46695183	60641663	53932100
PP_062790	NA	2801393082	NA	NA	NA	NA	NA	NA	NA	NA	NA	38	892359	761272	705198	1061249	861009	2301269	11084150	20115008	NA	658982	18275859	1300491	1233536	993757	993362	208650	903145	343362	1282255	847387	923656	11598015	1528861	2242881	765035
PP_062797	NA	2801484733	NA	NA	NA	NA	NA	NA	NA	NA	NA	40	1058475	1234830	755753	1066768	1084372	1259182	268216	1500498	215012	1401491	1213157	1551771	1012422	1334033	899619	1279268	1437906	462302	1268906	911323	1089234	1314681	1154685	1007665	821064
PP_062798	NA	2801484763	NA	NA	NA	NA	NA	NA	NA	NA	NA	40	5093079	4977080	4592164	5078606	4965488	4648951	2798790	5031586	3005323	5055387	4997324	4907699	4980911	5499665	4597100	6721527	5637214	3633855	4670405	4293880	4238610	5216678	4867910	5518959	4328312
PP_062825	NA	2806547955	NA	NA	NA	NA	NA	NA	NA	NA	NA	40	859086	898640	759865	964832	832036	975140	235013	626454	175896	580361	459312	704274	534831	621990	500109	500632	445661	254109	616926	521545	544590	742390	566264	394082	539268
PP_062826	NA	2806547744	NA	NA	NA	NA	NA	NA	NA	NA	NA	40	7631421	8387153	7811110	7850089	7757894	6974258	4177693	5710207	2872356	6440713	3979909	6768141	5923197	6002979	5829758	5328721	4210028	3061529	5852196	4599445	5526408	5861476	6101206	5083883	5546829
PP_062934	NA	280992698	NA	NA	NA	NA	NA	NA	NA	NA	NA	40	3029913	2334878	2169327	2643799	2255482	2419037	2210581	2866913	901336	2405907	3258119	2312489	2465944	2669103	2233855	3442443	2963007	2193668	2739893	2396565	2512082	2140018	2715708	1716999	2207646
PP_062936	NA	2809951676	NA	NA	NA	NA	NA	NA	NA	NA	NA	40	3151189	4522744	2780659	4758340	4897499	4943799	3421880	4726418	464064	4413581	6025368	4855574	5128509	4239682	7434736	6808974	4876058	7382136	4136879	5478777	4346917	4850300	4937663	4647498	4948368
PP_063003	NA	2811565078	NA	NA	NA	NA	NA	NA	NA	NA	NA	40	1984427	2288953	2082339	2161168	1972728	1600957	1074672	1442279	826141	1695274	1107370	1762838	1589343	1614124	1290194	1577273	1001848	967183	1565900	1122190	1527353	1601636	1409281	1298980	1308740
PP_063113	NA	2820867195	NA	NA	NA	NA	NA	NA	NA	NA	NA	40	1942655	2618604	1122459	2691097	2281543	2907847	1845686	2746483	331712	2520332	2932475	2453475	2608985	3299735	2314193	2938555	2130947	2791513	2259923	2818268	2241284	2182851	2709028	1435635	3191422
PP_063169	NA	2825877246	NA	NA	NA	NA	NA	NA	NA	NA	NA	38	483705	759043	430290	866181	664264	844098	486045	827316	NA	731458	972510	814226	874100	1016252	709919	949438	721473	794722	795571	873952	679948	709937	883500	515501	916810
PP_063173	NA	2826233494	NA	NA	NA	NA	NA	NA	NA	NA	NA	40	667478	719728	694933	480501	512315	734138	265491	639622	150044	658671	527233	718877	793524	705548	479336	367797	603331	337922	504123	387007	502383	538015	515404	533194	614340
PP_063185	NA	2829047746	NA	NA	NA	NA	NA	NA	NA	NA	NA	40	4881494	3501739	5469447	4504847	4425357	4265566	4938238	3315553	6067891	3592472	4565762	3769011	4700277	3300392	4467917	4202988	4381267	6097870	3526031	4479641	3678367	3865651	3971587	5660143	3573588
PP_063221	NA	2829103531	NA	NA	NA	NA	NA	NA	NA	NA	NA	28	NA	466778	299729	380206	NA	3433784	NA	161755	289318	218160	278013	858105	127878	221697	NA	NA	293078	545518	484002	NA	170398	171687	163990	332404	NA
PP_063224	NA	2829102256	NA	NA	NA	NA	NA	NA	NA	NA	NA	35	277543	355645	587635	277387	457469	310208	NA	396147	284125	328107	426472	539878	361139	1251099	389169	159530	410794	1118582	453873	432132	NA	453346	180928	381182	167863
PP_063225	NA	2829100774	NA	NA	NA	NA	NA	NA	NA	NA	NA	34	345195	503117	546008	377041	153410	499678	343432	183499	416558	428664	392706	NA	541508	818884	NA	NA	576008	397157	476111	349039	2246561	328632	397723	NA	220530
PP_063230	NA	2829103449	NA	NA	NA	NA	NA	NA	NA	NA	NA	39	2060348	1475609	1465867	3568161	4665917	3700883	2608318	2913969	2172556	1838710	5119097	4170711	3095782	1473418	1535316	2484247	2386839	9388354	1765115	2570127	2467042	1561114	5349453	2475704	2854695
PP_063502	NA	2843307796	NA	NA	NA	NA	NA	NA	NA	NA	NA	40	1883934	1867077	3194435	2690722	2582906	3505405	2425386	3094948	2751323	1664208	2531014	2733248	1966836	3258854	1729287	3540941	1817107	3599977	1675594	3703921	1965431	2323564	1269438	2465459	2126833
PP_063582	NA	2849377916	NA	NA	NA	NA	NA	NA	NA	NA	NA	40	919981	610276	1078382	762495	721900	737508	1156987	680838	1107348	573925	922461	647497	909629	619535	764146	950709	767457	1172599	727912	960167	641835	703752	714594	940783	612924
PP_063652	NA	285083046	NA	NA	NA	NA	NA	NA	NA	NA	NA	12	432574	114226	334801	NA	86189	87965	9404106	NA	247525	NA	105166	NA	210798	NA	NA	NA	NA	299688	60392	99274	NA	NA	NA	NA	NA
PP_063778	NA	2859883677	NA	NA	NA	NA	NA	NA	NA	NA	NA	40	3077168	3295705	3129414	3789860	3760243	3722066	2075544	3978975	1640683	3250142	4193577	3628357	4004249	3043602	6165537	3285794	3859908	4559467	3004103	3350781	3340979	3296486	3367110	3009336	2965906
PP_063891	NA	2866352639	NA	NA	NA	NA	NA	NA	NA	NA	NA	40	672767	612069	342947	714194	778315	877999	566756	930725	299393	914045	278579	586443	782699	528816	427619	1103823	658296	422946	405125	717740	706254	672252	833954	513857	1140167
PP_064052	NA	2870699845	NA	NA	NA	NA	NA	NA	NA	NA	NA	40	817271	527216	777489	895308	987624	791772	250574	791185	548088	472321	790570	413728	775823	771930	1229119	697290	711528	1066310	568311	580192	462919	555751	509497	727962	318849
PP_064087	NA	2871353035	NA	NA	NA	NA	NA	NA	NA	NA	NA	40	1425882	1025779	942082	1175991	1984044	1549550	1056690	1646277	917665	1265974	1199192	1269152	1582669	1445273	1190616	1852683	1484284	762020	1101125	1190330	1845951	1417671	1157998	1390735	2003377
PP_064096	NA	2871521163	NA	NA	NA	NA	NA	NA	NA	NA	NA	37	1404129	1113212	1220635	1029686	1210625	1238902	208164	292746	NA	538218	80658	436573	250849	240708	299293	368869	220686	NA	395940	NA	226722	398787	256292	215977	468971
PP_064128	NA	2876328107	NA	NA	NA	NA	NA	NA	NA	NA	NA	40	1371277	1236816	881725	1036659	3050448	1965284	479951	1172222	274205	3044472	1484368	2103104	2109029	1275687	811469	2178357	1978905	619699	1167706	1062529	1848134	1888844	2243735	896021	2394331
PP_064129	NA	2876328985	NA	NA	NA	NA	NA	NA	NA	NA	NA	40	11330261	9520821	5871558	11851658	11038524	14445863	9576788	12074829	2721699	14379544	6378422	9010511	12315053	7623694	7816628	17698965	10729636	6867039	5381860	13009181	12148263	13612893	12077198	8296574	16771191
PP_064277	NA	2880742453	NA	NA	NA	NA	NA	NA	NA	NA	NA	30	920228	705968	NA	1926104	NA	929566	3410080	4297467	NA	701588	7708856	922932	2205996	NA	1372267	NA	1339705	NA	689837	NA	1319207	3554632	870874	1246141	908104
PP_064313	NA	2881345074	NA	NA	NA	NA	NA	NA	NA	NA	NA	38	543792	356703	NA	561780	1233691	584189	216918	368265	NA	904355	594460	613538	619102	404944	280611	652779	484584	149762	441837	412380	450465	499310	827528	324236	586320
PP_064314	NA	2881345255	NA	NA	NA	NA	NA	NA	NA	NA	NA	40	3235162	2658732	1555374	3162103	4502303	4090928	3029794	3518743	1195087	4247714	2091983	3104060	3423833	2232537	2171346	5121456	3424007	1938777	1477815	3636028	3867432	3982232	3458230	2111860	6547817
PP_064318	NA	28814291	NA	NA	NA	NA	NA	NA	NA	NA	NA	40	916305	867996	732933	661664	1224324	583350	601287	614680	257249	663860	490716	700201	549313	618997	650698	780765	527329	328251	464521	559760	903275	634755	975997	453913	916497
PP_064323	NA	288160114	NA	NA	NA	NA	NA	NA	NA	NA	NA	40	3728301	4502930	2999325	4261054	4005220	4091142	833016	3481905	915064	3935025	2750797	4250938	2836493	3683490	2716545	2994804	2993322	1273352	3359719	2445152	3525074	3124100	3354856	2218188	3268940
PP_064324	NA	2881601142	NA	NA	NA	NA	NA	NA	NA	NA	NA	40	12547473	9607375	11911454	11251252	11151733	9962197	7919494	9088820	8689681	9892123	10690691	10649036	12235314	9451817	11259405	10793297	10259406	11076849	8884120	10163923	9565564	9028651	9654337	10445376	9951758
PP_064354	NA	2886330492	NA	NA	NA	NA	NA	NA	NA	NA	NA	32	2021211	1925528	1549358	1849303	NA	2153715	484059	2694983	468449	NA	2410268	2584092	NA	2462755	1682647	2677201	2675510	NA	2701997	1509560	2024023	2300494	NA	1995465	NA
PP_064355	NA	2886331565	NA	NA	NA	NA	NA	NA	NA	NA	NA	29	16418292	11871938	13417676	13095226	14664334	NA	NA	14443273	9829347	NA	14309088	12625969	15320427	14166589	13551654	18460242	16009613	9638936	14497564	NA	NA	13997313	14132288	15614556	NA
PP_064356	NA	2886408485	NA	NA	NA	NA	NA	NA	NA	NA	NA	40	727116	1105651	266725	750229	1304821	1100657	442997	800995	97128	1028394	292992	473697	675120	466021	270526	776888	364303	237175	329534	545180	713366	666520	1056328	262288	1060642
PP_064357	NA	2886409192	NA	NA	NA	NA	NA	NA	NA	NA	NA	40	7401844	7444834	4559820	8416231	11614262	11349978	5943537	7167412	1902188	12664808	2949745	8787700	6467058	5198175	5342097	7787609	4122278	2979308	3590650	5532384	7476183	9095339	9063306	4817217	11184200
PP_064359	NA	2886617473	NA	NA	NA	NA	NA	NA	NA	NA	NA	40	1009763	1193679	810131	1105077	996184	1099381	286149	1018773	212886	977967	767071	1119775	824642	994785	777130	775785	829110	356058	835686	636702	1032725	922645	999524	625927	888584
PP_064360	NA	2886617771	NA	NA	NA	NA	NA	NA	NA	NA	NA	40	3479529	2617531	3184210	2895055	3058417	2719646	2290398	2460629	2101472	2587577	3454521	2794156	3182250	2465008	2891137	2859991	2707326	2743459	2432661	2503942	2483967	2438182	2680662	2685453	2638339
PP_064403	NA	2889214997	NA	NA	NA	NA	NA	NA	NA	NA	NA	40	25541475	18884754	30901858	21414317	24053332	21841531	29272549	17794499	46290003	17334395	24184665	19871609	24948340	17808748	24729269	22200796	23999396	34420364	19090713	24695024	19285691	20492445	20448664	32432241	18901754
PP_064493	NA	2890565092	NA	NA	NA	NA	NA	NA	NA	NA	NA	37	318905	910075	NA	1283061	670562	1208760	766110	877704	NA	948578	900037	1155309	586889	1213106	1090446	932914	500303	1172897	488678	849918	815518	960708	1118314	585589	1166195
PP_064563	NA	2891347482	NA	NA	NA	NA	NA	NA	NA	NA	NA	26	578138	495823	592449	NA	NA	587292	NA	720276	218683	NA	786371	770040	NA	807385	518121	701819	773164	211548	876532	468519	501535	566865	NA	587224	NA
PP_064564	NA	2891347431	NA	NA	NA	NA	NA	NA	NA	NA	NA	27	4230123	3262876	3730624	3714516	NA	NA	NA	3964239	2400596	NA	3957365	3538981	3915614	3870229	3967764	NA	4111716	2456811	4180936	NA	NA	NA	3970475	3595987	NA
PP_064568	NA	2891424855	NA	NA	NA	NA	NA	NA	NA	NA	NA	40	2043127	2451182	1291938	1962514	3168497	3200468	1879838	1734210	629326	3943446	920813	2462524	1822174	1564732	1369887	2245371	1144391	811847	1096575	1537432	1920487	2243962	2629248	1231149	3241656
PP_064583	NA	2891764994	NA	NA	NA	NA	NA	NA	NA	NA	NA	40	750428	658868	646896	630567	643318	680557	274888	615370	251624	636226	569575	641806	586579	661821	450967	554417	576681	359218	552574	434634	578818	533849	572636	525274	569279
PP_064684	NA	2900754009	NA	NA	NA	NA	NA	NA	NA	NA	NA	40	16027455	26717728	9345491	31220012	23121799	30762181	13530375	28207605	2140197	29310318	27016142	28201185	25000842	32439435	25115436	27370831	20891697	26480883	20747060	24373005	27254670	23403679	30127559	16045809	32409098
PP_064763	NA	2905770951	NA	NA	NA	NA	NA	NA	NA	NA	NA	40	2864358	5184748	1596942	5915678	4102602	5980073	2373606	5452873	410877	5462063	5304773	5621588	5161290	6062960	4717778	5075671	4219123	4821351	3930516	4606077	4998256	4362798	6041011	3207508	6282490
PP_064772	NA	2906387593	NA	NA	NA	NA	NA	NA	NA	NA	NA	33	1043760	1087799	785945	728352	675573	749148	135025	298372	NA	500996	NA	325799	135108	367147	221188	123417	NA	NA	287033	151136	247580	329718	201194	482340	258990
PP_064968	NA	2916467118	NA	NA	NA	NA	NA	NA	NA	NA	NA	40	1720521	1686089	1327989	1222801	1163601	1387849	437053	1935555	468770	2441160	1335591	2663236	1662528	1815737	1766599	1252718	1309564	761365	1808377	1488749	1756054	2037869	1936073	1281556	1753524
PP_064969	NA	2916466857	NA	NA	NA	NA	NA	NA	NA	NA	NA	40	10664830	7709559	9840315	8150694	7430685	7788007	5904839	8403630	4100896	9516063	7070026	11281904	12107301	8010452	10802568	7192216	7645174	5141515	8936265	6674562	10334603	9591440	9150612	7417116	10322019
PP_065062	NA	2921484124	NA	NA	NA	NA	NA	NA	NA	NA	NA	39	559620	499222	423553	396671	459285	456667	203844	575403	NA	692043	405540	766246	608801	570851	549548	575801	456293	313292	638917	478141	574936	571695	625925	470830	618743
PP_065063	NA	2921483862	NA	NA	NA	NA	NA	NA	NA	NA	NA	40	3146946	2471680	2858534	2316449	2381742	2151134	1526311	2422729	1197681	2626332	2109122	3337949	3358069	2507642	3082976	2281209	2177728	1513544	2790880	1795546	3117675	2665283	2822007	2096606	3203350
PP_065114	NA	292654651	NA	NA	NA	NA	NA	NA	NA	NA	NA	40	1641615	1387877	1738378	1288625	1271455	1315538	979692	1246371	675025	1338903	744409	1367725	1092458	1061857	1218595	507179	821631	441154	1168539	801204	1393125	1278746	1096422	1032473	1092422
PP_065166	NA	2929656652	NA	NA	NA	NA	NA	NA	NA	NA	NA	34	462675	562549	670635	724327	602585	441942	NA	544380	NA	305127	981529	853590	627417	443567	471822	551046	NA	NA	171999	584226	856617	NA	859830	448228	556420
PP_065218	NA	2930975194	NA	NA	NA	NA	NA	NA	NA	NA	NA	37	522907818	115283447	NA	163522056	513003068	217834768	525890725	207244472	NA	57451	413474045	179140519	383592137	108239751	517546161	138456742	480539879	569548743	369820277	405972691	334913337	210484743	266869134	705437925	154600322
PP_065324	NA	293229832	NA	NA	NA	NA	NA	NA	NA	NA	NA	33	941799	471840	926215	715574	826075	791722	NA	684504	872599	326071	1261297	882738	896898	561951	755168	761676	NA	NA	859583	468764	751408	594677	1065507	NA	748246
PP_065370	NA	2937052805	NA	NA	NA	NA	NA	NA	NA	NA	NA	38	856924	1937757	926037	1207389	1747718	2150411	NA	1670149	NA	1197916	1295585	1283475	1566995	1732032	1554770	1157012	758676	1147381	974297	926608	978071	1454517	1488374	1360646	1400083
PP_065422	NA	2940027707	NA	NA	NA	NA	NA	NA	NA	NA	NA	38	4819253	7785653	NA	8161052	6080616	7862349	3729415	7135781	1188177	8083784	8148305	7868577	6879576	8340335	7673580	7346362	3429909	9144249	5627389	7262410	6745662	7040411	7459763	5592326	7874256
PP_065471	NA	2941539964	NA	NA	NA	NA	NA	NA	NA	NA	NA	37	100661	82655	114818	186775	168845	260130	2019785	2229862	NA	81240	2051572	168041	258551	104804	231124	NA	105094	82541	115207	95734	125820	1368873	178429	363131	121318
PP_065472	NA	2941542323	NA	NA	NA	NA	NA	NA	NA	NA	NA	40	182505	139988	165559	262998	183450	371907	3432345	4357734	71663	149151	3693300	288179	410497	164851	288848	62882	170940	108177	179463	172215	193898	2104256	308749	545346	166604
PP_065597	NA	2949384948	NA	NA	NA	NA	NA	NA	NA	NA	NA	40	66068832	47767729	72319532	52946331	62630696	54083919	61521930	50081982	85474969	43516885	66415414	52185546	68234103	47324012	66508195	56725506	61099970	81814430	50225614	58230738	51029261	53454943	49862173	74130931	50184393
PP_065712	NA	2951288545	NA	NA	NA	NA	NA	NA	NA	NA	NA	40	833589	1035147	1096243	1549593	1229639	971885	911240	1414165	1143086	900180	1128072	1148703	903510	1008464	889737	1081486	918977	1189915	901717	2270513	1200065	738017	764938	1177529	624264
PP_065723	NA	2951486806	NA	NA	NA	NA	NA	NA	NA	NA	NA	40	658861	728282	429500	936967	1190331	1059795	776092	981318	282378	1079399	507135	592639	966025	566296	561654	1121248	619910	704235	500731	915481	540524	583704	921394	516499	1279772
PP_065753	NA	2956484401	NA	NA	NA	NA	NA	NA	NA	NA	NA	40	1501462	1094604	1118041	1042311	1980122	1614546	1353754	1539276	861083	1422224	1209929	1038011	1773639	1022810	1191601	1386982	1053510	930793	1033320	1223244	1286272	1122163	1583273	1178264	1785799
PP_065855	NA	2960656898	NA	NA	NA	NA	NA	NA	NA	NA	NA	40	2223941	2206233	1264138	2179108	1796994	1673133	1903457	1625920	754231	1740585	1373262	2376207	1461335	2190339	1900599	1373510	1240243	1633243	1537487	1792279	1146501	1742494	1577999	1551233	1535024
PP_065878	NA	2961386089	NA	NA	NA	NA	NA	NA	NA	NA	NA	38	1091408	863182	1006742	890056	1032841	992443	182166	262415	NA	264346	207830	389651	358372	276008	270637	296402	175219	NA	378783	132219	317494	244811	417032	211805	394460
PP_065880	NA	2961462819	NA	NA	NA	NA	NA	NA	NA	NA	NA	40	2140163	2162202	1212518	2557593	3311369	2345795	680651	2481287	358564	3044300	1397573	2582545	2168269	2107657	1184965	2850007	1593493	896507	1426355	1852819	2150556	1703038	1406625	1082495	3478432
PP_065881	NA	2961463018	NA	NA	NA	NA	NA	NA	NA	NA	NA	40	11228881	11221858	7730350	16713138	21901318	21463629	13829072	15241755	4146820	19158460	7876388	11811780	15709730	9929789	9294887	17214196	8977458	11413766	8256438	15470789	11287668	10920381	15147568	8903984	21483442
PP_065917	NA	2966479305	NA	NA	NA	NA	NA	NA	NA	NA	NA	39	620517	759289	335819	661751	940105	673606	208399	742512	NA	953227	542878	703459	590500	520766	369279	774847	533927	257076	448737	551749	622513	603358	420261	311329	1066767
PP_065918	NA	2966478872	NA	NA	NA	NA	NA	NA	NA	NA	NA	40	3328818	3411580	2315034	5364676	6568517	6210200	4299327	4645030	1477368	6079053	2223995	3231699	4627189	2664432	3044601	5342744	2860719	3306665	1996260	4262911	3255307	3129378	4215957	2576837	6243240
PP_065971	NA	2969705623	NA	NA	NA	NA	NA	NA	NA	NA	NA	40	2741351	2190190	2336337	2739934	2219234	2435826	2151754	2494421	1778330	2752342	3123878	2207631	2496845	2360257	2402502	3000249	3047962	2373064	2405056	2022191	2492279	2203524	2697535	2404860	2116218
PP_066063	NA	2971650544	NA	NA	NA	NA	NA	NA	NA	NA	NA	40	3055223	3025487	1968784	2900646	2492619	2628532	656842	2616887	797556	2048634	2162228	2603187	1951438	2878758	1524169	1946220	2037167	889512	2699013	1478287	2241760	2121874	2040299	1707868	1954870
PP_066077	NA	297242113	NA	NA	NA	NA	NA	NA	NA	NA	NA	38	NA	737239	795142	840931	952418	613355	833869	818726	1260958	723831	840037	839468	859034	871627	1032894	862258	896988	1306401	NA	772873	891314	940150	631938	1121567	880418
PP_066079	NA	2972420951	NA	NA	NA	NA	NA	NA	NA	NA	NA	40	761017	591018	637836	476560	488572	493348	312730	251404	774438	579127	535231	480202	595206	676899	609408	1655796	642992	970900	460027	513274	477054	474160	443732	473322	437025
PP_066106	NA	2976668593	NA	NA	NA	NA	NA	NA	NA	NA	NA	40	970954	889249	637859	762810	893009	782910	184613	704834	239998	610829	623794	666780	461251	776037	428428	621239	613434	228519	648620	420662	645899	605977	669632	453372	594865
PP_066199	NA	2980616082	NA	NA	NA	NA	NA	NA	NA	NA	NA	40	4056585	9204025	2184550	11491783	7793478	10931569	3914718	10125869	274055	9117796	9317380	10690609	7531741	11973891	10760783	9548396	5573464	11348480	6495419	8651134	8382328	9464291	9884451	5464976	11072598
PP_066285	NA	2985631158	NA	NA	NA	NA	NA	NA	NA	NA	NA	38	1002429	1803501	611853	2356159	1634663	2204262	1045568	2329849	NA	1862023	2130357	2203626	1542332	2436970	2355617	2140832	1265503	2302526	1346934	1975223	1646381	1961737	2133623	1024360	2508689
PP_066399	NA	2991353906	NA	NA	NA	NA	NA	NA	NA	NA	NA	40	854481	586171	680889	442914	826623	705121	455380	587667	313937	721249	705021	659413	1045676	743831	597999	661861	661587	343979	686190	581853	1002318	697582	779232	520837	1145162
PP_066450	NA	2996252083	NA	NA	NA	NA	NA	NA	NA	NA	NA	19	571065	575494	756266	419177	686739	444571	86559	384714	NA	326980	NA	210707	NA	78598	325602	NA	NA	NA	2238397	NA	213096	172039	203716	NA	NA
PP_066451	NA	2996328319	NA	NA	NA	NA	NA	NA	NA	NA	NA	39	507081	509657	430317	457681	822107	745033	262241	591892	NA	1018051	500153	1106417	841403	460305	424399	449621	569212	218659	467180	546629	861929	721932	979164	541528	1026588
PP_066452	NA	2996328882	NA	NA	NA	NA	NA	NA	NA	NA	NA	40	5612431	4724911	3390422	3890888	5596811	5040492	3128344	4684040	1452349	6941801	2549255	5484329	6910932	3140306	4128102	4256835	3913988	2288608	3418810	5783428	7027596	4646258	6300774	2982425	10358315
PP_066547	NA	3000039324	NA	NA	NA	NA	NA	NA	NA	NA	NA	39	764572	676487	819887	466415	1326804	984309	671343	712522	NA	532202	795944	739893	684059	603349	890301	473549	879102	1651668	654203	1228608	518709	815798	805962	1315908	674328
PP_066597	NA	3001344693	NA	NA	NA	NA	NA	NA	NA	NA	NA	40	1714288	1307795	1115500	1462949	1843855	1491426	1148548	1592022	452113	2027863	1190124	1578555	1913284	1079679	1277232	1588662	1223711	734751	1086625	1768086	2205207	1706735	1970951	1022194	3291109
PP_066608	NA	3001598683	NA	NA	NA	NA	NA	NA	NA	NA	NA	40	983565	726603	652171	555776	576937	665298	239757	905604	344176	799664	774049	886583	583708	798412	670497	1117917	956656	407055	917564	569367	652053	784085	702233	836077	680414
PP_066631	NA	3001988908	NA	NA	NA	NA	NA	NA	NA	NA	NA	31	NA	NA	NA	NA	NA	NA	NA	228596	183889	850488	898291	364429	1033382	811797	487177	1342486	802072	539271	974161	443241	NA	270193	704451	845338	844786
PP_066659	NA	3006330858	NA	NA	NA	NA	NA	NA	NA	NA	NA	39	1097739	987634	967793	599344	902610	825556	342793	1201410	311061	1267675	868436	1388130	1024754	1004997	1019423	835495	1081550	422761	1234956	807577	1317742	1165337	1117530	952760	1384946
PP_066660	NA	3006331233	NA	NA	NA	NA	NA	NA	NA	NA	NA	37	10446920	6980294	9428075	6488908	7928192	6833419	5249460	7466345	3944434	8037617	7705588	8569904	10825527	6825849	9496289	6422522	7563302	4073943	9174945	6941725	9449555	8337801	8580080	6809369	NA
PP_066663	NA	3006407506	NA	NA	NA	NA	NA	NA	NA	NA	NA	39	994384	904374	690355	1214161	1553262	1842457	873924	1005042	227344	1723336	346357	917787	1045024	566170	820869	546903	NA	388964	677095	922877	995663	839446	1283340	671984	1453604
PP_066678	NA	3008947351	NA	NA	NA	NA	NA	NA	NA	NA	NA	40	731711	330384	1141819	239706	979816	352719	972485	352988	1457961	205978	897624	276394	1111304	259582	756984	463318	490360	574459	490172	420637	660128	360968	574581	645262	457993
PP_066684	NA	3009152955	NA	NA	NA	NA	NA	NA	NA	NA	NA	40	808416	606066	982545	754055	795453	737064	946968	732486	1326066	666571	848928	626401	803970	606708	782445	774747	742054	1110326	622221	824395	602342	698379	624764	1095131	597247
PP_066787	NA	3011347535	NA	NA	NA	NA	NA	NA	NA	NA	NA	37	3080309	1855990	2686004	1871816	2220048	1871938	1589939	2295212	1132950	2300820	2213674	2454341	3123476	2275404	2153595	2118853	2340426	1264897	3069432	1912713	2925151	2366612	2226223	2080866	NA
PP_066806	NA	3011680146	NA	NA	NA	NA	NA	NA	NA	NA	NA	40	905162	850664	867447	960700	762793	897687	276840	653481	185285	536102	462180	752229	581185	585811	506661	579132	494495	204192	618195	397603	503257	567550	528144	398201	551887
PP_066807	NA	3011680031	NA	NA	NA	NA	NA	NA	NA	NA	NA	40	4255033	4247983	4023536	3341448	3552039	2840762	1813582	2713006	1152281	2544922	1903954	2935225	2440997	2800149	2520562	3026966	2169212	1163622	2908131	1653591	2722416	2628890	2604414	2308190	2230458
PP_066833	NA	3016410201	NA	NA	NA	NA	NA	NA	NA	NA	NA	24	1843516	1297928	1593106	NA	NA	NA	NA	1097917	628989	NA	629430	1290646	NA	749144	1075442	NA	715651	477658	1331265	NA	1099519	1052325	NA	769725	NA
PP_066841	NA	3016696818	NA	NA	NA	NA	NA	NA	NA	NA	NA	40	1333926	1197031	1134477	935510	1080203	1048835	538978	833006	402129	725349	608523	845408	812808	889152	814181	876856	735225	390564	604170	471995	841569	795544	818102	670767	777744
PP_066933	NA	3020186238	NA	NA	NA	NA	NA	NA	NA	NA	NA	40	3933448	1859153	5624073	2123365	3872346	2094583	5241537	1891369	3629863	1841369	2972915	2088580	4109494	2098905	3651157	2415376	3218720	3600615	2597589	2725593	2191480	2126974	2153252	4809181	2043799
PP_067058	NA	3022142623	NA	NA	NA	NA	NA	NA	NA	NA	NA	36	1133901	436148	1483805	NA	NA	867184	NA	943758	NA	1628112	1086356	1062662	1358316	907957	1098581	2406184	1545627	570379	1228030	659771	611754	479908	1020663	1235929	1510799
PP_067155	NA	3029767582	NA	NA	NA	NA	NA	NA	NA	NA	NA	34	NA	579159	NA	589452	495313	576914	NA	504781	NA	334948	510508	626972	555236	542884	666853	727614	260293	1208122	379764	712481	347800	569734	517168	607711	552480
PP_067289	NA	3036466995	NA	NA	NA	NA	NA	NA	NA	NA	NA	40	1077737	847895	638417	526287	493518	670581	222201	559304	254512	725915	608554	687781	634948	586381	531200	373171	493602	276485	612514	480924	605637	688844	488890	584501	569804
PP_067290	NA	3036467506	NA	NA	NA	NA	NA	NA	NA	NA	NA	40	7201168	6376556	4725105	5226105	5079715	5946629	2519516	5240538	2078835	5713925	5072292	6185514	5518491	5694178	3781493	3666108	4354735	2621746	5475911	3651698	5211895	5250216	5022946	4303005	5127663
PP_067479	NA	3041484652	NA	NA	NA	NA	NA	NA	NA	NA	NA	40	1784450	1993528	1700099	1798141	1681468	1907726	803255	1908873	631635	1925328	1569449	2031305	1881961	1779453	1361518	1205114	1651875	870800	1758716	1176232	1592566	1632868	1718972	1114344	1695005
PP_067528	NA	3048941079	NA	NA	NA	NA	NA	NA	NA	NA	NA	40	3454077	2585485	3967888	3503834	3255652	3099064	3999640	3188559	1786439	2571891	3739047	3114315	3987710	3153938	4568292	3987649	3148481	4409261	2620048	3101354	2811743	3088275	3032564	4379763	2992828
PP_067762	NA	3059605168	NA	NA	NA	NA	NA	NA	NA	NA	NA	40	10568745	5377556	5831340	8058226	7142115	5715444	9325634	3445184	3606287	3994628	7097378	5510170	10976817	3293251	9683777	4336092	7163109	7712796	4956426	9672114	7083035	5223304	3958099	8485674	4536826
PP_067846	NA	3061517203	NA	NA	NA	NA	NA	NA	NA	NA	NA	40	6246308	5520969	5500768	5185373	5763178	5204636	1985464	4825920	2191092	4807691	4922091	4963541	4568245	5103474	3691649	4408194	4417103	2319949	5107258	3970208	4734599	4200809	4377683	4033530	4688308
PP_067872	NA	3066534344	NA	NA	NA	NA	NA	NA	NA	NA	NA	40	1843895	1565368	1446458	1551229	1519502	1549265	639460	1448982	590083	1265881	1393190	1455814	1251377	1602746	1074229	1281919	1267398	655249	1464830	1011427	1347004	1113049	1197573	1029284	1179629
PP_067964	NA	307083027	NA	NA	NA	NA	NA	NA	NA	NA	NA	40	6783331	1093504	4803957	635935	1553660	873726	59914179	661344	4906967	776120	1549578	2109130	2847511	1240778	1525969	1314384	1596039	4310492	8129401	5679322	2602633	2021398	1080122	2053206	913810
PP_068052	NA	307584438	NA	NA	NA	NA	NA	NA	NA	NA	NA	40	1548947	259201	1072204	190885	313358	197393	15790234	164661	1070752	172761	331394	484628	628239	282479	356777	258549	343126	1010002	2026151	1338930	551041	463736	260605	460281	189760
PP_068072	NA	3079536336	NA	NA	NA	NA	NA	NA	NA	NA	NA	40	936954	589695	989121	700955	810944	747531	1039995	629662	1010927	505811	842933	612730	887327	687222	732359	788855	752821	1021898	750205	876148	637111	702877	649556	841101	593220
PP_068153	NA	3080902554	NA	NA	NA	NA	NA	NA	NA	NA	NA	38	1697819	591317	1391544	413422	577457	396458	733387	308333	621915	487080	659811	423704	645167	846460	NA	831851	1382375	NA	1527119	486050	412500	514631	468547	341136	336739
PP_068209	NA	3086733617	NA	NA	NA	NA	NA	NA	NA	NA	NA	40	1612057	1557161	1101373	1471314	1196223	1392022	354259	1331269	287367	1182404	1082367	1269255	1051950	1261035	970006	1083574	1132418	441722	1169085	791657	1219355	1114165	1208312	1035311	1068121
PP_068210	NA	3086733393	NA	NA	NA	NA	NA	NA	NA	NA	NA	40	3422127	2466797	3095183	2855868	2947964	2547068	1503347	2650423	1666079	2323597	2844532	2501751	2685390	2585356	2406916	2726632	2822617	1994727	2427188	2220415	2269297	2334112	2291924	2521231	2420410
PP_068374	NA	3091289157	NA	NA	NA	NA	NA	NA	NA	NA	NA	40	422501	955421	1021430	2732252	545675	1579461	3858567	12134478	322750	1288277	9414316	881350	1084888	1639321	755435	642976	885984	549318	796842	640749	888325	8478534	1303665	1162545	1077203
PP_068385	NA	3091462703	NA	NA	NA	NA	NA	NA	NA	NA	NA	40	1718455	1233125	1475590	1263035	1417304	1420754	734569	1753824	807364	1379270	1646647	1497833	1637983	1499542	1605999	1831314	1951844	797385	1779955	933879	1342079	1448730	1591836	1566204	1280666
PP_068390	NA	3091542197	NA	NA	NA	NA	NA	NA	NA	NA	NA	40	1103095	1269062	657992	962937	1412137	1718917	667032	1048919	246012	1442093	447076	1074743	863185	837713	698731	1140576	577398	280526	615422	550280	1045792	1116309	1202006	534957	1371117
PP_068392	NA	3091653606	NA	NA	NA	NA	NA	NA	NA	NA	NA	40	409046	354561	384265	514735	447409	500012	1038969	3118614	181756	278009	2919883	284010	484368	459642	609610	264763	690814	247568	595319	192569	404961	1205215	432515	513145	406972
PP_068402	NA	3091750123	NA	NA	NA	NA	NA	NA	NA	NA	NA	40	1058366	856315	912475	941832	922358	839228	443302	701594	549360	754901	798579	831799	842030	756296	715138	779270	878097	658829	760046	651409	887524	688195	706096	792685	659860
PP_068462	NA	3100133143	NA	NA	NA	NA	NA	NA	NA	NA	NA	40	918365	423845	774125	530879	969930	624433	322422	539218	369456	489377	1105688	1041016	1455597	657847	1397973	1849420	826326	1657287	666143	678155	934193	811540	862198	961894	636134
PP_068467	NA	3100561255	NA	NA	NA	NA	NA	NA	NA	NA	NA	40	2876017	2370604	2191351	5838529	2264383	3887845	14538538	16801622	626527	2345842	34331577	3237974	9756916	2237057	6258769	899482	4124655	1393447	2749325	2551026	4695314	17493663	3682992	7770455	3211424
PP_068515	NA	3101543589	NA	NA	NA	NA	NA	NA	NA	NA	NA	40	7038042	6424455	7163016	5500601	5566293	5225937	2909636	4798669	2291245	4637933	3283845	4746189	4479992	4377512	4466754	4896749	3652717	1551562	5366516	2670449	4654958	4431599	4339619	3352168	4036192
PP_068559	NA	3106560045	NA	NA	NA	NA	NA	NA	NA	NA	NA	40	1964374	1977851	2121715	1609907	1564073	1454366	929761	1487058	692002	1311791	1037759	1321312	1176345	1410691	1174887	1351197	1187112	636521	1306918	887410	1409024	1326657	1514066	919878	1463233
PP_068573	NA	310912327	NA	NA	NA	NA	NA	NA	NA	NA	NA	40	7133523	4961942	7373144	5726454	5777924	5045929	9507940	4861584	4623699	4119432	6723438	5137099	5517712	6274871	5358907	5347123	5626237	7023071	5550144	4956793	4461445	5374015	4956431	5066656	4225975
PP_068602	NA	3110257469	NA	NA	NA	NA	NA	NA	NA	NA	NA	38	752070	712605	373758	573799	685076	593529	NA	447852	NA	503736	478378	506794	630891	455203	855728	270978	694930	649404	412278	847522	617667	471642	445572	533439	386608
PP_068637	NA	3111236741	NA	NA	NA	NA	NA	NA	NA	NA	NA	40	1340406	1638324	1414690	2113541	1984594	1395141	1481315	2062316	1749842	1360435	1855360	1383505	1129005	1579467	1337854	1993802	1503817	2038009	1508172	4005026	2151427	1053045	978899	1700918	1052843
PP_068700	NA	3116328867	NA	NA	NA	NA	NA	NA	NA	NA	NA	40	3034587	2990000	1633031	3240967	4631974	3243744	2255238	3325372	788899	3575299	1637802	3799610	3390403	2020193	1785828	1560180	2019412	921465	2090863	2988458	3722277	3367244	4564030	1996737	4008247
PP_068771	NA	3120291319	NA	NA	NA	NA	NA	NA	NA	NA	NA	40	456207	446306	312969	659558	807875	842149	515851	568343	205639	825489	350177	480293	585163	362421	377869	637163	326943	476300	386904	538499	451380	405425	520838	325804	825595
PP_068782	NA	3121098258	NA	NA	NA	NA	NA	NA	NA	NA	NA	19	NA	NA	NA	NA	NA	NA	896460	1710715	NA	126203	2088400	NA	187701	NA	NA	NA	130423	NA	NA	NA	108402	1296567	166709	403749	NA
PP_068816	NA	312134574	NA	NA	NA	NA	NA	NA	NA	NA	NA	38	1045484	1099354	568365	1263152	1535173	1278056	697578	1299462	NA	1234542	659259	1125862	1111359	706146	485199	519741	805428	NA	758004	982441	1435889	1209272	1628687	729667	1343709
PP_068854	NA	3126330993	NA	NA	NA	NA	NA	NA	NA	NA	NA	37	6726980	5067480	4258436	3999814	5345517	4539484	NA	4979995	1960519	4849323	5041143	4890026	4703107	4826250	3707024	3331054	3830750	1890332	5251011	NA	4789227	4510615	4991071	3492032	4652629
PP_068887	NA	3129424402	NA	NA	NA	NA	NA	NA	NA	NA	NA	40	1109619	1023096	1363242	1287718	1215523	1316870	1751116	1092682	1493952	942677	1136370	1148050	1318216	1053913	1511282	1301133	1000133	1897951	871681	1465658	884406	1214198	1039123	2387245	961198
PP_068955	NA	312999198	NA	NA	NA	NA	NA	NA	NA	NA	NA	40	912282	1005638	857299	1050996	1271106	943768	608392	1106563	391839	986751	1081432	995352	1006597	843135	1166247	1246422	957198	1393610	885328	977021	1145579	863397	814279	878914	737621
PP_068965	NA	3130353862	NA	NA	NA	NA	NA	NA	NA	NA	NA	35	920247	866661	650400	786586	734961	611670	814263	623166	481594	797478	512852	828285	701127	603651	1038785	556352	NA	NA	538752	NA	810363	613202	541483	NA	611064
PP_069015	NA	3131347569	NA	NA	NA	NA	NA	NA	NA	NA	NA	32	2164378	1730297	1290535	NA	1569922	1482650	710740	1668828	608595	1391497	1600017	1673937	1891384	1591975	1287000	1005532	1328527	585099	1728958	NA	NA	1649440	NA	1067222	NA
PP_069124	NA	314029505	NA	NA	NA	NA	NA	NA	NA	NA	NA	36	966031	738403	1020428	790170	912023	876390	561957	749205	472998	NA	827787	779847	913232	687401	741874	754048	789287	662225	858994	612309	733453	647604	752093	782222	NA
PP_069279	NA	315079055	NA	NA	NA	NA	NA	NA	NA	NA	NA	23	NA	NA	3268809	NA	1362706	1415707	NA	1571416	NA	NA	5359721	NA	2069880	NA	5373967	760237	3252666	2705769	2156161	NA	3981264	1269888	3388755	3380857	1208875
PP_069280	NA	3150793488	NA	NA	NA	NA	NA	NA	NA	NA	NA	29	3754269	3572648	1557327	995743	NA	NA	6022275	4087354	NA	1553409	2927187	1142045	NA	1875470	NA	2133636	1649555	1774934	1399985	1614076	NA	3859547	1437229	NA	NA
PP_069281	NA	3150794684	NA	NA	NA	NA	NA	NA	NA	NA	NA	27	NA	NA	907302	1144482	2072992	437872	2531394	974257	NA	1194265	1627750	1078767	2532262	NA	NA	1443909	NA	NA	885198	1433824	1934083	NA	1604786	NA	1671520
PP_069436	NA	3160547818	NA	NA	NA	NA	NA	NA	NA	NA	NA	39	1708006	1498710	900969	1875152	1333407	1082105	1252941	899595	NA	1363422	1461272	1338841	1788574	1115926	1785270	1368074	1334672	992753	1257033	1553205	1904522	1145936	1031774	982117	1092281
PP_069463	NA	316111044	NA	NA	NA	NA	NA	NA	NA	NA	NA	36	NA	1492629	618711	2805009	1486234	1949138	NA	1221143	550266	1208465	2589424	1233347	NA	1266603	3694453	1796665	343955	2643661	401761	2327275	1311580	1898061	1245680	1438798	1251891
PP_069530	NA	3166595723	NA	NA	NA	NA	NA	NA	NA	NA	NA	40	2514604	2472808	1941922	3755435	4077967	4193644	1713983	3371071	1182094	4022169	1747584	2510944	3359693	1987873	2326993	4068487	2408345	2288228	1802819	3433367	2064678	2474995	3451173	2027258	4707181
PP_069601	NA	3169821942	NA	NA	NA	NA	NA	NA	NA	NA	NA	37	3313246	2210653	NA	3363060	1506331	1340295	1921235	820202	NA	1579790	1814979	1702252	3472397	933460	3472421	985727	2028030	1336133	1235261	2784580	2722777	1197814	908587	1097312	1141709
PP_069627	NA	3170561803	NA	NA	NA	NA	NA	NA	NA	NA	NA	40	4503932	2750517	2383760	4516165	5022621	5815746	2350243	3088962	2636897	1759392	2065093	10244629	5041788	1346318	1797117	6888309	3391003	12048318	1004813	4571853	6643506	2877658	1539359	6020425	1625556
PP_069688	NA	3171611871	NA	NA	NA	NA	NA	NA	NA	NA	NA	40	866261	823285	479849	1055058	1660717	1344664	858789	965878	458782	1254830	635238	833067	1033092	787828	717514	1029081	648755	813449	736858	1070116	835185	823756	1037910	662366	1718892
PP_069718	NA	3176597954	NA	NA	NA	NA	NA	NA	NA	NA	NA	40	1521050	1228653	1004013	1293224	1167013	1291375	328958	1236627	357023	1122424	1077346	1152787	994392	1156037	863295	1005075	1299933	352969	1211590	763979	1211516	1057318	1220953	700673	1155653
PP_069719	NA	3176599099	NA	NA	NA	NA	NA	NA	NA	NA	NA	40	13639904	8901107	12165774	10496086	11669801	9978736	7158945	9963832	8035663	8720706	12117732	9399237	11196068	9702772	10353546	11327769	11427769	7803453	11008136	8590543	10222021	8767905	9491943	9907902	10182571
PP_069845	NA	3181614369	NA	NA	NA	NA	NA	NA	NA	NA	NA	40	4081961	2838918	3715676	3248171	3557541	2935268	2059520	2785377	2433639	2514662	3461180	2907212	3173183	2843267	2964481	3363664	3568337	2323854	3174708	2526918	3094657	2588094	2832728	2882534	2991362
PP_069848	NA	3181677463	NA	NA	NA	NA	NA	NA	NA	NA	NA	40	1949913	1857748	2439775	2212770	1828997	1500219	1612105	2497303	2603389	2234930	1481674	2550781	2283105	2538778	2297356	991696	1085558	1198762	1889953	2675410	2919403	2443538	1955649	2221944	1820886
PP_069872	NA	3185020849	NA	NA	NA	NA	NA	NA	NA	NA	NA	40	1024987	945270	1145003	1002754	1093752	703988	783542	1208449	1266395	1170299	645561	1244552	1098487	1254013	1041086	480089	496559	649266	887619	1298382	1422562	1161084	971106	1077958	972353
PP_069960	NA	3189695025	NA	NA	NA	NA	NA	NA	NA	NA	NA	40	5682894	447462	8998624	733088	4539117	1609047	6670322	949910	15810169	265445	3526675	702748	4324977	504158	3706345	1063855	4684752	2423945	3374956	1843422	2405098	1189919	2104156	7704775	1657921
PP_070163	NA	3201311299	NA	NA	NA	NA	NA	NA	NA	NA	NA	37	105404	561644	160800	861206	131760	534011	NA	681246	223060	545174	NA	583407	122393	437892	670945	1073175	124334	790092	64591	655932	350668	607327	528163	132589	708091
PP_070236	NA	3209664916	NA	NA	NA	NA	NA	NA	NA	NA	NA	38	3672815	282881	5349613	504292	2780458	1049937	4158522	685742	9879086	176283	2277686	420418	2727285	300534	2335639	678646	2822354	1582424	2113265	1117538	1485600	723593	1322579	5007707	1097373
PP_070528	NA	3230109565	NA	NA	NA	NA	NA	NA	NA	NA	NA	40	3792217	3413215	3100973	4038598	3156132	4551683	2764202	4969365	2301567	1877985	6192262	3954909	3676039	5178994	3571304	8887512	4562281	4927132	5823014	5237039	4457806	5035345	5911283	1898340	4270804
PP_070622	NA	3239313019	NA	NA	NA	NA	NA	NA	NA	NA	NA	40	1444299	1057323	1655482	1287685	1311151	1123103	1419966	1070035	1901931	998901	1354410	1094939	1319865	924905	1272409	1235785	1319558	1680808	1103292	1202850	1091036	1043240	1106101	1743019	1023993
PP_070644	NA	3239650713	NA	NA	NA	NA	NA	NA	NA	NA	NA	37	651130	610638	NA	720355	648556	632827	681281	605517	NA	690117	789238	672605	910053	613078	889049	944599	662475	846218	576227	589858	719900	562858	679940	758427	735124
PP_070810	NA	3250549953	NA	NA	NA	NA	NA	NA	NA	NA	NA	25	NA	772359	NA	744380	NA	664323	NA	647498	NA	574636	363620	777720	NA	767497	459827	813015	NA	970530	NA	817100	266173	745226	390329	NA	474714
PP_071058	NA	3263777281	NA	NA	NA	NA	NA	NA	NA	NA	NA	40	2180033	2168425	2261549	2629779	1922877	3325817	2580616	2102564	1904752	2108528	1960504	2360563	1803901	2018769	2155620	2355799	1892788	2822893	1586450	2043051	2115564	2366391	1572136	2304537	2295561
PP_071175	NA	3270149783	NA	NA	NA	NA	NA	NA	NA	NA	NA	40	5576965	3506501	8194418	3532214	6473614	4181860	7210331	3693046	3066172	2940084	5762923	3986116	5642427	3823663	5102864	5211271	4318118	8150012	5161410	5476044	4529427	4195200	4530961	7620757	4215481
PP_071185	NA	3270509733	NA	NA	NA	NA	NA	NA	NA	NA	NA	40	4065791	3606038	3053930	4438618	4338709	3639997	2471174	3329915	2631985	2562039	3125304	2818797	2523780	3397732	4975959	2520084	3758277	3272393	2898422	2559792	2591940	2908505	2443263	2355413	1757087
PP_071199	NA	3270778526	NA	NA	NA	NA	NA	NA	NA	NA	NA	40	619157	537759	628221	497969	526702	525903	719013	592824	904819	464735	729030	112030	589404	629560	648468	739990	780227	866411	575902	565610	550551	584178	505902	689483	501092
PP_071407	NA	3281389875	NA	NA	NA	NA	NA	NA	NA	NA	NA	40	123124	135831	141612	165984	149366	206466	2200977	2090462	80428	109847	3005713	156272	276892	133282	281189	62551	127385	75111	166290	147370	155026	1475106	199333	503385	155344
PP_071574	NA	328997987	NA	NA	NA	NA	NA	NA	NA	NA	NA	34	819893	NA	1846523	53766	699799	586617	1117617	178924	1385134	NA	598585	127123	713057	NA	956110	278818	500931	920034	475783	791856	455817	453227	585801	1593949	477209
PP_071675	NA	3296092151	NA	NA	NA	NA	NA	NA	NA	NA	NA	38	391127	525790	351758	381627	488405	561182	NA	659895	NA	639991	617774	644918	506658	610906	573791	586047	574585	273916	548456	354908	575395	616839	616630	563661	401879
PP_071676	NA	3296092316	NA	NA	NA	NA	NA	NA	NA	NA	NA	40	1337071	824719	1319102	1249067	1109844	914140	864809	650334	1350635	627183	1306800	808646	1491355	1093240	1405887	1329047	1212397	1002052	1073128	993762	146345	886698	1028151	1389051	837663
PP_071849	NA	3303361714	NA	NA	NA	NA	NA	NA	NA	NA	NA	40	755858	1193312	1034818	1377593	946118	1199940	1285575	1155071	1040593	1061094	875186	1241802	1234453	1204838	1271739	1461177	785345	2050474	695450	1481514	959567	1704126	967720	1598247	1013262
PP_071864	NA	3306172023	NA	NA	NA	NA	NA	NA	NA	NA	NA	40	795001	772203	1008027	785874	710976	653533	566640	673272	482031	624817	576206	649541	863537	703810	803515	758871	594084	416548	744137	375843	757592	723129	710365	590977	657064
PP_071923	NA	3310440841	NA	NA	NA	NA	NA	NA	NA	NA	NA	23	NA	NA	550265	NA	NA	NA	NA	617565	NA	NA	1191091	630072	NA	NA	1069451	643746	NA	842363	NA	620737	2218019	NA	788288	NA	1276618
PP_071968	NA	3311107753	NA	NA	NA	NA	NA	NA	NA	NA	NA	40	124338	174460	297659	433681	170784	353294	763916	1901296	113339	214491	1854934	219772	296669	266591	188787	173328	261561	109948	227630	190113	223175	1563981	292274	351034	195225
PP_072140	NA	3320380997	NA	NA	NA	NA	NA	NA	NA	NA	NA	40	792666	398269	737159	969722	537739	839117	4314774	2672546	287168	421864	6793818	740205	2194443	434788	1290694	193758	1179164	312988	733827	606000	923749	3173609	708248	2161047	560115
PP_072222	NA	3322790995	NA	NA	NA	NA	NA	NA	NA	NA	NA	40	3211178	2297321	2414700	1854816	1817031	1935017	1530858	1271474	3386728	2273533	2511025	2029704	2292553	2527243	2421916	7562609	3053910	4473854	1743066	2049903	2257947	1758828	1752578	2426372	1878650
PP_072300	NA	3329661788	NA	NA	NA	NA	NA	NA	NA	NA	NA	35	NA	1037191	NA	1251020	79453	478337	NA	775083	NA	1153006	275302	917329	84759	1235934	243841	1633104	126717	526328	239138	673603	162453	761104	352969	62960	364940
PP_072555	NA	3349144351	NA	NA	NA	NA	NA	NA	NA	NA	NA	40	2459024	1707638	2789087	1911003	1998892	1902291	2922442	1662166	2937170	1463437	2331172	1864036	2309525	1591306	1893824	2240650	2045111	2879369	1977078	2527467	1814865	1969090	1790897	2380242	1553431
PP_072690	NA	3360148842	NA	NA	NA	NA	NA	NA	NA	NA	NA	40	982365	632310	899167	1074861	899609	724233	816816	877897	121459	786506	1156398	769133	952092	955016	1193109	1043519	1046979	1165195	810901	754505	990874	812171	828413	807497	641544
PP_072838	NA	3371042283	NA	NA	NA	NA	NA	NA	NA	NA	NA	32	2021071	107368	1197012	NA	545696	141353	291028	NA	361842	NA	1134310	93490	615439	68038	71227	1046373	2927649	129686	892625	56491	364645	71839	285692	140589	NA
PP_072869	NA	3371713033	NA	NA	NA	NA	NA	NA	NA	NA	NA	33	234112	136925	366811	662996	240279	396077	301447	1482660	NA	189988	1965673	220713	500287	307644	482633	NA	509866	NA	304111	NA	192864	827649	303322	309205	NA
PP_072881	NA	337234437	NA	NA	NA	NA	NA	NA	NA	NA	NA	40	3399915	3262438	2946960	2933145	3073607	2539493	2013972	2265522	3977903	3594596	2956344	2983040	2667458	3193805	3497926	9529053	3762844	7098136	2408435	3126790	2843415	2603270	2114504	3364913	2642584
PP_072895	NA	3375954598	NA	NA	NA	NA	NA	NA	NA	NA	NA	40	837855	448313	390429	1134042	932030	744327	780455	548806	406861	398568	518725	428558	743680	286666	546024	886501	635556	550011	266339	855437	697900	477602	674803	478001	843091
PP_072943	NA	3380365368	NA	NA	NA	NA	NA	NA	NA	NA	NA	40	3074112	2287158	1814231	2877304	2393629	1970218	2708656	1550659	770725	2258279	2636490	2359028	2835657	1905629	3166156	2292179	2425843	2212017	2216582	2892915	2985581	1812010	1944917	2060954	2025925
PP_072974	NA	3381225629	NA	NA	NA	NA	NA	NA	NA	NA	NA	40	1210205	619231	1202274	886620	177635	704668	921500	907215	1182106	636979	1065677	793856	1059282	784447	1295214	1068772	1011145	1333962	810831	875829	916720	762145	788761	1137426	821902
PP_073033	NA	3386034386	NA	NA	NA	NA	NA	NA	NA	NA	NA	40	881348	661674	571671	917549	935358	1239313	862115	749717	330316	1382648	465465	919834	876568	623082	790584	1144088	475541	380985	533240	784596	901618	980962	1051160	569501	1326694
PP_073098	NA	3390271414	NA	NA	NA	NA	NA	NA	NA	NA	NA	38	913549	1341510	1244190	1161587	1331521	1528004	1255072	971965	NA	1060681	1175164	1380126	1510413	1143222	1473480	1395550	1185144	3333680	865262	2048196	798535	1420779	1151271	2559030	1145178
PP_073099	NA	3390378504	NA	NA	NA	NA	NA	NA	NA	NA	NA	40	624800	279616	412158	499065	832324	788929	364914	348389	923536	165993	257528	1434879	808552	142906	258160	909688	461952	1998282	126081	653940	908316	406417	184121	1348246	204864
PP_073421	NA	3409314434	NA	NA	NA	NA	NA	NA	NA	NA	NA	40	2458626	1654572	2816769	1690789	2014143	1747207	3237707	1502688	3615403	1299392	2367371	1501010	2217913	1643164	1976266	2084229	2016275	3068432	1977233	2573594	1603271	1961444	1675979	2567420	1581277
PP_073513	NA	3412682899	NA	NA	NA	NA	NA	NA	NA	NA	NA	40	3141495	2433447	2265044	2364812	2529424	1760328	1384534	1726176	2427486	2518205	2403224	2220269	2690017	2561039	3058446	4367801	3108530	3738237	2232091	1880077	1879744	1889531	1767002	2259249	1997851
PP_073539	NA	3416092476	NA	NA	NA	NA	NA	NA	NA	NA	NA	36	609864	388904	711195	627892	509060	381727	520224	515248	352085	NA	567329	613605	729652	396808	664575	450249	NA	NA	554250	547413	390243	614712	542933	NA	620484
PP_073847	NA	3440136174	NA	NA	NA	NA	NA	NA	NA	NA	NA	39	1823125	971347	2433875	983264	1814815	747466	2681807	1139363	NA	732300	1508309	894475	1628440	692177	1562434	1046170	1715034	1650094	1299672	1320949	1118652	1122751	915875	2395760	829681
PP_073887	NA	3440318563	NA	NA	NA	NA	NA	NA	NA	NA	NA	38	849566	687897	215538	976474	473046	511585	461041	457674	NA	700057	709003	540021	787161	413526	819581	465439	611169	473230	471618	648304	711514	415159	488914	434771	461261
PP_073979	NA	344874832	NA	NA	NA	NA	NA	NA	NA	NA	NA	40	1600177	1084966	946905	1478341	989973	1174578	805763	1276156	500117	1518743	1518984	1097244	972722	1219076	1094523	1381718	1551317	1016874	1327054	927181	1177776	933578	1204954	955384	1045963
PP_074153	NA	3460087478	NA	NA	NA	NA	NA	NA	NA	NA	NA	40	34049761	16920415	46832258	16244679	30308524	17369533	45693763	15997358	22489213	13321172	18194964	18669614	27840998	16204024	26095603	22359147	27612730	29017562	23303462	21885985	20466848	16501081	18553618	44377119	16940294
PP_074159	NA	3460069283	NA	NA	NA	NA	NA	NA	NA	NA	NA	22	716719	563432	1082038	NA	675892	NA	639807	NA	NA	NA	765617	517436	726779	NA	NA	NA	601558	NA	563216	NA	670765	397933	NA	NA	648582
PP_074253	NA	3461089523	NA	NA	NA	NA	NA	NA	NA	NA	NA	40	801876	660929	666254	1487920	1391244	1274118	1465879	1018481	701789	1016644	731273	741253	1299935	648592	1047766	1342799	739744	1280406	537979	1239153	743883	853060	1046915	989223	1507296
PP_074318	NA	3466102861	NA	NA	NA	NA	NA	NA	NA	NA	NA	40	354414	271257	300557	396935	3223580	356523	623800	407389	328809	514765	410602	304543	567847	313819	451510	602648	430080	586888	332301	541034	382689	311083	489031	459982	727986
PP_074335	NA	34690787	NA	NA	NA	NA	NA	NA	NA	NA	NA	40	673375	631995	584003	687368	530335	606693	590785	718718	367053	586420	855030	530980	654459	698417	531021	769247	763186	584566	807088	616118	639496	564108	638545	468295	539441
PP_074593	NA	3480790726	NA	NA	NA	NA	NA	NA	NA	NA	NA	38	3436448	1861367	2693810	1742136	2462853	2002073	2896900	1623593	NA	1730354	2052198	2335635	2149469	1973761	2695572	1326928	2173285	2874283	1884101	2693419	1627708	2093289	1675406	4075429	1811528
PP_074643	NA	3481763293	NA	NA	NA	NA	NA	NA	NA	NA	NA	40	4442775	2830472	2305904	2319520	3430990	4075093	3349047	5403440	3621937	4805465	2664329	3881109	3778578	4273622	3421738	3538902	2620547	2153411	3024838	4387299	4165370	3307384	3532048	3169855	4282653
PP_074838	NA	3500486277	NA	NA	NA	NA	NA	NA	NA	NA	NA	40	3803103	2196764	2017967	2704685	2396348	2107996	3418183	1441445	1211546	1849796	2439323	1756755	3942663	1395999	3731174	1537531	3060323	2482548	2222340	3413301	2499963	1672189	1768111	2734792	1694537
PP_074950	NA	3508920084	NA	NA	NA	NA	NA	NA	NA	NA	NA	40	5250883	3977305	6375983	5073909	4814179	4497247	5820677	3863058	7987118	4019220	5140086	4609701	5288866	3407885	4888311	4831594	5109363	6904260	3918797	4963106	4092471	4545740	4272019	6902930	4143932
PP_075167	NA	3525827151	NA	NA	NA	NA	NA	NA	NA	NA	NA	36	526443	812650	NA	1216899	494843	702899	NA	458571	NA	656425	666880	619720	824176	616002	832451	467418	478662	278881	411716	689632	821396	462010	685110	424796	623946
PP_075271	NA	3530556381	NA	NA	NA	NA	NA	NA	NA	NA	NA	40	515998	520640	375583	765283	981339	995347	690990	830161	256872	887715	407852	574774	698419	505996	474456	880150	492527	538106	443411	733197	580191	548860	824772	519278	1091116
PP_075452	NA	3539756627	NA	NA	NA	NA	NA	NA	NA	NA	NA	40	908327	919990	933907	1089397	1151346	955370	644909	1152970	368381	1068506	1273620	1057895	1044197	1005382	1877100	995572	1112393	1456420	847112	965801	1038730	1000200	1001425	1108595	913362
PP_075551	NA	3542846911	NA	NA	NA	NA	NA	NA	NA	NA	NA	40	547667	436544	521300	439454	542900	653934	508117	564054	737997	443392	891785	621017	512759	461957	551802	599263	907145	766560	508795	623315	555778	561827	518153	632818	482326
PP_075585	NA	3548233332	NA	NA	NA	NA	NA	NA	NA	NA	NA	30	102172	703983	NA	603234	145912	523998	NA	951951	NA	888594	NA	752344	72557	1303772	NA	181782	NA	NA	105859	241396	241502	487452	349493	138081	626178
PP_075699	NA	3550316941	NA	NA	NA	NA	NA	NA	NA	NA	NA	37	379730	764166	NA	954974	672326	956204	360601	768762	NA	690595	851762	874896	494942	860151	1094255	843734	518522	1119138	569701	882095	703053	874100	838583	547413	841506
PP_075704	NA	3550571109	NA	NA	NA	NA	NA	NA	NA	NA	NA	40	1325547	849685	1094586	1310463	1366697	1169380	462358	1110543	703294	725392	1234943	645387	1176831	1169651	1943761	1114831	1140072	1416894	781398	637820	829597	911432	856995	1090189	628625
PP_075709	NA	3550560167	NA	NA	NA	NA	NA	NA	NA	NA	NA	38	1442198	1022824	1448385	1219654	1269543	1160306	808119	1096759	808536	1044635	1284507	1139851	1309899	1109603	1166918	1207560	1247444	854499	862582	996958	1198869	1047711	1036383	1070434	1143940
PP_075783	NA	3551578729	NA	NA	NA	NA	NA	NA	NA	NA	NA	26	NA	414419	NA	388998	67713	302376	NA	593577	NA	512820	NA	405534	NA	663638	NA	117875	NA	NA	NA	237433	146937	254681	272517	NA	341175
PP_076032	NA	3569089013	NA	NA	NA	NA	NA	NA	NA	NA	NA	40	9134996	6936334	11428656	8112903	8473840	7831478	11280242	6368410	18607324	6594940	9265387	7108158	9627837	6561176	8936918	8984053	9215208	13798227	7339837	9147937	7309835	8286968	7308315	13373406	6823479
PP_076137	NA	3572783074	NA	NA	NA	NA	NA	NA	NA	NA	NA	38	391219	361527	309357	422406	256543	419377	179747	173740	201141	302729	319414	280968	277706	105507	349514	3420801	206826	NA	237288	184625	313949	165146	NA	324157	369055
PP_076383	NA	3590909318	NA	NA	NA	NA	NA	NA	NA	NA	NA	39	690307	712181	1035054	739030	1037359	868687	878463	887175	NA	784628	975127	875611	659241	1056966	849614	1419124	776281	989733	1080424	894960	837553	722911	958665	754293	966000
PP_076492	NA	3600039255	NA	NA	NA	NA	NA	NA	NA	NA	NA	38	722956	1121071	192541	2013161	958861	1015551	487901	693765	NA	1134448	1359523	1088396	1526449	839042	1830187	914399	1013576	836950	759192	1446792	1236949	915891	910984	616362	962474
PP_076849	NA	3628854337	NA	NA	NA	NA	NA	NA	NA	NA	NA	40	1394569	1152122	979075	1589935	1114704	1306976	859613	1394809	586849	1548033	1562510	1147550	1236907	1286573	1185855	1400760	1563701	1072201	1351348	1018069	1276700	1152652	1378366	998302	1103842
PP_076853	NA	3629256848	NA	NA	NA	NA	NA	NA	NA	NA	NA	40	96023457	67250659	104584527	73819965	86850073	75784762	92442701	67828293	129481517	61066724	97409342	71425817	95343462	65917867	98583030	79557833	91207142	116908982	74214981	84921417	75256285	78992454	70585987	112338702	71625232
PP_077568	NA	36799142	NA	NA	NA	NA	NA	NA	NA	NA	NA	37	1928247	148730	3666750	200025	NA	214023	3209633	178052	NA	153652	224833	184700	NA	213511	170993	163512	336759	135859	289778	106960	216804	171899	212258	524422	161439
PP_077569	NA	367990999	NA	NA	NA	NA	NA	NA	NA	NA	NA	27	NA	116676	NA	NA	1546345	521111	NA	NA	NA	67765	1114864	NA	1908323	NA	1782105	NA	1340820	1616295	1166933	1174059	914082	909348	880149	2878841	773975
PP_077722	NA	3685917652	NA	NA	NA	NA	NA	NA	NA	NA	NA	30	1106369	304427	876100	NA	NA	376341	1442091	NA	920519	NA	553556	551316	479641	338972	198506	367594	397732	1072346	NA	NA	275990	728208	380098	404246	301488
PP_077763	NA	3688818437	NA	NA	NA	NA	NA	NA	NA	NA	NA	40	678251	267958	1041557	330751	1134798	369085	1094020	298259	1421939	197935	929886	357059	1090079	272765	798483	371889	452304	760098	477275	464202	675536	433964	487282	679896	569842
PP_077962	NA	369383524	NA	NA	NA	NA	NA	NA	NA	NA	NA	40	2091610	862634	4907623	2787725	2624337	7070692	2958449	3026530	5072871	793547	4172467	1907431	2278466	4742969	2659530	5274128	2306213	2001938	1968240	5057036	3666537	2367356	1506351	401055	1618516
PP_078007	NA	3699238468	NA	NA	NA	NA	NA	NA	NA	NA	NA	40	964353	693261	853715	824988	664832	786788	742645	819174	491389	735522	1018918	685212	795729	823349	679140	935298	922424	650597	872928	795689	793236	733339	820287	548730	639857
PP_078198	NA	37110309	NA	NA	NA	NA	NA	NA	NA	NA	NA	40	625098	543591	937978	524605	894666	805501	87545	742199	472137	819378	817683	695033	841050	687625	787210	898812	866673	1054846	785836	804044	683925	679555	1054802	823376	804821
PP_078299	NA	371326352	NA	NA	NA	NA	NA	NA	NA	NA	NA	40	1256030	1569035	1289007	1477214	1575280	1695594	1325111	1318976	1076694	1300564	1686824	1607126	1639642	1624588	1352035	1881521	1477016	1832117	1131535	2023357	1484589	1921616	1514211	1424817	1258018
PP_078370	NA	3721180115	NA	NA	NA	NA	NA	NA	NA	NA	NA	37	485583	909879	NA	1097919	792806	1023009	580126	1047074	NA	939873	1099158	988957	895731	1323958	738378	994595	715267	1155527	732253	1002910	909133	785838	1123907	500388	1272249
PP_078416	NA	3723467236	NA	NA	NA	NA	NA	NA	NA	NA	NA	40	498948	557584	418034	571345	431467	487310	522772	410653	426310	546695	435620	486563	474784	478959	511139	553483	504075	861392	342980	965680	570626	428535	268828	654605	651640
PP_078447	NA	3728812985	NA	NA	NA	NA	NA	NA	NA	NA	NA	40	2029457	1575658	2353180	2040897	1908626	2034585	2421720	1883488	1026971	1582969	2338919	1870677	2337776	1820892	2806698	2335158	1925590	2560622	1579388	1977368	1754038	1996572	1787865	2785532	1722196
PP_078620	NA	3739477859	NA	NA	NA	NA	NA	NA	NA	NA	NA	39	4529833	2256537	2471101	3312356	2797499	2166786	3587070	1459876	1572057	NA	2715662	2161359	4659656	1242408	4089382	1602330	3030282	3166998	2123933	4125527	3027327	1884511	1661008	3739897	1854330
PP_078916	NA	3763053226	NA	NA	NA	NA	NA	NA	NA	NA	NA	40	18274944	12252457	13388970	12160689	15399549	9211821	6387290	8761054	12460265	12617648	13777209	10997812	14130114	14493437	15591300	24852917	16151172	15994896	14338288	9577944	9864549	11548531	10518723	13203814	13399151
PP_078944	NA	3766279019	NA	NA	NA	NA	NA	NA	NA	NA	NA	37	63568	5136071	61524	2946315	568164	1746608	NA	2524001	NA	4953922	227597	3243252	293704	2739495	96646	921362	65227	NA	193747	3461856	669704	1873953	918489	202728	1111566
PP_078950	NA	3768284559	NA	NA	NA	NA	NA	NA	NA	NA	NA	34	NA	5169500	NA	2970542	549126	1850929	NA	2742189	NA	5253148	248456	3442721	259419	2776481	71172	813840	NA	NA	204096	3630651	724752	1828573	744885	205780	1147112
PP_078960	NA	3769280253	NA	NA	NA	NA	NA	NA	NA	NA	NA	40	2687460	123537	4493742	177040	2336543	624978	3456101	312972	8152413	82540	1757135	197904	2300115	99052	1742746	306476	2387802	882115	1632291	684839	1044727	451309	1010590	3832633	695924
PP_078976	NA	3770288698	NA	NA	NA	NA	NA	NA	NA	NA	NA	30	NA	2850863	NA	1465068	305873	970536	NA	1389169	NA	2879309	NA	1787003	196170	1362345	NA	534720	NA	NA	124983	1766718	341760	973530	455285	82111	536977
PP_079066	NA	3775780749	NA	NA	NA	NA	NA	NA	NA	NA	NA	36	1264359	337980	1070376	NA	199425	319558	1726196	NA	885111	151003	1934269	651635	397668	331956	585004	547310	910471	974828	397222	359279	558405	629235	713680	569851	296935
PP_079206	NA	3788995887	NA	NA	NA	NA	NA	NA	NA	NA	NA	40	10745028	7001394	10478563	8079723	7920933	7442695	13942178	6566557	6421722	5586884	9975692	7337602	8060513	8464978	7841922	7446371	8630632	9704740	8304302	7828112	6344572	7758148	7057153	7355529	6479290
PP_079209	NA	378924908	NA	NA	NA	NA	NA	NA	NA	NA	NA	40	2589551	112164	4399465	181031	2199788	654310	3019669	390649	8010447	64983	1684657	176715	2075100	105827	1908105	313494	2449868	861997	1506004	697119	975332	405649	835215	3802604	689736
PP_079273	NA	3792029292	NA	NA	NA	NA	NA	NA	NA	NA	NA	40	1075727	429708	352161	48704	500584	456504	896932	319601	686294	362380	273069	526367	279853	535219	145490	205139	542835	890874	389368	423174	565287	599198	505290	556942	603906
PP_079384	NA	3801068368	NA	NA	NA	NA	NA	NA	NA	NA	NA	40	4129611	8420937	2763090	9706539	7097233	9727627	3282839	8784047	358099	9611123	8486268	8541957	7512849	10767790	7044624	7755656	6321316	7526285	6485755	7396546	8638179	7171674	10007841	4778910	11316878
PP_079422	NA	3802554877	NA	NA	NA	NA	NA	NA	NA	NA	NA	39	608003	808821	619048	653511	446866	630224	NA	503699	224894	736067	591052	613789	520952	667103	469546	611157	497233	550693	536658	643800	513418	708031	457276	533890	446341
PP_079440	NA	3806084502	NA	NA	NA	NA	NA	NA	NA	NA	NA	39	1230008	2183179	921179	2858376	1800540	2640634	1057240	2338588	NA	2298831	2487257	2245199	1623810	3017404	1912063	2153337	1521203	1973536	1481085	2070550	2038573	1950028	2513500	1224872	2699674
PP_079461	NA	3809216555	NA	NA	NA	NA	NA	NA	NA	NA	NA	31	841899	NA	1382936	NA	719265	182584	995914	85043	2352690	NA	498288	60357	673250	NA	595435	102113	666757	247727	529824	182327	278123	145611	279125	1149973	216783
PP_079462	NA	3809694532	NA	NA	NA	NA	NA	NA	NA	NA	NA	40	1084757	499651	1180698	528263	852615	976068	850849	746105	971099	344703	1272993	550183	1062099	583009	1101372	1347759	1162859	1175839	1331455	1315011	981347	897795	1481551	834989	976483
PP_079523	NA	3812606241	NA	NA	NA	NA	NA	NA	NA	NA	NA	40	8831890	9009147	6737699	7665219	6068989	7690478	4245545	5360228	7931770	10213685	7357692	7633539	8191648	8477445	9202488	15148594	11106285	15101752	6330592	7529120	7713207	6525598	6855702	7747181	7244600
PP_079524	NA	3812606552	NA	NA	NA	NA	NA	NA	NA	NA	NA	40	13038391	10562348	9341374	11157694	12413795	9354117	4535730	7722489	10245110	12843446	9213886	10998673	10738348	12416449	13654396	21170197	10751737	18056571	9112833	9487633	9226086	10007054	7615437	11277984	11289427
PP_079534	NA	3815591203	NA	NA	NA	NA	NA	NA	NA	NA	NA	27	NA	633614	NA	1780470	62778	242824	NA	344701	NA	445432	65354	209307	NA	476766	NA	388289	NA	NA	NA	362374	61653	148502	87153	NA	134802
PP_079968	NA	3849697896	NA	NA	NA	NA	NA	NA	NA	NA	NA	36	1351521	812941	832388	1190175	659992	546187	1035248	267236	NA	496763	728718	612356	1689254	338067	1504141	NA	849649	678169	498912	1322590	1100888	492274	NA	649684	508648
PP_080055	NA	3852943584	NA	NA	NA	NA	NA	NA	NA	NA	NA	40	936698	496068	538844	547084	500351	374794	343096	471505	741767	719879	684421	382626	733056	590266	739794	671259	634032	511812	356953	339164	481319	384324	379769	390118	289671
PP_080059	NA	3853783548	NA	NA	NA	NA	NA	NA	NA	NA	NA	39	1382836	555375	662688	572261	567626	534875	378501	644711	524906	458089	978617	1034394	518528	500265	620432	666650	492289	733009	278629	586142	342709	461951	468969	416572	404553
PP_080083	NA	3859012617	NA	NA	NA	NA	NA	NA	NA	NA	NA	40	2385510	1651779	1409386	2077181	1555020	1775453	1124021	1924018	818223	2092894	2195151	1648505	1633058	1748764	1623362	1919206	2179208	1346360	1845804	1351925	1790959	1461571	1985304	1345329	1636168
PP_080133	NA	3861340728	NA	NA	NA	NA	NA	NA	NA	NA	NA	38	712422	1053245	680385	1052617	649297	1115046	638415	1044243	811675	947230	1195678	967131	NA	997858	1180575	1483361	852576	1563024	721476	1134531	1267182	1097603	1167612	1329283	1089697
PP_080376	NA	3880927773	NA	NA	NA	NA	NA	NA	NA	NA	NA	38	1951292	5038545	688102	6642534	3938060	6554640	2711238	6471723	NA	5489539	5391761	6145619	3760030	7046991	6286055	5267172	2890003	6004956	3608598	5516946	5003487	5155904	5831990	2602403	7355903
PP_080436	NA	3885944406	NA	NA	NA	NA	NA	NA	NA	NA	NA	37	529565	1546683	356495	1970356	1221943	2008817	604711	1817363	NA	1386838	1506859	1774114	1094817	2173968	1615549	1572813	914448	1896872	1149384	1647986	1413114	NA	1945413	851695	1991449
PP_080948	NA	391952275	NA	NA	NA	NA	NA	NA	NA	NA	NA	40	1243104	953462	1099688	1112794	1122131	1195136	950819	926624	402599	1030388	1603951	1038578	1660430	889897	1318644	1283774	1085236	1483830	1095241	992262	1114130	1047796	1111050	1159277	1037504
PP_081267	NA	395002255	NA	NA	NA	NA	NA	NA	NA	NA	NA	38	1994257	1201718	3140471	1187028	2267917	1819502	2825266	1333781	NA	934585	2013808	1552995	2082868	1357036	1726819	1935140	1628574	3115598	2055608	2377073	1593044	1625446	1669616	3292454	1729483
PP_081271	NA	3950384408	NA	NA	NA	NA	NA	NA	NA	NA	NA	40	1589039	1345046	1217499	1728818	1663269	1282212	890316	1315291	1087034	979020	1161911	1157220	1047296	1396143	1953378	901050	1390457	1241136	1146676	1082399	897550	1122268	933601	985573	779808
PP_081341	NA	3952200055	NA	NA	NA	NA	NA	NA	NA	NA	NA	40	748615	711545	553406	716685	773943	736235	207246	555366	179779	545885	545694	697150	602962	634618	577851	516242	593830	252187	611196	402219	621052	559095	581475	415345	594458
PP_081356	NA	3953628162	NA	NA	NA	NA	NA	NA	NA	NA	NA	39	549649	255000	714303	304975	462965	574372	166600	442032	NA	182546	1244524	402991	474442	273615	253056	375723	316537	160320	131504	358230	580380	248119	287008	186472	287074
PP_081563	NA	3972346276	NA	NA	NA	NA	NA	NA	NA	NA	NA	40	1037418	1047472	778495	1074948	873804	818707	522663	694459	661894	1057393	639735	885846	683132	1040680	812536	1712880	793106	1535433	631421	796050	733203	810737	575996	850695	905616
PP_081647	NA	3980325865	NA	NA	NA	NA	NA	NA	NA	NA	NA	19	NA	424567	NA	889493	NA	NA	NA	NA	NA	288307	NA	257049	466992	NA	600971	NA	NA	NA	NA	404040	593593	NA	NA	NA	133171
PP_081883	NA	3993579515	NA	NA	NA	NA	NA	NA	NA	NA	NA	40	642650	871366	626031	905214	894830	886313	664217	807354	500143	682769	791116	811007	811979	860821	895008	1144445	788748	1103202	370290	968009	798730	871053	716776	786193	653268
PP_082005	NA	400115504	NA	NA	NA	NA	NA	NA	NA	NA	NA	40	556494	554382	511931	471379	586091	421109	259981	637613	903172	567618	805311	788651	1034160	815624	760929	281549	559470	385609	843443	279557	799368	995295	1481942	871182	830947
PP_082047	NA	4003415779	NA	NA	NA	NA	NA	NA	NA	NA	NA	40	678262	601610	853727	416943	395336	700073	333607	696653	352048	679179	719983	585150	959982	510641	405371	890140	789492	383166	637668	505756	503165	345463	661565	443643	684939
PP_082329	NA	4023572566	NA	NA	NA	NA	NA	NA	NA	NA	NA	40	664842	636929	857359	962344	829158	1101654	750740	659073	849649	535421	812134	716649	773151	567396	1117866	1292323	747746	1365102	761171	1140237	881530	795154	702380	1590838	784278
PP_082363	NA	4029017229	NA	NA	NA	NA	NA	NA	NA	NA	NA	40	1788149	1206241	2044861	1370934	1443516	1369156	2005503	1217681	2233367	996342	1824922	1280782	1641952	1161446	1424114	1528951	1471645	2043339	1326388	1882521	1204853	1311943	1371535	1728220	1122423
PP_082577	NA	4043366253	NA	NA	NA	NA	NA	NA	NA	NA	NA	40	1277645	591199	1378327	623437	1701398	641177	687964	564088	894840	807021	805061	596778	1183091	794926	998002	1575348	894423	895252	761780	530290	1575469	814122	967055	1098695	1320491
PP_082746	NA	4059684048	NA	NA	NA	NA	NA	NA	NA	NA	NA	39	736393	520783	858273	365550	634092	702459	713880	385298	NA	292209	789815	459877	1012445	348914	591613	384504	489688	1096185	497364	1041681	561091	635839	437275	1103596	310804
PP_082751	NA	4060239228	NA	NA	NA	NA	NA	NA	NA	NA	NA	38	1486511	1140999	570099	1504587	1317546	1095460	1190747	819362	NA	973154	1318091	1276549	1706078	940146	1721940	1098867	1229282	1524953	1130079	1616160	1484981	993478	945479	1132672	1106304
PP_083049	NA	4080069957	NA	NA	NA	NA	NA	NA	NA	NA	NA	29	1963872	NA	1337257	NA	849892	148839	2036820	NA	1246183	NA	688362	NA	1197885	NA	684328	NA	1161954	154449	616356	199014	436189	84466	199858	1075879	175848
PP_083159	NA	4089187269	NA	NA	NA	NA	NA	NA	NA	NA	NA	40	2128691	1529084	2666619	1549270	1754024	1578825	2794529	1351160	3316741	1089122	1988448	1308301	2063912	1473132	1807220	1899964	1830175	2640861	1688678	2355715	1506463	1616206	1494683	2297636	1389372
PP_083662	NA	4128622182	NA	NA	NA	NA	NA	NA	NA	NA	NA	39	1342199	876843	1276846	1085126	1125931	974291	1011525	842733	NA	1304614	1008336	993994	1198818	732453	1053632	1125475	1062086	1492416	874548	1080598	876735	899359	991574	1250772	854987
PP_083739	NA	4131374673	NA	NA	NA	NA	NA	NA	NA	NA	NA	40	880926	3272165	3433003	2883976	2491289	2073358	984128	3405175	4498757	3472609	4392760	3501865	3828040	4717875	4162954	1338356	2757670	2663504	4429142	1930323	3806771	3984978	5483372	3384808	2548138
PP_083740	NA	4131374507	NA	NA	NA	NA	NA	NA	NA	NA	NA	40	696758	2160787	2410634	2383585	1918394	1513508	687431	2640956	3035439	2489874	3361237	2585312	2760296	3781265	3125161	1137719	2077470	1728608	3192471	1581805	3130205	3009984	4265172	2402628	2223537
PP_083869	NA	4140446571	NA	NA	NA	NA	NA	NA	NA	NA	NA	38	4813689	7933552	NA	8401700	6454829	8130098	4242960	7600893	1446595	8013239	7729586	8354423	7082276	8654733	7941437	7458110	6161763	9353820	5961885	7890021	7000752	7017825	7756825	5767428	8791486
PP_083894	NA	4141310832	NA	NA	NA	NA	NA	NA	NA	NA	NA	40	651621	1893935	660484	1825038	1131757	1224901	373921	936762	991945	1577511	715060	1550526	733565	1522575	1086294	627001	587228	902153	816510	572023	1282683	1217094	1328585	1292343	1033780
PP_084528	NA	4188792028	NA	NA	NA	NA	NA	NA	NA	NA	NA	40	3667656	2863563	4571841	3550585	3588973	3439011	4212244	2676880	5708686	2855890	3536756	3479470	3963866	2241262	3472500	3468578	3575258	4916435	2938868	3671298	2873393	3269367	3191729	4983873	2932394
PP_084668	NA	4197277462	NA	NA	NA	NA	NA	NA	NA	NA	NA	40	820666	604263	726390	868812	725560	527515	521187	675721	576927	711605	370474	748115	621367	673939	687961	249247	380575	351419	527913	954934	878403	557604	553255	541493	648227
PP_084772	NA	4203314166	NA	NA	NA	NA	NA	NA	NA	NA	NA	40	21983797	10706032	13685548	13214581	10629953	7831920	6293981	11129128	15138428	11923344	18207565	9046649	16613651	14535483	17200992	17141064	14574383	11214920	9669133	6407595	8700347	8286414	8720878	7046647	6394133
PP_084957	NA	421962915	NA	NA	NA	NA	NA	NA	NA	NA	NA	40	1134520	1256298	1212884	1399226	1550597	1284080	885409	1318400	499277	1055560	1512691	1406553	1420155	1145093	2288288	1171768	1579145	2034255	1067248	1268136	1201317	1268604	1221825	1207556	1300746
PP_085243	NA	4248961603	NA	NA	NA	NA	NA	NA	NA	NA	NA	40	8628170	6779510	11255254	7492464	8078775	7684985	10575045	5956592	17967924	6021871	8256156	6787408	9284821	6121801	8333802	7594721	8329838	12719724	6653702	8910173	6588079	7373074	6982398	12712895	6930902
PP_085338	NA	425286822	NA	NA	NA	NA	NA	NA	NA	NA	NA	40	9362920	3701893	3179278	4655736	3703927	2836051	2166104	3813536	4876551	5452073	5197834	3579440	5216697	5510428	4623519	5045691	4426951	4807230	3246596	2781121	2661430	3230564	2917635	3082156	2803639
PP_085460	NA	4263571406	NA	NA	NA	NA	NA	NA	NA	NA	NA	40	746672	597127	1104801	442658	524522	869508	550187	544845	280375	753700	840381	639164	975681	650635	457145	1110668	867536	439392	956545	543266	627030	481577	880145	553087	831155
PP_085524	NA	4270770781	NA	NA	NA	NA	NA	NA	NA	NA	NA	22	NA	NA	NA	NA	614522	522472	NA	522937	NA	NA	679778	501415	NA	605749	NA	898625	NA	810323	633051	NA	447309	445131	631587	NA	626231
PP_085528	NA	4270950516	NA	NA	NA	NA	NA	NA	NA	NA	NA	40	1080839	512787	730990	394381	627091	430710	1238127	344538	901536	385671	582885	538876	645998	710931	351198	391361	701757	618456	1316626	921596	697184	507893	503743	292185	367611
PP_085845	NA	43012609	NA	NA	NA	NA	NA	NA	NA	NA	NA	40	550167	2699349	1937794	2130563	1646936	1753518	560257	1865128	2869466	2136830	2155980	2637984	2359725	2750110	3289491	749722	1124558	1120642	2459353	319658	2302400	3805744	3211866	2418699	1638196
PP_085850	NA	4301260354	NA	NA	NA	NA	NA	NA	NA	NA	NA	40	228140	649530	503480	644926	632358	353464	146586	397432	568635	663503	767726	971876	678825	922740	1078798	176402	282353	216835	756126	235468	990995	865648	953945	775986	569470
PP_085950	NA	4309131835	NA	NA	NA	NA	NA	NA	NA	NA	NA	40	115484613	79087109	128406188	87996285	106546626	93176145	109888525	79873115	148140751	71153336	112757317	88573676	118607329	77881841	114273403	92646883	103661028	142943527	87049854	102445323	86124220	91162912	82896880	132436235	88376479
PP_085994	NA	4312039396	NA	NA	NA	NA	NA	NA	NA	NA	NA	40	684680	578405	450169	269975	826104	599899	640398	852753	1895238	956764	766452	870024	849628	938867	654734	1010398	708557	837064	721383	1301380	1160765	984934	908888	1263511	1033062
PP_086034	NA	4315382305	NA	NA	NA	NA	NA	NA	NA	NA	NA	40	661667	382847	343521	225944	561312	380293	416822	577297	1158182	600668	519618	639971	616074	618875	434447	641316	468986	552497	521433	873236	753661	697141	599407	868745	613561
PP_086088	NA	4321227442	NA	NA	NA	NA	NA	NA	NA	NA	NA	40	174653	704427	541094	599901	454217	510674	203399	515142	758696	563546	562514	744602	656950	729999	861599	191752	345278	326921	667261	86280	645815	1043148	876125	674560	442890
PP_086423	NA	4350705105	NA	NA	NA	NA	NA	NA	NA	NA	NA	20	NA	NA	NA	467965	NA	NA	NA	608945	NA	178290	1392205	NA	484388	NA	354895	NA	193093	NA	NA	NA	279860	655209	NA	129323	NA
PP_086608	NA	4368696846	NA	NA	NA	NA	NA	NA	NA	NA	NA	40	616564	285342	1312929	370204	1067503	392473	920345	313839	1418110	222843	908256	323554	1112651	318297	919965	395635	466199	636226	441462	434856	749485	409221	650758	709296	543154
PP_086948	NA	4408685723	NA	NA	NA	NA	NA	NA	NA	NA	NA	40	2314828	1843763	2612707	2286989	2229218	2174918	2860648	2122877	1174769	1761551	2624156	2062905	2460916	2122986	2947484	2659062	2147524	2925814	1827265	2311368	1913132	2254158	2079981	2977220	2054577
PP_087037	NA	4416401996	NA	NA	NA	NA	NA	NA	NA	NA	NA	36	201981	1674332	201995	640938	1108809	1833008	NA	2896607	NA	3101424	485570	2421322	404837	2621772	NA	1062868	470498	NA	1483946	881104	1556440	1136451	1959288	244966	1390756
PP_087045	NA	4418407655	NA	NA	NA	NA	NA	NA	NA	NA	NA	37	276714	1854352	230063	734291	1465350	2187995	NA	3531384	NA	4228601	637809	3157808	608023	3076044	122481	1413525	506023	NA	1808573	1037206	1894085	1490705	2471907	310051	1500002
PP_087054	NA	4419351304	NA	NA	NA	NA	NA	NA	NA	NA	NA	39	4540258	2164955	2296505	2565461	2750813	1927337	3858178	1289372	1360895	1370852	2597604	NA	4398316	1178557	4058533	1597471	2646334	3054452	1851354	3944226	3247768	1978428	1547689	3578459	1723592
PP_087092	NA	4419964212	NA	NA	NA	NA	NA	NA	NA	NA	NA	23	NA	439973	NA	806448	NA	NA	NA	NA	NA	341664	NA	313489	549357	124456	691497	127830	295388	NA	NA	501893	540116	169144	NA	NA	NA
PP_087100	NA	4420412417	NA	NA	NA	NA	NA	NA	NA	NA	NA	36	250067	1260293	231367	524027	925935	1422942	NA	2218723	NA	2501733	400819	1951011	444932	2130575	NA	808237	422083	NA	1170613	690837	1252067	948152	1573992	207573	1138415
PP_087136	NA	4422417302	NA	NA	NA	NA	NA	NA	NA	NA	NA	35	124392	609618	102697	277932	446397	633792	NA	993158	NA	1097898	178828	854530	191058	899011	NA	404799	240682	NA	538387	344194	546671	493331	722665	NA	508380
PP_087335	NA	4439860374	NA	NA	NA	NA	NA	NA	NA	NA	NA	39	853160	340172	1423717	446124	962095	447356	1619370	328543	NA	218841	766289	417716	1142648	487760	861068	541608	617655	1285895	820267	1094412	507440	695929	616213	1307182	489035
PP_087465	NA	4450856258	NA	NA	NA	NA	NA	NA	NA	NA	NA	37	2604089	3146315	2083158	3446572	3407472	3613582	2450088	3168244	1124595	3078854	3614629	3348955	3268432	3377721	3415004	3916726	3060555	4773501	2868799	3168890	2849270	3087261	3160200	3769774	3264103
PP_087643	NA	4468870125	NA	NA	NA	NA	NA	NA	NA	NA	NA	40	12254248	7650380	12335524	9006692	9401543	8429218	15953381	7547926	7011090	6540326	10813795	8435314	9865238	9470848	8809676	8288065	9602076	11626463	9533889	8445045	7149945	8489032	8015670	8280328	7177676
PP_087777	NA	4481424078	NA	NA	NA	NA	NA	NA	NA	NA	NA	33	740867	605373	NA	573420	483943	448931	NA	586416	NA	710160	484681	878330	559829	576774	604333	447668	NA	NA	528960	584476	560575	400469	406989	NA	495102
PP_087826	NA	448362864	NA	NA	NA	NA	NA	NA	NA	NA	NA	40	2949790	376421	782443	717212	949665	374771	933121	684006	705445	681160	797843	358317	1135633	945285	794527	913832	1045259	504162	405362	213121	512248	370216	821071	266856	349874
PP_087859	NA	4488849233	NA	NA	NA	NA	NA	NA	NA	NA	NA	39	780170	554568	873714	555125	695343	557882	1011275	452229	526207	396783	661496	549348	506222	695247	608189	557217	NA	887145	667880	516174	477362	623619	522395	644278	496174
PP_088116	NA	4510291832	NA	NA	NA	NA	NA	NA	NA	NA	NA	36	1545592	441293	1183205	528584	1302018	1213181	1600066	718516	354985	NA	1692317	557600	1250081	468486	2054021	605962	1661454	NA	1443757	1049880	1360509	762279	1164136	1520688	1422968
PP_088306	NA	452736872	NA	NA	NA	NA	NA	NA	NA	NA	NA	40	197534	1438377	1116115	355069	1250286	1744242	228834	1575048	810818	1274140	1517834	1183677	1116142	1255068	512980	984115	1219348	754695	1444045	791917	1262610	640182	1490874	1328537	1355030
PP_088326	NA	4529571256	NA	NA	NA	NA	NA	NA	NA	NA	NA	39	875308	528746	646015	707517	574946	402278	862003	178145	NA	297427	469934	466438	1152320	225015	920431	285798	535486	515280	406772	903652	768395	351469	311187	560692	361681
PP_088377	NA	4532383738	NA	NA	NA	NA	NA	NA	NA	NA	NA	40	98849	677400	519083	201866	618978	874758	117227	774002	400210	659684	722697	562765	533441	631104	271791	479684	594020	332170	694847	371869	650287	324635	722289	644490	685861
PP_088469	NA	4542923684	NA	NA	NA	NA	NA	NA	NA	NA	NA	40	4334126	4443421	3947289	3869712	3714416	4052867	1975313	3642722	1918101	2694453	3788131	3706790	3134097	3512470	2895394	3894320	2910771	1981038	3417549	2130951	3387353	2795373	2853423	2373703	2702539
PP_088577	NA	455213371	NA	NA	NA	NA	NA	NA	NA	NA	NA	37	77109	1418166	92064	942500	220176	466940	NA	876225	NA	1502006	251493	896343	211380	785714	78939	356826	72191	NA	178140	980082	296352	503062	313196	88982	365078
PP_088857	NA	4577557533	NA	NA	NA	NA	NA	NA	NA	NA	NA	40	694380	502217	741319	588961	648400	506895	469385	646328	580309	614873	514915	586901	650555	670061	566173	365791	471207	418977	563874	431293	672690	521756	549456	541237	580786
PP_088964	NA	4587471708	NA	NA	NA	NA	NA	NA	NA	NA	NA	35	74187	1476978	NA	893683	164473	579670	NA	779020	NA	1666410	128783	971638	157241	1092942	231274	151719	NA	170619	139099	1048200	264852	499062	284098	100124	577893
PP_088982	NA	4588544923	NA	NA	NA	NA	NA	NA	NA	NA	NA	40	1220235	740003	690375	856278	675502	743688	655581	893064	383662	807448	969556	628671	770960	896308	614266	1070642	945924	637711	883377	747864	710325	671694	1251662	529720	650876
PP_088994	NA	458997807	NA	NA	NA	NA	NA	NA	NA	NA	NA	35	95280	1487940	NA	995064	125672	568755	NA	726260	NA	1613605	156903	1024682	172548	1184262	198371	170169	NA	159161	93096	970547	268360	478753	356521	110104	561005
PP_089106	NA	459939618	NA	NA	NA	NA	NA	NA	NA	NA	NA	40	1384281	1362542	1484976	1355155	1343612	1649993	1371470	1202115	499606	1513897	1790736	1356311	2020207	1195146	1760521	1896111	1489925	2221633	1423668	1288156	1383601	1158799	1402793	1247108	1397906
PP_089451	NA	462989562	NA	NA	NA	NA	NA	NA	NA	NA	NA	38	1913308	1046120	2630926	1085293	2040552	1329675	2287824	NA	NA	802427	1718009	1219538	1904870	1099911	1381435	1602858	1348616	2673451	1496632	1628416	1191768	1406694	1353366	2523983	1388635
PP_089463	NA	4630256297	NA	NA	NA	NA	NA	NA	NA	NA	NA	40	1930800	1679477	1540766	2016811	2159183	1638343	1151115	1580601	1313738	1137514	1410671	1490255	1189739	1631941	2280523	1166848	1673207	1483283	1271357	1275287	1148862	1286175	1152838	1157359	896340
PP_089476	NA	4630875909	NA	NA	NA	NA	NA	NA	NA	NA	NA	38	2128696	213088	542501	260332	889853	213909	1805908	219815	NA	157694	185671	238490	814645	194727	165455	125798	796903	227001	423055	294590	181260	183082	136004	1227264	103051
PP_089674	NA	4648720861	NA	NA	NA	NA	NA	NA	NA	NA	NA	39	1054010	641208	965244	747775	862966	754802	NA	722697	871329	665636	1025223	677318	830286	704862	778579	898287	758710	1067635	700638	975288	688481	753624	792727	903790	569699
PP_090045	NA	4683079563	NA	NA	NA	NA	NA	NA	NA	NA	NA	40	4749693	4573442	3611114	3675860	3619197	4588911	669242	3254391	530930	2741008	2434273	3062142	2953626	3551016	2357503	2876139	2809155	814482	4105942	1938779	2497392	2812852	3190237	2233975	2686880
PP_090204	NA	4705329794	NA	NA	NA	NA	NA	NA	NA	NA	NA	30	NA	1858975	NA	1012713	137712	565351	NA	945625	NA	1898155	131384	813977	132074	911572	NA	371320	NA	NA	123806	1063441	251764	668998	323872	NA	446311
PP_090234	NA	4707835322	NA	NA	NA	NA	NA	NA	NA	NA	NA	31	NA	1874883	NA	1132315	213329	740077	NA	900969	NA	1904183	138320	1118461	189053	1029721	NA	340521	NA	NA	87754	1100245	253212	624119	316566	71996	412283
PP_090242	NA	470889104	NA	NA	NA	NA	NA	NA	NA	NA	NA	40	1203236	961657	1535142	931418	1122280	1047426	1623274	947463	1558170	707970	1242873	899768	1277040	892089	985464	1219974	1104971	1538258	952972	1351390	952306	959936	935339	1287093	849430
PP_090619	NA	4739557656	NA	NA	NA	NA	NA	NA	NA	NA	NA	38	784181	457173	1051011	530078	791672	582650	857850	540665	NA	301765	1014895	526965	1085859	349001	636377	358188	550623	1616378	589990	1367793	465006	667775	418135	1071740	362992
PP_090624	NA	4740111921	NA	NA	NA	NA	NA	NA	NA	NA	NA	38	971177	747114	403361	785257	865570	700457	779363	459090	NA	548084	812584	711399	1114032	566129	1053177	724679	736493	1019906	715032	1002494	843658	659955	595684	774277	678719
PP_090706	NA	4742868125	NA	NA	NA	NA	NA	NA	NA	NA	NA	40	942371	345448	1028619	709118	610901	536880	670607	680137	912965	614340	636996	606038	689032	749899	635672	488313	625599	540494	662362	469942	837496	571765	614485	784937	651375
PP_090736	NA	4748321165	NA	NA	NA	NA	NA	NA	NA	NA	NA	40	1120178	870639	674479	1116170	715922	917033	587312	992959	327580	1211244	1118272	833355	856086	907004	803590	1303917	1146315	674191	989450	634937	927702	731614	1071428	683249	785732
PP_090799	NA	4752234935	NA	NA	NA	NA	NA	NA	NA	NA	NA	40	609138	844262	519016	565269	1126510	639428	342737	853729	681369	993569	678455	668823	860538	921963	323781	806072	727628	363462	792045	673425	679719	604677	602341	736627	678329
PP_090963	NA	4769061084	NA	NA	NA	NA	NA	NA	NA	NA	NA	40	1481398	1041509	1857605	1124415	1318387	1136309	1992024	1014773	2276348	819424	1349782	939616	1467007	1053318	1212927	1332996	1263299	1918420	1123154	1630702	1018682	1117349	1020988	1599183	927523
PP_090988	NA	4771034063	NA	NA	NA	NA	NA	NA	NA	NA	NA	40	509267	550232	540930	987051	615604	580442	739459	777289	468612	473838	590857	636828	532509	597386	754925	436448	318449	509147	355137	827227	407531	654814	409889	615977	335152
PP_091063	NA	4781243832	NA	NA	NA	NA	NA	NA	NA	NA	NA	32	NA	422581	NA	562389	351440	648888	NA	622650	NA	597882	453649	545439	426309	728899	592569	631902	NA	506908	NA	559916	541680	476662	522535	NA	768089
PP_091110	NA	4782923583	NA	NA	NA	NA	NA	NA	NA	NA	NA	40	986405	651583	379146	435643	555218	654980	238865	1222717	264547	808438	1296801	987878	617852	1206010	692110	1305321	1218301	326141	1199831	606333	655129	1054888	1026925	803834	521580
PP_091111	NA	4782924248	NA	NA	NA	NA	NA	NA	NA	NA	NA	40	7298807	4954736	2874925	3705590	4566709	5630388	2562558	10408286	4115874	5921628	11195492	8589800	5629878	10126773	5149738	12118879	11186522	3752061	8010922	4241317	5457564	9394354	5282785	6062000	4348780
PP_091117	NA	4783286874	NA	NA	NA	NA	NA	NA	NA	NA	NA	39	751708	751395	1096426	696937	994484	685746	911560	606809	345016	975629	439359	449210	723075	497115	434858	531307	383768	522895	714126	464033	502434	380706	804202	634548	654890
PP_091376	NA	4803080828	NA	NA	NA	NA	NA	NA	NA	NA	NA	40	1800171	1572766	1368663	1371369	1358467	1361901	839635	1815669	867650	1341104	1830743	1727137	1403412	1729525	1133787	2156452	1928311	847880	2572023	1001907	1420079	1731101	1447313	996298	1229121
PP_091399	NA	480849608	NA	NA	NA	NA	NA	NA	NA	NA	NA	39	1293984	898451	1281075	1216255	1068815	987623	1175312	893707	NA	1031941	1235500	1055505	1088259	779938	1142352	1161182	1183423	1460262	878798	1032087	958816	1056924	969028	1392240	927428
PP_091647	NA	4823236623	NA	NA	NA	NA	NA	NA	NA	NA	NA	39	1886748	1926386	1325445	1423886	1444896	1713574	448514	1525685	NA	1306945	1311450	1367300	1418607	1736090	1030372	1764994	1779479	518209	1584592	830812	1132560	1228441	1224761	1046170	1401422
PP_091651	NA	48236015	NA	NA	NA	NA	NA	NA	NA	NA	NA	40	1631611	1461990	1909523	1310941	1507923	1535534	674336	1137563	847111	1340548	1606857	1415408	1551822	1574063	1150636	1226346	1693129	743661	1489731	1081880	1631610	1412199	1002026	1233740	1379781
PP_091933	NA	4850330459	NA	NA	NA	NA	NA	NA	NA	NA	NA	33	860729	848944	NA	1245834	580316	449041	NA	370405	NA	769651	675970	683221	986810	404219	1130741	539619	642613	389186	518693	823302	1127515	NA	392626	NA	468481
PP_092120	NA	4868666048	NA	NA	NA	NA	NA	NA	NA	NA	NA	40	2487918	2109454	3469669	2436810	2517968	2390451	3064451	1830859	4232689	2085167	2449428	2282597	2798989	1879113	2228057	2446433	2397575	3600143	2110053	2523647	1959289	2192756	2207252	3708209	2014480
PP_092552	NA	4899504763	NA	NA	NA	NA	NA	NA	NA	NA	NA	39	1321048	1245533	1463226	1474536	1728389	1438815	905889	1545677	NA	1238069	1707525	1530098	1708783	1227416	2254779	1415844	1702988	2280488	1229369	1358467	1180837	1381353	1334019	1427219	1294935
PP_092885	NA	4928450566	NA	NA	NA	NA	NA	NA	NA	NA	NA	31	649389	NA	1372330	NA	605844	173249	932053	73215	3391434	NA	NA	64118	537520	NA	403317	59204	556153	301277	378198	172717	251290	126447	210402	1332283	167616
PP_092887	NA	4928836316	NA	NA	NA	NA	NA	NA	NA	NA	NA	40	5879601	4409656	7327479	4790721	5312206	4719163	6996459	3749761	11782132	3829372	5461558	4143300	5963546	4095049	5167518	4761851	5438213	8440992	4176522	5709621	4179625	4507537	4301585	8028886	3879729
PP_093024	NA	4943235559	NA	NA	NA	NA	NA	NA	NA	NA	NA	38	3056778	2835078	2995960	2489952	2477875	2792027	265171	699524	NA	786502	669917	738196	773708	623663	561449	532975	570587	NA	1124163	432975	670689	614427	740999	441434	767414
PP_093025	NA	4943236084	NA	NA	NA	NA	NA	NA	NA	NA	NA	40	41158212	28873133	27437115	26396266	32609006	30341819	4174506	7663559	1390261	10258138	5268017	9509706	7911915	7653774	6612702	6011369	6404331	1509151	11615457	3768889	6880207	7381145	8103443	5746354	9969158
PP_093074	NA	4948420539	NA	NA	NA	NA	NA	NA	NA	NA	NA	34	1121901	NA	2325041	53195	910037	216154	1518442	91712	5193452	NA	635760	66460	816794	NA	764957	149932	935462	457272	628961	284292	350073	186718	325465	2175663	219185
PP_093247	NA	4963393423	NA	NA	NA	NA	NA	NA	NA	NA	NA	40	59650326	54554492	38882282	55379695	56778584	50410896	9472190	43167183	8614354	43402025	40702165	47666926	38078440	44941191	36707240	38807445	44457420	13155587	50026316	28513426	47480692	38734277	47683275	25565124	42369318
PP_093248	NA	4963396352	NA	NA	NA	NA	NA	NA	NA	NA	NA	40	601084236	450350422	459423907	437957034	462034141	401497840	153829760	363489541	164248646	346551309	346386240	367361764	367956323	445832580	280219375	347647364	351408641	157985621	468550280	245606560	374764989	313503229	371777558	257826333	373121636
PP_093279	NA	496838809	NA	NA	NA	NA	NA	NA	NA	NA	NA	32	714782	NA	1437691	NA	620214	165483	927474	78309	3299683	NA	396100	46267	599773	NA	585715	60600	566966	299090	450257	190659	285812	85926	175707	1331774	174519
PP_093297	NA	497057155	NA	NA	NA	NA	NA	NA	NA	NA	NA	36	NA	843326	120543	1092233	363288	517033	129950	943194	NA	851069	626557	774251	382879	1200841	380640	1253048	NA	471219	860567	499291	406678	592127	696435	314061	409172
PP_093446	NA	4989005196	NA	NA	NA	NA	NA	NA	NA	NA	NA	40	83074983	55448713	93487348	61053792	74254235	63425215	80743712	55514623	104634059	48908439	78134407	60344700	81495357	53901861	79131104	65293842	72528553	104867108	61863030	71627241	60406586	63971997	55741173	94413975	60133706
PP_093452	NA	4990322547	NA	NA	NA	NA	NA	NA	NA	NA	NA	40	5262775	168791	6684970	287647	3663684	1210432	5706018	398107	8868961	85071	3230254	337853	3897035	198356	3287609	454691	4296894	1246123	3117044	1090871	2027973	628837	1777803	5466216	1379495
PP_093644	NA	5010294368	NA	NA	NA	NA	NA	NA	NA	NA	NA	36	3202377	NA	4319673	201231	2414409	843528	3681762	255797	5473339	NA	2203068	218397	2579741	128733	2115597	277098	2691563	771861	1900875	666745	1231494	410371	1173179	3402409	973189
PP_093783	NA	5022923341	NA	NA	NA	NA	NA	NA	NA	NA	NA	40	1069232	850501	757969	794132	919501	1071814	268850	1090319	300513	756647	1148941	1063172	1015616	990676	751173	637783	1115534	420811	992479	623645	747559	994229	860791	845344	993765
PP_093784	NA	502292478	NA	NA	NA	NA	NA	NA	NA	NA	NA	40	9780396	8246455	6631089	6627332	7703605	8788896	3965502	9553432	3381000	7085729	11487801	10161752	7723596	9223552	6276493	7388992	10292175	4277479	9306289	5816576	8168477	9013776	8166118	7044595	7822210
PP_094029	NA	5048571046	NA	NA	NA	NA	NA	NA	NA	NA	NA	40	707998	215261	1047295	330413	1011727	358345	880639	358966	809514	246878	894026	337054	1236060	295924	822572	394944	445521	541797	537289	437041	740402	304004	640327	721970	535988
PP_094128	NA	5060866529	NA	NA	NA	NA	NA	NA	NA	NA	NA	37	411826	536175	NA	581059	561139	456744	333055	547558	NA	568264	1010569	601333	499304	541042	571832	669480	363088	515386	524960	501881	614398	527174	482693	251350	487088
PP_094357	NA	5083394301	NA	NA	NA	NA	NA	NA	NA	NA	NA	40	1187576	813444	843496	753126	871377	785761	331342	717649	258051	743854	466577	685668	641145	675640	531659	671717	560496	212281	935113	323469	443490	702720	768799	475875	631140
PP_094396	NA	5088560557	NA	NA	NA	NA	NA	NA	NA	NA	NA	39	1672481	1329582	1968536	1611855	1476559	1500963	1959166	1542889	NA	1215619	1862919	1480023	1819361	1505545	2026972	1954431	1463251	2147378	1230359	1649907	1311660	1566582	1403530	2164981	1386814
PP_094496	NA	5099226632	NA	NA	NA	NA	NA	NA	NA	NA	NA	37	4370440	NA	2413946	2795808	2558176	1963034	3809912	1355013	1525549	1191540	2930863	NA	4407949	1201264	4048007	1497462	2716742	3473393	1858840	3864841	2940899	1959379	1525038	3577780	1626004
PP_094569	NA	5103550105	NA	NA	NA	NA	NA	NA	NA	NA	NA	40	939853	824745	658218	445128	440367	648354	321039	404053	214336	1207184	394555	503457	426130	439964	313659	295904	446793	260987	858065	292290	566553	382487	639236	568393	385529
PP_094719	NA	5120211082	NA	NA	NA	NA	NA	NA	NA	NA	NA	38	248860	693937	64353	770780	184347	428292	124767	580929	NA	825682	554995	617422	256343	1010972	224557	771507	348226	335762	598167	349364	376182	434951	497075	152587	456412
PP_094729	NA	5121010963	NA	NA	NA	NA	NA	NA	NA	NA	NA	36	287482	316844	232237	464274	278067	396279	1227528	1195604	NA	142978	2495573	247877	800039	191434	545788	NA	516780	NA	223371	374915	373350	1423632	320598	991309	354568
PP_094757	NA	5123342072	NA	NA	NA	NA	NA	NA	NA	NA	NA	40	1145625	717161	975844	704307	1076571	963953	202543	801314	174165	629471	595118	650731	733453	585823	676226	669697	702305	216034	728038	366254	635333	605859	687091	491032	666332
PP_094762	NA	5125774925	NA	NA	NA	NA	NA	NA	NA	NA	NA	40	974289	458377	350807	401430	775732	554079	443112	884736	1539881	729505	552894	659582	658137	1049876	572670	1189106	801419	893877	557708	800945	953185	813704	716776	841422	846130
PP_094793	NA	5129117955	NA	NA	NA	NA	NA	NA	NA	NA	NA	40	765787	455789	325110	286902	664882	389285	424073	748320	1318093	591983	458040	529991	576007	947460	341452	1004765	670232	736364	452340	722139	776349	626533	686186	714010	692566
PP_094804	NA	5130292925	NA	NA	NA	NA	NA	NA	NA	NA	NA	37	304165	1233582	NA	1677787	412268	852230	326524	1092649	NA	1453559	1032298	1301720	383665	2123297	549509	1496315	571509	553298	858910	675145	746276	987830	917669	225062	850309
PP_094878	NA	5140363723	NA	NA	NA	NA	NA	NA	NA	NA	NA	30	906202	965790	798830	817323	430310	350589	1126699	329119	970562	476806	545797	259979	491213	598488	NA	313803	505946	NA	638231	309150	216952	NA	169467	NA	155691
PP_094931	NA	5148744501	NA	NA	NA	NA	NA	NA	NA	NA	NA	40	7725189	5194544	7977750	5624700	5725089	5134105	10560334	4825317	4499081	4324296	7047574	5192918	5671804	6250308	5535720	5514863	6100150	7855825	6165711	5234735	4547586	5387482	5020262	5365836	4502231
PP_094999	NA	51531268	NA	NA	NA	NA	NA	NA	NA	NA	NA	40	8876806	8973562	7635231	8273096	7334531	7307329	2209287	6394690	1927391	7023074	6329095	7718911	6490632	7848001	5130866	6079404	6248546	3066621	6923215	5490421	7052439	6215913	6043069	5711357	6179134
PP_095015	NA	5158144474	NA	NA	NA	NA	NA	NA	NA	NA	NA	40	4588613	4759018	3966394	4434785	4022983	3871173	1151212	3475040	1131577	3992940	3108217	4372777	3473159	4310106	2819129	3314105	3441402	1614765	3561324	3044036	3704186	3453041	3274012	3148579	3278888
PP_095313	NA	5183236239	NA	NA	NA	NA	NA	NA	NA	NA	NA	39	1730040	1508301	1223843	982085	1222894	1550806	247550	1172265	253250	892784	1265409	979992	897086	1204441	642654	1569350	967238	292519	1276360	497295	664371	964088	799877	NA	725322
PP_095314	NA	5183237024	NA	NA	NA	NA	NA	NA	NA	NA	NA	40	4758949	3484252	2886881	2719623	2951547	3263728	619262	2837229	929541	3028767	2457214	2675594	2260582	2771751	2180356	3714013	3849912	777145	2457253	1562750	2597162	2676208	3019766	2009251	2317168
PP_095316	NA	5183212872	NA	NA	NA	NA	NA	NA	NA	NA	NA	39	556060	884044	399572	795052	665763	663598	126195	574240	NA	699074	488880	666437	469638	660447	382043	512865	463535	211657	560442	410835	576544	633986	570415	390066	502953
PP_095317	NA	5183211751	NA	NA	NA	NA	NA	NA	NA	NA	NA	40	9900120	10349290	7163342	9554958	8623244	8672401	3431451	7675225	2440385	7438445	5429471	7892068	6700841	9481484	5641691	7645593	5859130	3386707	7571681	5966515	6884207	7443103	7057228	5815056	7787814
PP_095485	NA	5202739162	NA	NA	NA	NA	NA	NA	NA	NA	NA	40	310294	352287	434552	518111	333776	475156	156521	533030	303606	650106	488242	828649	611161	522312	256597	224556	181243	1323073	299375	1102112	725986	652748	490323	1006274	560553
PP_095491	NA	5203392922	NA	NA	NA	NA	NA	NA	NA	NA	NA	40	31568716	29606760	22674556	24857836	26551034	30707687	5866534	45817342	6436352	36027795	33911395	34231625	27745895	40886945	26975303	33285238	41160432	8420885	39030680	20115519	30190754	33836701	28925812	27138881	29327973
PP_095492	NA	5203396016	NA	NA	NA	NA	NA	NA	NA	NA	NA	40	341092067	264414479	194523419	208110776	227827816	284905945	87654193	339084308	103455503	327891093	294329943	305124258	243523244	324913268	253854397	350698560	379018874	108603549	342114857	178618559	254294532	293116369	240279684	271746218	246707958
PP_095653	NA	522354945	NA	NA	NA	NA	NA	NA	NA	NA	NA	40	15045950	15043435	12715940	9054671	11546903	12085744	2657423	8681492	2017676	7849574	6193416	9995549	6482575	8293791	6661601	6269653	7893797	2173038	8759375	4942975	8125023	7080891	7855539	5770187	8795705
PP_095654	NA	5223552359	NA	NA	NA	NA	NA	NA	NA	NA	NA	40	119132683	112611998	143205956	107592869	121339266	121267713	39962598	68656416	33832926	73479513	44665170	91125326	69606020	82203716	77047293	75778694	75083123	27750112	93335279	37583477	84936465	76405588	84543652	60980782	77118381
PP_095671	NA	5227989157	NA	NA	NA	NA	NA	NA	NA	NA	NA	40	1293996	1189225	1053519	1287645	1486239	1332465	441696	1124195	292612	1222675	987307	1149973	1136714	1262967	770781	972354	857424	475793	1163329	762366	1166565	937004	1180626	794468	1337324
PP_095758	NA	523298905	NA	NA	NA	NA	NA	NA	NA	NA	NA	40	4864951	5545219	3181078	7327690	7433472	7922708	2468970	6273301	896245	7755789	2937119	5042148	5124174	4828041	2693967	5697306	3566431	2225041	3842842	4891761	4710258	4470167	5570504	3142446	7956319
PP_095783	NA	5238003968	NA	NA	NA	NA	NA	NA	NA	NA	NA	40	2570139	2938346	1682982	4651874	4164804	4379037	1369417	3588338	495997	3868322	1667586	2815549	2758272	2428291	1651358	3022647	1727681	1145556	2179278	2327179	2467789	2249593	2997124	1571325	4284046
PP_095808	NA	524094558	NA	NA	NA	NA	NA	NA	NA	NA	NA	37	824522	976585	NA	1156868	676326	627655	541419	526175	NA	828901	907695	674833	906772	708855	918542	727155	772785	535793	607114	793673	894279	507242	644678	365661	633819
PP_095859	NA	5242991829	NA	NA	NA	NA	NA	NA	NA	NA	NA	40	13935273	11960716	11407700	11930251	12032050	11673671	3341582	10218034	2801498	10250963	9466237	10818085	9744171	11585476	7342224	9704552	9835686	3695806	11266052	7233881	10179462	8907583	9980500	7434959	10216451
PP_095889	NA	5248006726	NA	NA	NA	NA	NA	NA	NA	NA	NA	40	7797040	6329896	5975856	6446753	6387765	5627467	1495418	5056059	1562996	5135174	4835195	5440220	4804374	6345327	3671286	5098518	5133326	2065144	5890269	3729750	5651743	4741374	4981753	3716107	5290427
PP_096158	NA	5262923011	NA	NA	NA	NA	NA	NA	NA	NA	NA	40	828987	713666	692703	561391	642915	769542	228654	756026	334336	525376	909667	666792	744044	769314	427007	463524	828106	284043	572560	452304	716557	740808	707345	577139	690595
PP_096159	NA	5262923353	NA	NA	NA	NA	NA	NA	NA	NA	NA	40	8781277	6996770	6422892	5340301	6437850	8087099	2993313	6709447	2794583	5363363	8235957	7454123	7747895	7256281	4913584	4556391	8241337	3480396	5513891	4099102	6483989	7716196	6801166	5827974	7641011
PP_096264	NA	5270824138	NA	NA	NA	NA	NA	NA	NA	NA	NA	40	1620899	976417	1793482	1308505	1974451	1134717	1791273	1735794	1761894	911421	1982637	1153951	1774573	1253039	2042994	1715108	1256123	1149126	1346235	1692759	1493396	1073559	1173166	1900724	1262214
PP_096377	NA	5279270786	NA	NA	NA	NA	NA	NA	NA	NA	NA	40	1156970	1054589	1406061	1286713	1049883	1164865	1090234	894180	470595	1093660	1368721	1233814	1645444	1017889	1408049	1420116	1222336	1805929	1232597	1188776	1307131	997187	1149758	1016468	1179229
PP_096642	NA	530977038	NA	NA	NA	NA	NA	NA	NA	NA	NA	38	2316681	NA	3162036	1552800	2220691	1697922	2754009	1286685	NA	1024907	2135925	1429411	2108892	1251756	1573393	1726774	1484039	3001849	1579844	2013995	1668860	1585054	1595411	2804955	1520491
PP_096646	NA	5310129998	NA	NA	NA	NA	NA	NA	NA	NA	NA	40	2378607	2140301	1816909	2603211	2476153	2061016	1437453	1856234	1559148	1475142	1744631	1698708	1499473	2002347	2773655	1390047	2083636	1843760	1604982	1467421	1516700	1674422	1368509	1317057	988677
PP_096837	NA	5328595901	NA	NA	NA	NA	NA	NA	NA	NA	NA	40	845196	532453	816759	620980	740937	580737	839730	511308	707406	508092	749756	592970	754501	485805	631673	726742	681674	932450	583464	814363	568933	540297	508350	734966	453797
PP_096838	NA	5328943564	NA	NA	NA	NA	NA	NA	NA	NA	NA	40	6012386	4241274	6769159	4753969	5561723	5121922	5012602	4367011	8571912	3786410	6077376	4678075	6217936	3885546	6560949	5516769	5576401	7385181	4746200	5461350	4958971	5070349	4274591	7782369	5012574
PP_096948	NA	5333962561	NA	NA	NA	NA	NA	NA	NA	NA	NA	40	925227	802038	1189826	795631	924641	944296	775157	703618	1445994	668292	943017	811286	1075766	572219	1055314	990601	802967	1264301	828563	959499	897300	837407	789506	1385417	972586
PP_097054	NA	5342954355	NA	NA	NA	NA	NA	NA	NA	NA	NA	40	853249	1065408	683926	1165091	779490	890482	421358	843113	268528	793429	620794	810313	697547	1025553	555987	988132	639467	403201	716016	727787	612035	910991	773065	792562	919103
PP_097568	NA	5388762992	NA	NA	NA	NA	NA	NA	NA	NA	NA	40	1003531	830541	1176226	812908	870439	825465	1250235	687139	1368779	594756	950752	749531	954283	642773	763073	984891	888791	1304210	809551	963584	762981	844479	723492	1122842	585647
PP_097646	NA	5393127805	NA	NA	NA	NA	NA	NA	NA	NA	NA	40	3099024	3707043	2025138	3019520	2376813	3438727	814874	4230425	869938	4090295	3147942	3654276	2921050	4565363	2806538	5134865	4097378	1173414	3793545	2112703	3102936	4220274	3663388	4065063	2820160
PP_097666	NA	5398146476	NA	NA	NA	NA	NA	NA	NA	NA	NA	40	2083802	2512335	1141760	1989228	1304894	1951799	543227	2756420	299214	2467920	1888739	2203702	1685432	2448206	1523831	2977264	2218300	873020	2239512	1363913	1478802	2305598	2054333	2310442	1808407
PP_097676	NA	5399772728	NA	NA	NA	NA	NA	NA	NA	NA	NA	40	662178	529647	522932	808729	720268	497766	510806	789911	256138	507696	648938	595509	577630	565003	881900	527657	589024	720823	646508	806130	684918	608211	452668	611420	454310
PP_097729	NA	5403207618	NA	NA	NA	NA	NA	NA	NA	NA	NA	40	1001502	1069675	832904	759463	638541	805217	291736	764895	158369	929112	415634	826090	448348	535626	566712	216260	408127	153505	818796	415202	723807	704656	676829	512833	576083
PP_097775	NA	540881487	NA	NA	NA	NA	NA	NA	NA	NA	NA	32	1397783	950190	1287759	1012601	1136783	945600	1449639	869127	NA	665093	1118051	933069	1065307	1027828	993952	1152525	1230747	1418035	1089534	NA	792591	926159	928273	NA	949013
PP_097846	NA	5413280729	NA	NA	NA	NA	NA	NA	NA	NA	NA	40	2114539	3174452	2342839	2100399	1787593	2042121	485958	1260510	197023	1340109	567625	1529656	1018414	1469806	980208	1120630	771923	311102	1562551	542685	1015779	1109607	1124352	652341	1142222
PP_097869	NA	5418297841	NA	NA	NA	NA	NA	NA	NA	NA	NA	40	1395550	1729419	1187107	1291063	1136930	1147554	299792	738464	121734	856483	403533	889440	628055	847843	513386	605456	426043	182473	861690	256585	675814	607311	801060	471578	607542
PP_097878	NA	5419985559	NA	NA	NA	NA	NA	NA	NA	NA	NA	36	NA	560178	NA	651689	731040	561299	700413	378834	NA	473248	622922	659413	901906	424745	832937	625587	650452	900754	627844	909517	710972	574749	482635	780220	578866
PP_097931	NA	5423235583	NA	NA	NA	NA	NA	NA	NA	NA	NA	40	6516189	4776301	4085796	4138845	4367218	4966434	551942	2027742	389089	1966228	1360611	1919313	1305407	1447222	1329395	1240341	1246785	254468	2075854	1083806	1612754	1870800	1649238	1402783	1630392
PP_097933	NA	5423213389	NA	NA	NA	NA	NA	NA	NA	NA	NA	40	4491134	4902595	2776157	3899564	3570889	4810476	1319301	5934618	1120949	6061576	4710259	5436338	3553059	5850511	4043559	6132400	5615637	2024982	5957584	3906433	4096276	5454229	4707454	4872707	4213329
PP_098068	NA	5437528082	NA	NA	NA	NA	NA	NA	NA	NA	NA	40	621602	1245427	616521	881593	1469476	860474	447921	1051281	860044	1349527	878716	951302	1067717	1213522	456558	1256627	967468	567667	963441	996012	822169	786658	818139	1023721	921214
PP_098116	NA	5442542255	NA	NA	NA	NA	NA	NA	NA	NA	NA	40	351530	639804	342147	447991	725950	444369	243210	570586	424668	746505	463086	483843	564281	637075	231705	655161	519573	274819	519015	542924	407319	413366	412660	532326	498801
PP_098136	NA	5443391832	NA	NA	NA	NA	NA	NA	NA	NA	NA	40	11816102	8046315	8466520	6394510	6949162	7623832	3167952	10837936	2259127	11900266	8208591	12303256	10763239	10360929	9309692	7043550	9014223	3004387	12901037	6278866	11017985	11602037	11249847	7959660	11769987
PP_098137	NA	5443392469	NA	NA	NA	NA	NA	NA	NA	NA	NA	40	164047944	105752022	102832131	75638841	98987478	102011544	44026980	125552155	36307869	142386656	109079046	148994195	138478246	121891686	138653819	93056637	124807642	38103991	144958851	85158303	155352486	121971999	136469965	85255132	139503964
PP_098138	NA	544336776	NA	NA	NA	NA	NA	NA	NA	NA	NA	40	2786613	3532145	3091012	3294825	2964172	3215405	944912	2013289	480475	2154061	1022522	2993373	1430458	1267681	1280543	1692605	1303103	685281	1823760	1042045	1209754	4991914	1804222	1589035	1670763
PP_098170	NA	5448932927	NA	NA	NA	NA	NA	NA	NA	NA	NA	40	1418283	988497	1686019	956887	1127864	1062931	1868807	833528	2257087	745987	1303813	816797	1293443	901229	1081217	1183606	1057631	1913582	1100576	1379155	892552	1030527	900168	1476106	824325
PP_098267	NA	5463565164	NA	NA	NA	NA	NA	NA	NA	NA	NA	40	2214708	1327982	1757043	1144801	1400239	1658188	444779	950782	315111	1154482	633095	1330221	821074	919142	1038146	308962	782263	231436	1004088	724404	1211560	1352730	1053332	746691	866147
PP_098268	NA	5463548557	NA	NA	NA	NA	NA	NA	NA	NA	NA	40	37657302	28256649	29292154	20663768	27656501	23762620	8096960	20088387	5688781	20903325	10375414	21223569	16095423	19608626	15866010	7016880	11700420	3359454	25891167	10341715	23452613	17627650	19922163	10887975	19105686
PP_098269	NA	5463550988	NA	NA	NA	NA	NA	NA	NA	NA	NA	39	3656140	2854168	3233101	2552618	3000160	1556534	580093	332265	139016	468778	207993	645684	363136	266831	413432	233257	210059	NA	779996	254301	469330	409709	525864	294147	481501
PP_098298	NA	5467969775	NA	NA	NA	NA	NA	NA	NA	NA	NA	38	669018	726101	434573	496395	602673	588548	NA	929775	NA	743356	650469	652363	522510	787490	601392	1009031	519688	157979	644721	349390	723815	761395	685429	640026	690336
PP_098356	NA	5472986183	NA	NA	NA	NA	NA	NA	NA	NA	NA	40	1735095	1953248	732727	2052166	2399492	2560725	706544	3207513	333430	3855006	1391732	2210133	1580079	2080907	1229620	3292591	2201112	659726	1347223	1753182	2607596	2909926	2249480	1367941	3196193
PP_098375	NA	5478007374	NA	NA	NA	NA	NA	NA	NA	NA	NA	38	1151242	1199801	469627	1041072	1230558	1639578	353001	1643641	NA	1962300	NA	1180663	1029579	1270349	660961	1941385	1145155	231818	707476	962730	1341952	1422454	1157206	810668	1753624
PP_098432	NA	5482991958	NA	NA	NA	NA	NA	NA	NA	NA	NA	40	4850195	4242622	2606210	3620632	3220910	4363446	856882	5846122	901873	5254877	4068517	4660933	3242128	5540155	3595302	6575627	5835985	1098616	5653401	2631158	4093654	5372531	4438001	4467305	3761040
PP_098436	NA	5483074916	NA	NA	NA	NA	NA	NA	NA	NA	NA	37	663775	626220	424128	837476	784261	898679	192143	693854	NA	961535	189758	657443	417208	309506	299847	207562	198435	NA	432082	389410	756717	361151	646028	236865	829217
PP_098463	NA	5488007692	NA	NA	NA	NA	NA	NA	NA	NA	NA	40	2516554	2512302	1573399	2051339	1872235	2423161	481346	3182627	636161	2818744	2506734	2387767	2152257	3335391	1823762	3930863	3060428	730461	3107144	1535830	2198451	2791402	2734071	2769749	2071282
PP_098468	NA	548836689	NA	NA	NA	NA	NA	NA	NA	NA	NA	39	1066711	751156	1126920	1064297	915630	828790	1007800	765358	NA	909143	963616	841099	974965	712698	897536	1010128	1027723	1172588	774508	897162	883266	866552	942999	1174101	728443
PP_098477	NA	5489509249	NA	NA	NA	NA	NA	NA	NA	NA	NA	40	712027	698621	634936	813051	971254	721696	399094	705554	616790	543233	538880	631371	505569	558039	1113230	595424	697732	609821	574764	492410	570786	641191	490957	457316	392187
PP_098550	NA	5493074173	NA	NA	NA	NA	NA	NA	NA	NA	NA	39	1440279	1392734	1227189	1093865	1299432	1328310	387837	824588	NA	1124069	593049	1237116	755892	972424	794394	417920	608815	173383	1061051	594106	1048929	862223	798604	626022	1068480
PP_098551	NA	5493142609	NA	NA	NA	NA	NA	NA	NA	NA	NA	39	1392109	1964067	926124	1195369	1873937	2352693	567549	986428	NA	1961290	348218	1555825	738969	873072	636320	939370	430537	181376	603172	514052	974194	1090943	1270805	486103	1364004
PP_098574	NA	5498089953	NA	NA	NA	NA	NA	NA	NA	NA	NA	38	906865	876372	677537	NA	894970	701353	211775	618397	124750	689250	226612	634149	410586	453313	421911	246880	312710	105576	634225	281663	717665	462419	577662	290735	530961
PP_098575	NA	5498157879	NA	NA	NA	NA	NA	NA	NA	NA	NA	39	903755	1071391	505474	745535	1060348	1445316	315267	592488	NA	1054019	201677	830038	520821	518676	346957	487767	214597	120537	372829	281818	537927	628007	861991	348184	806688
PP_098599	NA	5500983643	NA	NA	NA	NA	NA	NA	NA	NA	NA	40	809911	467337	1076186	447258	581950	568602	746705	419561	829732	376630	698455	493643	662808	377236	644469	382884	557794	799573	582905	665715	506686	458270	492336	792730	424813
PP_098637	NA	5503146481	NA	NA	NA	NA	NA	NA	NA	NA	NA	39	3629541	4288849	3454781	3299948	3071399	3154364	713886	1836481	257233	2061244	905029	2241815	1479945	2200955	1134434	1619974	1172904	235799	2272844	696324	1639972	1733772	1738158	1063783	1643099
PP_098674	NA	5508161245	NA	NA	NA	NA	NA	NA	NA	NA	NA	39	1895274	2326692	1994717	1799954	1839804	1973777	385037	949012	154159	1141176	580529	1288989	696134	1275473	683067	811949	744200	148704	1390085	452991	924851	935936	1054274	597602	992269
PP_098738	NA	5512587003	NA	NA	NA	NA	NA	NA	NA	NA	NA	39	424160	508925	304947	844828	857894	788902	469380	690892	NA	768870	426939	548128	599504	482299	385476	731304	343198	337757	486833	628397	455017	502126	675504	433859	854448
PP_098747	NA	5513125033	NA	NA	NA	NA	NA	NA	NA	NA	NA	37	2738171	2703694	2024339	2013462	1942907	2152219	832417	NA	533732	3067310	NA	3196228	2798013	2917623	2661479	NA	2105605	689844	2852114	1799588	2886020	2935861	2586539	2220394	2246308
PP_098802	NA	5517983516	NA	NA	NA	NA	NA	NA	NA	NA	NA	38	393475	2328597	308143	954758	1729776	2322538	NA	3941855	NA	4641415	803990	3553208	660324	3975081	83778	1460024	709997	72656	2286500	1324305	2395443	1972546	3078520	353015	2227264
PP_098804	NA	5518142774	NA	NA	NA	NA	NA	NA	NA	NA	NA	40	1805734	1687003	1122986	1262118	1255516	1265509	474152	1652690	324009	1805497	1301853	1732192	1873941	1643287	1485020	1374775	1383509	384257	1554148	1293049	1666673	1831409	1717310	1152799	1367198
PP_098818	NA	5520490768	NA	NA	NA	NA	NA	NA	NA	NA	NA	37	463190	3032235	394704	1239625	2111465	3302899	NA	5269239	NA	6115471	1001632	4497355	977600	4898734	116884	2107153	935316	NA	2991890	1619569	2736571	2622595	3669244	454466	2521495
PP_098868	NA	5522577674	NA	NA	NA	NA	NA	NA	NA	NA	NA	33	747961	687552	708254	846285	NA	809587	NA	NA	354226	NA	678929	683909	860772	733332	539817	741689	569022	445719	621733	745785	597510	677045	726235	674251	NA
PP_098882	NA	552299782	NA	NA	NA	NA	NA	NA	NA	NA	NA	37	306935	2024139	246776	834718	1376860	2120060	NA	3249065	NA	3937948	627612	3074962	631001	3224867	75402	1247856	686802	NA	1972016	1030686	1831536	1793190	2347707	306632	1689877
PP_098901	NA	5525503567	NA	NA	NA	NA	NA	NA	NA	NA	NA	36	138506	914189	124296	393286	622799	923432	NA	1582508	NA	1675248	305160	1357857	296021	1400453	NA	597718	250619	NA	832290	488734	944091	779984	1150715	153269	789606
PP_099133	NA	5548537723	NA	NA	NA	NA	NA	NA	NA	NA	NA	40	1931937	1513981	2332114	1765841	1821786	1568716	2343685	1330538	3234866	1422994	1884165	1840329	1987202	1283151	1708837	1908927	1818529	2597617	1486401	1745828	1533550	1573612	1588399	2580982	1419286
PP_099235	NA	5560922519	NA	NA	NA	NA	NA	NA	NA	NA	NA	38	153733	3474067	235241	2895012	765625	1371706	NA	2174565	NA	3538825	1020312	2303808	860632	2116951	475189	806452	197947	105559	378059	2222206	770832	1531622	848666	307609	909808
PP_099266	NA	5562927847	NA	NA	NA	NA	NA	NA	NA	NA	NA	38	232459	5259299	256156	4372461	1046546	2004654	NA	3004034	NA	5361002	1702369	3514760	1301290	2779903	672745	1416297	353828	140715	626620	3335339	1271863	2295034	1388707	496066	1453997
PP_099274	NA	5564932788	NA	NA	NA	NA	NA	NA	NA	NA	NA	38	167462	3988361	212036	3218345	792748	1581261	NA	2291545	NA	4035966	1114481	2729206	1154543	2593507	541899	1105164	235810	106578	503424	2486201	859421	1782811	1114358	310853	1091998
PP_099281	NA	5566936714	NA	NA	NA	NA	NA	NA	NA	NA	NA	37	99358	2194230	186362	1808928	460426	948713	NA	1229466	NA	2219802	641055	1549324	591166	1264267	301737	624196	150707	NA	229887	1307850	496617	890488	656053	229154	633680
PP_099313	NA	5569908612	NA	NA	NA	NA	NA	NA	NA	NA	NA	33	1511163	NA	1957262	NA	1031648	350248	1969180	104788	2796381	NA	1026328	64925	1149251	NA	1051829	172920	1382295	303605	911974	293040	499869	144068	538657	1989896	506998
PP_099425	NA	5579376444	NA	NA	NA	NA	NA	NA	NA	NA	NA	40	996346	1036375	987787	1316781	1367781	1191231	782146	1108074	401099	1070801	1794549	1229172	1286952	1114181	2082964	1038633	1266940	1590110	988424	1049719	1153116	1123942	972489	1141722	956099
PP_099463	NA	5582949824	NA	NA	NA	NA	NA	NA	NA	NA	NA	38	627819	631705	244578	515678	368735	613852	NA	727047	NA	700331	515451	714707	376764	642560	438911	684441	595046	226401	414116	556614	617376	686185	574741	617225	586310
PP_099503	NA	5589877898	NA	NA	NA	NA	NA	NA	NA	NA	NA	33	1512420	NA	2064742	NA	992446	269189	2009433	81939	2550348	NA	1010865	49325	1071046	NA	983540	120256	1440148	260470	831765	235999	533971	147025	405415	1746879	363101
PP_099551	NA	5592987091	NA	NA	NA	NA	NA	NA	NA	NA	NA	40	1731446	1868244	824798	1091933	1513944	1696479	384637	2729467	232160	2765977	874738	2079092	1662326	1254279	1306845	1812075	1409923	320293	1046950	1651959	1984518	2099030	2154084	866260	3275530
PP_099580	NA	5598005043	NA	NA	NA	NA	NA	NA	NA	NA	NA	39	910203	814839	509495	552892	839570	797896	208664	1263565	NA	1472300	496541	1188550	707902	735930	544177	969674	595426	162448	613225	887777	1130701	1016567	1392770	453760	2177452
PP_099638	NA	5602989012	NA	NA	NA	NA	NA	NA	NA	NA	NA	40	3744149	3154237	2240457	2540724	2248053	2941307	726867	3716766	512963	4161353	3132002	3882969	3474943	3383424	2988434	3307730	3206121	803673	3912852	2224585	3704201	3694875	3706726	2696613	3423976
PP_099672	NA	5608004494	NA	NA	NA	NA	NA	NA	NA	NA	NA	39	2098493	1891154	1337662	1336274	1359974	1656701	551520	2010746	284940	2188872	1623166	2088292	2110597	2153546	1720651	1885509	1741576	508668	2503913	1250905	2025479	1710204	2203475	1702510	NA
PP_099676	NA	5608708478	NA	NA	NA	NA	NA	NA	NA	NA	NA	40	4601860	3524370	5949969	3993750	4136791	3950275	6038979	3060283	10624788	3288825	4507601	3461580	4904492	3241585	4381310	4031334	4397506	6512545	3464769	4782620	3413438	4034129	3407283	6613105	3269564
PP_099757	NA	5616963649	NA	NA	NA	NA	NA	NA	NA	NA	NA	36	74711	3171965	NA	2678573	292250	979668	NA	1277760	NA	2300286	245527	1372927	293766	1348092	336306	372853	56782	150899	102026	2151977	394529	1011178	413390	210519	709146
PP_099772	NA	5618969213	NA	NA	NA	NA	NA	NA	NA	NA	NA	37	138305	4800092	81118	4270856	436575	1435013	NA	2023319	NA	3597465	308799	2241116	497473	2060424	474439	735574	76665	214754	223926	3320181	558557	1585513	659248	164014	999908
PP_099783	NA	5620974822	NA	NA	NA	NA	NA	NA	NA	NA	NA	35	134323	3722315	NA	3097423	408603	1127309	NA	1463690	NA	2899463	228247	1563666	386278	1632690	429557	522799	NA	188544	150271	2627769	426783	1263709	578802	162071	897534
PP_099820	NA	5622980842	NA	NA	NA	NA	NA	NA	NA	NA	NA	35	64917	2146651	NA	1742506	198530	696437	NA	767297	NA	1558202	131888	955773	195371	1027325	230791	280450	NA	94128	109241	1577627	256702	447780	319036	118016	436940
PP_099890	NA	5633131595	NA	NA	NA	NA	NA	NA	NA	NA	NA	29	1054624	NA	811066	854393	716285	980097	450700	877683	NA	1379051	NA	NA	1096297	NA	1054387	558650	870838	249080	1240684	551647	NA	NA	1107080	712692	NA
PP_099903	NA	5638138142	NA	NA	NA	NA	NA	NA	NA	NA	NA	39	845528	766976	517347	417489	456100	582371	263186	803623	NA	632091	486215	675182	696853	848201	575392	460183	613488	179286	696539	340912	640912	678849	606785	385015	532530
PP_099905	NA	5638793576	NA	NA	NA	NA	NA	NA	NA	NA	NA	39	1272767	916827	1578996	1044338	1147119	1153203	1491544	890921	NA	899078	1317000	805893	1443613	807369	1416650	1062361	1362848	2180339	896194	1341957	944018	1117648	962410	1901650	998004
PP_099945	NA	5642556931	NA	NA	NA	NA	NA	NA	NA	NA	NA	40	849628	939819	656192	959905	1429813	1265345	606054	956089	263327	1055411	673752	798094	958700	691217	852512	1232448	865629	585961	848408	924984	906453	737530	1069602	706097	1361830
PP_099977	NA	5647571227	NA	NA	NA	NA	NA	NA	NA	NA	NA	40	617001	458108	366819	575440	811512	772205	323294	633109	186129	715257	335430	678687	618645	386343	513461	791417	544169	339522	360697	518357	538304	442521	719465	449681	893608
PP_100037	NA	5652756619	NA	NA	NA	NA	NA	NA	NA	NA	NA	40	1522222	1058271	1386952	4600855	1061807	988691	658080	893522	746349	749761	1413832	1059842	1106338	1219511	1232263	1052608	1217637	680171	1056918	807108	1074741	1054345	912052	1180739	949035
PP_100064	NA	5657772032	NA	NA	NA	NA	NA	NA	NA	NA	NA	40	905495	662086	957901	681783	732368	617440	305273	657687	518527	511331	897013	719282	747521	645954	653462	665589	771618	382987	765164	576469	807302	641967	591893	724841	561238
PP_100135	NA	5663208746	NA	NA	NA	NA	NA	NA	NA	NA	NA	40	1624597	1917921	1334747	1432365	1379035	1940359	630489	2304293	400712	2661788	1602476	2826478	1802208	2188048	2105656	1529925	1813459	715966	1900361	1762417	2151224	2062514	2084812	1721933	2519738
PP_100169	NA	5668878075	NA	NA	NA	NA	NA	NA	NA	NA	NA	40	90011313	61848562	101298585	65851748	81001261	70613592	87778537	60779176	119058113	55676730	90139996	65117825	89598349	58216497	90575581	72705836	83490894	115223744	71296164	80185675	68671181	73493541	62458610	108893407	65488892
PP_100228	NA	5673894021	NA	NA	NA	NA	NA	NA	NA	NA	NA	40	3391444	2098831	3375869	2300030	2817809	2550446	2732347	2309868	4537310	2028065	3201927	2382720	3225457	2319453	3465363	2897465	3052000	4018078	2511819	2831955	2557162	2637050	2238896	3977014	2594048
PP_100340	NA	5683390997	NA	NA	NA	NA	NA	NA	NA	NA	NA	40	5560411	4090511	4061662	2683268	2896961	3953459	1037349	3347199	833741	3662002	3525961	4069916	4136337	3450183	2597804	2000115	3897022	1021220	3915525	1964013	3022703	4090808	3085904	2931669	3218125
PP_100341	NA	568339145	NA	NA	NA	NA	NA	NA	NA	NA	NA	40	60458956	48807296	35268087	33625911	29873662	47727914	14341350	49448915	12520745	42382249	50410889	54157909	40849879	46399998	31592666	29192135	49146986	13620219	52656029	23515769	44634068	44880546	43655916	31530360	42913226
PP_100537	NA	5703548525	NA	NA	NA	NA	NA	NA	NA	NA	NA	40	1920608	1630318	1005760	1175832	1319895	1540262	555230	1709847	547844	1575918	1675642	1694857	1522824	1572532	1297404	907490	1585203	428800	2091539	833223	1432203	1722761	1866376	1307252	1580489
PP_100539	NA	5703546891	NA	NA	NA	NA	NA	NA	NA	NA	NA	40	3543518	2829578	2475457	1706263	2064263	2290100	1036129	1807966	662400	2267681	936365	2314979	1925557	1588702	1693041	1359870	1282789	568558	2261785	825832	1274003	1848529	1837541	1156124	1722242
PP_100613	NA	5712990774	NA	NA	NA	NA	NA	NA	NA	NA	NA	38	677310	656267	255469	433964	549824	665236	161385	664149	NA	785272	355142	700182	602800	371789	512492	407243	429691	NA	479049	430955	729540	672996	762229	321691	1056952
PP_100680	NA	5722990098	NA	NA	NA	NA	NA	NA	NA	NA	NA	40	1566601	1394465	916804	833171	902999	1117182	305210	1353769	153183	1439982	1033866	1529971	1181853	1285581	1205263	885593	1122552	223224	1403439	745987	1380618	1348021	1291518	781980	1412220
PP_100688	NA	5723703859	NA	NA	NA	NA	NA	NA	NA	NA	NA	40	846527	917456	612832	655771	509924	595315	315633	571136	321517	769554	573359	727136	647034	674820	522998	439357	504302	236462	984357	298767	536250	744855	573328	450698	607029
PP_100706	NA	5728010317	NA	NA	NA	NA	NA	NA	NA	NA	NA	37	837781	709893	566380	510846	566864	800642	199681	706367	124936	851460	630184	813707	737595	628594	613421	475335	NA	NA	853770	428962	833628	687038	845803	541570	812845
PP_100819	NA	5742612692	NA	NA	NA	NA	NA	NA	NA	NA	NA	40	1544239	1020924	1596904	1344470	1218470	1189580	490527	937893	630474	885826	1370886	1131271	1415195	1075608	1203889	997519	1452609	516523	1444437	778068	1294921	1023345	980836	1093584	958696
PP_100852	NA	5747624588	NA	NA	NA	NA	NA	NA	NA	NA	NA	40	973850	616984	952992	781673	734827	631201	248527	578136	450749	558813	924199	687931	722669	782373	732451	694553	919270	292579	831116	488193	792319	688325	632891	668735	600259
PP_100857	NA	5748745008	NA	NA	NA	NA	NA	NA	NA	NA	NA	40	5057862	3500126	4896294	3469506	3610921	3488178	5628082	3126413	2994528	2544709	4792411	3238226	3685385	3639883	3920996	3541634	3963509	4897287	4017713	3504771	3062774	3963590	3503971	4187559	3540242
PP_100926	NA	5753765601	NA	NA	NA	NA	NA	NA	NA	NA	NA	40	945645	675801	676085	673583	701541	655365	1062765	580785	539060	497832	930703	573190	683963	631253	674535	658517	786853	881667	674701	603137	554292	745532	516591	684067	609807
PP_101020	NA	5768430908	NA	NA	NA	NA	NA	NA	NA	NA	NA	40	1328947	1012440	1561642	1344435	1255597	1271487	1672974	1214949	738278	1005338	1480197	1155373	1357559	1261753	1672496	1470612	1145400	1768456	964163	1405763	1024309	1314609	1087554	1751967	1080114
PP_101096	NA	5777634221	NA	NA	NA	NA	NA	NA	NA	NA	NA	40	1532491	2356731	1554847	1344463	2965163	946256	860363	2272079	1726404	2862601	1811942	1765308	1999529	2469790	711089	2849543	2132706	1104039	2083653	1779686	1424183	1690827	1614940	2059607	1973923
PP_101103	NA	5779096308	NA	NA	NA	NA	NA	NA	NA	NA	NA	40	3201349	1729124	2032372	2772531	1917349	1808388	2967437	856498	909152	900890	1951877	1288709	3527501	845601	3085448	1240252	1792917	2667741	1235837	3039984	2168387	1568807	1161772	2783898	1146381
PP_101127	NA	5782648272	NA	NA	NA	NA	NA	NA	NA	NA	NA	40	843002	1223937	828725	844213	1659595	998632	489140	1270156	1011425	1534881	1001425	989322	1246648	1425989	456656	1632592	1143332	686176	1175597	1034362	1059162	954303	931783	1201855	1053872
PP_101381	NA	5804467123	NA	NA	NA	NA	NA	NA	NA	NA	NA	36	149915	329743	163350	219682	315120	564261	NA	767865	NA	777026	224729	772680	194425	584958	NA	381271	139389	NA	456934	386936	632479	377806	561228	184338	507811
PP_101393	NA	580572053	NA	NA	NA	NA	NA	NA	NA	NA	NA	37	225752	1002758	192812	401143	875714	1302461	NA	1805539	NA	2113015	506940	1941610	568604	1674190	154562	643555	412717	NA	1255336	947074	2009980	1052941	1261063	361144	1165838
PP_101403	NA	5806971646	NA	NA	NA	NA	NA	NA	NA	NA	NA	37	285914	1305175	321343	507012	1187458	963473	NA	2198850	NA	2744517	752418	2755800	544054	2307442	130146	874786	438580	NA	1302208	1138584	2109338	1351196	2043656	551042	1557369
PP_101418	NA	5808226495	NA	NA	NA	NA	NA	NA	NA	NA	NA	37	203297	1153799	337724	637978	706375	1336698	NA	2054838	NA	2462317	662042	2390459	606595	2073476	114141	693874	398914	NA	1265982	917050	1889311	1176038	1423191	425047	1348401
PP_101428	NA	5809477954	NA	NA	NA	NA	NA	NA	NA	NA	NA	37	171941	619379	184471	309099	724331	780216	NA	1244735	NA	1687021	454188	1485696	443474	1339757	131553	482167	280752	NA	925547	629387	1030900	915634	1071768	316305	958101
PP_101439	NA	5810731659	NA	NA	NA	NA	NA	NA	NA	NA	NA	36	141372	399021	144679	232135	280398	418841	NA	783173	NA	955087	240774	872040	190483	705203	NA	220202	197598	NA	577871	459929	695983	436156	966360	206653	476571
PP_101477	NA	5814007528	NA	NA	NA	NA	NA	NA	NA	NA	NA	24	734552	734177	612637	NA	1093357	NA	NA	NA	NA	776686	NA	807664	1190673	NA	922013	945324	NA	1351039	774962	NA	790593	NA	677099	931870	NA
PP_101605	NA	5828616746	NA	NA	NA	NA	NA	NA	NA	NA	NA	40	8029467	4672066	7431258	5283825	5324063	4987786	10507738	4165250	4179045	3785599	6277057	4811903	5204396	5452938	5210631	4735785	5827876	7051155	5746121	5304909	4209317	5261040	4667379	5081865	4151233
PP_101611	NA	5829437415	NA	NA	NA	NA	NA	NA	NA	NA	NA	40	1069577	1058123	987263	1307312	1172445	991578	582214	940711	904515	754148	780746	876964	920670	824886	1460712	719535	1051300	1046170	833565	761360	693781	770824	628306	803128	578993
PP_101756	NA	5847711334	NA	NA	NA	NA	NA	NA	NA	NA	NA	40	476429	679231	435416	421234	796576	479013	250683	640889	569212	766435	570608	486726	604931	757841	224171	887879	659656	304118	620390	529301	480527	454191	468926	555529	515733
PP_101795	NA	5851870163	NA	NA	NA	NA	NA	NA	NA	NA	NA	39	4961512	571718	4699567	470963	2113375	1179612	6591358	1480016	3583071	NA	3595723	575096	3265741	390329	3328023	436518	1837436	2864405	1802552	2277277	848207	2002210	984345	5836337	1027529
PP_102133	NA	5892765543	NA	NA	NA	NA	NA	NA	NA	NA	NA	40	697388	623606	570114	592307	443411	438240	237218	600704	301945	495409	757544	572653	689568	808724	702313	867664	682917	364213	780532	412168	494491	761093	619575	895795	507377
PP_102154	NA	5897098464	NA	NA	NA	NA	NA	NA	NA	NA	NA	37	97885	1363089	105839	1321930	275919	659280	NA	839457	NA	1232010	331849	747597	344897	904215	195199	479252	119886	NA	162866	814996	265378	681626	272944	158887	255904
PP_102173	NA	589910287	NA	NA	NA	NA	NA	NA	NA	NA	NA	37	NA	2221460	179315	2085436	483388	858092	NA	1304793	NA	1992108	538218	1116875	450466	1333422	353248	758476	216817	83683	263267	1235944	399668	1032262	519306	189085	470477
PP_102193	NA	5901110743	NA	NA	NA	NA	NA	NA	NA	NA	NA	37	125204	1762892	168421	1770681	374003	765328	NA	1054869	NA	1649002	495775	955925	395405	1136364	254325	599584	220664	NA	184865	980220	348882	789014	408351	224957	404127
PP_102216	NA	5903210686	NA	NA	NA	NA	NA	NA	NA	NA	NA	40	713050	1005390	441603	534554	528497	880298	206408	801321	138443	855490	847535	1103327	527155	782182	370576	481986	617004	224095	799926	433424	662583	803900	630211	530434	683504
PP_102615	NA	5948638172	NA	NA	NA	NA	NA	NA	NA	NA	NA	40	648876	592107	848597	653303	560787	709377	961111	481509	1499831	570100	722581	693731	663975	469991	640624	576007	735065	1199449	592854	766497	523312	522885	554696	1101025	531334
PP_102713	NA	595914456	NA	NA	NA	NA	NA	NA	NA	NA	NA	39	1378280	1196900	1285547	1264401	1213986	1337573	1127677	944187	NA	1307645	1624291	1229130	1732510	1033699	1716410	1660871	1341831	1980752	1226383	1418560	1217195	1099916	1265500	1293998	1345059
PP_102738	NA	5962640156	NA	NA	NA	NA	NA	NA	NA	NA	NA	40	504784	485447	394720	703537	896550	776304	611314	482029	275307	735652	414996	437752	597834	483759	488011	935244	381081	446013	386386	689347	490610	567170	672234	478045	861072
PP_102838	NA	5978725161	NA	NA	NA	NA	NA	NA	NA	NA	NA	38	1965080	1276337	2259965	1636783	1688691	1492821	2185802	1200093	NA	1411430	1882458	1283697	1988557	1330607	1853845	1632895	1847938	2978740	1340471	2024410	1425767	1528392	1378457	2734133	1364030
PP_102866	NA	5982610779	NA	NA	NA	NA	NA	NA	NA	NA	NA	40	931101	619237	676424	571936	582467	612928	275319	825863	267154	639916	763556	561851	728563	686596	602440	938388	884715	273423	893122	515182	648318	735527	885954	976915	611750
PP_102868	NA	5982637566	NA	NA	NA	NA	NA	NA	NA	NA	NA	32	860990	700295	827247	819178	NA	NA	NA	694123	483006	NA	771386	651172	807375	812496	662552	NA	668943	508379	851029	NA	611235	676329	753911	767963	NA
PP_102917	NA	5989641193	NA	NA	NA	NA	NA	NA	NA	NA	NA	38	1357310	814900	2269397	1107646	1756397	1269287	2020838	1096271	NA	671210	1730451	1102164	1777173	844521	1282384	1422091	1063753	2091453	1209058	1801580	789110	1041841	1498878	2608123	1077769
PP_102922	NA	5989999933	NA	NA	NA	NA	NA	NA	NA	NA	NA	40	2028596	1872998	1463275	1975992	2094304	1800427	1130772	1579071	1460547	1205804	1531411	1385743	1244485	1615342	2422742	1189808	1719648	1641190	1438506	1365387	1307652	1392147	1149127	1243526	940570
PP_102970	NA	5996141759	NA	NA	NA	NA	NA	NA	NA	NA	NA	40	17393543	4961834	897349	2907647	2209496	6809335	17992765	7592511	7388166	5813050	4143434	6239599	6867307	12734071	3378337	1555836	3391825	13297723	6706676	3412246	9565906	7946939	5894098	3494634	8761548
PP_102993	NA	5999482274	NA	NA	NA	NA	NA	NA	NA	NA	NA	40	16433198	4516804	777809	2698827	2096835	6396990	16851929	6968126	6539748	5236147	3562499	5726588	6070136	11690798	3017881	1477080	2985151	11528678	6050387	3197826	8599140	7312310	5670852	3252820	8064771
PP_103036	NA	6002567155	NA	NA	NA	NA	NA	NA	NA	NA	NA	35	651022	448448	453236	400198	555888	558199	276863	574526	NA	553007	549800	580442	714503	535108	455011	NA	567696	245763	458217	489350	630040	545196	649239	NA	783963
PP_103039	NA	6002822182	NA	NA	NA	NA	NA	NA	NA	NA	NA	40	8591016	2285397	404188	1265145	1007809	3137843	8519963	3354821	3291324	2531753	1820074	2728492	2987657	5854992	1655748	711798	1554384	6060947	2957416	1565084	4399200	3426300	2759035	1534524	3966552
PP_103087	NA	6008812504	NA	NA	NA	NA	NA	NA	NA	NA	NA	40	24745490	17532590	27150527	18060457	22879005	19926458	20961712	17240946	35691802	15729886	25170688	19231543	26528366	15600139	26468835	21290105	24178646	31822743	19181952	23055492	19987746	20836297	17769135	33722187	19640982
PP_103137	NA	6013828527	NA	NA	NA	NA	NA	NA	NA	NA	NA	40	4900426	3202690	5153706	3303420	4050017	3641562	3921503	3176973	6886026	3053072	4890842	3648655	5012769	2842675	5098801	4183820	4024302	6110109	3643655	4216643	3809649	3753661	3281019	6156310	3780737
PP_103149	NA	6016069422	NA	NA	NA	NA	NA	NA	NA	NA	NA	40	329552	373969	218050	345999	391054	412587	83961	650437	114167	434751	358226	398717	272249	1167219	265983	3275159	1502747	333672	316009	251599	257614	291213	452595	214398	381769
PP_103158	NA	6017492708	NA	NA	NA	NA	NA	NA	NA	NA	NA	40	657838	897179	448200	804106	727346	850584	158533	1006769	209003	997593	817320	802504	764159	1359242	527278	4275106	1753366	403996	889110	591161	872808	703400	919756	410819	939756
PP_103169	NA	6018333565	NA	NA	NA	NA	NA	NA	NA	NA	NA	36	195462	447143	140777	245818	387561	496194	NA	738913	NA	738010	154714	927063	175117	816212	NA	293508	175454	NA	358478	341963	454948	428385	583266	159214	418109
PP_103173	NA	6018920623	NA	NA	NA	NA	NA	NA	NA	NA	NA	40	1009750	1277902	532681	1031376	1001613	1115267	215615	1254358	216328	1192461	967423	983459	896228	1733001	752638	3257564	2088201	406440	1069515	840852	991649	1077980	1158332	451193	1152234
PP_103181	NA	6020352929	NA	NA	NA	NA	NA	NA	NA	NA	NA	40	686209	1171927	558127	886323	884285	1076814	573455	1000494	266189	1154949	1056772	872522	774235	1609353	754689	2321484	2034235	320817	942326	649836	875643	936568	894991	396998	1107087
PP_103199	NA	6021785037	NA	NA	NA	NA	NA	NA	NA	NA	NA	40	491301	728994	361582	670816	568541	720726	175418	686661	147601	670321	593065	527220	630006	1138815	505467	1254154	1430587	304515	597750	459946	568497	588454	668326	376156	650317
PP_103296	NA	6037509558	NA	NA	NA	NA	NA	NA	NA	NA	NA	40	785050	770576	513623	785143	599808	903002	157288	1079019	185429	1007252	1101149	824852	767304	1294264	635822	1776763	1055169	326069	786141	697661	1017775	832909	891086	445237	1058573
PP_103311	NA	6038942277	NA	NA	NA	NA	NA	NA	NA	NA	NA	40	1111129	1123918	535603	895370	1064143	1194232	183418	1477982	215745	1361209	1397760	1018962	904997	1757564	724028	2195218	1377648	431675	1073716	826317	1144546	961810	1036083	612738	1182771
PP_103327	NA	6040375023	NA	NA	NA	NA	NA	NA	NA	NA	NA	40	902827	1049458	486455	828179	889642	1128036	83175	1113227	207818	1088118	1041802	771036	846887	1459816	770064	1935152	1376791	298524	923562	757321	1005650	991954	1050845	580967	918930
PP_103339	NA	6041805737	NA	NA	NA	NA	NA	NA	NA	NA	NA	40	627290	645509	326665	604081	612032	652202	108709	885557	200045	658062	710093	648036	528306	952799	531287	1354893	979862	201177	557670	594547	662890	547431	647499	272274	826112
PP_103456	NA	6057533159	NA	NA	NA	NA	NA	NA	NA	NA	NA	40	584930	554245	299045	473873	545622	546069	157212	866988	113850	617971	694091	496766	483738	799845	316959	1569407	1203692	276275	542908	333132	556039	435055	636600	276383	610224
PP_103467	NA	6058589905	NA	NA	NA	NA	NA	NA	NA	NA	NA	33	556271	521174	NA	659069	NA	640312	1000551	570106	NA	532895	1300991	640716	NA	655531	NA	483239	658187	983842	570237	697925	587845	651465	646621	973271	619309
PP_103471	NA	6058965525	NA	NA	NA	NA	NA	NA	NA	NA	NA	40	645792	652711	345906	703260	686366	765186	158903	931027	125240	781971	766796	590222	499502	1163686	451988	1894098	1366452	276465	619833	471965	770961	496520	740193	374061	785026
PP_103484	NA	606039743	NA	NA	NA	NA	NA	NA	NA	NA	NA	40	592505	625353	347208	651654	494409	712139	167621	942532	127181	665019	780643	569742	413191	988877	394032	1777555	1414397	255151	492802	377762	727420	470068	560321	342426	574908
PP_103543	NA	6063920025	NA	NA	NA	NA	NA	NA	NA	NA	NA	17	1496628	NA	NA	NA	NA	NA	1596894	NA	NA	NA	636516	479060	1471743	NA	NA	NA	1101189	NA	NA	NA	1148399	NA	NA	1361008	500102
PP_103580	NA	6068630689	NA	NA	NA	NA	NA	NA	NA	NA	NA	32	920982	687227	1101472	776794	741043	699322	1277272	NA	1269139	NA	NA	720147	934782	NA	676345	785993	787870	1234982	800404	1004515	673079	744563	681511	NA	NA
PP_103732	NA	6088680976	NA	NA	NA	NA	NA	NA	NA	NA	NA	40	7638278	5289949	7926202	5850086	5900672	5429283	9381553	4860493	5179624	4174605	6947927	5288893	6159640	5915482	6225083	5856179	6462608	7780304	6511406	5935095	5167982	6046847	5223409	6343696	5049977
PP_103795	NA	6093470612	NA	NA	NA	NA	NA	NA	NA	NA	NA	40	578359	423978	370212	276343	452735	376888	283412	696600	536193	756841	402947	706939	581632	752234	845095	470964	379585	308825	606938	988698	844099	578003	621379	517838	690497
PP_103799	NA	6093701065	NA	NA	NA	NA	NA	NA	NA	NA	NA	40	1699130	1032519	1630268	1054884	1015735	1164905	1785400	1000127	1174616	799021	1303339	907351	1209021	1020047	1187330	1147687	1158774	1676500	1160197	1185044	1008521	1200370	1014881	1172543	1002748
PP_103829	NA	6099854839	NA	NA	NA	NA	NA	NA	NA	NA	NA	35	NA	562354	NA	528302	740430	570650	NA	311715	NA	396368	574190	549837	881606	386308	762388	547342	558330	951183	571362	954312	636524	467432	491593	790630	499232
PP_104053	NA	6128803927	NA	NA	NA	NA	NA	NA	NA	NA	NA	40	1364863	804571	1497190	937401	955508	857741	1732963	768545	2066574	645788	1197638	789380	1196201	852953	1114468	991580	1035729	1671627	996316	1415429	881295	1046975	822113	1391961	792908
PP_104165	NA	6141808083	NA	NA	NA	NA	NA	NA	NA	NA	NA	40	11905002	1772241	7523984	638403	1655563	1294813	13306271	1072129	6042982	722880	1760297	3384356	2682849	1774988	1374934	2459548	2776571	7026900	1231173	1190395	1669302	5487492	2534980	2912644	1217136
PP_104190	NA	6143448099	NA	NA	NA	NA	NA	NA	NA	NA	NA	40	491977	514603	381252	975245	405293	445632	368435	356831	273029	261051	794029	345410	380355	367465	213137	507263	446795	392493	288839	181902	447605	479786	288295	1433551	401723
PP_104226	NA	6149489455	NA	NA	NA	NA	NA	NA	NA	NA	NA	34	1305763	NA	2173110	58718	1033043	245878	1655747	71029	4270702	NA	816501	57763	1137120	NA	935200	79402	988481	336670	700703	234511	414398	166069	419496	1776636	324854
PP_104263	NA	6153951781	NA	NA	NA	NA	NA	NA	NA	NA	NA	29	NA	699186	1074882	786406	NA	883367	575030	720386	NA	NA	1317759	NA	1015252	NA	NA	1131201	793041	1096951	964471	NA	906187	723860	722840	875686	908747
PP_104286	NA	6161759044	NA	NA	NA	NA	NA	NA	NA	NA	NA	40	208714241	36025680	131783041	14033489	24446146	23783282	231702995	13641186	105449102	11726281	30843979	51891873	53966940	28952429	29558260	53930156	49385392	134050967	20968102	19076375	24628638	100887032	42481745	49743309	18606644
PP_104335	NA	6168237062	NA	NA	NA	NA	NA	NA	NA	NA	NA	39	870217	627155	943310	831353	745689	740968	805070	639934	NA	631680	764797	689721	899380	527996	743960	747311	787198	1000070	592129	739529	636710	705518	723613	1038375	580134
PP_104339	NA	6168548701	NA	NA	NA	NA	NA	NA	NA	NA	NA	39	1433744	1017289	1310933	1087799	983008	932140	2127419	887973	537190	703825	1292218	803022	973917	1114697	1094468	1046580	1131991	1510265	1250855	1060350	764759	909593	1061287	743371	710413
PP_104344	NA	6169372733	NA	NA	NA	NA	NA	NA	NA	NA	NA	40	1448059	1171727	882335	1362930	1522266	1029450	648295	1140472	1235243	862281	1207363	850593	878309	1068310	1806403	781668	1137737	938863	938159	800622	909622	954493	808797	874186	559352
PP_104345	NA	6169460129	NA	NA	NA	NA	NA	NA	NA	NA	NA	37	1674092	NA	2715376	62738	1404656	334626	2004937	127593	5382477	NA	1078067	75020	1337872	58254	1136191	151394	1304675	392492	847168	321033	553455	179523	495568	2482843	354953
PP_104457	NA	6182463385	NA	NA	NA	NA	NA	NA	NA	NA	NA	40	656969	605590	797195	693402	583095	556447	549032	463487	792271	407757	783811	599237	681493	642133	742667	687256	587660	613382	546494	552544	652336	645108	713577	767088	668368
PP_104510	NA	6189431771	NA	NA	NA	NA	NA	NA	NA	NA	NA	17	NA	NA	1420773	NA	NA	166431	982324	NA	2532650	NA	NA	NA	NA	NA	NA	75338	NA	189988	NA	144639	NA	114567	257287	1186309	195919
PP_104684	NA	6210635635	NA	NA	NA	NA	NA	NA	NA	NA	NA	37	410736	673509	394297	1231655	675804	1265249	NA	1387767	NA	1443661	612841	1250762	1084277	1251329	1119981	636229	NA	337310	876305	1642384	1169705	983057	1150514	562234	1446233
PP_104719	NA	621314271	NA	NA	NA	NA	NA	NA	NA	NA	NA	37	668152	1259025	414675	1455008	1003967	1083587	NA	1643947	NA	2226749	1083164	2040132	1523743	1829909	1477596	NA	415173	535550	1056527	1476313	1218267	1644029	1389454	610226	2005217
PP_104737	NA	6215648271	NA	NA	NA	NA	NA	NA	NA	NA	NA	36	NA	1312301	239755	1254222	874369	904641	NA	1468170	NA	1075078	762045	1513246	1023696	1379392	1125896	494587	NA	439266	868063	1200811	986625	965128	1279247	660207	934707
PP_104752	NA	6218153942	NA	NA	NA	NA	NA	NA	NA	NA	NA	30	NA	810911	127793	619691	299951	663599	NA	591515	NA	795462	813129	1377207	768258	1181093	542912	NA	337205	NA	NA	809039	NA	629245	396148	NA	858971
PP_104824	NA	6226404934	NA	NA	NA	NA	NA	NA	NA	NA	NA	38	415164	545638	210026	285676	348527	458201	NA	794434	NA	816219	559062	854626	514705	547547	371004	244043	168870	179170	338156	1005648	920271	706775	486613	513029	833702
PP_104839	NA	622840623	NA	NA	NA	NA	NA	NA	NA	NA	NA	40	1606705	1248521	2195205	1463732	1451622	1445856	2081995	1101238	2999895	1244909	1574769	1404149	1639407	1125339	1463179	1557792	1579051	2233040	1186979	1599884	1293999	1380753	1452084	2467826	1188185
PP_104845	NA	6229746295	NA	NA	NA	NA	NA	NA	NA	NA	NA	38	365790	523402	208755	271877	370508	432259	NA	893631	NA	812237	538723	848436	492303	483067	314474	271603	263049	236755	371099	1015247	963527	710278	488959	518981	832554
PP_104864	NA	6231337372	NA	NA	NA	NA	NA	NA	NA	NA	NA	28	NA	NA	471565	240125	NA	NA	422469	795590	NA	843701	NA	292208	948291	NA	1308532	308822	440148	861518	NA	663580	469619	1047729	333194	NA	584209
PP_105008	NA	6250434515	NA	NA	NA	NA	NA	NA	NA	NA	NA	39	1039317	1010748	361898	877139	922310	972747	NA	1271832	137939	885382	1018504	581046	688727	1165559	398666	1550219	1195139	273830	729787	374113	915652	621811	981846	343200	733704
PP_105031	NA	6251868311	NA	NA	NA	NA	NA	NA	NA	NA	NA	40	1342182	1220585	576156	1096739	1191237	1694602	63795	863549	151568	1082811	1423652	813372	921147	1041340	655602	2039592	1606014	337397	1021747	521917	1062238	898181	1176100	523907	1013398
PP_105056	NA	6253299981	NA	NA	NA	NA	NA	NA	NA	NA	NA	40	1060905	1177398	438979	1020992	1085622	1290361	73689	1398473	189968	822988	1263133	726574	1023502	1548778	540607	1791470	1497422	315932	792490	504288	1170168	765505	1188510	351565	880032
PP_105076	NA	6254732444	NA	NA	NA	NA	NA	NA	NA	NA	NA	39	924721	780856	1075954	753185	743567	936685	NA	1032425	124278	608657	796756	471876	671157	1095895	324673	1240143	989492	247694	595579	388204	746235	522184	700977	271973	582505
PP_105114	NA	6259251554	NA	NA	NA	NA	NA	NA	NA	NA	NA	39	1014009	876575	1390732	1049860	1429960	1094512	818305	1060634	NA	1002802	1499670	1105005	1438513	957305	1890424	1119722	1400188	2000110	1043558	1248091	1062873	1166691	1168794	1126272	964577
PP_105165	NA	6265558146	NA	NA	NA	NA	NA	NA	NA	NA	NA	35	330198	897587	192322	751337	729001	722641	NA	1035225	NA	1080002	747295	884703	974086	876779	783010	NA	426288	339007	546139	1118150	862708	992641	1063042	839978	717454
PP_105180	NA	6268064533	NA	NA	NA	NA	NA	NA	NA	NA	NA	37	630130	1307658	393638	1226432	880689	1059851	NA	1131012	NA	1612685	757258	1895643	1131658	1264678	1206136	307356	NA	554032	920382	1472410	1208908	1310635	1227252	701303	1233930
PP_105197	NA	6270562415	NA	NA	NA	NA	NA	NA	NA	NA	NA	37	515272	1268320	606345	1094895	1065166	1262663	NA	1829701	NA	2128187	1128672	1568826	1262607	1530440	1604644	NA	391540	568143	690588	1872981	1082906	1426789	1319665	857150	1604723
PP_105234	NA	6273060086	NA	NA	NA	NA	NA	NA	NA	NA	NA	36	360751	1115688	NA	1159953	938120	1321074	NA	1793829	NA	1350203	603986	1186753	1039520	1428866	1618332	149031	NA	440791	698935	1353663	662754	1008481	816987	695093	1434232
PP_105336	NA	6288578081	NA	NA	NA	NA	NA	NA	NA	NA	NA	40	4435734	3305429	5785140	3572065	4119627	3574130	5701134	2885345	10275280	3060624	4239810	3324523	4414246	3087944	4047418	3822821	4149619	6654147	3319331	4564666	3295496	3731189	3342548	7003614	3108673
PP_105447	NA	6303992677	NA	NA	NA	NA	NA	NA	NA	NA	NA	19	NA	668829	585236	NA	679932	687397	514621	NA	NA	NA	NA	NA	NA	NA	1248933	NA	NA	NA	NA	764047	NA	792580	608455	734906	357283
PP_105454	NA	6305501793	NA	NA	NA	NA	NA	NA	NA	NA	NA	38	4487323	13264791	3927587	14891105	10726502	12471079	NA	15323445	NA	18536375	10915668	16946614	12115878	15986275	13767993	6687694	3129247	6165487	8438693	20392218	11441899	14961230	11826245	8222896	14731331
PP_105466	NA	6308008385	NA	NA	NA	NA	NA	NA	NA	NA	NA	38	6003662	18827484	4697163	19741598	14652033	16366701	NA	19546155	NA	24800855	13329581	23308966	17845586	20310014	18556088	8280109	4871579	8501423	10066480	27212738	15310330	19222191	16426380	10396385	18674458
PP_105475	NA	6310514054	NA	NA	NA	NA	NA	NA	NA	NA	NA	38	4810036	13942277	4063720	13222905	10286924	12337283	NA	14197051	NA	18099118	11322064	16135457	12864007	15440578	13479029	6250962	2996791	5336691	8207173	19419141	11595138	15445296	12980636	8615897	13841596
PP_105505	NA	6313019076	NA	NA	NA	NA	NA	NA	NA	NA	NA	38	2936467	7477820	1831178	8283771	5348608	6202243	NA	8077750	NA	9963492	5369560	8061988	6956587	7748300	7233655	4218145	1644471	3531729	4384677	10997333	6548902	7643949	6166472	4357017	7288942
PP_105534	NA	6318662437	NA	NA	NA	NA	NA	NA	NA	NA	NA	39	2030330	1447429	2824219	1567097	1774165	1556165	2423396	1391742	NA	1457514	2015764	1489232	2048720	1311436	1961606	1787576	2039754	3026775	1464298	2080730	1564873	1778770	1523406	3058477	1452155
PP_105642	NA	6337928833	NA	NA	NA	NA	NA	NA	NA	NA	NA	34	NA	957409	NA	792061	1081777	943670	NA	1020910	NA	697935	931052	903882	1027016	1082359	978161	374034	NA	306232	622973	1047071	834310	1130552	793290	489147	1302945
PP_105655	NA	6340430815	NA	NA	NA	NA	NA	NA	NA	NA	NA	38	434602	1117220	371515	1663588	844391	1290876	NA	1291187	NA	1497453	926291	1511993	1193723	1339523	1392722	789935	489680	437875	831957	1617114	852250	1439901	1515558	842420	940888
PP_105696	NA	6342914687	NA	NA	NA	NA	NA	NA	NA	NA	NA	38	4116048	12095211	3672326	14339937	11083137	13489134	NA	15952236	NA	15095887	9536733	14587509	12462172	15200475	13906134	7195114	2584090	4764321	7467437	15774153	12161170	14423732	13806743	9350859	15700696
PP_105724	NA	6345422451	NA	NA	NA	NA	NA	NA	NA	NA	NA	38	6988268	19693523	4905559	22091927	16164383	19869542	NA	22971964	NA	25260747	17328263	24115501	19133051	24488165	23071927	12093911	5001282	7763691	12697420	24228333	17708154	22327728	20919434	13608309	23742897
PP_105743	NA	6347929231	NA	NA	NA	NA	NA	NA	NA	NA	NA	38	6397391	17969310	4471680	19980051	14478839	17769630	NA	18816911	NA	20291834	16343848	19011473	16016444	20755712	18952259	9073154	4108272	6987439	12205986	19903255	15507645	18316356	17693087	10510293	18624719
PP_105750	NA	634874893	NA	NA	NA	NA	NA	NA	NA	NA	NA	40	88853078	62416164	100004513	67759022	80792134	70536968	85127146	60872909	119717468	55581093	90158630	66761675	89982888	57676446	93532656	73639589	86469725	115092082	68775623	82464817	70530281	75166365	64135953	114402894	68399209
PP_105762	NA	6350432874	NA	NA	NA	NA	NA	NA	NA	NA	NA	38	6680796	16072153	4790320	18764359	14324283	17517259	NA	20535306	NA	18217413	13874337	19249160	16913986	22786331	20052999	9477934	4139003	6253209	11612183	20206217	15264924	17234429	17314865	11339324	18859909
PP_105802	NA	6352938861	NA	NA	NA	NA	NA	NA	NA	NA	NA	32	5323749	13165854	4122467	14888213	NA	13941127	NA	16445978	NA	16020597	12289935	16287881	13720632	17370258	17714315	7624848	3313640	5060163	9676219	16623338	12470722	15959034	NA	NA	16581113
PP_105809	NA	6353763993	NA	NA	NA	NA	NA	NA	NA	NA	NA	40	5175880	3413080	5893118	3793550	4927858	4355557	4087820	3549815	7895390	3326925	5240703	4080764	5396448	3305431	5516618	4186020	5013091	6788595	3946051	5233277	4237319	4380609	3790847	6880321	3814162
PP_106010	NA	6378521986	NA	NA	NA	NA	NA	NA	NA	NA	NA	38	554328	192961	918702	NA	888110	348303	876041	274018	2257404	263258	896251	308161	964932	NA	815946	328220	547701	482694	367283	327196	647964	264258	505430	564442	457818
PP_106027	NA	6380981995	NA	NA	NA	NA	NA	NA	NA	NA	NA	35	NA	2098368	5236052	2513234	2756280	3910678	1722506	2093799	2023363	1373510	2322757	3590518	981180	2686048	1103335	2031947	2312474	7880085	1570268	5946745	5401274	4918496	3549370	NA	3367752
PP_106141	NA	6398525615	NA	NA	NA	NA	NA	NA	NA	NA	NA	38	967915	707882	1102318	860301	938198	822608	1352551	814836	NA	713677	1031105	839245	NA	886668	1164757	1017401	911248	1224834	835360	923732	760358	969040	839036	1206531	702352
PP_106192	NA	6403857309	NA	NA	NA	NA	NA	NA	NA	NA	NA	20	1070156	593266	936260	NA	954240	NA	1309005	NA	NA	NA	NA	NA	1225892	NA	NA	NA	NA	1333222	NA	1062013	NA	613889	NA	1401786	411396
PP_106356	NA	6428614556	NA	NA	NA	NA	NA	NA	NA	NA	NA	40	8648750	5984456	9138828	6925299	7192250	6358098	11160513	5564298	5767838	4963673	8864547	6305925	7614215	6606167	7136549	7349599	7564210	9258897	7286568	6857996	6173594	6702182	6290440	7679836	6060201
PP_106400	NA	6433636444	NA	NA	NA	NA	NA	NA	NA	NA	NA	40	1922741	1364220	1930847	1614898	1553433	1384511	2117935	1297164	1197558	1040188	1639814	1333134	1588191	1342600	1445855	1353513	1677491	1988417	1455418	1404189	1200988	1662083	1362202	1559955	1310559
PP_106415	NA	6437782751	NA	NA	NA	NA	NA	NA	NA	NA	NA	35	410373	1045227	639672	1038562	727659	688197	NA	1016243	NA	1135723	NA	1299643	1165301	891509	998430	539566	NA	770395	666532	1074790	871178	928225	555422	447785	1104962
PP_106428	NA	6440286758	NA	NA	NA	NA	NA	NA	NA	NA	NA	37	348730	958001	321807	1497649	1090192	1228578	NA	1231222	NA	1501556	1104963	1716678	1292446	1145882	1401234	586150	NA	722422	889278	1738033	982313	1352832	1350687	865041	1340484
PP_106454	NA	6442790533	NA	NA	NA	NA	NA	NA	NA	NA	NA	36	NA	1220473	323757	1369252	1309706	822766	NA	965004	NA	1114493	1422450	922024	1051938	1342199	1109289	841731	NA	530489	719653	1265527	851939	1013440	1204029	602881	1221564
PP_106477	NA	6445295995	NA	NA	NA	NA	NA	NA	NA	NA	NA	38	293826	903353	235601	881081	641683	809246	NA	914756	NA	757687	561753	840725	556315	912375	569622	619910	163088	645063	448027	977969	710710	890378	743556	568841	835028
PP_106498	NA	6448300398	NA	NA	NA	NA	NA	NA	NA	NA	NA	40	1327716	916789	1393310	1275746	1065368	1175551	1529742	1052802	519057	944210	1347150	1071983	1306280	1118882	1583080	1400344	1127809	1620253	937850	1247088	1019815	1250789	1057175	1666807	1054523
PP_106580	NA	64589667	NA	NA	NA	NA	NA	NA	NA	NA	NA	39	2953525	1590564	1847397	1694412	1707538	1228151	2659322	745690	NA	803390	2204846	1242795	3416343	797136	2757190	1320988	1758111	2543616	1303526	2687382	2041055	1526555	1072960	2684811	1068360
PP_106729	NA	6475196624	NA	NA	NA	NA	NA	NA	NA	NA	NA	26	NA	NA	NA	472283	733096	647538	NA	NA	NA	310288	498288	794819	530718	518740	539152	NA	NA	NA	NA	944808	NA	593192	317616	NA	1039065
PP_106741	NA	6477699827	NA	NA	NA	NA	NA	NA	NA	NA	NA	35	359844	901287	185597	1052295	568939	664955	NA	884206	NA	1125012	694401	1083721	584732	936591	1214803	NA	185493	386005	702029	827408	662260	1054388	600582	488238	922478
PP_106756	NA	6480206654	NA	NA	NA	NA	NA	NA	NA	NA	NA	35	438448	970746	306121	1037412	833235	722414	NA	1303596	NA	1094238	1129294	977298	724976	1030976	1033558	451557	NA	340037	484361	736577	638472	813645	NA	775625	643162
PP_106772	NA	6482711997	NA	NA	NA	NA	NA	NA	NA	NA	NA	35	NA	922658	NA	636785	966758	510216	NA	1141203	NA	599751	965467	598261	925748	1580992	889941	582894	NA	336548	527157	875046	819886	815929	695602	615488	1124175
PP_106790	NA	6485219756	NA	NA	NA	NA	NA	NA	NA	NA	NA	30	366554	733418	NA	545798	817067	659261	NA	1134321	NA	709092	NA	965602	693131	1132147	1232456	607132	NA	373238	NA	NA	659674	948008	886271	633715	NA
PP_106871	NA	6493876812	NA	NA	NA	NA	NA	NA	NA	NA	NA	30	826737	737953	NA	709661	658783	1013171	NA	NA	NA	NA	1084013	886934	1292999	NA	1534987	1085667	1016011	1589763	777218	NA	931441	614099	718538	921495	815805
PP_106890	NA	6497710728	NA	NA	NA	NA	NA	NA	NA	NA	NA	40	531249	519657	319467	160733	557105	1053449	1928627	835605	336191	783433	378227	720878	607096	896441	296821	259044	667003	615544	881639	312609	740737	527322	722073	550480	757912
PP_106977	NA	650848535	NA	NA	NA	NA	NA	NA	NA	NA	NA	40	8034605	4745243	7574425	5493888	5352170	4989283	10708682	4396426	3819540	3985253	6510627	4822745	5113939	6023356	5546458	4966750	5999461	7153426	6271931	5255020	4290871	5446665	5033450	5762774	4425337
PP_106981	NA	6509302155	NA	NA	NA	NA	NA	NA	NA	NA	NA	40	1292648	1105223	959845	1341584	1472009	1176066	627732	1037314	1045153	783178	1025428	782971	857718	1029435	1551627	906060	1126682	1042332	738148	848661	735760	934108	679379	840595	588542
PP_107058	NA	6520220578	NA	NA	NA	NA	NA	NA	NA	NA	NA	29	NA	402091	NA	778184	699388	557786	NA	708432	NA	752298	353738	947127	676503	725038	737804	342436	NA	NA	NA	1500941	1031766	590360	673681	314443	428722
PP_107078	NA	65221218	NA	NA	NA	NA	NA	NA	NA	NA	NA	28	1144966	1082386	242739	NA	NA	NA	NA	NA	201024	NA	NA	NA	342185	NA	235261	699435	239154	215859	228159	193454	273428	829544	505599	218138	NA
PP_107093	NA	6522729701	NA	NA	NA	NA	NA	NA	NA	NA	NA	28	NA	716930	NA	883932	NA	844077	NA	1261892	NA	1082691	783374	994391	1280102	827581	970405	NA	NA	NA	517611	711833	962926	1066193	597103	568475	937427
PP_107097	NA	6522991992	NA	NA	NA	NA	NA	NA	NA	NA	NA	34	1106504	173297	316041	193788	214560	NA	NA	NA	192979	196505	176412	NA	449778	272320	204288	674508	377787	416524	239174	495788	431825	690041	509733	598060	1545765
PP_107108	NA	6523431209	NA	NA	NA	NA	NA	NA	NA	NA	NA	26	986679	280884	431221	NA	386301	NA	NA	268397	170581	NA	265721	576478	440569	382131	359339	374339	774327	292851	589953	259798	181088	513784	983439	227015	NA
PP_107114	NA	6523869593	NA	NA	NA	NA	NA	NA	NA	NA	NA	26	1044408	584007	273957	NA	NA	NA	NA	NA	245946	399277	NA	357193	240714	244688	163296	NA	284088	560361	328208	270096	139631	892927	311036	NA	141916
PP_107131	NA	6525229381	NA	NA	NA	NA	NA	NA	NA	NA	NA	29	NA	642246	NA	901971	643187	541394	NA	824009	NA	808196	690142	832609	957712	1134535	916749	610387	NA	224854	257132	737919	686312	547991	NA	405510	792397
PP_107145	NA	6526349438	NA	NA	NA	NA	NA	NA	NA	NA	NA	24	152073	NA	NA	154320	NA	168142	NA	221593	NA	378039	372707	NA	163420	2517591	152888	1897975	222711	NA	NA	249957	212329	523198	NA	NA	248380
PP_107154	NA	6527732925	NA	NA	NA	NA	NA	NA	NA	NA	NA	27	NA	934288	NA	530607	628741	562130	NA	831339	NA	846857	NA	470381	529833	686132	1536189	NA	NA	NA	NA	720260	513036	423853	608101	382714	NA
PP_107183	NA	6532036961	NA	NA	NA	NA	NA	NA	NA	NA	NA	38	559370	616438	308673	594453	573749	574634	NA	840490	NA	761644	763534	476081	520234	880532	380534	754604	744276	194750	575116	496149	805792	611163	666094	335928	650023
PP_107196	NA	6533468737	NA	NA	NA	NA	NA	NA	NA	NA	NA	39	592373	546774	286632	665145	492159	519848	NA	800295	76552	616678	720343	470394	544896	777620	377496	622637	736374	156097	574840	504967	631443	556153	603783	354344	527578
PP_107335	NA	655191602	NA	NA	NA	NA	NA	NA	NA	NA	NA	40	278194	529407	272603	327668	533487	379938	171222	424542	236373	559170	402544	444334	496004	551940	226999	513534	451165	291455	319393	381827	405454	366864	340921	360897	481501
PP_107456	NA	6572025562	NA	NA	NA	NA	NA	NA	NA	NA	NA	40	15448994	2655211	9496404	550727	1846977	1510241	17315671	977171	7802148	830934	2434565	4305288	4073292	2244678	2380075	3730100	3526757	9311990	1607232	1650549	1631046	6328153	3037907	3475661	1517062
PP_107808	NA	6628509548	NA	NA	NA	NA	NA	NA	NA	NA	NA	40	690575	576446	940462	697887	658352	626863	1046427	540434	1699088	519111	798999	578259	648990	483906	676841	764291	722733	1222971	570228	738064	596045	779335	617584	1212308	585142
PP_107828	NA	6632071505	NA	NA	NA	NA	NA	NA	NA	NA	NA	39	1002802	987317	630845	1108993	1063210	1089238	NA	1507660	147202	1207337	1346655	800885	1080501	1303054	752924	1228088	1247440	270626	1109082	696911	1225171	970182	998456	620849	1090184
PP_107831	NA	6632248875	NA	NA	NA	NA	NA	NA	NA	NA	NA	36	211708	544863	175909	210000	628048	846194	NA	763594	NA	1238989	294183	1265729	172909	674056	NA	384980	165688	NA	659542	568045	969840	431974	932116	208993	622566
PP_107848	NA	6633499286	NA	NA	NA	NA	NA	NA	NA	NA	NA	38	1316337	1285030	946927	1615119	1356610	1361398	NA	2053956	185532	1345106	1761319	NA	1478003	1540338	890640	1765957	1704354	410475	1194283	1052893	1625952	1400004	1599352	818121	1388481
PP_107852	NA	6633676712	NA	NA	NA	NA	NA	NA	NA	NA	NA	37	357819	1454141	358470	1024257	1448221	1808195	NA	2352733	NA	2997221	893718	2764502	483240	2627431	125080	925205	523270	NA	1811624	1319354	2299796	1616356	2455363	619275	1927100
PP_107863	NA	6634931184	NA	NA	NA	NA	NA	NA	NA	NA	NA	39	1358559	1124025	752159	1426591	1193769	1228677	NA	1873347	149874	1288839	1935998	981715	1440094	1385343	1008573	1877760	1599961	423017	1094431	818077	1447304	1096009	1261821	675914	1017287
PP_107864	NA	6635105754	NA	NA	NA	NA	NA	NA	NA	NA	NA	38	455496	1891090	498702	625922	1829039	2379839	NA	3409402	NA	3205559	807425	3644455	973451	3160214	151559	1078728	705947	72281	2286860	1856518	3077675	1971769	3227419	2284370	2355091
PP_107871	NA	6636360127	NA	NA	NA	NA	NA	NA	NA	NA	NA	39	927448	764243	483744	1014679	898440	876441	NA	1313291	132461	1009539	1048424	436216	1032372	886985	667204	1232129	1202949	274166	744119	532519	890484	673808	705221	498691	816146
PP_107872	NA	6636537081	NA	NA	NA	NA	NA	NA	NA	NA	NA	37	414638	1469557	392332	476048	1611758	2235363	NA	2839281	NA	3072541	841846	3262819	777197	2899609	85394	1231227	490824	NA	2107939	1747419	2552488	1889036	2723043	500079	2107783
PP_107882	NA	6637791793	NA	NA	NA	NA	NA	NA	NA	NA	NA	37	600771	616949	366497	700168	641236	570638	NA	855822	85936	500848	737057	NA	625608	553859	447042	636763	743786	179079	562616	342241	601428	444611	520479	261992	617864
PP_107884	NA	6637968986	NA	NA	NA	NA	NA	NA	NA	NA	NA	37	269393	1051712	266365	463804	1041224	1408971	NA	1915235	NA	2215292	1174048	2235934	512660	1800806	168922	813734	465549	NA	1588252	1118279	1932006	841108	1653676	542201	1445165
PP_107892	NA	6639015061	NA	NA	NA	NA	NA	NA	NA	NA	NA	39	1310447	1158356	1389215	1166279	1171504	1298534	1282666	1045721	NA	1219154	1554892	1169454	1804175	987724	1306121	1545616	1255618	1978636	1260251	1233175	1348059	1123562	1249031	1267133	1110735
PP_107894	NA	6639401737	NA	NA	NA	NA	NA	NA	NA	NA	NA	37	170596	666515	183698	244004	557561	925443	NA	1071433	NA	1133160	414352	1223964	459965	1040103	93033	391186	221246	NA	825204	580665	1032360	698172	1048783	264371	744161
PP_108014	NA	6658595365	NA	NA	NA	NA	NA	NA	NA	NA	NA	38	2009753	1441875	2512709	1545449	1829209	1640814	2207845	1325639	NA	1358545	2050356	1450286	2038005	1339508	2055655	1736405	1836679	2925299	1446200	2103892	1510618	1611308	1406895	3133763	1487184
PP_108065	NA	6669512912	NA	NA	NA	NA	NA	NA	NA	NA	NA	39	1645446	725261	1841166	750251	1771191	1080797	1875374	923687	NA	704085	1803403	960422	1290384	844337	1302621	1224557	972974	1924458	1172226	1529338	800799	1180729	1174985	2231157	1174864
PP_108066	NA	666986917	NA	NA	NA	NA	NA	NA	NA	NA	NA	40	1966761	1674127	1388429	2048002	2001065	1571445	1144761	1455387	1235982	1111214	1403237	1282077	1153342	1653270	2283811	1122019	1759523	1549677	1296274	1198141	1190947	1295177	1076859	1152824	797218
PP_108108	NA	6679578904	NA	NA	NA	NA	NA	NA	NA	NA	NA	40	368172	162223	225343	152797	277269	204253	323927	337472	719789	314218	415290	363689	325352	391803	503068	483269	378697	512309	290372	693277	496505	451931	412971	709677	391938
PP_108142	NA	6688683036	NA	NA	NA	NA	NA	NA	NA	NA	NA	40	24879992	17652371	27874189	18360125	22468507	20284853	20862670	16989994	36799826	15624246	26141989	18908344	27110361	15473252	27945303	20935906	24900345	34272842	19188753	24377010	20173478	21755877	18057041	35693535	20420586
PP_108180	NA	6693700106	NA	NA	NA	NA	NA	NA	NA	NA	NA	40	4882540	3568488	5939832	3941916	4960988	4270802	4232387	3711506	7700600	3219114	5505035	3874550	5611104	3263001	5314649	4668479	5210848	6909464	3985443	5002511	4312324	4483913	3796204	6949311	4028886
PP_108315	NA	6718462838	NA	NA	NA	NA	NA	NA	NA	NA	NA	37	550805	279674	1005585	360440	806924	293124	684104	274238	1712093	NA	720509	NA	1077873	NA	940720	365070	483396	600416	480484	297541	692621	252226	470975	742423	485382
PP_108372	NA	6732286344	NA	NA	NA	NA	NA	NA	NA	NA	NA	19	NA	NA	409444	NA	254113	182481	176788	NA	363109	NA	NA	NA	NA	NA	NA	2581507	NA	593832	NA	656120	NA	151882	NA	360000	NA
PP_108397	NA	673846496	NA	NA	NA	NA	NA	NA	NA	NA	NA	38	1189184	756438	1221689	1034161	876742	973410	1282924	883203	NA	841505	1184791	907237	1174188	922593	1298998	1124481	1072432	1081406	839426	1155509	818785	1022133	987451	1411352	859169
PP_108533	NA	675866387	NA	NA	NA	NA	NA	NA	NA	NA	NA	38	639218	529441	232079	647212	719820	928309	NA	765129	NA	623597	484514	418401	437400	1614157	235706	1349148	1668938	249707	391115	291014	577369	461582	672747	208012	845328
PP_108542	NA	676033337	NA	NA	NA	NA	NA	NA	NA	NA	NA	38	868354	1013715	230612	858019	953181	1119029	NA	904777	NA	739201	591892	647360	485561	1928114	320313	1664104	2235002	294399	491024	330186	736126	635636	929153	211302	1054063
PP_108567	NA	676200346	NA	NA	NA	NA	NA	NA	NA	NA	NA	39	653874	804334	252738	781003	693376	964807	73754	867273	NA	666539	404771	543823	495548	1644152	295475	1642853	1896594	249199	426455	294831	587432	476137	787236	228442	865671
PP_108611	NA	6768551677	NA	NA	NA	NA	NA	NA	NA	NA	NA	40	9377261	6527751	10039985	6715003	7578730	6609603	11161874	5572937	6609362	5101767	8536531	6358806	7535580	6987202	7507075	7173077	8654748	9871436	7507539	7551545	6323227	7453587	6493603	7642423	6463647
PP_108665	NA	6773569846	NA	NA	NA	NA	NA	NA	NA	NA	NA	40	2063766	1487437	2066579	1379588	1684003	1583216	2684408	1329189	1454655	1144431	1983256	1464761	1741398	1427048	1692451	1507621	1618940	2201716	1714448	1579683	1394525	1594157	1414223	1735704	1321459
PP_108804	NA	6793636127	NA	NA	NA	NA	NA	NA	NA	NA	NA	39	606490	804429	337190	754601	612692	727546	NA	893532	81522	672898	560203	504697	588024	742878	290792	379196	549769	197613	521772	335542	620858	663618	594979	266479	606097
PP_108810	NA	6795067996	NA	NA	NA	NA	NA	NA	NA	NA	NA	39	859471	1061143	505364	903824	831215	890068	NA	1175482	168807	891274	819321	656593	764727	951161	592196	722104	813093	248021	721158	568360	897729	817450	844356	396019	721933
PP_108814	NA	6796501504	NA	NA	NA	NA	NA	NA	NA	NA	NA	39	766574	898265	443214	881365	896127	871910	NA	957612	133933	999234	810983	901049	674271	997050	636956	555135	905282	285626	755300	499326	880074	1692204	880570	404643	704172
PP_108824	NA	6797931611	NA	NA	NA	NA	NA	NA	NA	NA	NA	39	527136	640847	386208	696056	538778	686985	NA	759577	112117	747536	553510	613740	600366	594943	398478	475856	760195	196163	554384	476234	599857	612149	585647	300802	542995
PP_108931	NA	6808676417	NA	NA	NA	NA	NA	NA	NA	NA	NA	40	1171496	859105	1329963	868693	968345	794878	1664594	655450	1977646	620466	1094783	703599	1081060	772211	978451	922949	943993	1604312	907222	1277654	767615	846155	746500	1295211	728858
PP_108981	NA	6818124918	NA	NA	NA	NA	NA	NA	NA	NA	NA	24	1074640	NA	373544	NA	NA	184070	119406	NA	183987	NA	NA	2665263	307243	231869	NA	485393	NA	371559	NA	NA	183106	479728	183163	218537	231473
PP_108985	NA	6818578682	NA	NA	NA	NA	NA	NA	NA	NA	NA	40	463138	523686	458845	508643	421421	517929	142203	669983	411359	784576	1035393	806616	506029	771140	547540	677328	490509	721813	485111	1500320	1069829	909312	838872	1387917	1072603
PP_108986	NA	6818592491	NA	NA	NA	NA	NA	NA	NA	NA	NA	29	1823160	330243	487771	NA	NA	NA	169351	331262	301184	NA	228116	664284	820133	448626	NA	477819	285276	494893	142911	330104	NA	507728	NA	223567	219126
PP_109004	NA	6819489918	NA	NA	NA	NA	NA	NA	NA	NA	NA	35	947503	NA	387655	NA	245482	441615	282659	NA	233655	482251	226273	468437	674920	466641	278331	545788	229611	528739	2021752	NA	179290	1032880	270867	1426661	212686
PP_109050	NA	6823594021	NA	NA	NA	NA	NA	NA	NA	NA	NA	40	314746	338175	368201	365076	300478	354576	101172	480211	284839	590321	678092	549160	365374	559692	324240	429492	340416	488975	348975	866495	745218	578340	596650	1040412	633840
PP_109113	NA	6833815866	NA	NA	NA	NA	NA	NA	NA	NA	NA	22	NA	632958	NA	727069	921748	NA	NA	NA	NA	835825	NA	NA	1377435	NA	1019985	842676	791794	1356361	661247	NA	798809	746012	753407	924476	845199
PP_109115	NA	6833744248	NA	NA	NA	NA	NA	NA	NA	NA	NA	38	1219296	NA	1879033	468571	502739	421532	110932	400594	200320	368612	171793	308015	1061318	266784	302328	598065	323261	250902	525300	248740	351655	279227	326571	210651	687664
PP_109124	NA	6834743369	NA	NA	NA	NA	NA	NA	NA	NA	NA	37	388443	230004	222757	347358	457226	417629	164918	379783	144222	489725	383098	1391340	362370	1167363	811916	253060	343025	NA	1609218	193257	368189	256886	585720	202941	728108
PP_109197	NA	6841631348	NA	NA	NA	NA	NA	NA	NA	NA	NA	21	1214006	309912	2390068	NA	NA	NA	1378766	NA	535542	NA	155743	525333	304006	159932	134812	344592	625586	1014591	NA	NA	NA	806237	164903	365181	NA
PP_109240	NA	684810701	NA	NA	NA	NA	NA	NA	NA	NA	NA	29	630866	531981	820714	617243	595174	617738	680668	521727	NA	586372	627136	559885	638661	NA	588454	694244	663638	865646	496732	679943	546254	521737	553597	876930	NA
PP_109242	NA	6848423081	NA	NA	NA	NA	NA	NA	NA	NA	NA	39	1846311	1251674	1673278	1325578	1179220	1461573	2963723	1208368	665883	821864	1613361	1291915	1149787	1712702	1074210	1234136	1526452	1651609	1535493	1451707	876598	1252431	1158570	1178616	986355
PP_109248	NA	6849239786	NA	NA	NA	NA	NA	NA	NA	NA	NA	40	1213244	1131755	919807	1312737	1168566	1015027	605581	805392	1024621	710466	888806	799028	745084	956148	1513600	693311	1152116	1038188	833445	769120	778708	867115	663447	831965	528143
PP_109649	NA	6908277652	NA	NA	NA	NA	NA	NA	NA	NA	NA	40	1438049	1179877	1754921	1347863	1375366	1277919	1833093	1060558	2767689	1172151	1429800	1288461	1551313	980658	1383489	1510822	1478404	2013459	1098754	1450390	1164323	1230814	1305012	2299696	1110056
PP_109658	NA	6910096558	NA	NA	NA	NA	NA	NA	NA	NA	NA	36	NA	1623270	NA	1294496	3504453	1901769	206162	1668349	NA	339757	2955327	2056839	3857817	1606975	3692998	2240497	3177704	3295790	2712883	2384959	2382082	1733810	2062566	5405113	1701256
PP_109906	NA	6939124415	NA	NA	NA	NA	NA	NA	NA	NA	NA	39	906340	899360	1194360	1041212	1198868	996902	701062	992747	NA	951495	1510551	979639	1306735	850133	1668659	1012990	1418862	1549377	917527	1011408	952727	968580	1017979	1091017	890288
PP_109976	NA	6948630623	NA	NA	NA	NA	NA	NA	NA	NA	NA	38	166309	2679640	211054	2366056	546751	1152708	NA	1645456	NA	2946697	846343	1896885	782857	1719530	423650	821209	199725	97078	417582	1946519	663252	1148808	880203	238543	898795
PP_109995	NA	6951136945	NA	NA	NA	NA	NA	NA	NA	NA	NA	38	222230	4214949	329493	3271439	784097	1730684	NA	2383237	NA	4198706	762293	2866737	1244197	2475567	670869	1186432	304997	107129	559672	3014254	951203	1755775	1254004	351174	1382887
PP_110026	NA	6953644047	NA	NA	NA	NA	NA	NA	NA	NA	NA	38	156610	3125066	231964	2697571	721383	1330533	NA	1859671	NA	3250000	970611	2286778	927355	2023515	521378	881842	225853	87143	436117	2213640	802730	1387395	958207	308894	963854
PP_110036	NA	6956150249	NA	NA	NA	NA	NA	NA	NA	NA	NA	37	115768	1726741	139551	1427141	391667	734852	NA	1086762	NA	1827777	579716	1119046	488113	1005424	296992	535756	165296	NA	292129	1264482	466237	748016	565403	226679	593432
PP_110110	NA	696844889	NA	NA	NA	NA	NA	NA	NA	NA	NA	40	4220557	3326612	5315918	3492364	3679302	3457477	5448017	2659754	9535307	3020358	4021328	2968205	4426623	2852045	3999677	3541891	4007144	6283396	3241232	4326871	3060634	3499156	3234198	6226763	3008535
PP_110254	NA	6993691359	NA	NA	NA	NA	NA	NA	NA	NA	NA	23	142538	134744	NA	159418	NA	128923	NA	141704	NA	166565	NA	NA	97829	1852463	NA	NA	119640	NA	NA	NA	200736	NA	NA	NA	166898
PP_110277	NA	699852975	NA	NA	NA	NA	NA	NA	NA	NA	NA	39	1939381	1269901	2199047	1573529	1512911	1461551	2185022	1116151	NA	1338770	1901911	1315459	1985411	1308749	1832223	1632421	1799943	2710312	1335873	2104503	1434163	1540185	1378872	2727997	1327949
PP_110412	NA	7017063326	NA	NA	NA	NA	NA	NA	NA	NA	NA	40	419488	432659	214259	399932	412155	456076	108591	692945	137841	391972	376190	339430	314531	1101873	339280	3595869	1375494	336120	432806	263331	384710	388977	423518	199115	438003
PP_110423	NA	7018685575	NA	NA	NA	NA	NA	NA	NA	NA	NA	33	NA	1140467	NA	1035010	152267	427229	NA	526781	NA	983887	90596	573173	161311	629060	182564	176935	NA	63541	60359	915588	182584	483944	181603	76933	286133
PP_110425	NA	7018724167	NA	NA	NA	NA	NA	NA	NA	NA	NA	40	769943	1021710	537713	867372	816719	1045769	209131	1123333	193725	1186400	967981	889733	893538	1665050	714042	4383729	2005014	321284	939826	756399	901868	772399	1046321	486101	1187356
PP_110439	NA	7020393932	NA	NA	NA	NA	NA	NA	NA	NA	NA	40	932245	1391301	684896	1124530	1126634	1336632	222212	1568661	256057	1322483	1121580	1072763	919326	1989850	790011	3603706	2450139	554025	1212712	894750	1278422	1116702	1356156	603651	1390461
PP_110443	NA	7021193567	NA	NA	NA	NA	NA	NA	NA	NA	NA	35	76270	1570760	NA	1564836	197004	506786	NA	808828	NA	1386447	151905	861883	191893	935236	194345	261804	NA	84385	98926	1422532	237254	732058	338617	81759	483175
PP_110450	NA	7022064706	NA	NA	NA	NA	NA	NA	NA	NA	NA	40	855386	1208740	591362	1104908	955922	1224323	203228	1190147	237747	1192017	1194547	986990	865356	1894233	815649	2344980	2373371	352927	1017010	853089	1104155	1032085	1072353	503653	1226633
PP_110472	NA	7023697645	NA	NA	NA	NA	NA	NA	NA	NA	NA	34	NA	1499550	NA	1249990	147963	489677	NA	607856	NA	1045137	149225	685554	158291	677392	186369	212276	NA	65575	86412	1091764	194053	497782	236020	71890	347346
PP_110473	NA	7023734373	NA	NA	NA	NA	NA	NA	NA	NA	NA	40	644075	725652	411028	713686	637119	838380	164186	881601	235943	896066	741068	708265	549387	1168057	569018	1320495	1570969	284108	751633	557731	692857	688978	993128	487959	748903
PP_110509	NA	7028620011	NA	NA	NA	NA	NA	NA	NA	NA	NA	40	82842630	58489852	92946239	62492317	76403738	66541414	77626341	56765525	109543991	52801201	84471578	63642176	87124178	54892536	88356988	68881929	79709300	107692426	64939637	80553135	66672920	70213058	63016126	106245375	65327597
PP_110539	NA	7033633215	NA	NA	NA	NA	NA	NA	NA	NA	NA	40	4867754	3493123	5480636	3567336	4548339	4034301	4023357	3284294	7480898	3040421	5320917	3749108	5757682	3118178	5351388	4131021	5255223	6785630	3888591	4425572	3924937	4136436	3541995	6755116	4145659
PP_110592	NA	7042082228	NA	NA	NA	NA	NA	NA	NA	NA	NA	40	929663	873500	512518	859566	874758	980817	131510	1104668	245663	1296750	1031819	929163	815704	1481894	725357	1852644	1434465	336833	918307	756739	1081341	841640	947225	472468	1046136
PP_110604	NA	7043752995	NA	NA	NA	NA	NA	NA	NA	NA	NA	40	1206372	1248188	574003	1018838	1079138	1206421	94471	1388280	202600	1479935	1133566	1198076	1004171	1736202	918265	2353457	1764124	414439	1124844	877168	1224630	993448	1238038	650162	1311759
PP_110619	NA	7045424486	NA	NA	NA	NA	NA	NA	NA	NA	NA	40	954569	1196082	628369	870171	1027609	1023315	130697	1304869	219478	1278420	1186483	954248	893536	1432796	748596	2019938	1023146	324870	1132381	809928	1269859	964924	1083761	606335	1083801
PP_110633	NA	704709355	NA	NA	NA	NA	NA	NA	NA	NA	NA	40	617134	803476	370050	639445	581094	739167	87674	881236	114508	869712	801859	666193	634448	989116	483456	1249156	841091	236168	779311	537644	863084	586737	814533	401968	705469
PP_110707	NA	7058392099	NA	NA	NA	NA	NA	NA	NA	NA	NA	39	581351	254095	960790	193043	980590	287441	4122694	505410	2285190	200902	715158	386699	879000	NA	660545	354134	377155	408516	335673	344145	515920	342930	536786	688990	484273
PP_110742	NA	7065441493	NA	NA	NA	NA	NA	NA	NA	NA	NA	40	527255	611324	308180	551427	662521	680692	190113	798092	103576	616051	730792	473187	475890	904644	349349	1831914	1376978	253735	645762	400944	588644	449628	557110	344708	661552
PP_110747	NA	7067114336	NA	NA	NA	NA	NA	NA	NA	NA	NA	40	763940	701488	477436	637733	679256	863810	230580	991859	119852	801066	986529	595476	658673	1267846	483369	2092017	1808309	285060	706420	483931	835605	486524	817431	398433	775480
PP_110761	NA	7068785247	NA	NA	NA	NA	NA	NA	NA	NA	NA	40	613012	638836	406450	707500	513380	664302	155512	823428	155457	687799	720234	523257	569519	1047160	421843	1960226	1511602	261649	608596	400649	706353	524133	766297	324907	682121
PP_110832	NA	707839222	NA	NA	NA	NA	NA	NA	NA	NA	NA	37	1074715	764673	1201014	1008553	NA	1026424	NA	904850	NA	795124	1149684	716464	1173504	955907	1278201	1049111	970132	1534747	789025	1087971	893843	1078850	864121	1593035	801893
PP_110985	NA	7099578621	NA	NA	NA	NA	NA	NA	NA	NA	NA	39	572004	441439	257663	407906	433219	476107	NA	596117	362526	410024	407882	300338	407899	359067	273136	285056	291235	260859	365301	258614	343297	323519	283624	331706	415966
PP_111089	NA	7108485545	NA	NA	NA	NA	NA	NA	NA	NA	NA	40	8960340	5904328	9622718	6848523	6889203	6659678	9895456	5424287	6076591	5290666	8375856	5993333	7425874	6846623	7455657	6868099	8001688	9952713	7221724	6960006	6031680	6732008	6139491	7317250	6198433
PP_111172	NA	7113504475	NA	NA	NA	NA	NA	NA	NA	NA	NA	40	1960082	1346771	2177447	1464725	1612253	1434174	2346185	1225995	1419416	1084701	1960306	1466072	1440875	1398789	1895576	1457649	1752331	2211411	1710954	1871307	1263337	1463774	1551308	1687078	1243067
PP_111245	NA	7128173713	NA	NA	NA	NA	NA	NA	NA	NA	NA	40	1294749	915884	1386802	1189242	1071967	1235381	1477466	1056595	633642	954559	1324911	1110586	1343587	1142930	1617162	1372586	1129388	1619189	966458	1299568	965596	1290068	992213	1677422	1063945
PP_111294	NA	7133189666	NA	NA	NA	NA	NA	NA	NA	NA	NA	13	NA	169646	NA	610077	153589	49430	78109	NA	NA	NA	86322	NA	250105	NA	4958197	NA	NA	NA	NA	NA	NA	67122	NA	NA	NA
PP_111325	NA	7135705497	NA	NA	NA	NA	NA	NA	NA	NA	NA	14	NA	253152	NA	839530	237049	99907	140336	NA	NA	NA	167568	NA	362951	NA	7307334	NA	NA	NA	NA	NA	NA	114752	NA	NA	NA
PP_111344	NA	7138207934	NA	NA	NA	NA	NA	NA	NA	NA	NA	13	NA	260834	NA	703051	205971	76407	106904	NA	NA	NA	108882	NA	274769	NA	5840137	NA	NA	NA	NA	NA	NA	66695	NA	NA	NA
PP_111353	NA	7138838174	NA	NA	NA	NA	NA	NA	NA	NA	NA	39	2507422	1202747	1566529	1549058	1672202	1093402	2426322	628778	NA	704378	2049595	1102590	2664749	865309	2426522	1086721	1544485	2452142	1142536	2324862	1770920	1116731	974007	2273508	909544
PP_111369	NA	7140518822	NA	NA	NA	NA	NA	NA	NA	NA	NA	38	649732	885402	293779	186342	692752	1041474	NA	1018278	NA	941841	876484	910401	517672	1094015	205969	395632	1069183	200187	1082594	368121	895335	689329	1009929	307977	954114
PP_111372	NA	7140715703	NA	NA	NA	NA	NA	NA	NA	NA	NA	12	NA	136514	NA	417141	128536	57238	78928	NA	NA	NA	64311	NA	171405	NA	3502085	NA	NA	NA	NA	NA	NA	52717	NA	NA	NA
PP_111391	NA	7142188981	NA	NA	NA	NA	NA	NA	NA	NA	NA	38	823451	1140408	407867	272962	858824	1422653	NA	1290758	NA	1292704	1062483	1081506	708940	1374069	269457	504786	1474015	154225	1320102	386264	1147431	993971	1422328	347255	1170387
PP_111395	NA	7142318438	NA	NA	NA	NA	NA	NA	NA	NA	NA	26	621614	519552	487371	NA	NA	1310462	908102	575919	269137	NA	NA	411064	644757	129457	171407	569427	NA	424297	NA	NA	NA	487909	NA	173716	330000
PP_111403	NA	7142792637	NA	NA	NA	NA	NA	NA	NA	NA	NA	37	1005778	375978	408813	249099	350986	111203	163101	NA	176009	320583	542349	586558	509107	452882	307241	530991	196340	633495	232342	199725	235924	709545	797141	193462	217328
PP_111417	NA	7143859579	NA	NA	NA	NA	NA	NA	NA	NA	NA	38	728244	1004339	353234	210765	791221	1231087	NA	1260518	NA	1183672	1109936	1007999	538220	1198642	232824	476295	1188566	194250	1149810	383833	1106401	836930	1168994	289320	1025523
PP_111420	NA	714374163	NA	NA	NA	NA	NA	NA	NA	NA	NA	30	1267805	167282	567336	NA	NA	343067	159960	226039	208205	NA	282374	952133	382925	410401	561867	979284	363951	358821	1349448	NA	NA	1076805	264707	214210	NA
PP_111428	NA	7144223107	NA	NA	NA	NA	NA	NA	NA	NA	NA	17	NA	1040122	NA	247070	222582	NA	NA	NA	273351	207695	NA	781094	329858	353036	187808	653349	356053	643784	NA	410616	NA	817517	NA	NA	NA
PP_111443	NA	7145527922	NA	NA	NA	NA	NA	NA	NA	NA	NA	38	536857	753487	276019	182510	470281	797348	NA	828770	NA	800647	749717	707519	421510	762545	171602	319234	922105	177563	820859	236311	797660	578989	843558	295431	827533
PP_111607	NA	7173756923	NA	NA	NA	NA	NA	NA	NA	NA	NA	20	NA	NA	NA	814471	1001994	NA	NA	NA	NA	NA	935633	NA	1354941	NA	NA	886350	775993	1275549	663926	874806	1197571	NA	726005	NA	864735
PP_111694	NA	7188358029	NA	NA	NA	NA	NA	NA	NA	NA	NA	40	7851547	4814215	7564942	5580220	5616299	5079393	10240024	4512489	3654635	3800158	6494412	5220952	5649951	6084166	5426985	4955206	6241884	7437060	6395772	6147368	4348588	5373780	5010245	5029166	4587528
PP_111699	NA	7189169449	NA	NA	NA	NA	NA	NA	NA	NA	NA	40	1227385	982168	951050	1214485	1302202	858679	594242	835782	860077	719196	816101	783152	743776	881612	1473614	707330	946305	937105	795678	865342	719386	813912	667768	717842	475488
PP_112002	NA	7243294642	NA	NA	NA	NA	NA	NA	NA	NA	NA	38	523788	650716	500605	759856	740825	674803	NA	938825	NA	991776	402345	674079	833095	883315	756733	455550	778566	576751	780262	574976	636602	757722	765425	516176	643130
PP_112012	NA	7245299942	NA	NA	NA	NA	NA	NA	NA	NA	NA	38	747626	707216	505617	750772	737498	678212	NA	874415	NA	990090	508165	730874	939957	957159	774953	406182	774240	465942	830568	605958	666674	688722	867317	555676	783131
PP_112019	NA	7247305378	NA	NA	NA	NA	NA	NA	NA	NA	NA	38	531099	479064	389617	551436	504125	599127	NA	698093	NA	700508	380010	632819	640712	628768	421044	285048	518732	385715	619461	407736	420080	605062	597866	426610	550257
PP_112178	NA	7268231685	NA	NA	NA	NA	NA	NA	NA	NA	NA	14	340837	227051	NA	254513	NA	238806	526790	130005	6644574	126864	NA	133076	NA	326016	NA	NA	204101	NA	NA	NA	NA	NA	868224	NA	NA
PP_112224	NA	7273226916	NA	NA	NA	NA	NA	NA	NA	NA	NA	38	683274	693913	423606	770173	674156	977999	NA	1143049	NA	1172409	470460	962768	881293	1126853	572007	542202	582200	562928	735051	638263	630102	897155	1071704	582318	805232
PP_112235	NA	7275232104	NA	NA	NA	NA	NA	NA	NA	NA	NA	38	754048	853016	608469	964841	783682	1017808	NA	1538284	NA	1233640	562211	1298070	1084496	1340928	1148735	699361	851238	535887	1201828	710747	661581	1008574	1203443	693733	941894
PP_112245	NA	727723768	NA	NA	NA	NA	NA	NA	NA	NA	NA	38	732536	721067	619327	894534	730735	963295	NA	1432037	NA	1035512	536824	837533	958905	1129520	1084568	603870	786097	507352	1089653	599998	676339	862481	909644	690007	786995
PP_112252	NA	7279242898	NA	NA	NA	NA	NA	NA	NA	NA	NA	38	592239	635974	505509	693478	588005	727482	NA	939903	NA	849800	428030	875998	771575	1008639	910212	473840	529406	280010	783071	468207	570174	696708	813995	499211	611031
PP_112263	NA	7281245209	NA	NA	NA	NA	NA	NA	NA	NA	NA	35	451259	495439	329845	468550	527242	577854	NA	723487	NA	582867	242858	730374	653060	762510	550024	NA	413932	282393	524942	346089	385772	525744	658049	368060	NA
PP_112315	NA	7290494271	NA	NA	NA	NA	NA	NA	NA	NA	NA	40	1203131	1076914	347026	952610	1059590	1118023	56534	1298584	178670	957845	1017778	588452	850039	1503355	573298	1739403	1257172	280226	686170	467671	997681	882123	1157270	387504	880577
PP_112331	NA	7292165618	NA	NA	NA	NA	NA	NA	NA	NA	NA	40	1276747	1408399	539283	1344102	1442984	1713722	113085	1753516	210511	1200438	1454492	849322	1032490	1879548	613588	2281493	2004527	392904	1006947	552718	1447369	984920	1431996	547528	1290516
PP_112355	NA	7293836222	NA	NA	NA	NA	NA	NA	NA	NA	NA	40	1281091	1164126	580475	1083418	1177569	1453309	89108	1651835	192889	1245997	1445809	809793	1056863	1664718	473307	2156809	1697334	351929	959975	602553	1201917	888336	1279798	485729	1099041
PP_112368	NA	7295506369	NA	NA	NA	NA	NA	NA	NA	NA	NA	39	913545	867278	414314	869458	903446	915244	NA	1147339	150477	708243	986949	545586	696215	1155755	450982	1476744	1176076	245990	697913	335011	800745	680479	953081	337402	824495
PP_112434	NA	7308376812	NA	NA	NA	NA	NA	NA	NA	NA	NA	40	682210	564492	848987	564122	631097	590478	811526	428243	1666922	419707	678678	406952	768270	506806	601378	619380	622344	980412	464100	728324	622788	633155	522019	930502	545992
PP_112500	NA	7318882995	NA	NA	NA	NA	NA	NA	NA	NA	NA	39	1248722	1158210	1207262	1038443	1337779	1345362	1013164	967796	NA	1347719	1597763	1131175	1691622	1054942	1597160	1481438	1425233	1966536	1272234	1344222	1308793	1158038	1160411	1328564	1277158
PP_112625	NA	7338464577	NA	NA	NA	NA	NA	NA	NA	NA	NA	38	1750821	1192236	1965622	1278637	1563163	1462309	1827233	1198945	NA	1169325	1624429	1120273	1825115	1020734	1625580	1353205	1677135	2481665	1204856	1791671	1295551	1406155	1263043	2495261	1280224
PP_112712	NA	734938565	NA	NA	NA	NA	NA	NA	NA	NA	NA	37	1380932	356679	1741474	NA	1153005	968015	1482048	775454	NA	518666	1551960	784209	1210203	592053	808137	1022603	807764	1654075	795085	1469458	777319	997597	980257	1848137	885189
PP_112715	NA	7349746085	NA	NA	NA	NA	NA	NA	NA	NA	NA	40	1685985	1426518	1227277	1699425	1725913	1336205	1075739	1303748	1176409	985614	1241957	1078469	1155066	1410145	2080460	979289	1470018	1229857	1162556	1134975	1023602	1170027	1008303	1054390	745675
PP_112943	NA	7368552958	NA	NA	NA	NA	NA	NA	NA	NA	NA	40	19929721	13701101	22577407	14345456	18115701	16103810	16427906	13420915	30308469	12220321	20488573	14865785	21530260	12095713	21458105	17146561	20069890	26909205	15303685	19528832	16267815	17415774	14526941	28714766	16064333
PP_112984	NA	7373571186	NA	NA	NA	NA	NA	NA	NA	NA	NA	40	4637925	3159158	5444929	3516437	4268500	3573095	3935175	3405600	7080890	2783529	4529287	3630026	5192503	2850629	4943317	3745961	4694921	6528066	3550718	4749828	3837820	4034484	3339472	6500847	3913054
PP_113160	NA	7398338224	NA	NA	NA	NA	NA	NA	NA	NA	NA	32	440365	NA	982007	NA	730764	NA	822743	239288	2188324	NA	640542	268686	849309	262326	648471	NA	397167	594245	335273	NA	630799	NA	582385	651214	533214
PP_113306	NA	7418328627	NA	NA	NA	NA	NA	NA	NA	NA	NA	39	1115036	535969	1206546	965685	882022	963178	1214291	794282	NA	689543	1167668	807409	1161879	808128	1122676	1088121	830849	1400957	859337	1058199	828968	904899	806237	1420028	924035
PP_113521	NA	7446313796	NA	NA	NA	NA	NA	NA	NA	NA	NA	17	3176959	NA	597368	NA	NA	1462896	229160	1286328	858483	1100069	NA	2866295	NA	958945	972231	2593224	NA	772078	587936	NA	NA	3177980	3307719	NA	NA
PP_113544	NA	7448423383	NA	NA	NA	NA	NA	NA	NA	NA	NA	40	8022811	5854939	8429003	5959855	6489103	5888089	9508870	4933010	5817315	4591471	7692907	5665924	7090288	5794729	6625066	6310648	7189477	9064165	6720850	6566684	5328627	6585419	5881212	7130632	5463562
PP_113586	NA	7453441933	NA	NA	NA	NA	NA	NA	NA	NA	NA	40	2085062	1316778	2528896	1435604	1653342	1379451	2302100	1226928	1140268	1244964	1763285	1301600	1861918	1356484	1692780	1476740	1960319	2301930	1745561	1730718	1285607	1555501	1371102	1518455	1272386
PP_113812	NA	7485036361	NA	NA	NA	NA	NA	NA	NA	NA	NA	40	483673	731571	394018	623562	882012	386342	189868	647096	333504	929999	788633	670485	696350	885179	259763	766387	748603	409655	605787	698959	702100	585097	576399	613331	771199
PP_113820	NA	7486468347	NA	NA	NA	NA	NA	NA	NA	NA	NA	40	591224	1062019	546577	829186	1192955	970620	212047	915840	398882	1212300	1094731	954251	1025761	1138853	425343	1158082	1063667	576981	880037	956361	960778	935203	784759	838993	1146165
PP_113829	NA	7487898213	NA	NA	NA	NA	NA	NA	NA	NA	NA	40	671104	1090030	459677	827111	1164357	849380	300739	1047993	527474	1290303	1137397	906156	1051418	1218897	381784	1117634	1157356	561160	865386	982810	960531	997644	830244	948450	1137252
PP_113832	NA	7488545641	NA	NA	NA	NA	NA	NA	NA	NA	NA	40	1076061	691220	1185885	653549	830330	730366	1262749	559548	1762209	566193	1038916	630892	997156	664801	781522	860852	816712	1394300	796144	1143477	636731	778204	776920	1165817	621586
PP_113835	NA	7489329977	NA	NA	NA	NA	NA	NA	NA	NA	NA	40	677288	729623	484986	630143	908030	597571	185257	713523	396859	906822	931001	722995	857926	888275	314441	861268	896761	431861	660239	637031	743218	533472	589060	682985	950461
PP_113838	NA	7490762214	NA	NA	NA	NA	NA	NA	NA	NA	NA	40	345031	535213	239458	395561	596159	459900	199306	466261	310265	619970	542046	518546	524266	618473	208839	553198	652361	294117	467171	412605	468948	509773	354867	456781	522715
PP_114046	NA	7513683913	NA	NA	NA	NA	NA	NA	NA	NA	NA	23	1000949	600654	NA	NA	915861	693280	NA	NA	NA	621969	869463	640607	897908	NA	NA	NA	825512	1042546	633042	716261	NA	NA	651698	715913	874107
PP_114203	NA	7528297404	NA	NA	NA	NA	NA	NA	NA	NA	NA	38	1816827	1132320	1736763	1276025	1227263	1137238	2775049	1032945	NA	774457	1679797	1297457	1205182	1556598	1161468	1187724	1306024	1504290	1577986	1006014	970371	1180192	1568625	998526	1094864
PP_114209	NA	7529115592	NA	NA	NA	NA	NA	NA	NA	NA	NA	40	947140	942146	899123	1080567	1074240	838506	455907	769722	963997	557429	914783	774138	627751	770063	1246987	640709	777636	944506	688703	768913	581976	743151	597370	780301	459393
PP_114255	NA	7533702749	NA	NA	NA	NA	NA	NA	NA	NA	NA	23	NA	2545259	NA	5242764	561953	1139663	NA	2653545	NA	1611781	NA	816140	NA	3194377	884808	NA	NA	NA	NA	NA	937916	NA	679425	715037	968848
PP_114268	NA	7535136573	NA	NA	NA	NA	NA	NA	NA	NA	NA	33	986066	2007720	1263950	1290649	1242844	1219468	NA	1495759	NA	1891998	NA	1586724	1958182	2692020	1648405	NA	1239960	1007960	2379422	1083958	1761368	2353477	1531217	1337025	1568716
PP_114280	NA	7536568612	NA	NA	NA	NA	NA	NA	NA	NA	NA	32	881983	3031278	NA	1235073	1079343	1632602	NA	1982105	NA	1534057	2272862	1417264	1728810	1712724	979683	6969425	1652626	1391085	1167706	NA	2168617	1826574	1557285	NA	2164372
PP_114298	NA	7537998897	NA	NA	NA	NA	NA	NA	NA	NA	NA	29	1307700	765536	NA	582088	1379612	NA	NA	854199	NA	1966432	1588912	1310357	1448205	2194744	1554066	NA	1904465	1613006	1710217	1271713	1186669	1402670	1022617	494564	1143398
PP_114310	NA	7539426912	NA	NA	NA	NA	NA	NA	NA	NA	NA	20	1429730	NA	1089915	658528	1508622	859869	NA	NA	NA	NA	NA	1210678	1474936	817568	NA	NA	906233	NA	7285291	905407	NA	856300	226664	NA	1418661
PP_114366	NA	7543356118	NA	NA	NA	NA	NA	NA	NA	NA	NA	14	NA	124055	NA	1178848	141321	64538	251733	NA	NA	NA	207023	NA	584352	NA	12061634	NA	NA	NA	NA	NA	NA	147829	NA	NA	90894
PP_114947	NA	7584939347	NA	NA	NA	NA	NA	NA	NA	NA	NA	38	206459	622274	219317	764943	365668	582340	NA	604216	NA	823154	413599	747600	563114	711886	612464	247984	208959	220626	439959	674816	498854	591911	547029	351690	465883
PP_114950	NA	7585515446	NA	NA	NA	NA	NA	NA	NA	NA	NA	31	222496	344736	213511	177145	333769	330200	NA	358107	NA	318041	233255	274328	210623	212203	NA	1594974	198828	NA	434562	263387	689295	362415	555778	NA	1678891
PP_114968	NA	7586192888	NA	NA	NA	NA	NA	NA	NA	NA	NA	38	192444	1082533	341150	1013745	680399	976088	NA	1055578	NA	1227655	682491	1352488	816885	1102942	900387	561158	293531	332764	557431	1137522	945145	1190611	1005642	544146	1188566
PP_114969	NA	7586068845	NA	NA	NA	NA	NA	NA	NA	NA	NA	37	380971	592286	256377	462878	193414	680196	116190	2926781	NA	582412	NA	628263	335228	496013	402166	134635	357293	163810	351239	611198	407328	652775	468105	1127299	400078
PP_114975	NA	758662808	NA	NA	NA	NA	NA	NA	NA	NA	NA	35	556833	745942	258743	370487	459530	577820	NA	540826	NA	892953	442450	780733	NA	2754673	347502	328739	419476	NA	462945	NA	569720	595388	597988	365901	603684
PP_114981	NA	7587184862	NA	NA	NA	NA	NA	NA	NA	NA	NA	38	1112015	575757	204711	433670	424507	436172	NA	1013366	NA	789759	497465	583202	632203	837466	601994	582049	367608	206459	565850	324885	699444	550559	793594	609331	868650
PP_114985	NA	7587446604	NA	NA	NA	NA	NA	NA	NA	NA	NA	38	461925	2075275	286977	1168367	1121773	1160906	NA	1288257	NA	1527137	846018	1873372	1213807	1368471	964522	533424	462777	348675	750760	1436674	985044	1548678	2922525	558738	1456603
PP_114988	NA	758774587	NA	NA	NA	NA	NA	NA	NA	NA	NA	39	657590	867773	473556	1970285	493373	2623412	97736	616210	NA	898518	388780	551281	1239047	856289	462622	586660	255295	270409	486847	329881	521375	583824	651545	256339	586924
PP_114991	NA	7588149574	NA	NA	NA	NA	NA	NA	NA	NA	NA	40	1346588	1017982	1664806	1141837	1191829	1111176	1751311	966670	2466914	988364	1269925	1084517	1431797	907401	1179206	1143803	1344311	1944691	986266	1348797	1052142	1052242	1110943	1956842	996853
PP_114995	NA	7588295668	NA	NA	NA	NA	NA	NA	NA	NA	NA	36	462171	577005	215879	342083	467724	522734	NA	748613	NA	769885	668006	615727	454038	742957	585866	437881	373170	210205	573510	547093	1169249	701039	672723	397329	693685
PP_115000	NA	7588697586	NA	NA	NA	NA	NA	NA	NA	NA	NA	38	453119	1377119	343738	1294012	960589	1244728	NA	1268157	NA	1370572	786519	1434198	1091024	1258436	910573	554249	343392	304065	572345	1326843	1107207	1188192	1173274	544771	1258514
PP_115008	NA	7589396016	NA	NA	NA	NA	NA	NA	NA	NA	NA	29	346617	1144061	436042	164949	481788	470124	NA	1245548	NA	479564	NA	524078	271495	229249	NA	369008	NA	NA	406865	283560	828351	429021	272421	NA	457198
PP_115025	NA	7589952457	NA	NA	NA	NA	NA	NA	NA	NA	NA	38	370313	1122282	244467	965941	693722	943931	NA	925704	NA	1161422	605767	1133663	822845	1047867	726721	411688	272028	265345	577058	1041217	912808	972143	889362	402891	982400
PP_115026	NA	7589999739	NA	NA	NA	NA	NA	NA	NA	NA	NA	15	NA	410484	NA	NA	NA	340523	NA	NA	NA	1908336	NA	NA	NA	606861	209413	NA	NA	NA	NA	NA	NA	NA	NA	NA	NA
PP_115036	NA	7590822886	NA	NA	NA	NA	NA	NA	NA	NA	NA	40	755491	372725	424577	693343	443407	542291	189128	635291	197891	591486	565860	532665	647350	708622	542357	444122	680202	176610	541881	412499	1310404	518596	588933	352656	532039
PP_115052	NA	7591204176	NA	NA	NA	NA	NA	NA	NA	NA	NA	38	305871	687726	173287	629189	423628	671191	NA	629636	NA	760249	416077	694002	597924	658807	445299	226715	218149	178057	421948	634191	446427	609044	671556	312951	758523
PP_115066	NA	7591937224	NA	NA	NA	NA	NA	NA	NA	NA	NA	40	796639	562749	357689	829211	459699	381353	168354	2846311	200658	699972	760863	576609	697594	648599	852452	447142	757319	235612	723145	639847	721415	802282	858575	546458	698312
PP_115089	NA	75930442	NA	NA	NA	NA	NA	NA	NA	NA	NA	40	718594	419232	347090	678565	548563	637106	306811	683717	181596	636131	619427	621436	814462	938216	1036582	400842	1094356	240967	859961	524715	779078	777000	689229	446268	726974
PP_115104	NA	7594158767	NA	NA	NA	NA	NA	NA	NA	NA	NA	39	467737	447269	469009	511497	489332	1348776	177033	676903	NA	859954	676051	541554	758686	510788	641175	277692	510439	244849	643696	371021	503076	552491	636023	370061	369040
PP_115123	NA	7595270289	NA	NA	NA	NA	NA	NA	NA	NA	NA	39	471735	2791040	244264	352508	1020033	467726	118434	461168	160409	747467	394671	635024	470320	535363	399717	311586	333842	NA	1253155	293134	782582	485394	458845	267844	524684
PP_115436	NA	7618994906	NA	NA	NA	NA	NA	NA	NA	NA	NA	38	852835	804701	971806	962358	1050138	1077532	658134	906800	NA	746606	1202530	1029194	1075704	NA	1715446	1005971	1059423	1649936	781282	1037020	910630	919682	991001	959550	793308
PP_115437	NA	7619033182	NA	NA	NA	NA	NA	NA	NA	NA	NA	38	647813	543486	299311	613860	551231	521298	NA	911872	NA	657770	703412	548461	554727	698694	331685	671039	754891	192699	527559	476686	727114	534065	520043	283038	536781
PP_115465	NA	7620703717	NA	NA	NA	NA	NA	NA	NA	NA	NA	38	576486	487610	225364	623593	532278	556744	NA	829510	NA	554612	628785	447491	598494	550179	329777	633283	631052	179264	438717	416809	848874	509428	629931	301775	437494
PP_115585	NA	7629775111	NA	NA	NA	NA	NA	NA	NA	NA	NA	38	1557440	1713987	1023148	1393939	1223108	1492956	NA	1183565	NA	1100204	823879	1371754	812505	1415635	633360	700602	959463	173241	1144014	806800	1177370	980980	1178082	592596	1075209
PP_115636	NA	763479273	NA	NA	NA	NA	NA	NA	NA	NA	NA	38	1352759	1521669	908990	1260066	1011838	1041944	NA	852845	NA	1121289	591178	1175094	727910	1289758	487063	778864	723989	131547	942838	558659	902700	896256	828568	404266	924206
PP_115764	NA	7648321147	NA	NA	NA	NA	NA	NA	NA	NA	NA	40	3790743	2714084	4698710	3073045	3254890	3078160	4597506	2392740	8391313	2531338	3638757	2769005	3787329	2516187	3344273	3236678	3505928	5214939	2709612	3990246	2818042	3104718	2932011	5443974	2706254
PP_115966	NA	767374249	NA	NA	NA	NA	NA	NA	NA	NA	NA	38	260615	530013	177355	484182	401639	467596	NA	656424	NA	878247	435555	1012099	537666	798698	710561	193808	218075	198560	525945	965465	790736	466770	617413	329965	921717
PP_115974	NA	7674994599	NA	NA	NA	NA	NA	NA	NA	NA	NA	38	460726	883515	381340	1116327	832864	1049139	NA	1211825	NA	1718541	785763	1719796	1159605	1344571	1325835	337941	249264	303288	760637	1574150	1151876	1351816	1002080	588950	1334789
PP_115985	NA	7676247035	NA	NA	NA	NA	NA	NA	NA	NA	NA	38	578057	1048235	402385	1470242	578945	1268816	NA	1713161	NA	2052387	961385	2152596	1292611	1482701	1478570	473305	292909	321232	1021788	2150260	1448162	1468504	1443763	752297	1758833
PP_116001	NA	7677501117	NA	NA	NA	NA	NA	NA	NA	NA	NA	38	572569	883659	451044	1311567	867968	895339	NA	1691017	NA	1973132	961476	2001370	1212538	1618139	1336831	346621	333653	293266	890104	1971995	1394525	1737422	1485984	729617	1314023
PP_116007	NA	7678404638	NA	NA	NA	NA	NA	NA	NA	NA	NA	39	1562678	938533	2082959	1219155	1356391	1161224	1704526	1003904	NA	1012752	1259487	1075481	1607592	1071499	1406193	1220666	1408724	2240024	1037019	1630537	1146443	1124601	1156434	2180190	1061420
PP_116012	NA	7678751111	NA	NA	NA	NA	NA	NA	NA	NA	NA	38	469311	820296	260493	959008	664629	822249	NA	1364742	NA	1590042	581881	1544124	1017056	1289636	1082096	319098	168584	285740	734303	1409338	1154196	1261420	870130	610234	1152773
PP_116028	NA	7680003481	NA	NA	NA	NA	NA	NA	NA	NA	NA	38	241731	569038	163797	722302	454244	582987	NA	840742	NA	1159681	454843	1021334	712758	806561	717438	279457	182780	206928	470806	839693	620669	839023	694149	344908	876947
PP_116298	NA	7708491123	NA	NA	NA	NA	NA	NA	NA	NA	NA	40	68924420	48360215	78144928	52587285	62696917	55517749	63251030	48222687	90461784	43641328	69823247	52875783	72662908	45542831	71524912	57409195	66374418	88940338	53494873	66114274	55609860	57195611	52070948	87278036	54830362
PP_116314	NA	7709643045	NA	NA	NA	NA	NA	NA	NA	NA	NA	39	1386117	1530397	718161	1848318	1693454	2048282	286056	1571183	NA	2035321	674259	1381247	1076245	1226829	564418	1156514	802949	263269	1157122	835841	1195574	1152501	1370579	672748	1795551
PP_116351	NA	7713504233	NA	NA	NA	NA	NA	NA	NA	NA	NA	40	4156671	2964574	5121923	3261099	4047382	3511061	3606732	3027544	6577928	2527390	4329162	3451332	4746544	2606663	4651480	3774372	4269266	6350166	3345388	4231334	3567429	3596413	3721954	5958681	3486574
PP_116369	NA	7714654575	NA	NA	NA	NA	NA	NA	NA	NA	NA	36	910205	1271807	469666	1492422	1377621	1458367	263190	1281989	NA	1403353	501938	1150596	825596	807137	400943	929577	579042	NA	857847	757584	1020334	810706	1073730	NA	1494421
PP_116415	NA	7719645563	NA	NA	NA	NA	NA	NA	NA	NA	NA	40	3372883	3648596	2072535	3172796	2679358	2922087	295151	2353551	169542	2403171	1408275	2714916	1961796	2961530	1157682	1931344	1642745	321600	2588288	1331628	2234750	1890541	2424918	1131353	2459369
PP_116464	NA	7724660878	NA	NA	NA	NA	NA	NA	NA	NA	NA	38	2396718	2456376	1678874	2155857	2005120	2325239	NA	1783897	NA	1928892	1317146	1865988	1303244	2256726	757990	1359522	1474312	247116	1874984	874591	1553932	1366706	1638496	918326	1617873
PP_116602	NA	773574506	NA	NA	NA	NA	NA	NA	NA	NA	NA	38	1026352	836845	493079	1043913	950692	948695	NA	1284720	NA	1066760	1251613	902390	926055	1123031	593624	1144846	1184295	266046	828472	590951	1099259	956702	1009615	639537	953529
PP_116623	NA	7737411547	NA	NA	NA	NA	NA	NA	NA	NA	NA	40	1414805	1269013	759277	1316176	1376693	1513757	102431	1889326	238125	1304051	1723054	1061510	1305623	1666387	853079	1465135	1574455	333674	1296481	922528	1539963	1363864	1326966	809275	1254154
PP_116624	NA	7737619942	NA	NA	NA	NA	NA	NA	NA	NA	NA	36	173063	420240	209884	263290	495658	606092	NA	790440	NA	977274	318498	858169	227610	780453	NA	298291	216850	NA	728899	535761	749162	403454	871352	260550	607166
PP_116635	NA	7738259732	NA	NA	NA	NA	NA	NA	NA	NA	NA	34	412412	NA	787864	NA	641649	112576	562807	NA	2448131	173309	464759	NA	838907	NA	599221	861411	273411	415354	423604	335125	404360	339412	422676	525772	276985
PP_116645	NA	7739077873	NA	NA	NA	NA	NA	NA	NA	NA	NA	40	1240388	1180875	731372	1345219	1186673	1320236	115874	1917671	211703	1397203	1846229	1050610	1200534	1515199	773839	1446744	1530422	330655	1220509	917144	1459180	1311250	1402711	654309	1250333
PP_116649	NA	7739289052	NA	NA	NA	NA	NA	NA	NA	NA	NA	36	165297	505578	199574	204185	729645	809733	NA	1163317	NA	618686	461650	1166058	267311	1048027	NA	364160	201871	NA	842525	587836	998671	703839	991818	346944	879094
PP_116674	NA	7740745031	NA	NA	NA	NA	NA	NA	NA	NA	NA	39	952026	906226	504144	1028764	873319	1096921	NA	1421549	124498	918522	1172379	747601	974671	1180008	640334	1114424	1138845	282494	846445	569148	1098629	848378	858676	474775	852952
PP_116677	NA	7740956643	NA	NA	NA	NA	NA	NA	NA	NA	NA	36	164773	570232	149569	187837	1085540	675723	NA	983289	NA	960460	385588	890094	314803	939806	NA	382034	219556	NA	750740	351196	944052	671822	961952	245242	743958
PP_116695	NA	7742415012	NA	NA	NA	NA	NA	NA	NA	NA	NA	39	561414	537595	336411	563023	481526	557275	NA	801903	76267	597232	768199	441341	591774	735929	368921	704392	696315	226669	541753	361087	612092	533720	554438	355892	506308
PP_116902	NA	7756557764	NA	NA	NA	NA	NA	NA	NA	NA	NA	37	771444	11138303	NA	12119706	1899969	3912810	NA	4467219	NA	7255901	2762005	4145607	1334212	5240389	1041925	4200442	3363665	337897	2762690	5111919	1693021	3268474	2280661	988206	2417746
PP_116925	NA	7758262602	NA	NA	NA	NA	NA	NA	NA	NA	NA	39	1019828	684832	1142600	843940	828079	803901	1056138	762398	NA	669461	915976	706267	1012656	812464	1054507	974043	879113	1309436	674493	1009654	776981	904637	827148	1227671	742883
PP_116937	NA	7759068876	NA	NA	NA	NA	NA	NA	NA	NA	NA	37	540279	19306740	485778	15382405	2935152	6643577	NA	7017305	NA	12342284	1924326	6487042	2167549	8514420	1312858	5556054	681930	468368	1002963	8741285	2532000	5026894	3753897	908742	4559266
PP_116970	NA	7761571843	NA	NA	NA	NA	NA	NA	NA	NA	NA	37	558487	12923618	NA	14667665	2698681	5939308	NA	6667595	NA	11676371	1679792	6583354	1940763	7731508	1378311	4167862	781652	284287	1084262	9186344	2505594	5145651	3118764	689769	3975330
PP_117005	NA	7764077043	NA	NA	NA	NA	NA	NA	NA	NA	NA	35	527148	12059107	NA	9432767	1636815	4969432	NA	4814069	NA	7761063	949800	4304030	1564310	4797294	952367	3581705	642969	NA	968250	4849156	1254501	3068447	2321327	624973	1877530
PP_117232	NA	7780924077	NA	NA	NA	NA	NA	NA	NA	NA	NA	28	148108	267804	204833	NA	NA	1737062	NA	284400	NA	206982	126974	180869	NA	441552	228228	185054	163365	NA	182621	NA	242704	641078	208033	139484	152063
PP_117337	NA	7788358971	NA	NA	NA	NA	NA	NA	NA	NA	NA	40	7561252	4874062	7782544	5465411	5606982	5191568	8129307	4629102	4990227	4196113	6769420	5183828	6146270	5525865	5873574	5452765	6588680	8133928	5976028	6420065	4736063	5627116	5019620	6412608	5190998
PP_117391	NA	7793373777	NA	NA	NA	NA	NA	NA	NA	NA	NA	40	1951401	1292170	1787215	1340483	1663963	1417775	1938078	1117054	1179760	931788	1919621	1484072	1589874	1301363	1387813	1502498	1553478	2014715	1561821	1659713	1182023	1408154	1277283	1490515	1249643
PP_117582	NA	7808046924	NA	NA	NA	NA	NA	NA	NA	NA	NA	40	1224390	819454	1249554	1156394	991039	1088751	1514198	967930	545599	889883	1315547	1027144	1252667	1124815	1588882	1211909	1042385	1506323	852229	1234193	913417	1180106	1053768	1507312	1013934
PP_117759	NA	7818710754	NA	NA	NA	NA	NA	NA	NA	NA	NA	39	2100103	1111359	1412968	1304914	1456553	1074118	2165109	809441	NA	666752	1430094	1258166	2417429	709095	2141095	868087	1619633	1722129	909235	2488312	1568029	1259720	873744	2033334	859481
PP_117958	NA	7832571487	NA	NA	NA	NA	NA	NA	NA	NA	NA	38	421140	1299980	313010	1366595	896373	1139348	NA	958602	NA	1274353	698890	1412420	845688	884610	1013319	565431	309506	336382	629248	1118121	771606	1239139	974477	482569	1006655
PP_117973	NA	7833821957	NA	NA	NA	NA	NA	NA	NA	NA	NA	38	1485094	4095465	969516	4597994	2884896	3539344	NA	3499044	NA	4573747	2213905	4243600	3135776	4001783	3418548	2105710	870115	1156333	1949716	3653435	2603874	3732349	2905172	1588805	3610521
PP_117996	NA	7835073087	NA	NA	NA	NA	NA	NA	NA	NA	NA	38	2336986	7684814	1884010	8583105	5154124	6651438	NA	6421295	NA	7045013	4133308	7792413	5429599	6904830	6147086	3601467	1641627	2043413	3338513	6580811	4711648	6738564	5698337	2901425	6160945
PP_118028	NA	7836324132	NA	NA	NA	NA	NA	NA	NA	NA	NA	38	3117675	9232384	2271706	10696441	6554288	8366533	NA	8401424	NA	9327733	4833512	9771869	6774318	8602442	7267510	4716261	2118573	2156580	4409390	9448665	5760528	8119960	7023492	3379997	7682150
PP_118044	NA	7837572779	NA	NA	NA	NA	NA	NA	NA	NA	NA	38	3008878	9410034	2000870	10034606	6390557	8117997	NA	7593011	NA	8951312	4923388	9171025	6519310	8011570	7354600	4217892	1953124	2363144	4544813	8195497	5532555	8242429	6584198	3359624	7073486
PP_118055	NA	7838822417	NA	NA	NA	NA	NA	NA	NA	NA	NA	38	2322301	7044598	1781172	8009075	4836339	6372101	NA	6022921	NA	7079957	3504275	7153752	5158343	6504773	5829584	3464687	1631326	2009345	3193958	6171630	4635916	6391152	5247200	2577976	5672829
PP_118068	NA	7840073632	NA	NA	NA	NA	NA	NA	NA	NA	NA	38	1572923	4673829	1151799	6002183	3166795	4492365	NA	4130783	NA	4536530	2535221	4836621	3341390	4394587	3771624	2394431	1071245	1267417	2292043	4075036	2779002	4021375	3465104	1741005	3692991
PP_118080	NA	7841324757	NA	NA	NA	NA	NA	NA	NA	NA	NA	38	960974	2635062	750110	3118807	1875197	2553953	NA	2634285	NA	2830226	1470634	2969533	2048643	2543359	2322313	1400062	590188	534959	1315390	2526569	1827867	2582018	2053708	1175622	2242062
PP_118095	NA	7842576419	NA	NA	NA	NA	NA	NA	NA	NA	NA	36	501257	1492285	443746	1708427	950406	1311067	NA	1411332	NA	1812485	738331	NA	1067700	1431488	1191077	778396	399473	404781	644052	1390319	947111	1340021	1102615	640324	1130832
PP_118133	NA	7845705724	NA	NA	NA	NA	NA	NA	NA	NA	NA	18	NA	NA	NA	1204325	NA	144907	NA	77388	NA	58942	NA	57390	NA	126919	NA	477773	NA	NA	NA	NA	100973	61756	66228	NA	NA
PP_118223	NA	785361702	NA	NA	NA	NA	NA	NA	NA	NA	NA	21	NA	NA	NA	NA	NA	763472	NA	NA	NA	682738	920279	NA	928157	NA	954467	871692	NA	1068858	626212	NA	NA	NA	719536	957789	808667
PP_118379	NA	7866248307	NA	NA	NA	NA	NA	NA	NA	NA	NA	23	NA	231596	NA	334100	NA	195363	NA	245139	NA	593529	NA	614997	NA	661754	NA	NA	NA	NA	NA	302055	NA	NA	283088	NA	378811
PP_118398	NA	7868229257	NA	NA	NA	NA	NA	NA	NA	NA	NA	40	7420819	4334538	6665399	5277633	5115758	4625591	9407309	4021101	3413527	3573264	6116738	4677908	4916970	5510508	5094469	4824604	5763124	6656868	5429704	5447015	3847923	4996060	4842286	4286728	4253908
PP_118410	NA	7869033237	NA	NA	NA	NA	NA	NA	NA	NA	NA	40	876047	920191	690432	1047818	974968	845390	399354	729258	829673	575038	761115	673444	566489	669859	1446848	599984	849010	837367	597685	734062	602201	696962	665049	593303	496996
PP_118570	NA	7878685824	NA	NA	NA	NA	NA	NA	NA	NA	NA	30	NA	297826	NA	339682	231026	300615	NA	424879	NA	1211344	NA	536596	364679	381255	437475	216052	NA	NA	289372	NA	508315	311663	266218	183239	363608
PP_118585	NA	7879941209	NA	NA	NA	NA	NA	NA	NA	NA	NA	38	185070	484503	136881	621622	650443	506993	NA	674151	NA	902186	300002	749978	587049	610066	524385	215188	194839	233077	376306	877234	474234	484270	590312	752571	653717
PP_118596	NA	7881192956	NA	NA	NA	NA	NA	NA	NA	NA	NA	37	225759	706029	NA	586970	647733	3362262	NA	865262	NA	964793	345455	1192646	792480	1209468	827311	286182	150972	200330	441977	775974	611126	931389	902342	400562	790874
PP_118608	NA	7882445548	NA	NA	NA	NA	NA	NA	NA	NA	NA	38	162660	519379	171922	837190	431956	783055	NA	1211363	NA	1071465	435526	1125095	831086	1123746	707493	336296	151131	285460	406022	661946	589942	1124164	587439	347554	668864
PP_118620	NA	7883696575	NA	NA	NA	NA	NA	NA	NA	NA	NA	38	263612	698872	129675	604448	312107	516881	NA	717952	NA	1170125	418489	845202	680414	953703	670804	276117	183538	187071	338169	931051	592877	785647	628540	329775	642288
PP_118636	NA	7884948691	NA	NA	NA	NA	NA	NA	NA	NA	NA	37	192434	587513	187306	637718	338621	434651	NA	750109	NA	544438	828023	947598	1177883	659261	559753	230354	166499	293763	164498	1012315	469343	579631	625810	242052	624658
PP_118711	NA	788985366	NA	NA	NA	NA	NA	NA	NA	NA	NA	33	NA	295072	NA	362372	778635	549435	NA	467624	NA	177741	686529	475943	NA	356229	NA	486381	493150	868926	642796	801804	504171	534000	619682	1063149	454711
PP_118774	NA	7893597364	NA	NA	NA	NA	NA	NA	NA	NA	NA	31	867166	1853642	NA	157306	NA	NA	122125	357387	125337	1414895	353371	551082	336096	362322	238034	833143	193244	354528	201247	NA	NA	531149	303321	NA	164170
PP_119060	NA	7913865268	NA	NA	NA	NA	NA	NA	NA	NA	NA	21	NA	237917	NA	302258	NA	NA	NA	NA	NA	244236	626441	135151	363250	265789	528603	NA	NA	NA	358090	NA	265514	333238	226133	NA	138760
PP_119100	NA	7925898766	NA	NA	NA	NA	NA	NA	NA	NA	NA	39	697373	765667	411797	641272	643589	903969	NA	905000	144183	852310	698629	564567	602943	775221	416893	472059	707507	236149	684440	341791	858611	677493	642159	362219	600898
PP_119104	NA	7927572241	NA	NA	NA	NA	NA	NA	NA	NA	NA	39	729531	700697	473795	603170	595116	877652	NA	872485	148660	732855	646074	681715	575028	759127	329727	539524	610780	241034	560802	467770	695095	618336	723247	343819	638458
PP_119222	NA	7948115967	NA	NA	NA	NA	NA	NA	NA	NA	NA	12	289705	166753	400967	253996	NA	NA	568934	NA	4192379	NA	NA	149553	NA	262951	NA	NA	NA	NA	NA	NA	NA	NA	NA	160982	NA
PP_119351	NA	7969718788	NA	NA	NA	NA	NA	NA	NA	NA	NA	33	662064	689403	477622	501339	632939	610632	NA	495502	NA	522474	NA	460217	237011	445692	207932	NA	187105	NA	602437	176378	422042	350170	398452	NA	402411
PP_119589	NA	7998757488	NA	NA	NA	NA	NA	NA	NA	NA	NA	38	977275	944432	1038539	1005062	1135188	1292916	856133	991081	NA	1112575	1504108	1156442	1415466	1020199	1331745	1338659	1159191	1843598	1098243	952860	993802	1121372	1159917	1030169	1212968
PP_119749	NA	801833743	NA	NA	NA	NA	NA	NA	NA	NA	NA	38	1438460	875678	1514470	940975	1219621	1015946	1397066	908070	NA	901031	1329191	922299	1317089	864198	1220256	1108840	1198350	2029122	1054332	1412943	1095532	1036056	963354	1935821	901803
PP_119843	NA	8029259001	NA	NA	NA	NA	NA	NA	NA	NA	NA	32	902929	490298	NA	NA	1032055	855475	1242020	564123	NA	NA	932457	589482	1073837	519573	NA	906041	731528	1515879	756627	951516	657466	757850	765942	1434878	900369
PP_119846	NA	8029612397	NA	NA	NA	NA	NA	NA	NA	NA	NA	40	1433932	1374750	1048336	1558657	1554050	1270401	858119	1221017	1074528	990504	1087140	1060351	891451	1223978	1797902	905989	1397532	1225486	1054718	1045609	904061	1113733	893510	873954	708304
PP_119853	NA	8030550283	NA	NA	NA	NA	NA	NA	NA	NA	NA	26	554012	1245734	167485	167000	497136	425321	NA	317671	NA	534219	NA	136770	NA	298956	312782	NA	251548	NA	652041	254791	365965	2237090	235003	NA	351160
PP_119856	NA	8031130691	NA	NA	NA	NA	NA	NA	NA	NA	NA	36	327926	839481	NA	371241	456575	493374	83068	1880802	NA	846965	417198	706838	952020	646166	398166	317941	287108	NA	377658	310552	497980	432803	415852	NA	549086
PP_119862	NA	8031717594	NA	NA	NA	NA	NA	NA	NA	NA	NA	36	492147	892575	583398	569840	598461	669770	NA	913772	NA	1152632	NA	1057056	591556	901012	430893	502459	502277	NA	549656	364277	899505	787704	753722	389527	778715
PP_119873	NA	8032307316	NA	NA	NA	NA	NA	NA	NA	NA	NA	38	857811	1296947	494073	903949	784530	1035596	90599	1036425	NA	1571892	503120	1331194	726967	1308289	691796	763811	681044	313580	717063	NA	968865	1134791	954040	458488	1307794
PP_119883	NA	8032895773	NA	NA	NA	NA	NA	NA	NA	NA	NA	38	818667	1519408	799774	704386	3439892	1096552	NA	1090509	NA	2967921	760311	1679863	948170	1125268	750063	660024	1969449	326494	980089	709769	1486052	976895	3332703	2674541	944743
PP_119892	NA	8033487863	NA	NA	NA	NA	NA	NA	NA	NA	NA	38	1029215	1169562	1655031	823667	1807671	1285623	130279	955598	NA	1721647	682879	801722	1030419	1127814	582802	642522	826052	228373	898462	848931	1718333	1175751	978750	597655	1128738
PP_119901	NA	8034078891	NA	NA	NA	NA	NA	NA	NA	NA	NA	39	672462	1213821	432715	631172	924492	1491484	159655	1152024	NA	1127389	657891	1033377	715201	1452773	646785	777208	436527	231604	710764	707750	950771	1455946	1630591	527508	847112
PP_119903	NA	8034665534	NA	NA	NA	NA	NA	NA	NA	NA	NA	37	572565	1168302	453173	967730	701383	880093	NA	1044217	NA	1206324	578867	1311458	462711	1093075	877307	558530	564007	NA	767564	535862	1044368	899631	1106692	434147	912754
PP_119910	NA	8035255205	NA	NA	NA	NA	NA	NA	NA	NA	NA	39	394958	806647	391609	461180	658822	540507	NA	1430701	93869	1162836	1162154	942867	418392	671125	476389	736591	391614	211714	525266	327518	572965	758898	722831	288028	793330
PP_119912	NA	8035845327	NA	NA	NA	NA	NA	NA	NA	NA	NA	37	428989	653170	563205	334396	881324	546277	88982	497371	NA	642967	437914	764910	353734	511991	291241	438255	251503	NA	515865	301398	655069	700055	775451	NA	535596
PP_119938	NA	8040696354	NA	NA	NA	NA	NA	NA	NA	NA	NA	38	1237208	2573837	1030019	3050640	2259909	2396885	NA	4125797	NA	5625684	2612351	5476363	3813356	3612285	4072265	1384618	597385	851659	2458037	5888042	4071353	4426355	3320506	1948947	4308523
PP_119962	NA	8044038091	NA	NA	NA	NA	NA	NA	NA	NA	NA	38	1582327	3592080	1053556	4033719	2973939	2666588	NA	4747495	NA	7454501	3648563	7133991	4332171	4627049	5322970	1308565	1017721	1115874	3116465	8351686	4869917	5713553	4516369	2692621	5801512
PP_119983	NA	8047380491	NA	NA	NA	NA	NA	NA	NA	NA	NA	38	1315856	2665570	868758	3273213	2153848	2132466	NA	3880716	NA	4601394	2316543	5021821	3177024	3371050	3553731	1280433	468225	885674	2209694	5711120	3894905	3565155	2802047	1930572	4167997
PP_119985	NA	8048424421	NA	NA	NA	NA	NA	NA	NA	NA	NA	40	15606123	10753702	18088411	10886523	14086215	13042495	12290539	11120916	22394148	9430833	15537756	11880163	16357526	9399370	16877538	13082652	15064062	21145467	11386388	15443421	12238302	12674924	11286516	21333342	12669969
PP_120029	NA	8053440881	NA	NA	NA	NA	NA	NA	NA	NA	NA	40	3927577	2730863	4776885	2816372	3770914	3231159	3521261	2571322	5715837	2620754	4273057	3070762	4611648	2557504	4368753	3385530	4037653	5555611	2797288	4098670	3197696	3213667	2861971	5882448	3162070
PP_120077	NA	8061262976	NA	NA	NA	NA	NA	NA	NA	NA	NA	37	744379	86518	1045163	676015	484430	508244	1450533	364498	793257	NA	580885	319473	602601	464277	308695	422485	400936	467186	647749	579671	315579	NA	216025	190212	156862
PP_120161	NA	8069641675	NA	NA	NA	NA	NA	NA	NA	NA	NA	26	197344	637607	NA	NA	NA	601190	NA	907740	NA	924445	NA	369356	NA	610667	NA	536896	440975	NA	252498	410033	254761	475654	356116	314275	322537
PP_120230	NA	8078748626	NA	NA	NA	NA	NA	NA	NA	NA	NA	22	NA	NA	NA	685330	283319	321715	NA	350244	NA	835603	NA	NA	426872	331555	NA	1182523	314040	NA	1960002	229318	NA	291594	NA	380830	1208416
PP_120234	NA	80793459	NA	NA	NA	NA	NA	NA	NA	NA	NA	28	398489	771228	332400	870036	540959	956006	70835	636789	NA	760762	NA	1140744	457030	404543	242222	324247	NA	NA	NA	411570	399547	614831	NA	265348	342987
PP_120238	NA	8079650201	NA	NA	NA	NA	NA	NA	NA	NA	NA	32	710391	877491	256336	491394	457712	757607	NA	1157058	NA	1268382	780022	1029767	399200	940724	NA	1186986	1107739	NA	908058	NA	607628	1120063	934028	688598	553680
PP_120239	NA	8079933124	NA	NA	NA	NA	NA	NA	NA	NA	NA	28	554169	NA	492890	1724351	NA	749374	NA	724113	NA	1000661	824468	526960	701613	549293	242121	1295385	NA	NA	NA	NA	1273601	301042	651645	NA	530770
PP_120246	NA	8080520979	NA	NA	NA	NA	NA	NA	NA	NA	NA	31	303991	1025684	201158	980394	3201695	335858	NA	1146429	NA	721275	NA	645275	339581	638548	268726	541784	318168	NA	775006	425821	1166040	634072	2530878	185671	NA
PP_120253	NA	8081108031	NA	NA	NA	NA	NA	NA	NA	NA	NA	30	218234	520369	242849	471423	NA	642606	NA	7186340	NA	2384476	250393	721587	1689203	398711	355757	NA	525603	NA	408607	419219	1353648	470590	529239	NA	491096
PP_120255	NA	808170246	NA	NA	NA	NA	NA	NA	NA	NA	NA	30	397976	2446131	428863	NA	NA	684660	NA	662438	NA	913151	330694	492068	688937	NA	296000	NA	170453	NA	652416	455902	599954	303256	910414	NA	322765
PP_120278	NA	8084661339	NA	NA	NA	NA	NA	NA	NA	NA	NA	28	NA	656109	NA	386895	775859	605029	NA	1091060	NA	852228	614938	755173	NA	1111169	NA	850831	663031	NA	745309	NA	506603	735350	862450	488586	NA
PP_120370	NA	8098200964	NA	NA	NA	NA	NA	NA	NA	NA	NA	37	904209	626647	1025905	814315	NA	719674	1123898	748780	NA	628025	935037	776558	829343	785716	1003892	947270	837892	1237255	634185	979139	663358	843031	647098	1122237	739677
PP_120617	NA	8128292852	NA	NA	NA	NA	NA	NA	NA	NA	NA	40	6914719	4280006	6839543	4634151	5197946	4816366	7366488	3866744	4335386	3708181	5899231	4689735	5713668	4470697	5884714	5011890	5989404	7224206	5203714	5311768	4276882	4843873	4697554	6066922	4422197
PP_120644	NA	8131331653	NA	NA	NA	NA	NA	NA	NA	NA	NA	38	1171586	1027309	487449	757059	1256971	1187296	NA	1865625	NA	1543318	910123	1344078	1348739	920146	982544	1125846	623849	410250	1027688	1162339	1393105	1254959	1216826	1006180	1336417
PP_120655	NA	8133307157	NA	NA	NA	NA	NA	NA	NA	NA	NA	40	1826807	1255385	1825791	1329493	1567626	1252058	2043159	1013945	1220168	1061321	1748872	1243838	1703331	1236240	1640224	1398022	1499689	1854618	1443923	1739870	1192375	1434987	1332223	1941430	1180059
PP_120661	NA	8133838376	NA	NA	NA	NA	NA	NA	NA	NA	NA	38	2104275	1826144	1099555	1251179	2265185	2280111	NA	3349178	NA	3067319	1604780	2479556	2571357	2687578	1527370	2140467	1325886	796891	1808540	2139333	2599593	2170709	2218042	1844194	2641348
PP_120672	NA	8136344653	NA	NA	NA	NA	NA	NA	NA	NA	NA	38	2015686	1619632	999077	1238373	2053684	2128493	NA	3068436	NA	2744107	1638354	2254156	2354815	2428619	1674629	1942278	1209525	683961	1649490	2096584	2370458	2263123	2105859	1633422	2538002
PP_120687	NA	8138851277	NA	NA	NA	NA	NA	NA	NA	NA	NA	38	1345577	1098471	695172	862118	1346892	1501744	NA	2078453	NA	1802329	996075	1512945	1631126	1551971	1116750	1288093	913503	421162	1220310	1253450	1498422	1369977	1451672	1075508	1649706
PP_120841	NA	816841889	NA	NA	NA	NA	NA	NA	NA	NA	NA	40	907512	572681	1044445	584305	736592	624995	1137159	575214	1395674	470067	846477	569862	832425	584264	696246	747411	771207	1123605	650008	1039222	556785	664371	607824	1006533	520497
PP_120960	NA	8189637215	NA	NA	NA	NA	NA	NA	NA	NA	NA	23	279391	341160	NA	192994	243588	NA	NA	633379	NA	853327	NA	622530	368576	346288	NA	369553	492404	NA	NA	NA	695816	432020	NA	NA	NA
PP_121050	NA	8199644661	NA	NA	NA	NA	NA	NA	NA	NA	NA	32	677751	971674	NA	NA	376440	776756	NA	1024491	NA	1094453	NA	1045019	539684	1021291	392872	671809	736810	NA	972801	382050	869225	831649	823559	NA	777400
PP_121090	NA	8204659368	NA	NA	NA	NA	NA	NA	NA	NA	NA	26	615982	568743	NA	NA	271016	NA	NA	NA	NA	805866	382452	888047	NA	764064	337073	446390	671920	NA	807036	487917	520672	780304	726062	412324	NA
PP_121118	NA	8208161206	NA	NA	NA	NA	NA	NA	NA	NA	NA	37	1601034	1091475	1152050	1076951	1190046	859965	NA	802879	NA	648576	1348866	1053265	1175783	1152735	964246	1010038	1138380	1187234	1280164	1012273	773376	1037767	995822	1108388	842896
PP_121122	NA	8208665784	NA	NA	NA	NA	NA	NA	NA	NA	NA	40	3375563	163525	88910	146962	235831	678968	1758785	535304	549185	463598	416247	622752	727751	865777	217219	69640	340413	825347	625359	432597	1181408	743004	612730	315854	837200
PP_121125	NA	8208990128	NA	NA	NA	NA	NA	NA	NA	NA	NA	40	722958	759622	735686	851630	907214	819115	510435	812032	825514	410918	635215	576238	666524	586809	1085493	454126	793813	739790	509059	606887	620968	571314	555875	548873	426275
PP_121168	NA	8212931684	NA	NA	NA	NA	NA	NA	NA	NA	NA	20	NA	NA	NA	178503	NA	1484542	NA	175480	NA	272662	NA	NA	169558	197994	185594	NA	176130	NA	NA	369410	NA	NA	NA	NA	280131
PP_121175	NA	8213681604	NA	NA	NA	NA	NA	NA	NA	NA	NA	39	2738567	NA	67264	105465	197347	614165	1495863	438042	464114	403175	388779	532285	610956	734195	199745	58885	245264	945143	482627	328948	987721	592231	505642	281856	815843
PP_121227	NA	8219271976	NA	NA	NA	NA	NA	NA	NA	NA	NA	37	929951	660250	737174	721802	640329	517111	NA	514391	NA	341798	648329	625778	644152	703579	395118	433726	608457	NA	786561	305751	646026	477809	690083	495390	445212
PP_121294	NA	8227408249	NA	NA	NA	NA	NA	NA	NA	NA	NA	28	NA	713364	NA	911394	788532	880200	NA	1103268	NA	1046787	595467	678626	NA	741271	838083	NA	344510	NA	553845	1162680	653258	NA	1113484	246820	1058870
PP_121305	NA	8228538921	NA	NA	NA	NA	NA	NA	NA	NA	NA	20	2141261	3006286	650443	NA	492680	NA	261653	NA	702202	1027107	NA	3238530	1385587	1012235	NA	3058196	670457	NA	NA	NA	NA	1217456	1334301	NA	NA
PP_121336	NA	823074653	NA	NA	NA	NA	NA	NA	NA	NA	NA	31	NA	961185	NA	844039	1201435	1022602	NA	1357202	NA	1160897	798957	1252683	687635	853714	1145274	NA	NA	377900	NA	1371517	1700729	1549928	831797	660235	671684
PP_121376	NA	8234082579	NA	NA	NA	NA	NA	NA	NA	NA	NA	30	NA	752964	NA	1016014	632405	NA	NA	896091	NA	997417	491296	999896	560858	592404	677821	NA	NA	320127	4163751	1023989	811968	841004	566128	433046	798762
PP_121598	NA	8268021511	NA	NA	NA	NA	NA	NA	NA	NA	NA	40	1045418	818264	1404174	970931	986669	939228	1372087	769375	2106613	797580	955907	912661	1086230	750851	1008485	1077812	946194	1484095	882990	1072397	840521	920565	889221	1642524	793868
PP_121654	NA	8277492143	NA	NA	NA	NA	NA	NA	NA	NA	NA	40	96120442	250726591	75956268	282743237	214176736	249314708	316803	310537723	221607	352514441	201733753	336864054	269678614	296230893	257336363	128943368	82478581	98677624	175565233	352285393	247803995	286573662	256637611	144082945	300435710
PP_121677	NA	8280829115	NA	NA	NA	NA	NA	NA	NA	NA	NA	40	130739578	339811924	102667379	375380541	287030618	342209310	333530	412930369	239896	468876641	271511450	444667204	357825296	396747397	345857166	169802196	109059316	133777770	231517644	475057923	328002596	384499289	343457891	195194206	406314411
PP_121698	NA	8284161485	NA	NA	NA	NA	NA	NA	NA	NA	NA	40	95981255	257862746	76889796	280393999	210457927	254404396	350844	311975069	195327	350971995	200709591	334258837	271043682	300209138	259775652	128260376	81883509	97897106	175738943	355555098	249786966	287358141	260424768	148404109	304634439
PP_121783	NA	8298864312	NA	NA	NA	NA	NA	NA	NA	NA	NA	36	674082	667235	840838	777443	866891	914475	673106	750545	NA	664027	952153	838458	880148	774926	1432065	711064	804928	1206814	694843	855504	NA	819818	753274	867221	649532
PP_121893	NA	8319641956	NA	NA	NA	NA	NA	NA	NA	NA	NA	30	381522	391886	NA	NA	373043	256658	NA	445213	NA	689204	226639	552405	2824717	480868	209589	274873	246175	NA	486581	NA	388887	531692	NA	NA	438148
PP_121942	NA	83281932	NA	NA	NA	NA	NA	NA	NA	NA	NA	40	3100973	2366005	3869702	2511327	2681509	2379114	3594878	2070252	7442925	2130272	3045929	2210472	3211755	2048966	2861534	2649448	2891191	4531451	2237012	3161192	2275204	2561899	2355715	4609915	2372958
PP_121970	NA	8332147398	NA	NA	NA	NA	NA	NA	NA	NA	NA	31	617074	NA	361692	183623	362836	130875	NA	174948	128836	132236	NA	382006	359680	337269	203318	364973	232967	348547	370236	175519	NA	474517	171372	139473	NA
PP_121991	NA	8334229734	NA	NA	NA	NA	NA	NA	NA	NA	NA	38	5248062	7483793	3561030	9683875	6267148	8693323	NA	12101772	NA	13303453	8325253	10760495	11440444	10915296	9321157	4402057	4892086	3850478	8329440	11416276	9278397	11421771	11427936	4640641	12230407
PP_122012	NA	8337573253	NA	NA	NA	NA	NA	NA	NA	NA	NA	38	7127762	11307263	4909257	13173089	9864155	12160508	NA	15304303	NA	16783324	10733402	13373009	15351077	15186336	12061666	5985254	6239054	5107998	10427148	16676820	12189453	15607499	14627066	6771241	16986647
PP_122023	NA	8340914239	NA	NA	NA	NA	NA	NA	NA	NA	NA	38	5396106	8197003	3594252	9089418	7971397	9101252	NA	12509550	NA	12307159	7670589	9971053	9853639	10280739	9650814	4619830	4724438	4060744	8055748	11418122	8945670	10567273	11479325	4790567	12000670
PP_122061	NA	8350737612	NA	NA	NA	NA	NA	NA	NA	NA	NA	38	2824614	8147383	1930059	9032364	5952934	7933165	NA	9588460	NA	11548981	6345486	10124080	7442105	9135216	7141664	3349238	1987095	3295657	4773909	11602022	7286533	8889250	7167902	3691695	9250567
PP_122077	NA	83540872	NA	NA	NA	NA	NA	NA	NA	NA	NA	38	3769617	11388277	2828612	12695104	9114924	10819318	NA	13450202	NA	15541252	8300588	14439070	10391060	12273949	10448540	5754764	3165260	4428007	6381721	16230088	9195169	13041951	10061017	6320190	12701753
PP_122088	NA	8357429278	NA	NA	NA	NA	NA	NA	NA	NA	NA	38	3198109	8681625	2111014	9648127	5966765	7860079	NA	9501837	NA	12539692	6137750	11294847	7820763	9377186	7514152	3850276	2519958	3383885	5988590	12226110	7313428	9247432	8437752	4681834	8818500
PP_122089	NA	8358273679	NA	NA	NA	NA	NA	NA	NA	NA	NA	39	1256357	816405	1342794	939784	1080237	982651	1318988	806410	2949179	778713	1131993	847664	1263204	705386	1144982	944784	1128962	1673019	812227	1276705	918290	979458	878094	1623175	831446
PP_122209	NA	8388363366	NA	NA	NA	NA	NA	NA	NA	NA	NA	40	59731211	42553676	67014005	44553282	54039593	48664964	54503732	41829480	74733514	37877140	60024700	45937740	63071561	39900409	61541275	49600470	56559360	77837946	44912955	56849307	47365238	50280379	44909989	73599997	48484377
PP_122229	NA	8393377302	NA	NA	NA	NA	NA	NA	NA	NA	NA	40	3697648	2547361	4264819	2569464	3375230	3049939	3054312	2534921	5477895	2291537	3646949	2860703	4246667	2380388	4202394	3303000	3386838	5047397	3012973	3521137	2975576	3042953	2781765	5467346	3115127
PP_122284	NA	8403970047	NA	NA	NA	NA	NA	NA	NA	NA	NA	38	1963287	4066192	1248367	4698503	3761721	4226260	NA	4716526	NA	6834632	2934802	5269230	4329141	4922288	3450921	1827683	1841562	2049628	2246003	6388272	3899638	4751218	3954559	2178793	4864872
PP_122308	NA	8407311224	NA	NA	NA	NA	NA	NA	NA	NA	NA	38	2414101	5695577	1444738	6863279	4475318	4900152	NA	6586934	NA	8114881	4835456	7076365	5872471	6372841	5830962	2346333	1915457	2228800	3416483	8152976	5463085	6444909	5315087	3042038	6785772
PP_122328	NA	8410653912	NA	NA	NA	NA	NA	NA	NA	NA	NA	38	1677060	4195902	1125598	4352755	3218747	4020530	NA	5100611	NA	6631480	2956967	5776624	4081809	4644824	4328169	2057689	1323868	1864898	2722250	6587599	3763513	4517949	3822342	2013481	4908134
PP_122521	NA	8438138676	NA	NA	NA	NA	NA	NA	NA	NA	NA	39	807144	545861	919936	810897	674740	758239	965304	696052	NA	539429	922171	745169	833362	570036	921373	824546	801200	1047428	608680	785187	524146	756958	656919	969910	574997
PP_122587	NA	8447197695	NA	NA	NA	NA	NA	NA	NA	NA	NA	28	NA	1746813	NA	664145	661367	554144	NA	694006	NA	NA	746819	1214460	675787	924305	697228	NA	NA	223392	376334	670898	656233	661054	648690	NA	934418
PP_122620	NA	8450535876	NA	NA	NA	NA	NA	NA	NA	NA	NA	33	NA	785393	233167	919314	684733	870720	NA	1117334	NA	1201188	811747	1203986	730277	1406888	640723	NA	NA	334092	NA	983141	500930	862412	942976	296512	760596
PP_122655	NA	8453849037	NA	NA	NA	NA	NA	NA	NA	NA	NA	38	2714047	7329457	2116949	9150860	7294911	6606554	NA	9950232	NA	11300411	7242160	9744879	8592948	9324374	5912608	4423996	1760634	2988115	4805761	10036026	7172039	8714066	8334704	4761250	10263187
PP_122686	NA	8457192337	NA	NA	NA	NA	NA	NA	NA	NA	NA	38	4401512	10256675	3337644	11726662	9409470	11861841	NA	14248958	NA	15439612	9467362	14086070	11512486	14220875	12315345	5329197	2747149	4656442	7262873	13487258	11138873	12980553	12433042	6696626	13979624
PP_122721	NA	8460533448	NA	NA	NA	NA	NA	NA	NA	NA	NA	38	3385274	9254755	2386184	10339951	7987925	9490460	NA	11057907	NA	11543971	8085897	10375756	9487008	12020554	10174095	5006854	2300759	3609092	6243606	11683505	7963613	9655875	9619261	5099980	11462369
PP_122800	NA	8468230819	NA	NA	NA	NA	NA	NA	NA	NA	NA	40	5680010	3832388	6072379	4136001	4617742	4275338	6208146	3403516	3667685	3076970	5456705	4141063	4944860	4263946	4949120	4500396	5195677	6534706	4523056	5038163	3505070	4244850	4139740	4886202	4131699
PP_122845	NA	84732457	NA	NA	NA	NA	NA	NA	NA	NA	NA	40	1415554	1141001	1701267	1166545	1287695	1122680	1562663	952283	991690	955747	1528816	1130085	1421198	1191502	1404708	1364863	1429129	1735379	1427289	1511074	1040318	1274298	1307170	1476087	1110324
PP_123002	NA	8487915808	NA	NA	NA	NA	NA	NA	NA	NA	NA	40	1087799	854430	1234913	1115747	969056	961893	1290325	863956	562800	831714	1075773	999331	1118631	954992	1280977	1138141	1000610	1370208	761006	1134524	816590	967928	880295	1401145	926812
PP_123096	NA	8498585661	NA	NA	NA	NA	NA	NA	NA	NA	NA	36	1611075	886845	1097991	NA	1228288	696097	1444673	413560	NA	NA	1087936	781066	1728899	427065	1677595	709535	1105253	1439737	671270	1602360	1144515	710450	601093	1643158	739808
PP_123344	NA	8532438416	NA	NA	NA	NA	NA	NA	NA	NA	NA	39	393819	840457	542895	2511989	577372	546838	NA	599808	144482	792803	548893	790961	165528	560103	1076543	575201	344782	227774	518347	348349	566592	716656	474459	285736	702783
PP_123357	NA	8533072764	NA	NA	NA	NA	NA	NA	NA	NA	NA	38	551300	799138	367775	551950	716872	598611	NA	781073	NA	913669	548528	939445	672296	847484	619469	493595	494543	271745	669391	439674	744926	909314	1397221	368649	675322
PP_123361	NA	8533699481	NA	NA	NA	NA	NA	NA	NA	NA	NA	39	731249	912168	539289	756013	736715	959727	NA	792766	194691	1899930	625425	1393139	636332	1250718	804399	726820	702465	406459	625904	664994	939806	950384	1238414	470062	1218002
PP_123366	NA	8534322762	NA	NA	NA	NA	NA	NA	NA	NA	NA	40	942146	1525466	556583	974104	1066724	909872	318058	1294717	204415	2149629	780968	1396896	1006633	1732252	982715	927141	1026524	293079	928980	842392	1100925	1242716	1410290	723090	1076023
PP_123375	NA	853494876	NA	NA	NA	NA	NA	NA	NA	NA	NA	40	745176	1739078	934682	943370	1513283	1461799	203437	1690382	172535	1823626	688631	1569188	930777	1128279	932689	1318626	650447	258878	589499	838175	2277123	1245173	1013894	632778	1140159
PP_123381	NA	8535574053	NA	NA	NA	NA	NA	NA	NA	NA	NA	40	1274011	1415682	519587	620577	777956	1014368	172086	923238	190632	1695095	1538445	1358287	1262823	1332838	676125	734830	1167129	471007	985726	758683	1289503	1136472	895533	605305	1438875
PP_123385	NA	8536201959	NA	NA	NA	NA	NA	NA	NA	NA	NA	37	876981	1362657	1019415	664246	785382	1042256	NA	1005417	NA	1378850	736165	1311888	662709	1038810	860785	801282	447388	205132	578483	869135	1075153	1041829	1007002	431582	916900
PP_123393	NA	8536823171	NA	NA	NA	NA	NA	NA	NA	NA	NA	36	NA	797215	291689	551501	516406	574957	NA	890774	NA	762180	529864	757040	808265	707017	491547	513631	476365	275608	708702	442956	840310	734766	453155	390173	628040
PP_123397	NA	8537161532	NA	NA	NA	NA	NA	NA	NA	NA	NA	39	488810	589324	356514	1212054	548727	511467	533607	816140	190014	769296	574557	531735	611954	740524	NA	359448	566446	249241	704759	304792	671056	499615	754957	255612	557183
PP_123405	NA	8537481732	NA	NA	NA	NA	NA	NA	NA	NA	NA	27	NA	694025	NA	309523	590724	830327	NA	384834	NA	464122	455078	698862	NA	467593	NA	277710	NA	168530	312513	NA	592578	599492	426229	NA	675491
PP_123412	NA	8538417418	NA	NA	NA	NA	NA	NA	NA	NA	NA	40	661216	650705	487874	659483	659291	648462	174237	819973	248769	1016482	769573	752747	895366	2248086	855022	459030	947040	224926	940993	611384	881401	886264	1035963	338169	807397
PP_123422	NA	8539670309	NA	NA	NA	NA	NA	NA	NA	NA	NA	40	1200429	648155	443110	705427	697098	760259	183506	1074252	378022	1055375	907407	708245	1122381	995495	1166118	550791	844695	245783	912273	756456	1006668	708456	831701	539498	883328
PP_123443	NA	8540920728	NA	NA	NA	NA	NA	NA	NA	NA	NA	40	405132	692255	711049	778374	736640	858986	199871	757461	229626	802081	909765	579579	1038389	1010587	886442	321339	1090893	500256	1011793	403106	862721	654794	1000649	451555	821594
PP_123456	NA	8542172533	NA	NA	NA	NA	NA	NA	NA	NA	NA	40	479909	518074	367880	645416	437555	515494	177156	1549210	200242	679122	1237846	814815	734924	734056	886586	689515	1857687	287823	755016	518936	861579	512379	455541	305694	715534
PP_123474	NA	8543422111	NA	NA	NA	NA	NA	NA	NA	NA	NA	40	257662	409729	525854	512320	376136	364963	194254	500151	166846	637666	410992	3091104	559710	744332	626136	341479	383244	180414	611234	413600	511074	367052	835590	283685	350940
PP_123518	NA	854810034	NA	NA	NA	NA	NA	NA	NA	NA	NA	40	6429599	3822220	5623634	4371922	4245237	4237765	7900498	3493537	2781167	3133558	5235941	4191700	4203977	4945438	4025114	4178057	5116231	5413530	4997564	4323109	3499705	4106243	4162764	4107149	3736265
PP_123529	NA	8548917454	NA	NA	NA	NA	NA	NA	NA	NA	NA	40	790474	785372	628749	813142	1085937	740431	391587	691500	756551	540143	562861	647257	606330	666921	1004845	591194	741236	559687	614004	610639	534906	630551	500188	552791	373472
PP_123811	NA	8582414779	NA	NA	NA	NA	NA	NA	NA	NA	NA	26	368773	2918570	NA	200062	357628	587665	NA	435127	NA	1190515	474408	NA	581338	456505	198408	1566977	NA	NA	1117776	354613	1370962	NA	602832	178239	NA
PP_123814	NA	8583037095	NA	NA	NA	NA	NA	NA	NA	NA	NA	38	372822	778787	218565	617031	560335	487146	NA	1254569	NA	1252601	835430	1389093	496768	979289	441212	455144	529527	195269	866308	361614	2379540	689715	986726	289127	709048
PP_123823	NA	8583670298	NA	NA	NA	NA	NA	NA	NA	NA	NA	34	1507867	NA	2106004	1249943	653218	2071462	NA	1703738	NA	1030031	NA	1343540	4579424	773995	352433	1067227	603578	NA	858473	536595	1551313	665856	649892	277102	786597
PP_123829	NA	8584293725	NA	NA	NA	NA	NA	NA	NA	NA	NA	36	838270	1447081	580851	1798556	718503	1060715	NA	770578	NA	1711115	835468	1312944	1889557	1276243	429056	883450	924914	176929	1834996	836200	1342974	683651	1117614	554825	1361075
PP_123836	NA	8584927975	NA	NA	NA	NA	NA	NA	NA	NA	NA	36	625193	1722740	512808	1356265	991962	1175039	NA	1365607	NA	2407606	933496	1393249	529818	958781	550158	1096147	805763	221434	NA	720205	996108	2985123	866144	248619	2304861
PP_123842	NA	8585543959	NA	NA	NA	NA	NA	NA	NA	NA	NA	34	596569	957352	346036	1169337	801628	NA	NA	1104828	NA	1618046	1378837	932842	633575	1139817	397404	789255	NA	195342	1203537	497838	1069787	NA	NA	806990	927996
PP_123843	NA	8586177927	NA	NA	NA	NA	NA	NA	NA	NA	NA	35	511741	NA	247283	912657	1053247	1300591	NA	1438377	NA	1501158	NA	748631	985819	678076	1130144	1124664	NA	129100	4193642	539758	1201700	650571	490741	317582	1129222
PP_123846	NA	8586799549	NA	NA	NA	NA	NA	NA	NA	NA	NA	29	474261	NA	394083	737331	1110530	NA	NA	1180585	NA	917790	770891	622631	524681	NA	311982	NA	471491	NA	603715	694049	813426	524557	590645	469097	839001
PP_123854	NA	8587422681	NA	NA	NA	NA	NA	NA	NA	NA	NA	30	700582	903249	886852	378762	415623	NA	NA	546793	NA	2667704	NA	700772	253502	986230	NA	322418	775343	NA	1061899	287038	727229	612634	760747	127890	3478420
PP_123993	NA	8609944795	NA	NA	NA	NA	NA	NA	NA	NA	NA	37	357562	566181	203340	528971	373142	785372	75852	560224	NA	669840	NA	512636	991516	597113	315554	253120	249895	166889	349577	618123	443839	503331	386420	242210	515400
PP_124330	NA	8667066777	NA	NA	NA	NA	NA	NA	NA	NA	NA	38	695261	1738340	420799	1513830	1335869	1465347	NA	1571646	NA	1919764	1025124	2053035	1583832	1647904	1278657	679692	468582	628178	878774	1800529	1309192	1601689	1477230	740009	1804440
PP_124338	NA	8668497783	NA	NA	NA	NA	NA	NA	NA	NA	NA	38	1334489	3141795	883172	2954593	2114773	2566809	NA	2777425	NA	3440724	1723327	3355981	2551200	2722037	2243388	1087578	716083	831178	1592560	3218978	2162548	1606832	2355737	1260822	3074897
PP_124341	NA	8669929415	NA	NA	NA	NA	NA	NA	NA	NA	NA	38	1311319	3465657	909575	3405313	2346607	3286148	NA	3180486	NA	4166825	2210266	4154794	3313259	3516924	2586646	1565526	1012628	994080	1709454	3623885	2862011	3419683	3121250	1619298	3572572
PP_124347	NA	8671359271	NA	NA	NA	NA	NA	NA	NA	NA	NA	38	1179576	3331685	767557	3126477	2260099	3128247	NA	3229946	NA	3880760	2093075	4004178	2922081	3300727	2519944	1327778	823274	904041	1760602	3361568	2624031	3034632	2955653	1555746	3206299
PP_124357	NA	8672791279	NA	NA	NA	NA	NA	NA	NA	NA	NA	38	990206	2568748	826000	2448587	1713151	2480329	NA	2779872	NA	2984189	1570518	3036699	2274649	2521426	1851079	1091381	592758	607747	1268528	2827130	2096124	2549636	2281609	1059216	2667547
PP_124365	NA	8674221742	NA	NA	NA	NA	NA	NA	NA	NA	NA	38	620951	1575975	470156	1593528	1247773	1487760	NA	1556549	NA	1963145	1099500	1954338	1378282	1679984	1164574	629890	425764	481846	1069691	1857763	1241271	1605954	1687302	766814	1614139
PP_124372	NA	867565339	NA	NA	NA	NA	NA	NA	NA	NA	NA	38	327176	975106	318047	957882	701338	956068	NA	919594	NA	1220581	603133	1165050	920976	1034378	832406	377568	283632	321597	558379	914353	888496	1048853	853644	419628	958263
PP_124383	NA	8678632499	NA	NA	NA	NA	NA	NA	NA	NA	NA	36	1046213	817080	880715	NA	817405	931402	875120	684477	NA	982391	1116064	773208	1299514	634610	NA	1156723	NA	1355198	733064	937037	1031467	725258	875178	779097	885984
PP_124550	NA	8698208944	NA	NA	NA	NA	NA	NA	NA	NA	NA	38	1152423	767947	1199568	807534	973497	785090	1176415	657928	NA	677580	1012304	704119	1058482	771485	1025368	910735	918910	1440673	762269	1138192	646792	820753	840108	1393086	787887
PP_124640	NA	8709126487	NA	NA	NA	NA	NA	NA	NA	NA	NA	20	NA	330726	NA	NA	672913	424103	NA	470083	NA	NA	446001	527491	NA	NA	NA	617567	NA	890528	NA	NA	NA	594173	NA	1336592	511262
PP_124645	NA	8709492408	NA	NA	NA	NA	NA	NA	NA	NA	NA	40	1166003	984495	769447	1181120	1180078	893173	589890	837389	786586	622980	684840	810322	803527	1014548	1424203	717705	981929	860799	781446	717416	720829	830186	700046	670032	571349
PP_124830	NA	8728296005	NA	NA	NA	NA	NA	NA	NA	NA	NA	40	12523408	8569125	14507484	8882684	11212681	9994365	10224139	8431349	17821906	7744442	11965718	9666215	13798274	7568450	13047244	10122415	12080639	17200792	9421649	12503012	9882673	10363688	8799919	17082865	10128332
PP_124888	NA	8733311595	NA	NA	NA	NA	NA	NA	NA	NA	NA	40	3440200	2281383	4150935	2492508	3346077	2858370	3009281	2528273	4976178	2158091	3652158	2648245	3882683	2169223	3620247	2861604	3410346	4718234	2710188	3209491	2790152	2821570	2688160	4709242	2939175
PP_125142	NA	8768557419	NA	NA	NA	NA	NA	NA	NA	NA	NA	38	606431	1205446	409387	1314267	899683	902402	NA	1849718	NA	2152810	890825	1990534	1224638	1529855	1408795	366265	360932	1422266	958129	1937639	1484852	1739128	1363715	732611	1766204
PP_125151	NA	8769988309	NA	NA	NA	NA	NA	NA	NA	NA	NA	38	874592	2005272	641888	2671235	1673338	1975010	NA	2966810	NA	3726133	1803818	3858366	2757391	2617634	2789405	666782	570603	606557	1703570	3641923	2861265	3032923	2417366	1111497	2686760
PP_125168	NA	8771418902	NA	NA	NA	NA	NA	NA	NA	NA	NA	38	1217670	2417709	995999	3247828	1850940	2568246	NA	3386501	NA	4401899	1923352	4983478	3000652	3227162	3433361	843589	805108	810750	2148350	4448937	3284293	3586923	2742940	1540886	3647436
PP_125188	NA	8772767482	NA	NA	NA	NA	NA	NA	NA	NA	NA	38	1581735	132456	1733853	325362	1367198	716359	3214301	162868	NA	81727	1866465	317484	1269057	164339	8657607	139005	684367	1165361	528783	1052034	783464	639921	982760	1583296	175350
PP_125190	NA	87728492	NA	NA	NA	NA	NA	NA	NA	NA	NA	38	1201575	2204669	815655	2745046	1827391	2030684	NA	3497110	NA	4246541	1852765	4427701	3054590	3155471	2887154	1808993	730230	758814	1971792	4227814	2873866	3342713	2847485	1554135	3427175
PP_125207	NA	87742803	NA	NA	NA	NA	NA	NA	NA	NA	NA	38	903607	1688301	652290	2140658	1593474	1748418	NA	2490646	NA	3231840	1598415	2943166	2379383	2330335	2497351	692448	515256	479634	1595611	3281009	2271815	2405846	2075968	1262408	2659391
PP_125221	NA	8775710486	NA	NA	NA	NA	NA	NA	NA	NA	NA	38	556337	1154689	451760	1419420	846052	1255124	NA	1767952	NA	2116247	972824	2232749	1486420	1715525	1482742	413871	402899	410191	1070413	2108469	1381199	1862725	1460515	813780	1793968
PP_125233	NA	8777142019	NA	NA	NA	NA	NA	NA	NA	NA	NA	37	343861	744315	266508	1005213	549968	623073	NA	902141	NA	1213633	494546	1392678	889771	886542	968596	285591	NA	233906	654538	1105285	951868	932261	830426	416669	1110002
PP_125239	NA	8778071573	NA	NA	NA	NA	NA	NA	NA	NA	NA	37	771225	555365	966464	673816	NA	625080	774366	607794	NA	349969	736124	630990	796864	614837	812234	712844	671606	962734	472853	810937	557656	663411	641563	1032200	603418
PP_125306	NA	8786955146	NA	NA	NA	NA	NA	NA	NA	NA	NA	23	NA	464420	NA	589874	557266	421927	NA	669594	NA	674892	NA	642152	674124	NA	631967	NA	NA	NA	NA	809805	NA	NA	543445	294127	451195
PP_125310	NA	8787631447	NA	NA	NA	NA	NA	NA	NA	NA	NA	35	1953552	2232835	2244358	2106133	1935571	2203826	NA	2181168	NA	2305659	NA	2111499	2134941	2271460	1942572	1921597	2015185	1945153	2519516	1637848	1996598	1316458	2379860	1410034	1755076
PP_125322	NA	878930216	NA	NA	NA	NA	NA	NA	NA	NA	NA	38	3326714	2299802	1361827	2813085	2583728	2827813	NA	3521586	NA	2848187	2160884	4273171	3500818	3329395	2909401	1933393	2511170	1748289	3342331	4502691	3109504	3222080	3331347	2466888	2477270
PP_125325	NA	8790284715	NA	NA	NA	NA	NA	NA	NA	NA	NA	32	NA	496536	NA	863292	640678	681544	NA	781718	NA	897322	738396	707868	853181	933769	621342	455675	NA	386576	356731	641088	746674	621671	872337	1024455	1326045
PP_125334	NA	8790975278	NA	NA	NA	NA	NA	NA	NA	NA	NA	36	2873383	2168470	2337016	2793887	4289687	2185977	NA	3615114	NA	2983430	NA	2833017	3561662	3293237	3024915	2989824	2514719	2375383	3933026	3878071	3709153	3099522	3484253	3003110	3708059
PP_125345	NA	8792638031	NA	NA	NA	NA	NA	NA	NA	NA	NA	38	2839019	2385702	1527932	2367868	2324855	1853268	NA	3570555	NA	2403386	2454265	2693585	3311419	3227877	2239452	2080813	2232029	8199180	2505036	2001159	2673711	1479911	2601936	2885360	2511077
PP_125353	NA	8793623079	NA	NA	NA	NA	NA	NA	NA	NA	NA	27	NA	350405	NA	751683	519585	660317	NA	883540	NA	698802	707739	NA	609582	287582	509562	NA	NA	NA	NA	693017	NA	408276	496868	351096	954691
PP_125357	NA	8794307285	NA	NA	NA	NA	NA	NA	NA	NA	NA	30	2315637	993030	NA	NA	1469732	1805337	NA	1917813	NA	1356923	NA	1785559	2185004	NA	1612489	NA	2431497	870874	2469078	2056222	1926739	2195452	1982844	NA	NA
PP_125367	NA	8795979328	NA	NA	NA	NA	NA	NA	NA	NA	NA	22	1467564	NA	1272812	1194083	1963488	NA	NA	2780839	NA	969859	1355160	2067193	1871261	2330162	NA	NA	NA	NA	1319183	NA	1531233	NA	NA	1384819	NA
PP_125375	NA	8796963843	NA	NA	NA	NA	NA	NA	NA	NA	NA	17	NA	NA	NA	NA	639248	468628	NA	NA	NA	NA	288687	NA	NA	850873	727369	NA	NA	NA	NA	NA	505130	591208	617632	483298	582086
PP_125456	NA	8808165858	NA	NA	NA	NA	NA	NA	NA	NA	NA	40	5439047	3430421	5443754	3814060	4027498	3654532	5702765	3291126	3285878	2709281	4774525	3580415	4616095	3624513	4255791	3828137	4755021	5377015	3809014	4233943	3170456	4200648	3485419	4559564	3538413
PP_125489	NA	8813179454	NA	NA	NA	NA	NA	NA	NA	NA	NA	40	1425299	1131551	1580232	1164891	1141341	1128290	1724474	1130998	1109066	837373	1485058	959122	1097918	1182621	1286381	1177546	1451766	1669719	1109049	1297041	982018	981254	1004450	1137435	1066771
PP_125505	NA	8817650674	NA	NA	NA	NA	NA	NA	NA	NA	NA	35	NA	1093028	424483	1741959	931817	1619331	NA	2852465	NA	2049498	2512983	1448582	2219832	1672206	1190810	NA	1070681	477650	945809	1600357	1179503	1935072	1750466	873749	1873462
PP_125544	NA	882099607	NA	NA	NA	NA	NA	NA	NA	NA	NA	38	791203	1986601	413444	2629377	1377412	2183772	NA	3935333	NA	2254942	3243921	2137420	2648409	2398639	1674400	730195	1342288	1231813	1641248	2337284	2139031	2949706	2001419	1484050	2553631
PP_125588	NA	8824339141	NA	NA	NA	NA	NA	NA	NA	NA	NA	34	NA	1100357	NA	1822528	1196569	1613410	NA	3062491	NA	2072815	2456504	1441429	2142248	1949949	1333698	NA	646740	699625	1086503	2094835	1381882	2422081	1586279	1360111	1748125
PP_125628	NA	8828548511	NA	NA	NA	NA	NA	NA	NA	NA	NA	36	140048	207694	172337	382063	298108	351482	NA	616209	NA	648974	384989	516080	288500	499352	1157368	NA	113363	244794	187893	754846	452215	375468	593986	170475	297361
PP_125764	NA	8847113785	NA	NA	NA	NA	NA	NA	NA	NA	NA	28	398922	NA	137300	454212	322029	NA	NA	712561	NA	981602	383617	1036428	643221	567097	674246	207782	206021	NA	NA	853849	NA	738881	576972	223689	434540
PP_125771	NA	8848292535	NA	NA	NA	NA	NA	NA	NA	NA	NA	40	808594	465615	860506	508238	632745	570649	891804	451020	1208725	392142	689195	420388	743169	453259	650083	649889	674287	983993	573351	849946	511877	558231	492604	802005	472399
PP_125778	NA	8848537794	NA	NA	NA	NA	NA	NA	NA	NA	NA	32	216776	364959	179482	529871	276948	393241	NA	941313	NA	NA	410446	802958	383081	651419	571283	375317	NA	NA	321255	548209	864429	537344	NA	280235	547502
PP_125789	NA	8849969495	NA	NA	NA	NA	NA	NA	NA	NA	NA	29	210566	462410	147655	447247	NA	402047	NA	686039	NA	529718	404834	780636	516705	487824	521648	235947	NA	240347	NA	792873	832544	301068	375593	197474	1090403
PP_125800	NA	8851388216	NA	NA	NA	NA	NA	NA	NA	NA	NA	30	211336	360477	152849	NA	1107508	293388	NA	482974	NA	762933	218069	405051	NA	358242	357027	112560	NA	157683	243533	NA	371083	757712	NA	404967	299904
PP_125865	NA	8861475056	NA	NA	NA	NA	NA	NA	NA	NA	NA	20	178192	3914900	85003	164151	NA	383283	NA	NA	NA	NA	1305485	571165	233427	NA	NA	126184	NA	NA	NA	NA	480187	NA	346271	221491	301398
PP_125874	NA	8862877329	NA	NA	NA	NA	NA	NA	NA	NA	NA	36	NA	305169	193146	NA	297071	424018	NA	964239	NA	538591	720836	753643	802276	549324	655051	274128	174221	170231	196234	512555	391207	615424	488150	292990	441204
PP_125886	NA	8864303614	NA	NA	NA	NA	NA	NA	NA	NA	NA	36	264232	698689	267534	787978	502305	530529	NA	973301	NA	1167755	NA	1279353	775757	789831	635680	331103	190281	225376	443194	912536	786488	977840	859437	369559	751322
PP_125912	NA	8865731999	NA	NA	NA	NA	NA	NA	NA	NA	NA	38	285987	1581941	1919192	851547	697642	1134192	NA	1195302	NA	1476816	738245	1253415	1028880	995908	1102923	449167	274767	263859	450474	1383649	831265	1083565	1198517	358469	1124949
PP_125918	NA	886716113	NA	NA	NA	NA	NA	NA	NA	NA	NA	36	NA	1041003	274988	676945	648430	791313	NA	1220769	NA	1308800	660326	1145548	1011452	1106924	1116732	620837	230050	337572	511301	1329117	1090304	1298065	882498	473674	937629
PP_125930	NA	886858378	NA	NA	NA	NA	NA	NA	NA	NA	NA	35	403440	887598	219726	959584	517962	1490245	NA	NA	NA	1506975	447035	1338118	814827	736949	807772	452463	205323	324118	458018	966003	923072	864769	1160531	389576	860542
PP_125942	NA	8870014489	NA	NA	NA	NA	NA	NA	NA	NA	NA	29	NA	653817	178889	647272	427041	729928	NA	771648	NA	1115484	NA	1014137	NA	671135	617320	459188	308408	NA	320799	1192253	NA	751346	546632	282796	NA
PP_125953	NA	8871441689	NA	NA	NA	NA	NA	NA	NA	NA	NA	26	NA	NA	NA	580118	NA	553690	NA	942514	NA	614895	260905	839620	440818	719646	620352	NA	NA	183334	334189	357701	771131	NA	453986	NA	543851
PP_125994	NA	8875817549	NA	NA	NA	NA	NA	NA	NA	NA	NA	18	NA	1289916	NA	NA	NA	NA	NA	NA	NA	1069548	NA	885632	NA	1276954	NA	NA	936808	1501499	NA	NA	NA	1023857	1804722	4070590	4496443
PP_126003	NA	88774806	NA	NA	NA	NA	NA	NA	NA	NA	NA	33	5552270	NA	1422243	1168676	1430581	4868562	NA	1773982	NA	1310122	1106830	1990520	1864116	1834014	1405809	1516353	1285272	794969	1303699	NA	2628546	1454481	1606231	1755830	1324889
PP_126011	NA	8879157773	NA	NA	NA	NA	NA	NA	NA	NA	NA	32	1042354	NA	1597382	625852	1464390	1416456	NA	1677992	NA	1331450	1133515	2453644	2555025	2239929	1813441	NA	1230252	1639813	2213626	1572402	1238586	NA	3406315	765642	2226289
PP_126021	NA	888083172	NA	NA	NA	NA	NA	NA	NA	NA	NA	31	1124971	1188929	1312372	NA	3388163	2067530	NA	4025967	NA	2291260	1533024	1936866	2810603	2313909	1336739	1917481	915993	NA	1844231	1293826	NA	1523765	1834376	1180338	1513307
PP_126034	NA	8882496862	NA	NA	NA	NA	NA	NA	NA	NA	NA	26	NA	1292730	NA	2911472	947321	1366129	NA	2175838	NA	3170939	911223	NA	983652	1698160	2202343	954819	1419223	1127772	1903864	NA	1473931	1385979	1528908	NA	1746930
PP_126088	NA	8888042715	NA	NA	NA	NA	NA	NA	NA	NA	NA	37	1241331	875848	1157050	931719	670753	809293	NA	607261	NA	546540	902504	951745	756480	1105556	598308	673342	916724	914112	1111719	704728	582286	738529	682593	608458	781182
PP_126097	NA	8888846048	NA	NA	NA	NA	NA	NA	NA	NA	NA	40	727372	667212	563614	647899	854620	827083	553409	546517	779620	506425	552037	515651	570156	625362	1022518	416714	739660	652030	448519	579491	431555	553502	487964	587482	434935
PP_126237	NA	8904299665	NA	NA	NA	NA	NA	NA	NA	NA	NA	28	398416	NA	193568	908249	NA	740813	NA	NA	NA	NA	445242	676318	487237	625737	NA	209441	253136	289866	173651	848619	780161	770458	467273	457402	664889
PP_126245	NA	8905727604	NA	NA	NA	NA	NA	NA	NA	NA	NA	35	269954	783390	254156	818609	489001	553820	NA	802509	NA	1097190	895384	911360	2804756	966513	1128923	NA	375880	481675	NA	960956	606522	828128	953167	393750	1005489
PP_126254	NA	8907155452	NA	NA	NA	NA	NA	NA	NA	NA	NA	38	377920	1269379	330025	950329	813529	996417	NA	1286236	NA	1534313	1545221	1190205	1222599	1221833	1061867	405542	290428	269871	554262	1315399	707093	1295619	1496979	300441	1213792
PP_126262	NA	8908592588	NA	NA	NA	NA	NA	NA	NA	NA	NA	37	394632	1197217	277408	1012408	868240	NA	NA	1173763	NA	1565953	822695	1857450	1289421	775641	1008837	524720	338730	308174	696015	1524457	1545658	1092393	1240606	429886	1422097
PP_126266	NA	8910020848	NA	NA	NA	NA	NA	NA	NA	NA	NA	38	350772	759214	216468	1080133	844777	956245	NA	1055157	NA	1275902	571437	1467973	1061095	1232597	941912	389976	198654	392381	859577	1261968	1014795	1025124	939737	812606	1467788
PP_126270	NA	8911444874	NA	NA	NA	NA	NA	NA	NA	NA	NA	37	196298	646882	222391	714523	436114	764269	NA	911518	NA	923553	531584	1207327	982994	696389	823122	317699	179672	256378	392044	1009973	710392	826144	NA	352227	890216
PP_126278	NA	8912877348	NA	NA	NA	NA	NA	NA	NA	NA	NA	34	298363	520075	212763	507079	821548	NA	NA	739653	NA	713685	278707	864860	887740	476226	685853	NA	192333	249836	380979	NA	666969	736799	614944	284102	673447
PP_126349	NA	8925776994	NA	NA	NA	NA	NA	NA	NA	NA	NA	38	3160449	9283772	2195401	8772526	6356440	8860924	NA	11231121	NA	12344704	5827292	13728965	10085678	8976868	9453008	4037793	2323750	2686808	3646672	13089551	9441263	10259614	9397222	4444137	11022419
PP_126356	NA	8927207633	NA	NA	NA	NA	NA	NA	NA	NA	NA	39	11125693	31451269	6520844	31286888	21272714	29743109	81937	40598762	NA	46141204	21074370	49454064	36744729	35574227	32104681	12637264	8645665	9256919	19082321	44808796	32661121	37905093	32340662	15161931	37733483
PP_126370	NA	8928632	NA	NA	NA	NA	NA	NA	NA	NA	NA	39	19998783	57283156	12834566	55571901	39428275	53642463	133844	72832566	NA	83469093	38522474	88667527	63664271	62800384	57646450	23987071	14815459	16039646	35489787	80100385	58329176	69965302	60424769	26959154	68537982
[truncated: 2,645 more rows]
